# Supplementary material for: Multiomic profiling of the acute stress response in the mouse hippocampus
Source: Nat Commun. 2022 Apr 5;13:1824. doi: 10.1038/s41467-022-29367-5 (PMC8983670; doi:10.1038/s41467-022-29367-5)
Supplement: Supplementary file 5 — Supplementary Data 1 [file 41467_2022_29367_MOESM5_ESM.xlsx]

## Sheet: About
Supplementary Data 1
This Document contains phosphoproteomics results
Sheet 'Stats'
This sheet contains statistical results from all contrasts Control vs Stress at the different time points for modified peptides
The sheet is in a wide data format, with each column indicating p-values, logFC or FDR values of one contrast
Information about the contrasts can be obtained from the column name
i.e Exp1_dHC_SW06_vs_Exp1_dHC_CON_p.val = p.value of Control vs. Swim at the 6min time point in experiment 1
Further, this sheet contains information about the modified peptide
The column Position indicates potential phosphosites within the modified peptide, the column Probabilities their respective probability.
Sheet 'Clusters'
This sheet contains information about expression profiles (only for significantly changing peptides)
The sheet is in a long data format (i.e. each peptide has rows, one for each time-point and in both regions)
cluster indicates the cluster number the peptide was associated with after k-means
Log2FC inidcates the fold change of this peptide at the associated time-point and in the associated region

## Sheet: Stats
name	ID	Exp1_dHC_SW06_vs_Exp1_dHC_CON_p.val	Exp1_vHC_SW06_vs_Exp1_vHC_CON_p.val	Exp2_dHC_SW15_vs_Exp2_dHC_CON_p.val	Exp2_dHC_SW30_vs_Exp2_dHC_CON_p.val	Exp2_dHC_SW45_vs_Exp2_dHC_CON_p.val	Exp2_vHC_SW15_vs_Exp2_vHC_CON_p.val	Exp2_vHC_SW30_vs_Exp2_vHC_CON_p.val	Exp2_vHC_SW45_vs_Exp2_vHC_CON_p.val	Exp1_dHC_SW06_vs_Exp1_dHC_CON_ratio	Exp1_vHC_SW06_vs_Exp1_vHC_CON_ratio	Exp2_dHC_SW15_vs_Exp2_dHC_CON_ratio	Exp2_dHC_SW30_vs_Exp2_dHC_CON_ratio	Exp2_dHC_SW45_vs_Exp2_dHC_CON_ratio	Exp2_vHC_SW15_vs_Exp2_vHC_CON_ratio	Exp2_vHC_SW30_vs_Exp2_vHC_CON_ratio	Exp2_vHC_SW45_vs_Exp2_vHC_CON_ratio	Exp1_dHC_CON_centered	Exp1_dHC_SW06_centered	Exp1_vHC_CON_centered	Exp1_vHC_SW06_centered	Exp2_dHC_CON_centered	Exp2_dHC_SW15_centered	Exp2_dHC_SW30_centered	Exp2_dHC_SW45_centered	Exp2_vHC_CON_centered	Exp2_vHC_SW15_centered	Exp2_vHC_SW30_centered	Exp2_vHC_SW45_centered	Protein	ModifiedSequence	StrippedSequence	Positions	Probabilities	EarliestPos	PhosphoSites	GeneSymbol	Exp1_dHC_SW06_vs_Exp1_dHC_CON_FDR	Exp1_vHC_SW06_vs_Exp1_vHC_CON_FDR	Exp2_dHC_SW15_vs_Exp2_dHC_CON_FDR	Exp2_dHC_SW30_vs_Exp2_dHC_CON_FDR	Exp2_dHC_SW45_vs_Exp2_dHC_CON_FDR	Exp2_vHC_SW15_vs_Exp2_vHC_CON_FDR	Exp2_vHC_SW30_vs_Exp2_vHC_CON_FDR	Exp2_vHC_SW45_vs_Exp2_vHC_CON_FDR	AnySignificant
_AAAC[Carbamidomethyl (C)]PSS[Phospho_STY_NL_98 (STY)]PHKIPLSR_	ID_7	6.45e-06	0.0245955	0.00281185	0.00798471	0.0501624	0.0964468	0.646256	0.217818	2.02	0.873	1.44	1.27	-0.925	0.781	0.213	-0.576	-1.4	0.612	-0.201	0.672	-0.773	0.67	0.497	-1.7	0.33	1.11	0.543	-0.246	Q812A2	_AAACPS[Phospho_STY_NL_98 (STY): 1.3%]S[Phospho_STY_NL_98 (STY): 98.7%]PHKIPLS[Phospho_STY_NL_98 (STY): 0%]R_	AAACPSSPHKIPLSR	6;7;14	0.01;0.99;0	889	894;895;902	Srgap3	0.000538979	0.399731	0.125121	0.731274	0.999782	0.601344	0.999963	0.999653	TRUE
_AAGISLIVPGKS[Phospho_STY_NL_98 (STY)]PTR_	ID_63	0.0169427	0.00200941	0.0301348	0.402051	0.627148	0.0419717	0.193713	0.397299	1.26	1.54	1.29	0.491	-0.284	1.21	0.765	0.496	-1.47	-0.213	-1.03	0.511	-0.181	1.11	0.31	-0.465	-0.0772	1.13	0.688	0.419	A2ALS5	_AAGIS[Phospho_STY_NL_98 (STY): 0%]LIVPGKS[Phospho_STY_NL_98 (STY): 92.8%]PT[Phospho_STY_NL_98 (STY): 7.2%]R_	AAGISLIVPGKSPTR	5;12;14	0;0.93;0.07	473	477;484;486	Rap1gap	0.176593	0.0868896	0.443374	0.900191	0.999782	0.47126	0.999963	0.999653	FALSE
_AAPAPVIPQLT[Phospho_STY_NL_98 (STY)]VTSEEDVTPASPGPPDQEGNWLPAAGSHLQQPR_	ID_126	0.947102	0.0678357	0.000203855	0.22116	0.576048	0.146143	0.202748	0.88811	0.0338	0.878	2.29	0.713	0.324	0.85	0.743	0.0815	-0.22	-0.186	-1.05	-0.177	-0.234	2.05	0.48	0.0909	-0.444	0.406	0.3	-0.362	Q8R071	_AAPAPVIPQLTVTSEEDVTPASPGPPDQEGNWLPAAGSHLQQPR_	AAPAPVIPQLTVTSEEDVTPASPGPPDQEGNWLPAAGSHLQQPR			73	None	Itpka	0.982585	0.628787	0.0268003	0.853994	0.999782	0.671429	0.999963	0.999653	TRUE
_AAS[Phospho_STY_NL_98 (STY)]GAPLRPATVLGTMEMGR_	ID_160	0.000969285	0.000765595	0.327562	0.0607408	0.586567	0.218103	0.316539	0.574123	0.632	0.601	0.204	0.395	-0.113	0.257	0.209	0.117	-0.415	0.217	-0.0546	0.546	-0.343	-0.139	0.0525	-0.456	-0.0436	0.214	0.165	0.0733	Q8CG76	_AAS[Phospho_STY_NL_98 (STY): 100%]GAPLRPAT[Phospho_STY_NL_98 (STY): 0%]VLGT[Phospho_STY_NL_98 (STY): 0%]MEMGR_	AASGAPLRPATVLGTMEMGR	3;11;15	1;0;0	38	40;48;52	Akr7a2	0.0239596	0.047681	0.879232	0.824013	0.999782	0.740004	0.999963	0.999653	TRUE
_AAS[Phospho_STY_NL_98 (STY)]VEC[Carbamidomethyl (C)]IS[Phospho_STY_NL_98 (STY)]PVTPR_	ID_178	3.58e-07	0.00151523	0.0142711	0.042815	0.188344	0.0350068	0.571324	0.532917	1.99	1.08	0.998	0.818	-0.526	0.853	0.225	-0.248	-1.2	0.792	-0.0666	1.01	-0.746	0.252	0.0718	-1.27	0.0191	0.872	0.244	-0.229	Q61120	_AAS[Phospho_STY_NL_98 (STY): 100%]VECIS[Phospho_STY_NL_98 (STY): 100%]PVT[Phospho_STY_NL_98 (STY): 0%]PR_	AASVECISPVTPR	3;8;11	1;1;0	352	354;359;362	Shc3	6.71e-05	0.0732148	0.302453	0.824013	0.999782	0.443847	0.999963	0.999653	TRUE
_AASVQPATASKS[Phospho_STY_NL_98 (STY)]PVPSQQAS[Phospho_STY_NL_98 (STY)]PK_	ID_195	7.7e-05	2.56e-05	2.13e-05	0.000431872	0.930509	0.0890898	0.710062	0.0136387	3.31	3.31	4.09	3.31	0.0776	1.53	0.331	-2.25	-1.99	1.32	-1.77	1.54	-2.23	1.87	1.08	-2.15	0.755	2.29	1.09	-1.5	Q9QYX7	_AAS[Phospho_STY_NL_98 (STY): 0%]VQPAT[Phospho_STY_NL_98 (STY): 0%]AS[Phospho_STY_NL_98 (STY): 0.1%]KS[Phospho_STY_NL_98 (STY): 99.9%]PVPS[Phospho_STY_NL_98 (STY): 0.6%]QQAS[Phospho_STY_NL_98 (STY): 99.4%]PK_	AASVQPATASKSPVPSQQASPK	3;8;10;12;16;20	0;0;0;1;0.01;0.99	606	608;613;615;617;621;625	Pclo	0.00373471	0.00473986	0.00631943	0.276187	0.999782	0.591431	0.999963	0.999653	TRUE
_ADQSISEEPGWEEEEEELEGIVPS[Phospho_STY_NL_98 (STY)]PK_	ID_346	0.124859	0.00010094	0.063514	0.969064	0.356915	0.24589	0.598697	0.855553	-0.397	-0.99	-0.548	-0.0113	-0.269	-0.34	-0.153	0.053	-0.241	-0.638	0.0145	-0.975	0.552	0.00412	0.541	0.283	0.426	0.0861	0.272	0.479	Q80Y55	_ADQS[Phospho_STY_NL_98 (STY): 0%]IS[Phospho_STY_NL_98 (STY): 0%]EEPGWEEEEEELEGIVPS[Phospho_STY_NL_98 (STY): 100%]PK_	ADQSISEEPGWEEEEEELEGIVPSPK	4;6;24	0;0;1	211	214;216;234	Bsdc1	0.473355	0.0123058	0.596089	0.997932	0.999782	0.754515	0.999963	0.999653	TRUE
_AEAAAVAGLSTPGS[Phospho_STY_NL_98 (STY)]LHR_	ID_382	8.59e-10	3.15e-07	9.35e-05	0.0142868	0.162967	0.00279966	0.574276	0.0176793	2	1.47	1.31	0.785	-0.439	0.971	0.176	-0.759	-1.16	0.842	-1.01	0.454	-0.306	0.999	0.479	-0.745	0.122	1.09	0.298	-0.637	Q3UHD9	_AEAAAVAGLS[Phospho_STY_NL_98 (STY): 0%]T[Phospho_STY_NL_98 (STY): 0%]PGS[Phospho_STY_NL_98 (STY): 100%]LHR_	AEAAAVAGLSTPGSLHR	10;11;14	0;0;1	619	628;629;632	Agap2	1.08e-06	0.000269879	0.0158711	0.766561	0.999782	0.155575	0.999963	0.999653	TRUE
_AEEDS[Phospho_STY_NL_98 (STY)]MEDPYELK_	ID_430	0.000140457	0.00271315	0.000308029	0.723488	0.859885	8.57e-05	0.0112685	0.182884	2.76	1.97	2.95	0.273	0.136	3.25	2.01	-1.04	-1.12	1.63	-1.49	0.484	-0.632	2.32	-0.359	-0.496	-1.03	2.21	0.979	-2.07	Q9QYX7	_AEEDS[Phospho_STY_NL_98 (STY): 90.7%]MEDPY[Phospho_STY_NL_98 (STY): 9.3%]ELK_	AEEDSMEDPYELK	5;10	0.91;0.09	4038	4042;4047	Pclo	0.0058711	0.10556	0.033929	0.967894	0.999782	0.0234001	0.999963	0.999653	TRUE
_AETSESSGSAPAVPEAS[Phospho_STY_NL_98 (STY)]ASPK_	ID_577	0.274528	0.854007	0.186089	0.734603	0.661448	0.954928	0.00122822	0.974768	-1.29	-0.201	1.78	0.454	-0.586	0.0756	4.53	-0.0423	0.714	-0.578	-1.02	-1.22	-0.31	1.47	0.144	-0.896	-0.471	-0.395	4.06	-0.513	Q9Z2D6	_AET[Phospho_STY_NL_98 (STY): 0%]S[Phospho_STY_NL_98 (STY): 0%]ES[Phospho_STY_NL_98 (STY): 0%]S[Phospho_STY_NL_98 (STY): 0%]GS[Phospho_STY_NL_98 (STY): 0%]APAVPEAS[Phospho_STY_NL_98 (STY): 96.3%]AS[Phospho_STY_NL_98 (STY): 3.7%]PK_	AETSESSGSAPAVPEASASPK	3;4;6;7;9;17;19	0;0;0;0;0;0.96;0.04	62	64;65;67;68;70;78;80	Mecp2	0.640985	0.99814	0.788392	0.971013	0.999782	0.996423	0.963105	0.999653	FALSE
_AFS[Phospho_STY_NL_98 (STY)]EDEALAQQDS[Phospho_STY_NL_98 (STY)]K_	ID_620	1.44e-08	6.55e-06	0.00119608	0.0225668	0.50343	0.000344037	0.313798	0.984406	3.41	2.39	2.01	1.38	-0.397	2.24	0.599	-0.0116	-0.993	2.42	-0.834	1.56	-1.22	0.785	0.158	-1.62	-0.94	1.3	-0.341	-0.952	P59281	_AFS[Phospho_STY_NL_98 (STY): 100%]EDEALAQQDS[Phospho_STY_NL_98 (STY): 100%]K_	AFSEDEALAQQDSK	3;13	1;1	595	597;607	Arhgap39	6.73e-06	0.00194085	0.0742308	0.794077	0.999782	0.0521187	0.999963	0.999653	TRUE
_AFS[Phospho_STY_NL_98 (STY)]FPVSPER_	ID_624	0.0830248	0.00139746	0.570147	0.705318	0.127679	0.323427	0.82725	0.42879	0.447	0.792	0.165	0.11	-0.446	0.287	0.0632	-0.23	-0.323	0.125	-0.56	0.231	0.0517	0.216	0.161	-0.394	0.14	0.427	0.203	-0.0896	Q0PHV7	_AFS[Phospho_STY_NL_98 (STY): 98.7%]FPVS[Phospho_STY_NL_98 (STY): 1.3%]PER_	AFSFPVSPER	3;7	0.99;0.01	4	6;10	Dact3	0.400435	0.0705308	0.937139	0.965692	0.999782	0.805454	0.999963	0.999653	FALSE
_AGEASAEST[Phospho_STY_NL_98 (STY)]GAADGAAPEEGEAK_	ID_678	0.416886	0.00268797	0.27859	0.0205418	0.351446	0.121843	0.217843	0.219217	-1.16	-4.14	1.77	3.85	1.52	2.54	-2.01	-2.01	1.65	0.488	1.95	-2.19	-1.96	-0.192	1.89	-0.441	0.0177	2.55	-1.99	-1.99	Q91XV3	_AGEAS[Phospho_STY_NL_98 (STY): 0%]AES[Phospho_STY_NL_98 (STY): 19.5%]T[Phospho_STY_NL_98 (STY): 80.5%]GAADGAAPEEGEAK_	AGEASAESTGAADGAAPEEGEAK	5;8;9	0;0.2;0.8	124	128;131;132	Basp1	0.741606	0.105395	0.861234	0.794077	0.999782	0.636632	0.999963	0.999653	FALSE
_AGGGRPSS[Phospho_STY_NL_98 (STY)]PSPSVVS[Phospho_STY_NL_98 (STY)]EK_	ID_702	0.529219	0.630784	0.000135942	0.150731	0.885393	8.24e-05	0.0411403	0.719021	0.405	-0.287	2.97	1.06	-0.105	3.08	1.52	0.263	-0.69	-0.286	-0.56	-0.848	-0.749	2.22	0.31	-0.854	-0.584	2.49	0.934	-0.321	Q80TJ1	_AGGGRPS[Phospho_STY_NL_98 (STY): 6.4%]S[Phospho_STY_NL_98 (STY): 89.3%]PS[Phospho_STY_NL_98 (STY): 4.8%]PS[Phospho_STY_NL_98 (STY): 1.5%]VVS[Phospho_STY_NL_98 (STY): 98.1%]EK_	AGGGRPSSPSPSVVSEK	7;8;10;12;15	0.06;0.89;0.05;0.02;0.98	82	88;89;91;93;96	Cadps	0.803081	0.997038	0.0197868	0.840648	0.999782	0.0234001	0.999963	0.999653	TRUE
_AGGGRPSS[Phospho_STY_NL_98 (STY)]PSPSVVSEK_	ID_704	0.00164183	0.00181353	0.00770008	0.0618084	0.464777	0.015984	0.266709	0.473715	3.61	3.33	3.43	2.37	-0.916	3.09	1.4	-0.897	-2.73	0.883	-2.31	1.02	-0.894	2.54	1.48	-1.81	-0.132	2.96	1.26	-1.03	Q80TJ1	_AGGGRPS[Phospho_STY_NL_98 (STY): 1%]S[Phospho_STY_NL_98 (STY): 99%]PS[Phospho_STY_NL_98 (STY): 0%]PS[Phospho_STY_NL_98 (STY): 0%]VVS[Phospho_STY_NL_98 (STY): 0%]EK_	AGGGRPSSPSPSVVSEK	7;8;10;12;15	0.01;0.99;0;0;0	82	88;89;91;93;96	Cadps	0.0357344	0.0818414	0.214209	0.824013	0.999782	0.329004	0.999963	0.999653	TRUE
_AGGGRPSSPS[Phospho_STY_NL_98 (STY)]PSVVS[Phospho_STY_NL_98 (STY)]EK_	ID_705	0.000134199	0.00268955	0.0973265	0.232209	0.676154	0.817756	0.604474	0.711582	3.02	2.15	1.41	1.01	0.352	-0.194	-0.437	0.312	-1.21	1.81	0.424	2.58	-1.55	-0.137	-0.538	-1.2	-0.362	-0.556	-0.799	-0.0507	Q80TJ1	_AGGGRPS[Phospho_STY_NL_98 (STY): 0.1%]S[Phospho_STY_NL_98 (STY): 0.5%]PS[Phospho_STY_NL_98 (STY): 98.4%]PS[Phospho_STY_NL_98 (STY): 24.2%]VVS[Phospho_STY_NL_98 (STY): 76.8%]EK_	AGGGRPSSPSPSVVSEK	7;8;10;12;15	0;0;0.98;0.24;0.77	82	88;89;91;93;96	Cadps	0.00572088	0.105395	0.674295	0.853994	0.999782	0.973972	0.999963	0.999653	TRUE
_AIS[Phospho_STY_NL_98 (STY)]SDMFFGR_	ID_898	0.00208298	0.000226358	0.266819	0.594298	0.0390174	0.110132	0.650621	0.263399	0.592	0.672	0.234	0.112	-0.441	0.339	0.0951	-0.236	-0.402	0.19	-0.623	0.0489	0.185	0.419	0.297	-0.257	0.072	0.411	0.167	-0.164	Q99K28	_AIS[Phospho_STY_NL_98 (STY): 100%]S[Phospho_STY_NL_98 (STY): 0%]DMFFGR_	AISSDMFFGR	3;4	1;0	429	431;432	Arfgap2	0.0419738	0.0219648	0.850711	0.941433	0.999782	0.617692	0.999963	0.999653	TRUE
_AISGPLPAPAS[Phospho_STY_NL_98 (STY)]PR_	ID_902	0.024352	0.272158	2.43e-06	0.0966898	0.65493	6.65e-06	0.0683258	0.533292	1.69	0.753	4.34	1.4	-0.373	4.11	1.54	0.52	-0.991	0.696	-0.625	0.128	-1.25	3.09	0.154	-1.62	-1.33	2.78	0.21	-0.81	P0C7L0	_AIS[Phospho_STY_NL_98 (STY): 5.3%]GPLPAPAS[Phospho_STY_NL_98 (STY): 94.7%]PR_	AISGPLPAPASPR	3;11	0.05;0.95	151	153;161	Wipf3	0.218725	0.961183	0.00155488	0.824582	0.999782	0.00542342	0.999963	0.999653	TRUE
_AITSTLASS[Phospho_STY_NL_98 (STY)]FKR_	ID_911	0.000530545	0.000166607	0.00053335	0.819267	0.182261	0.000479539	0.117394	0.834868	2.01	2.06	2.29	0.143	-0.843	2.31	0.992	-0.131	-0.803	1.21	-1.52	0.537	-0.499	1.79	-0.356	-1.34	-0.456	1.85	0.536	-0.587	P35438	_AIT[Phospho_STY_NL_98 (STY): 0%]S[Phospho_STY_NL_98 (STY): 0%]T[Phospho_STY_NL_98 (STY): 0%]LAS[Phospho_STY_NL_98 (STY): 7.7%]S[Phospho_STY_NL_98 (STY): 92.3%]FKR_	AITSTLASSFKR	3;4;5;8;9	0;0;0;0.08;0.92	882	884;885;886;889;890	Grin1	0.0152808	0.0171263	0.0452847	0.983883	0.999782	0.0615547	0.999963	0.999653	TRUE
_AKT[Phospho_STY_NL_98 (STY)]PT[Phospho_STY_NL_98 (STY)]PEPFDSETR_	ID_983	8.23e-06	0.0270168	0.0582325	0.0374644	0.211219	0.0650507	0.582131	0.886774	1.38	0.595	0.619	0.683	-0.405	0.603	0.177	-0.0458	-0.804	0.575	0.0647	0.66	-0.643	-0.0236	0.0397	-1.05	0.0577	0.661	0.235	0.0119	Q91V36	_AKT[Phospho_STY_NL_98 (STY): 100%]PT[Phospho_STY_NL_98 (STY): 100%]PEPFDS[Phospho_STY_NL_98 (STY): 0%]ET[Phospho_STY_NL_98 (STY): 0%]R_	AKTPTPEPFDSETR	3;5;11;13	1;1;0;0	405	407;409;415;417	Nrbp2	0.000657752	0.419056	0.57681	0.824013	0.999782	0.543845	0.999963	0.999653	TRUE
_ALALVPGT[Phospho_STY_NL_98 (STY)]PTR_	ID_995	0.00412359	0.000329473	0.0175477	0.236719	0.071876	0.0163163	0.206611	0.47022	1.37	1.63	1.27	0.623	-0.955	1.29	0.666	-0.379	-1.64	-0.267	-1.46	0.169	0.276	1.55	0.899	-0.679	0.19	1.48	0.855	-0.189	Q9QYR6	_ALALVPGT[Phospho_STY_NL_98 (STY): 96%]PT[Phospho_STY_NL_98 (STY): 4%]R_	ALALVPGTPTR	8;10	0.96;0.04	2175	2182;2184	Map1a	0.0699508	0.0274034	0.339742	0.853994	0.999782	0.332782	0.999963	0.999653	TRUE
_ALGAQAS[Phospho_STY_NL_98 (STY)]VGSR_	ID_1036	0.0112874	0.00146746	0.156367	0.188922	0.564457	0.142804	0.726864	0.211646	1.02	1.21	0.636	0.589	-0.257	0.658	0.155	-0.559	-0.592	0.427	-1.51	-0.3	0.305	0.941	0.894	0.0485	0.117	0.775	0.272	-0.442	Q3UI43	_ALGAQAS[Phospho_STY_NL_98 (STY): 100%]VGS[Phospho_STY_NL_98 (STY): 0%]R_	ALGAQASVGSR	7;10	1;0	42	48;51	Babam1	0.139505	0.0722736	0.760242	0.847286	0.999782	0.667024	0.999963	0.999653	FALSE
_ALS[Phospho_STY_NL_98 (STY)]FDNR_	ID_1111	7.37e-06	0.000102113	0.00511517	0.592896	0.161099	0.00136494	0.12349	0.761195	0.896	0.707	0.602	0.111	-0.294	0.696	0.324	-0.0632	-0.595	0.302	-0.779	-0.0729	0.185	0.787	0.296	-0.109	-0.109	0.587	0.214	-0.173	P16054	_ALS[Phospho_STY_NL_98 (STY): 100%]FDNR_	ALSFDNR	3	1	366	368	Prkce	0.000606903	0.0123058	0.176668	0.941063	0.999782	0.10779	0.999963	0.999653	TRUE
_ALS[Phospho_STY_NL_98 (STY)]PTGS[Phospho_STY_NL_98 (STY)]SR_	ID_1119	0.0179216	0.992895	0.000132032	0.000560032	0.0075545	0.0766468	0.141539	0.746463	2.82	-0.00962	5.38	4.8	3.64	2.37	1.96	-0.427	-0.928	1.89	1.67	1.66	-4.5	0.88	0.297	-0.863	-1.42	0.951	0.541	-1.84	Q4KUS2	_ALS[Phospho_STY_NL_98 (STY): 100%]PT[Phospho_STY_NL_98 (STY): 0.1%]GS[Phospho_STY_NL_98 (STY): 99.3%]S[Phospho_STY_NL_98 (STY): 0.6%]R_	ALSPTGSSR	3;5;7;8	1;0;0.99;0.01	253	255;257;259;260	Unc13a	0.181816	0.999498	0.0195671	0.304321	0.999782	0.565386	0.999963	0.999653	TRUE
_ALS[Phospho_STY_NL_98 (STY)]PTGSSR_	ID_1121	0.000296544	8.5e-06	0.000380462	0.0664573	0.733289	0.000283309	0.199972	0.436565	-0.821	-0.968	-0.914	-0.453	-0.083	-0.936	-0.314	0.19	0.171	-0.649	0.191	-0.777	0.727	-0.188	0.273	0.644	0.28	-0.656	-0.0344	0.47	Q4KUS2	_ALS[Phospho_STY_NL_98 (STY): 100%]PT[Phospho_STY_NL_98 (STY): 0%]GS[Phospho_STY_NL_98 (STY): 0%]S[Phospho_STY_NL_98 (STY): 0%]R_	ALSPTGSSR	3;5;7;8	1;0;0;0	253	255;257;259;260	Unc13a	0.009886	0.00213276	0.0371394	0.824013	0.999782	0.0496613	0.999963	0.999653	TRUE
_ALSFS[Phospho_STY_NL_98 (STY)]DGGSK_	ID_1128	5.18e-06	5.07e-05	0.023255	0.0834916	0.952456	0.062816	0.14372	0.471222	2.65	2.15	1.4	1.06	0.0359	1.14	0.889	0.435	-2	0.642	-1.54	0.608	-0.691	0.706	0.365	-0.655	0.258	1.39	1.15	0.693	P60853	_ALS[Phospho_STY_NL_98 (STY): 8.9%]FS[Phospho_STY_NL_98 (STY): 91%]DGGS[Phospho_STY_NL_98 (STY): 0.1%]K_	ALSFSDGGSK	3;5;9	0.09;0.91;0	229	231;233;237	Lzts1	0.000466552	0.00786911	0.392446	0.824582	0.999782	0.538112	0.999963	0.999653	TRUE
_ALYNS[Phospho_STY_NL_98 (STY)]IKNEK_	ID_1153	0.00271689	0.000984727	0.000158794	0.163164	0.522449	0.000406543	0.143205	0.572892	1.41	1.46	2.07	0.725	0.33	1.93	0.762	-0.291	-0.975	0.439	-0.631	0.826	-1.11	0.964	-0.385	-0.779	-0.172	1.75	0.59	-0.463	Q2PFD7	_ALY[Phospho_STY_NL_98 (STY): 16.5%]NS[Phospho_STY_NL_98 (STY): 83.5%]IKNEK_	ALYNSIKNEK	3;5	0.16;0.84	715	717;719	Psd3	0.0515008	0.0561294	0.0219378	0.84228	0.999782	0.0565994	0.999963	0.999653	TRUE
_APAVPPARPGS[Phospho_STY_NL_98 (STY)]R_	ID_1253	1.7e-08	0.00503586	1.37e-05	0.00532153	0.646933	0.000322884	0.176537	0.841693	3.31	1.37	2.73	1.67	-0.265	2.2	0.787	0.115	-2.08	1.23	-0.822	0.551	-1.22	1.51	0.444	-1.49	-0.16	2.04	0.627	-0.0448	P39053	_APAVPPARPGS[Phospho_STY_NL_98 (STY): 100%]R_	APAVPPARPGSR	11	1	785	795	Dnm1	7.69e-06	0.15597	0.00429867	0.653233	0.999782	0.0518603	0.999963	0.999653	TRUE
_APGMAPQMEQQSLLVPGS[Phospho_STY_NL_98 (STY)]PGGQK_	ID_1278	0.000152758	0.00037288	0.185544	0.468011	0.401829	0.305879	0.848302	0.854081	1.49	1.29	0.561	0.306	-0.353	0.432	0.0804	-0.0773	-1.11	0.381	-0.727	0.567	-0.195	0.365	0.111	-0.548	0.26	0.692	0.34	0.182	Q80U49	_APGMAPQMEQQS[Phospho_STY_NL_98 (STY): 0%]LLVPGS[Phospho_STY_NL_98 (STY): 100%]PGGQK_	APGMAPQMEQQSLLVPGSPGGQK	12;18	0;1	636	647;653	Cep170b	0.00621129	0.0296521	0.788392	0.917107	0.999782	0.791623	0.999963	0.999653	TRUE
_APLVPDIPS[Phospho_STY_NL_98 (STY)]ADPGPGPAASR_	ID_1305	1.84e-08	2.99e-06	0.0311068	0.128403	0.0225742	0.00606477	0.138077	0.463313	2.81	2.07	1.08	0.755	-1.15	1.39	0.736	-0.362	-2.54	0.268	-1.35	0.719	0.0502	1.13	0.806	-1.1	0.328	1.72	1.06	-0.0332	Q91ZP9	_APLVPDIPS[Phospho_STY_NL_98 (STY): 93.1%]ADPGPGPAAS[Phospho_STY_NL_98 (STY): 6.9%]R_	APLVPDIPSADPGPGPAASR	9;19	0.93;0.07	43	51;61	Necab2	8.12e-06	0.00119037	0.446809	0.833412	0.999782	0.219706	0.999963	0.999653	TRUE
_APPGPLPPAAS[Phospho_STY_NL_98 (STY)]PGPPAAS[Phospho_STY_NL_98 (STY)]PPAAPS[Phospho_STY_NL_98 (STY)]SPR_	ID_1309	0.00549884	0.154162	0.013762	0.63522	0.672273	2.89e-05	0.000138008	0.0385579	2	0.931	2	0.376	0.335	3.58	3.22	1.67	0.358	2.36	0.506	1.44	-1.9	0.1	-1.53	-1.57	-2.48	1.1	0.74	-0.808	O88703	_APPGPLPPAAS[Phospho_STY_NL_98 (STY): 100%]PGPPAAS[Phospho_STY_NL_98 (STY): 100%]PPAAPS[Phospho_STY_NL_98 (STY): 94.3%]S[Phospho_STY_NL_98 (STY): 5.7%]PR_	APPGPLPPAASPGPPAASPPAAPSSPR	11;18;24;25	1;1;0.94;0.06	733	743;750;756;757	Hcn2	0.0843293	0.843903	0.300193	0.952101	0.999782	0.0144242	0.22498	0.999653	TRUE
_APS[Phospho_STY_NL_98 (STY)]LDSSLPQLPSPSSPGAPLLSNLPR_	ID_1333	0.0157504	0.00237553	0.00898251	0.727881	0.904015	0.0164517	0.0733855	0.719655	0.703	0.835	0.868	0.112	0.0389	0.793	0.586	0.116	-1.1	-0.398	-1.21	-0.374	0.503	1.37	0.615	0.542	-0.0541	0.739	0.532	0.0617	Q9QYR6	_APS[Phospho_STY_NL_98 (STY): 99.8%]LDS[Phospho_STY_NL_98 (STY): 0.2%]S[Phospho_STY_NL_98 (STY): 0%]LPQLPS[Phospho_STY_NL_98 (STY): 0%]PS[Phospho_STY_NL_98 (STY): 0%]S[Phospho_STY_NL_98 (STY): 0%]PGAPLLS[Phospho_STY_NL_98 (STY): 0%]NLPR_	APSLDSSLPQLPSPSSPGAPLLSNLPR	3;6;7;13;15;16;23	1;0;0;0;0;0;0	2197	2199;2202;2203;2209;2211;2212;2219	Map1a	0.169357	0.0958561	0.233714	0.969298	0.999782	0.332782	0.999963	0.999653	FALSE
_APS[Phospho_STY_NL_98 (STY)]PAPRPPS[Phospho_STY_NL_98 (STY)]RR_	ID_1337	2.21e-07	0.0725886	0.0062383	0.0547841	0.13597	0.054999	0.801971	0.575025	2.31	0.669	1.27	0.876	-0.676	0.876	0.113	-0.252	-1.28	1.02	0.449	1.12	-1.13	0.14	-0.252	-1.8	0.116	0.991	0.228	-0.136	Q3UNH4	_APS[Phospho_STY_NL_98 (STY): 100%]PAPRPPS[Phospho_STY_NL_98 (STY): 100%]RR_	APSPAPRPPSRR	3;10	1;1	762	764;771	Gprin1	4.74e-05	0.642934	0.195195	0.824013	0.999782	0.507698	0.999963	0.999653	TRUE
_APS[Phospho_STY_NL_98 (STY)]PAPRPPSR_	ID_1338	8.55e-09	0.00381465	1.08e-05	0.0249183	0.180253	0.00387612	0.234093	0.393371	2.01	0.837	1.63	0.782	-0.461	1.02	0.408	-0.292	-1.72	0.285	-0.284	0.554	-0.761	0.874	0.021	-1.22	0.382	1.4	0.79	0.0896	Q3UNH4	_APS[Phospho_STY_NL_98 (STY): 100%]PAPRPPS[Phospho_STY_NL_98 (STY): 0%]R_	APSPAPRPPSR	3;10	1;0	762	764;771	Gprin1	4.36e-06	0.133822	0.0035473	0.8092	0.999782	0.176504	0.999963	0.999653	TRUE
_APSAGT[Phospho_STY_NL_98 (STY)]DGPLALYGWGALPAENISLC[Carbamidomethyl (C)]R_	ID_1354	0.201974	0.00942633	0.000235109	0.0334299	0.499887	0.000398683	0.196248	0.443751	0.949	1.84	3.28	1.82	-0.568	3.14	1.09	-0.645	-1.26	-0.309	-1.28	0.553	-1.04	2.23	0.777	-1.61	-0.225	2.92	0.868	-0.869	O88737	_APS[Phospho_STY_NL_98 (STY): 13.6%]AGT[Phospho_STY_NL_98 (STY): 86.4%]DGPLALY[Phospho_STY_NL_98 (STY): 0%]GWGALPAENIS[Phospho_STY_NL_98 (STY): 0%]LCR_	APSAGTDGPLALYGWGALPAENISLCR	3;6;13;24	0.14;0.86;0;0	1621	1623;1626;1633;1644	Bsn	0.57737	0.22532	0.0286026	0.824013	0.999782	0.0560287	0.999963	0.999653	TRUE
_APTIQPQHS[Phospho_STY_NL_98 (STY)]HEAVR_	ID_1386	1.57e-06	0.000642973	0.000120812	0.128909	0.441451	0.000364466	0.0999691	0.916043	1.38	0.865	1.21	0.452	-0.227	1.11	0.49	0.031	-0.733	0.645	-0.196	0.669	-0.604	0.603	-0.153	-0.832	-0.297	0.813	0.193	-0.266	Q3TY60	_APT[Phospho_STY_NL_98 (STY): 0%]IQPQHS[Phospho_STY_NL_98 (STY): 100%]HEAVR_	APTIQPQHSHEAVR	3;9	0;1	94	96;102	Fam131b	0.000189802	0.0426087	0.018757	0.833412	0.999782	0.0521187	0.999963	0.999653	TRUE
_APVLAAPLT[Phospho_STY_NL_98 (STY)]APVAEC[Carbamidomethyl (C)]PGEAENILESERPPAPSPTLSPAQSPPPTAPGNS[Phospho_STY_NL_98 (STY)]PER_	ID_1394	0.0102073	0.00138051	0.137136	0.0501371	0.581979	0.207591	0.494392	0.894735	1.87	2.21	1.21	1.61	0.444	1.02	-0.552	-0.107	-0.942	0.933	-1.03	1.18	-1.28	-0.0736	0.322	-0.839	0.315	1.34	-0.237	0.209	Q8C052	_APVLAAPLTAPVAECPGEAENILESERPPAPSPTLSPAQSPPPTAPGNSPER_	APVLAAPLTAPVAECPGEAENILESERPPAPSPTLSPAQSPPPTAPGNSPER			538	None	Map1s	0.130101	0.0701134	0.74181	0.824013	0.999782	0.734851	0.999963	0.999653	FALSE
_AQS[Phospho_STY_NL_98 (STY)]C[Carbamidomethyl (C)]ENLC[Carbamidomethyl (C)]VSLNDSK_	ID_1471	6.92e-06	0.0109503	0.0448013	0.3176	0.192531	0.0223454	0.540515	0.852404	1.18	0.585	0.557	0.274	-0.358	0.638	0.167	0.0508	-0.65	0.531	-0.0519	0.533	-0.427	0.131	-0.153	-0.785	-0.0324	0.606	0.135	0.0184	Q62417	_AQS[Phospho_STY_NL_98 (STY): 100%]CENLCVS[Phospho_STY_NL_98 (STY): 0%]LNDS[Phospho_STY_NL_98 (STY): 0%]K_	AQSCENLCVSLNDSK	3;10;14	1;0;0	552	554;561;565	Sorbs1	0.000575768	0.251448	0.524677	0.870902	0.999782	0.376317	0.999963	0.999653	TRUE
_AQS[Phospho_STY_NL_98 (STY)]ENLELLSLK_	ID_1472	0.000213676	0.000129936	0.0112492	0.128303	0.0323238	0.0294613	0.60404	0.400433	0.789	0.762	0.595	0.35	-0.498	0.507	0.118	-0.192	-0.753	0.0359	-0.468	0.293	-0.174	0.42	0.176	-0.672	0.254	0.761	0.372	0.0611	Q6P9N1	_AQS[Phospho_STY_NL_98 (STY): 92.9%]ENLELLS[Phospho_STY_NL_98 (STY): 7.1%]LK_	AQSENLELLSLK	3;10	0.93;0.07	413	415;422	Fam126a	0.00782774	0.0142163	0.269202	0.833412	0.999782	0.424346	0.999963	0.999653	TRUE
_AQTSYGFATLAES[Phospho_STY_NL_98 (STY)]PHTR_	ID_1506	0.00908886	8e-06	0.000612869	0.823804	0.151967	0.000217102	0.0386842	0.856183	1.17	1.97	1.78	0.11	-0.714	1.94	1.04	-0.0895	-1.4	-0.237	-0.561	1.41	-1.2	0.581	-1.09	-1.91	0.379	2.32	1.42	0.289	Q5HZI2	_AQT[Phospho_STY_NL_98 (STY): 0%]S[Phospho_STY_NL_98 (STY): 0.1%]Y[Phospho_STY_NL_98 (STY): 0%]GFAT[Phospho_STY_NL_98 (STY): 1.3%]LAES[Phospho_STY_NL_98 (STY): 96%]PHT[Phospho_STY_NL_98 (STY): 2.6%]R_	AQTSYGFATLAESPHTR	3;4;5;9;13;16	0;0;0;0.01;0.96;0.03	141	143;144;145;149;153;156	C2cd4cC2CD4	0.120059	0.00210429	0.0493922	0.984505	0.999782	0.0416376	0.999963	0.999653	TRUE
_AQVHLDQVITS[Phospho_STY_NL_98 (STY)]PFNTAFPLDYMK_	ID_1507	0.73625	0.000384099	0.000135384	0.0436472	0.0385706	0.214418	0.680522	0.0410898	-0.26	2.69	3.57	1.8	1.85	-1.1	-0.362	-1.83	-0.923	-1.18	-1.36	1.33	-1.48	2.09	0.317	0.365	1.12	0.0255	0.761	-0.703	Q8C8R3	_AQVHLDQVIT[Phospho_STY_NL_98 (STY): 4.3%]S[Phospho_STY_NL_98 (STY): 94.4%]PFNT[Phospho_STY_NL_98 (STY): 1.2%]AFPLDY[Phospho_STY_NL_98 (STY): 0%]MK_	AQVHLDQVITSPFNTAFPLDYMK	10;11;15;21	0.04;0.94;0.01;0	2125	2134;2135;2139;2145	Ank2	0.90495	0.0302492	0.0197868	0.824013	0.999782	0.738074	0.999963	0.999653	TRUE
_ARPPMRS[Phospho_STY_NL_98 (STY)]QAS[Phospho_STY_NL_98 (STY)]EEESPVS[Phospho_STY_NL_98 (STY)]PLGR_	ID_1531	8.25e-05	0.0218407	0.000115362	0.31346	0.991927	5.77e-05	0.630069	0.522305	2.91	1.51	3.23	0.795	-0.00794	3.39	0.379	0.503	-1.36	1.55	-0.5	1.01	-1.31	1.93	-0.512	-1.31	-0.981	2.41	-0.603	-0.478	O88737	_ARPPMRS[Phospho_STY_NL_98 (STY): 97.4%]QAS[Phospho_STY_NL_98 (STY): 99.3%]EEES[Phospho_STY_NL_98 (STY): 4.3%]PVS[Phospho_STY_NL_98 (STY): 99%]PLGR_	ARPPMRSQASEEESPVSPLGR	7;10;14;17	0.97;0.99;0.04;0.99	3503	3509;3512;3516;3519	Bsn	0.0039192	0.372085	0.0182585	0.867837	0.999782	0.0197252	0.999963	0.999653	TRUE
_ARPPMRS[Phospho_STY_NL_98 (STY)]QAS[Phospho_STY_NL_98 (STY)]EEESPVSPLGR_	ID_1532	0.000832438	0.00203411	0.00605922	0.167751	0.608314	0.0517768	0.400624	0.436036	3.06	2.61	2.81	1.38	-0.509	1.96	0.837	-0.775	-2.35	0.709	-1.65	0.963	-1.09	1.72	0.288	-1.6	0.468	2.43	1.31	-0.307	O88737	_ARPPMRS[Phospho_STY_NL_98 (STY): 100%]QAS[Phospho_STY_NL_98 (STY): 100%]EEES[Phospho_STY_NL_98 (STY): 0%]PVS[Phospho_STY_NL_98 (STY): 0%]PLGR_	ARPPMRSQASEEESPVSPLGR	7;10;14;17	1;1;0;0	3503	3509;3512;3516;3519	Bsn	0.0212702	0.0874935	0.192059	0.84228	0.999782	0.500485	0.999963	0.999653	TRUE
_ARPSQLPEQSSSAQQNGS[Phospho_STY_NL_98 (STY)]VSDIS[Phospho_STY_NL_98 (STY)]PVQAAK_	ID_1537	0.0705085	0.000238902	0.27618	0.377384	0.497172	0.882783	0.879302	0.752724	1.77	3.49	1.2	0.969	0.744	-0.161	0.166	-0.345	-0.116	1.65	-1.01	2.48	-1.31	-0.113	-0.342	-0.566	-0.425	-0.587	-0.259	-0.77	P28740	_ARPS[Phospho_STY_NL_98 (STY): 0%]QLPEQS[Phospho_STY_NL_98 (STY): 0%]S[Phospho_STY_NL_98 (STY): 0%]S[Phospho_STY_NL_98 (STY): 0%]AQQNGS[Phospho_STY_NL_98 (STY): 84.7%]VS[Phospho_STY_NL_98 (STY): 15.3%]DIS[Phospho_STY_NL_98 (STY): 100%]PVQAAK_	ARPSQLPEQSSSAQQNGSVSDISPVQAAK	4;10;11;12;18;20;23	0;0;0;0;0.85;0.15;1	117	120;126;127;128;134;136;139	Kif2a	0.373487	0.0226429	0.859706	0.893668	0.999782	0.985822	0.999963	0.999653	TRUE
_AS[Phospho_STY_NL_98 (STY)]IHRGS[Phospho_STY_NL_98 (STY)]IPAMSYAPFR_	ID_1585	2.73e-05	0.000135931	0.247728	0.160064	0.081037	0.0812779	0.710384	0.34093	2.42	2.02	0.706	-0.86	-1.07	1.07	0.226	-0.58	-0.434	1.99	-0.718	1.3	-0.0714	0.634	-0.932	-1.14	-0.514	0.558	-0.289	-1.09	F6SEU4	_AS[Phospho_STY_NL_98 (STY): 99.9%]IHRGS[Phospho_STY_NL_98 (STY): 100%]IPAMS[Phospho_STY_NL_98 (STY): 0.1%]Y[Phospho_STY_NL_98 (STY): 0%]APFR_	ASIHRGSIPAMSYAPFR	2;7;12;13	1;1;0;0	6	7;12;17;18	Syngap1	0.00165065	0.0146737	0.833806	0.84228	0.999782	0.572846	0.999963	0.999653	TRUE
_AS[Phospho_STY_NL_98 (STY)]LLESSAAGSPR_	ID_1590	2.58e-09	0.000521508	0.010422	0.146722	0.108786	0.191649	0.870872	0.141103	1.86	0.903	0.795	0.442	-0.489	0.397	0.049	-0.448	-1.75	0.105	-0.317	0.585	-0.26	0.535	0.182	-0.749	0.532	0.929	0.581	0.0837	D3YVF0	_AS[Phospho_STY_NL_98 (STY): 100%]LLES[Phospho_STY_NL_98 (STY): 0%]S[Phospho_STY_NL_98 (STY): 0%]AAGS[Phospho_STY_NL_98 (STY): 0%]PR_	ASLLESSAAGSPR	2;6;7;11	1;0;0;0	241	242;246;247;251	Akap5	2.08e-06	0.0366959	0.252827	0.836784	0.999782	0.720376	0.999963	0.999653	TRUE
_AS[Phospho_STY_NL_98 (STY)]PLLSDK_	ID_1611	2.73e-06	0.0855491	0.00568819	0.28057	0.196713	0.0497651	0.266639	0.869283	1.01	0.315	0.632	0.24	-0.287	0.441	0.247	0.0364	-0.901	0.104	-0.679	-0.364	0.14	0.772	0.38	-0.147	0.2	0.641	0.447	0.237	P59764	_AS[Phospho_STY_NL_98 (STY): 100%]PLLS[Phospho_STY_NL_98 (STY): 0%]DK_	ASPLLSDK	2;6	1;0	1708	1709;1713	Dock4	0.000290968	0.68979	0.18771	0.862031	0.999782	0.49619	0.999963	0.999653	TRUE
_AS[Phospho_STY_NL_98 (STY)]PTSTEEEQVMLR_	ID_1622	5.27e-06	0.000368537	0.00594872	0.138545	0.106555	0.252257	0.416602	0.962069	0.89	0.625	0.576	0.303	-0.331	0.233	0.165	-0.00964	-0.903	-0.0128	-0.373	0.252	-0.228	0.348	0.0751	-0.559	0.344	0.577	0.509	0.334	Q9EPW0	_AS[Phospho_STY_NL_98 (STY): 100%]PT[Phospho_STY_NL_98 (STY): 0%]S[Phospho_STY_NL_98 (STY): 0%]T[Phospho_STY_NL_98 (STY): 0%]EEEQVMLR_	ASPTSTEEEQVMLR	2;4;5;6	1;0;0;0	487	488;490;491;492	Inpp4a	0.000472479	0.0295955	0.190898	0.836784	0.999782	0.757077	0.999963	0.999653	TRUE
_ASAAEGS[Phospho_STY_NL_98 (STY)]EAS[Phospho_STY_NL_98 (STY)]PPSLR_	ID_1632	0.725696	0.000459795	0.001891	0.775585	0.422172	0.477921	0.333348	0.990883	-0.437	-4.28	-4.59	-0.404	-1.14	-1.01	-1.38	-0.0162	2.52	2.08	2.3	-1.98	1.05	-3.54	0.648	-0.0884	-0.434	-1.44	-1.81	-0.45	Q8BNW9	_AS[Phospho_STY_NL_98 (STY): 0%]AAEGS[Phospho_STY_NL_98 (STY): 100%]EAS[Phospho_STY_NL_98 (STY): 99.8%]PPS[Phospho_STY_NL_98 (STY): 0.2%]LR_	ASAAEGSEASPPSLR	2;7;10;13	0;1;1;0	61	62;67;70;73	Kbtbd11	0.90067	0.0345427	0.0972462	0.976501	0.999782	0.875355	0.999963	0.999653	TRUE
_ASIGNIALS[Phospho_STY_NL_98 (STY)]PS[Phospho_STY_NL_98 (STY)]PVRK_	ID_1686	2.7e-06	0.0532663	0.000348119	0.0241593	0.391233	0.0269439	0.517627	0.569708	2.44	0.861	2.03	1.23	-0.461	1.21	0.347	-0.305	-1.42	1.02	0.311	1.17	-1.42	0.607	-0.184	-1.88	0.02	1.23	0.367	-0.285	Q8VD37	_AS[Phospho_STY_NL_98 (STY): 0%]IGNIALS[Phospho_STY_NL_98 (STY): 100%]PS[Phospho_STY_NL_98 (STY): 100%]PVRK_	ASIGNIALSPSPVRK	2;9;11	0;1;1	141	142;149;151	Sgip1	0.000290968	0.572174	0.0361223	0.801501	0.999782	0.411011	0.999963	0.999653	TRUE
_ASIGNIALS[Phospho_STY_NL_98 (STY)]PS[Phospho_STY_NL_98 (STY)]PVRKS[Phospho_STY_NL_98 (STY)]PR_	ID_1687	3.15e-07	0.00481181	0.111433	0.265119	0.225916	0.0248646	0.699286	0.261105	2.77	1.31	0.882	0.614	-0.668	1.26	0.212	-0.619	-1.37	1.4	0.353	1.66	-0.826	0.0559	-0.212	-1.49	-0.321	0.935	-0.109	-0.941	Q8VD37	_AS[Phospho_STY_NL_98 (STY): 0%]IGNIALS[Phospho_STY_NL_98 (STY): 100%]PS[Phospho_STY_NL_98 (STY): 100%]PVRKS[Phospho_STY_NL_98 (STY): 100%]PR_	ASIGNIALSPSPVRKSPR	2;9;11;16	0;1;1;1	141	142;149;151;156	Sgip1	6.04e-05	0.151433	0.697086	0.861623	0.999782	0.397705	0.999963	0.999653	TRUE
_ASIGNIALS[Phospho_STY_NL_98 (STY)]PSPVR_	ID_1688	2.85e-08	1.12e-07	0.000692078	0.0105181	0.0243796	0.00333855	0.10637	0.0755122	1.91	1.68	1.22	0.897	-0.784	1.04	0.556	-0.614	-1.81	0.0995	-1.28	0.397	-0.1	1.12	0.796	-0.884	0.416	1.45	0.973	-0.198	Q8VD37	_AS[Phospho_STY_NL_98 (STY): 0%]IGNIALS[Phospho_STY_NL_98 (STY): 100%]PS[Phospho_STY_NL_98 (STY): 0%]PVR_	ASIGNIALSPSPVR	2;9;11	0;1;0	141	142;149;151	Sgip1	9.88e-06	0.000113795	0.0533645	0.760443	0.999782	0.164426	0.999963	0.999653	TRUE
_ASPSPS[Phospho_STY_NL_98 (STY)]PSEAR_	ID_1724	0.0533514	0.00266478	0.374804	0.613031	0.128527	0.314952	0.825112	0.477501	-1.42	-2.1	0.733	0.417	1.26	-0.831	-0.182	0.586	1.06	-0.362	0.965	-1.14	-0.109	0.624	0.308	1.15	-0.532	-1.36	-0.714	0.054	E9PUL5	_AS[Phospho_STY_NL_98 (STY): 0%]PS[Phospho_STY_NL_98 (STY): 0%]PS[Phospho_STY_NL_98 (STY): 100%]PS[Phospho_STY_NL_98 (STY): 0%]EAR_	ASPSPSPSEAR	2;4;6;8	0;0;1;0	97	98;100;102;104	Prrt2	0.328698	0.104931	0.895445	0.946042	0.999782	0.799119	0.999963	0.999653	FALSE
_ASS[Phospho_STY_NL_98 (STY)]LNENVDHSALLK_	ID_1747	0.00879169	0.000533941	0.234522	0.917436	0.230372	0.409497	0.851674	0.481504	0.955	1.2	0.481	-0.0417	-0.485	0.333	0.0752	-0.284	-0.771	0.184	-1.21	-0.00965	0.212	0.693	0.17	-0.274	0.411	0.744	0.486	0.127	Q6R891	_AS[Phospho_STY_NL_98 (STY): 16.1%]S[Phospho_STY_NL_98 (STY): 83.9%]LNENVDHS[Phospho_STY_NL_98 (STY): 0%]ALLK_	ASSLNENVDHSALLK	2;3;11	0.16;0.84;0	98	99;100;108	Ppp1r9b	0.117739	0.0371979	0.825641	0.994908	0.999782	0.848122	0.999963	0.999653	TRUE
_ASTAAPVAS[Phospho_STY_NL_98 (STY)]PAAPS[Phospho_STY_NL_98 (STY)]PGSSGGGGFFSSLSNAVK_	ID_1757	1.23e-08	0.0046031	0.000105404	0.500257	0.844648	0.000787937	0.0794776	0.424835	3.64	1.51	2.6	0.425	0.123	2.22	1.12	0.503	-2.22	1.43	0.0376	1.55	-1.57	1.03	-1.15	-1.45	-0.457	1.76	0.66	0.0458	O88935	_AS[Phospho_STY_NL_98 (STY): 0%]T[Phospho_STY_NL_98 (STY): 0%]AAPVAS[Phospho_STY_NL_98 (STY): 100%]PAAPS[Phospho_STY_NL_98 (STY): 100%]PGS[Phospho_STY_NL_98 (STY): 0%]S[Phospho_STY_NL_98 (STY): 0%]GGGGFFS[Phospho_STY_NL_98 (STY): 0%]S[Phospho_STY_NL_98 (STY): 0%]LS[Phospho_STY_NL_98 (STY): 0%]NAVK_	ASTAAPVASPAAPSPGSSGGGGFFSSLSNAVK	2;3;9;14;17;18;25;26;28	0;0;1;1;0;0;0;0;0	54	55;56;62;67;70;71;78;79;81	Syn1	5.9e-06	0.14828	0.0170128	0.91938	0.999782	0.0797823	0.999963	0.999653	TRUE
_ATS[Phospho_STY_NL_98 (STY)]PLIEETPIGS[Phospho_STY_NL_98 (STY)]IKDK_	ID_1848	3.2e-05	2.88e-06	0.00019606	0.194423	0.756285	1.33e-06	0.0121617	0.65379	3.33	3.56	3.34	1.1	-0.262	4.53	2.18	-0.379	-1.82	1.52	-1.55	2.02	-1.3	2.04	-0.194	-1.56	-1.41	3.12	0.762	-1.79	Q8C8R3	_AT[Phospho_STY_NL_98 (STY): 8.4%]S[Phospho_STY_NL_98 (STY): 91.6%]PLIEET[Phospho_STY_NL_98 (STY): 0%]PIGS[Phospho_STY_NL_98 (STY): 100%]IKDK_	ATSPLIEETPIGSIKDK	2;3;9;13	0.08;0.92;0;1	1720	1721;1722;1728;1732	Ank2	0.0018756	0.00119037	0.0261981	0.852291	0.999782	0.00180112	0.999963	0.999653	TRUE
_ATS[Phospho_STY_NL_98 (STY)]PLIEETPIGSIK_	ID_1849	1.22e-05	6.4e-05	0.000380029	0.29562	0.135822	0.0121432	0.0394593	0.582994	1.15	0.961	1.03	0.288	-0.412	0.706	0.574	-0.151	-1.56	-0.415	-0.971	-0.0101	-0.0427	0.986	0.245	-0.455	0.549	1.26	1.12	0.399	Q8C8R3	_AT[Phospho_STY_NL_98 (STY): 0.1%]S[Phospho_STY_NL_98 (STY): 99.9%]PLIEET[Phospho_STY_NL_98 (STY): 0%]PIGS[Phospho_STY_NL_98 (STY): 0%]IK_	ATSPLIEETPIGSIK	2;3;9;13	0;1;0;0	1720	1721;1722;1728;1732	Ank2	0.000876246	0.00915428	0.0371394	0.864879	0.999782	0.290965	0.999963	0.999653	TRUE
_ATS[Phospho_STY_NL_98 (STY)]PSTLVSTGPSSR_	ID_1852	6.6e-07	0.00718803	0.00586552	0.0498376	0.381533	0.119679	0.406236	0.494275	1.07	0.495	0.621	0.435	-0.192	0.343	0.182	-0.149	-1.08	-0.0192	-0.644	-0.149	0.0832	0.705	0.518	-0.108	0.277	0.62	0.459	0.128	P27546	_AT[Phospho_STY_NL_98 (STY): 1.9%]S[Phospho_STY_NL_98 (STY): 98.1%]PS[Phospho_STY_NL_98 (STY): 0%]T[Phospho_STY_NL_98 (STY): 0%]LVS[Phospho_STY_NL_98 (STY): 0%]T[Phospho_STY_NL_98 (STY): 0%]GPS[Phospho_STY_NL_98 (STY): 0%]S[Phospho_STY_NL_98 (STY): 0%]R_	ATSPSTLVSTGPSSR	2;3;5;6;9;10;13;14	0.02;0.98;0;0;0;0;0;0	783	784;785;787;788;791;792;795;796	Map4	0.000104521	0.195299	0.190324	0.824013	0.999782	0.634241	0.999963	0.999653	TRUE
_ATS[Phospho_STY_NL_98 (STY)]VPGPTQATAPPEVGR_	ID_1854	2.98e-09	8.78e-10	0.000818547	0.0961625	0.0147866	0.00127753	0.119756	0.101421	3.96	3.85	2.28	1.09	-1.62	2.18	1.02	-1.07	-2.3	1.66	-2.9	0.952	-0.138	2.14	0.952	-1.76	0.111	2.29	1.13	-0.962	O88737	_AT[Phospho_STY_NL_98 (STY): 1.4%]S[Phospho_STY_NL_98 (STY): 97.8%]VPGPT[Phospho_STY_NL_98 (STY): 0.4%]QAT[Phospho_STY_NL_98 (STY): 0.3%]APPEVGR_	ATSVPGPTQATAPPEVGR	2;3;8;11	0.01;0.98;0;0	282	283;284;289;292	Bsn	2.21e-06	3.58e-06	0.0593064	0.824582	0.999782	0.104665	0.999963	0.999653	TRUE
_ATSPLIEETPIGS[Phospho_STY_NL_98 (STY)]IKDK_	ID_1857	1.16e-06	0.00227019	0.00635956	0.0327954	0.56421	0.0313248	0.242678	0.186013	2.73	1.49	1.62	1.25	-0.332	1.26	0.675	-0.766	-2.01	0.716	-1.04	0.456	-0.455	1.16	0.796	-0.787	0.199	1.46	0.874	-0.567	Q8C8R3	_AT[Phospho_STY_NL_98 (STY): 0%]S[Phospho_STY_NL_98 (STY): 0%]PLIEET[Phospho_STY_NL_98 (STY): 0%]PIGS[Phospho_STY_NL_98 (STY): 100%]IKDK_	ATSPLIEETPIGSIKDK	2;3;9;13	0;0;0;1	1720	1721;1722;1728;1732	Ank2	0.000151544	0.0939218	0.196724	0.824013	0.999782	0.430663	0.999963	0.999653	TRUE
_AVAAAGGGEGTS[Phospho_STY_NL_98 (STY)]PTHALGILTDR_	ID_1877	0.0107612	0.00133295	0.00688684	0.226038	0.142448	0.00668801	0.0377816	0.798762	1.62	1.93	1.96	0.857	-1.04	1.97	1.49	0.179	-1.43	0.192	-1.41	0.523	-0.544	1.42	0.313	-1.59	-0.0823	1.89	1.41	0.0972	Q9JIG4	_AVAAAGGGEGT[Phospho_STY_NL_98 (STY): 9.8%]S[Phospho_STY_NL_98 (STY): 90.1%]PT[Phospho_STY_NL_98 (STY): 0%]HALGILT[Phospho_STY_NL_98 (STY): 0%]DR_	AVAAAGGGEGTSPTHALGILTDR	11;12;14;21	0.1;0.9;0;0	508	518;519;521;528	Ppp1r3f	0.135049	0.0687649	0.205245	0.853994	0.999782	0.226199	0.999963	0.999653	FALSE
_AVGGAPS[Phospho_STY_NL_98 (STY)]PPPPVR_	ID_1928	9.28e-07	3.84e-05	0.00091482	0.769065	0.793542	0.00123988	0.0727184	0.907215	2.41	1.82	1.75	0.148	-0.132	1.7	0.915	-0.0586	-1.87	0.544	-1.45	0.371	-0.136	1.61	0.0112	-0.268	-0.0918	1.61	0.823	-0.15	Q8BHL3	_AVGGAPS[Phospho_STY_NL_98 (STY): 100%]PPPPVR_	AVGGAPSPPPPVR	7	1	658	664	Tbc1d10b	0.000132639	0.0065849	0.0623991	0.976012	0.999782	0.103878	0.999963	0.999653	TRUE
_AVLAQGQS[Phospho_STY_NL_98 (STY)]SEQAAK_	ID_1936	2.38e-05	0.025192	0.0801156	0.45084	0.38	0.298669	0.49285	0.0477095	3.85	1.79	1.7	0.724	-0.844	1	-0.658	-1.93	-2.27	1.58	-0.651	1.14	-0.528	1.17	0.196	-1.37	0.621	1.62	-0.0366	-1.31	Q9Z2V5	_AVLAQGQS[Phospho_STY_NL_98 (STY): 99.4%]S[Phospho_STY_NL_98 (STY): 0.6%]EQAAK_	AVLAQGQSSEQAAK	8;9	0.99;0.01	902	909;910	Hdac6	0.00148367	0.403787	0.637051	0.913401	0.999782	0.787551	0.999963	0.999653	TRUE
_AVS[Phospho_STY_NL_98 (STY)]VEAAER_	ID_1992	5.44e-10	4.98e-07	1.28e-06	0.0493868	0.292234	7.67e-05	0.0173144	0.99527	2.31	1.63	1.91	0.709	-0.375	1.5	0.865	0.0021	-1.88	0.424	-1.11	0.519	-0.53	1.38	0.178	-0.906	0.092	1.59	0.957	0.0941	Q9QWI6	_AVS[Phospho_STY_NL_98 (STY): 100%]VEAAER_	AVSVEAAER	3	1	972	974	Srcin1	7.39e-07	0.000352625	0.00109897	0.824013	0.999782	0.0234001	0.999963	0.999653	TRUE
_AVTELNEPLSNEDR_	ID_2003	0.132049	0.00232568	0.668166	0.943172	0.889436	0.309231	0.679946	0.924023	-0.42	-0.815	-0.135	-0.0224	0.0437	-0.321	0.13	0.03	0.043	-0.377	-0.0196	-0.835	0.353	0.218	0.331	0.397	0.154	-0.167	0.284	0.184	P68510	_AVTELNEPLSNEDR_	AVTELNEPLSNEDR			29	None	Ywhah	0.484178	0.0950134	0.95319	0.995699	0.999782	0.793695	0.999963	0.999653	FALSE
_AVYQGPGS[Phospho_STY_NL_98 (STY)]S[Phospho_STY_NL_98 (STY)]PVKS_	ID_2025	0.438612	0.630036	0.129796	0.0748927	0.0366188	0.0195791	0.000290357	0.699263	0.965	0.557	-2.16	2.55	-3.01	-3.38	-5.42	-0.546	-2.46	-1.49	0.227	0.784	0.473	-1.69	3.02	-2.54	3.43	0.0557	-1.99	2.89	O88587	_AVY[Phospho_STY_NL_98 (STY): 1.7%]QGPGS[Phospho_STY_NL_98 (STY): 89.9%]S[Phospho_STY_NL_98 (STY): 83.8%]PVKS[Phospho_STY_NL_98 (STY): 24.6%]_	AVYQGPGSSPVKS	3;8;9;13	0.02;0.9;0.84;0.25	253	255;260;261;265	Comt	0.755378	0.997038	0.728721	0.824013	0.999782	0.357366	0.39445	0.999653	FALSE
_AYS[Phospho_STY_NL_98 (STY)]NSIVR_	ID_2062	1.83e-05	0.00101438	0.0308178	0.0823622	0.0210777	0.0101245	0.295915	0.139172	1.58	1.09	0.854	0.682	-0.915	1.03	0.407	-0.578	-0.942	0.642	-1.08	0.0143	0.111	0.965	0.793	-0.803	0.0286	1.05	0.436	-0.55	Q91V09	_AY[Phospho_STY_NL_98 (STY): 0%]S[Phospho_STY_NL_98 (STY): 100%]NS[Phospho_STY_NL_98 (STY): 0%]IVR_	AYSNSIVR	2;3;5	0;1;0	77	78;79;81	Wdr13	0.00121548	0.0570219	0.446278	0.824582	0.999782	0.270129	0.999963	0.999653	TRUE
_C[Carbamidomethyl (C)]FFGAS[Phospho_STY_NL_98 (STY)]PGR_	ID_2104	0.00639444	0.00228948	0.00884557	0.491793	0.958456	0.112129	0.249647	0.588563	1.4	1.46	1.52	-0.388	-0.0293	0.904	0.652	0.305	-1.03	0.362	-1.93	-0.466	0.0239	1.54	-0.364	-0.00542	0.35	1.25	1	0.655	P63318	_CFFGAS[Phospho_STY_NL_98 (STY): 100%]PGR_	CFFGASPGR	6	1	337	342	Prkcg	0.0933233	0.0939218	0.232582	0.9187	0.999782	0.620477	0.999963	0.999653	FALSE
_C[Carbamidomethyl (C)]GFVGHDQLAGS[Phospho_STY_NL_98 (STY)]DES[Phospho_STY_NL_98 (STY)]EMEDEAEPPGAPPAPPPS[Phospho_STY_NL_98 (STY)]YGATHSTVQPPRPPPPVR_	ID_2109	0.830751	4.53e-05	0.859418	0.920417	0.768298	0.333712	0.293127	0.830726	0.284	5.43	-0.268	-0.151	-0.446	1.47	1.6	0.323	2.28	2.57	-0.232	5.2	-1.86	-2.13	-2.01	-2.31	-2.33	-0.867	-0.737	-2.01	Q3TXX4	_CGFVGHDQLAGS[Phospho_STY_NL_98 (STY): 100%]DES[Phospho_STY_NL_98 (STY): 100%]EMEDEAEPPGAPPAPPPS[Phospho_STY_NL_98 (STY): 99.4%]Y[Phospho_STY_NL_98 (STY): 0.6%]GAT[Phospho_STY_NL_98 (STY): 0%]HS[Phospho_STY_NL_98 (STY): 0%]T[Phospho_STY_NL_98 (STY): 0%]VQPPRPPPPVR_	CGFVGHDQLAGSDESEMEDEAEPPGAPPAPPPSYGATHSTVQPPRPPPPVR	12;15;33;34;37;39;40	1;1;0.99;0.01;0;0;0	508	519;522;540;541;544;546;547	Slc17a7	0.943494	0.00724151	0.986375	0.995663	0.999782	0.81095	0.999963	0.999653	TRUE
_C[Carbamidomethyl (C)]LS[Phospho_STY_NL_98 (STY)]DPGPHPEPGEGEPFIPK_	ID_2159	0.0053708	0.000381316	0.00268142	0.924295	0.909656	0.013115	0.101747	0.679693	0.71	0.862	0.875	0.0266	0.0318	0.714	0.464	0.116	-0.883	-0.173	-0.666	0.195	-0.115	0.761	-0.088	-0.0828	0.0737	0.788	0.538	0.19	Q61165	_CLS[Phospho_STY_NL_98 (STY): 100%]DPGPHPEPGEGEPFIPK_	CLSDPGPHPEPGEGEPFIPK	3	1	799	801	Slc9a1	0.0831479	0.0301758	0.122175	0.995663	0.999782	0.301553	0.999963	0.999653	TRUE
_C[Carbamidomethyl (C)]RS[Phospho_STY_NL_98 (STY)]IS[Phospho_STY_NL_98 (STY)]VSEHVVR_	ID_2211	1.75e-05	0.000396453	0.182021	0.0629943	0.109153	0.00724327	0.718843	0.188381	2.36	1.76	0.773	1.09	-0.932	1.59	0.207	-0.762	-0.717	1.64	-0.592	1.17	-0.604	0.169	0.481	-1.54	-0.389	1.2	-0.182	-1.15	Q61037	_CRS[Phospho_STY_NL_98 (STY): 95.9%]IS[Phospho_STY_NL_98 (STY): 95.9%]VS[Phospho_STY_NL_98 (STY): 8.1%]EHVVR_	CRSISVSEHVVR	3;5;7	0.96;0.96;0.08	977	979;981;983	Tsc2	0.0011751	0.0309265	0.785832	0.824013	0.999782	0.234004	0.999963	0.999653	TRUE
_C[Carbamidomethyl (C)]S[Phospho_STY_NL_98 (STY)]VSAVNLPK_	ID_2228	0.0497687	0.0032312	0.154779	0.948574	0.853283	0.129089	0.655877	0.999241	1.58	2.26	1.29	0.0582	0.167	1.38	0.402	-0.000858	0.0702	1.65	-1.26	0.992	-0.587	0.707	-0.529	-0.42	-0.714	0.669	-0.311	-0.714	A2AJI0	_CS[Phospho_STY_NL_98 (STY): 100%]VS[Phospho_STY_NL_98 (STY): 0%]AVNLPK_	CSVSAVNLPK	2;4	1;0	253	254;256	Map7d1	0.317546	0.118231	0.758186	0.996294	0.999782	0.651045	0.999963	0.999653	FALSE
_C[Carbamidomethyl (C)]SS[Phospho_STY_NL_98 (STY)]PVDMDHSNAEGGQS[Phospho_STY_NL_98 (STY)]PGPEK_	ID_2244	0.00914254	0.0021351	0.555692	0.382663	0.200712	0.271588	0.60592	0.718412	2.38	2.64	-0.595	-0.883	-1.3	-1.11	-0.521	0.364	-1.35	1.03	-1.22	1.42	1.07	0.479	0.191	-0.225	-0.0377	-1.15	-0.558	0.326	Q8R3Q2	_CS[Phospho_STY_NL_98 (STY): 11.8%]S[Phospho_STY_NL_98 (STY): 88.2%]PVDMDHS[Phospho_STY_NL_98 (STY): 1.2%]NAEGGQS[Phospho_STY_NL_98 (STY): 98.8%]PGPEK_	CSSPVDMDHSNAEGGQSPGPEK	2;3;10;17	0.12;0.88;0.01;0.99	744	745;746;753;760	Ppp6r2	0.120486	0.0904069	0.932849	0.895093	0.999782	0.769978	0.999963	0.999653	FALSE
_DAPRPDHPPHDGHS[Phospho_STY_NL_98 (STY)]PASR_	ID_2315	0.174981	0.000616934	0.236952	0.783589	0.498936	0.916482	0.39476	0.243118	-1.06	-2.6	-1.05	0.242	-0.597	-0.0923	-0.752	-1.03	-0.666	-1.72	0.0864	-2.51	1.22	0.171	1.46	0.622	1.33	1.23	0.574	0.292	Q8K4P0	_DAPRPDHPPHDGHS[Phospho_STY_NL_98 (STY): 100%]PAS[Phospho_STY_NL_98 (STY): 0%]R_	DAPRPDHPPHDGHSPASR	14;17	1;0	1191	1204;1207	Wdr33	0.544722	0.0413879	0.825862	0.977507	0.999782	0.989528	0.999963	0.999653	TRUE
_DAPTQPGSQEHPTLGPAAPVC[Carbamidomethyl (C)]AGS[Phospho_STY_NL_98 (STY)]LK_	ID_2316	0.0115398	0.074057	0.0491948	0.321253	0.224644	6.59e-07	0.00124066	0.000455158	0.958	0.622	0.839	0.418	-0.513	2.33	1.42	1.55	-0.154	0.805	-1.15	-0.53	0.482	1.32	0.9	-0.0302	-1.57	0.763	-0.148	-0.0136	Q80TS7	_DAPT[Phospho_STY_NL_98 (STY): 0.2%]QPGS[Phospho_STY_NL_98 (STY): 0.2%]QEHPT[Phospho_STY_NL_98 (STY): 0.5%]LGPAAPVCAGS[Phospho_STY_NL_98 (STY): 99%]LK_	DAPTQPGSQEHPTLGPAAPVCAGSLK	4;8;13;24	0;0;0.01;0.99	560	563;567;572;583	Ddn	0.141658	0.646774	0.541433	0.873585	0.999782	0.0012875	0.963105	0.674544	TRUE
_DDS[Phospho_STY_NL_98 (STY)]LDLSPQGR_	ID_2418	5.36e-08	4.46e-07	0.00258135	0.540167	0.0785604	0.000409688	0.200823	0.466314	1.17	0.994	0.673	0.132	-0.383	0.801	0.277	-0.157	-0.66	0.513	-0.891	0.103	0.126	0.799	0.258	-0.257	-0.114	0.687	0.162	-0.271	G5E870	_DDS[Phospho_STY_NL_98 (STY): 99.9%]LDLS[Phospho_STY_NL_98 (STY): 0.1%]PQGR_	DDSLDLSPQGR	3;7	1;0	1018	1020;1024	Trip12	1.48e-05	0.000350568	0.119932	0.928744	0.999782	0.0565994	0.999963	0.999653	TRUE
_DEWGLAAPIS[Phospho_STY_NL_98 (STY)]PGPLTPMR_	ID_2491	0.00251762	1.06e-06	0.00119757	0.183047	0.282827	0.00512146	0.110496	0.688375	1.69	2.72	2.08	0.821	-0.66	1.77	0.987	-0.246	-2.35	-0.654	-2.3	0.414	-0.0812	1.99	0.74	-0.742	0.551	2.32	1.54	0.305	P20357	_DEWGLAAPIS[Phospho_STY_NL_98 (STY): 99.1%]PGPLT[Phospho_STY_NL_98 (STY): 0.9%]PMR_	DEWGLAAPISPGPLTPMR	10;15	0.99;0.01	274	283;288	Map2	0.0488017	0.000639079	0.0742308	0.846438	0.999782	0.206654	0.999963	0.999653	TRUE
_DGDSGS[Phospho_STY_NL_98 (STY)]LGS[Phospho_STY_NL_98 (STY)]PSASRES[Phospho_STY_NL_98 (STY)]LVK_	ID_2531	1.06e-06	0.355398	0.471958	0.486522	0.0562309	0.132282	0.204576	0.826708	3.32	0.528	0.501	0.485	1.35	1.06	0.888	-0.152	-0.51	2.81	-0.266	0.261	-1.18	-0.68	-0.696	0.167	-0.526	0.531	0.362	-0.678	Q9JJY3	_DGDS[Phospho_STY_NL_98 (STY): 2.1%]GS[Phospho_STY_NL_98 (STY): 97.4%]LGS[Phospho_STY_NL_98 (STY): 100%]PS[Phospho_STY_NL_98 (STY): 0.5%]AS[Phospho_STY_NL_98 (STY): 6.7%]RES[Phospho_STY_NL_98 (STY): 93.3%]LVK_	DGDSGSLGSPSASRESLVK	4;6;9;11;13;16	0.02;0.97;1;0.01;0.07;0.93	284	287;289;292;294;296;299	Smpd3	0.000145898	0.994965	0.913949	0.918259	0.999782	0.654466	0.999963	0.999653	TRUE
_DGNKS[Phospho_STY_NL_98 (STY)]QDSGIAEMEELPVPHNIK_	ID_2557	1.4e-06	0.00229302	0.0875643	0.485267	0.0560273	0.164079	0.12206	0.583688	4.73	2.61	1.74	0.703	-1.95	1.41	-1.57	-0.552	-3.36	1.37	-1.06	1.55	-0.25	1.49	0.453	-2.2	0.823	2.23	-0.748	0.271	Q8BGT8	_DGNKS[Phospho_STY_NL_98 (STY): 78.7%]QDS[Phospho_STY_NL_98 (STY): 21.3%]GIAEMEELPVPHNIK_	DGNKSQDSGIAEMEELPVPHNIK	5;8	0.79;0.21	34	38;41	Phyhipl	0.000175661	0.0939218	0.657062	0.917834	0.999782	0.69081	0.999963	0.999653	TRUE
_DGWNQNHFIT[Phospho_STY_NL_98 (STY)]PVST[Phospho_STY_NL_98 (STY)]LER_	ID_2592	0.511805	0.00217304	0.608198	0.548651	0.511805	0.623668	0.826324	0.578684	0.328	1.48	0.291	0.34	-0.373	0.278	0.124	-0.315	0.613	0.94	-0.711	0.77	-0.476	-0.185	-0.136	-0.849	-0.166	0.112	-0.0421	-0.482	Q68FH0	_DGWNQNHFIT[Phospho_STY_NL_98 (STY): 100%]PVS[Phospho_STY_NL_98 (STY): 2.8%]T[Phospho_STY_NL_98 (STY): 97.2%]LER_	DGWNQNHFITPVSTLER	10;13;14	1;0.03;0.97	1003	1012;1015;1016	Pkp4	0.793631	0.0913012	0.945942	0.931879	0.999782	0.925255	0.999963	0.999653	FALSE
_DIATEKPGS[Phospho_STY_NL_98 (STY)]PVK_	ID_2645	3.1e-06	0.000179857	0.101601	0.273322	0.102338	0.262292	0.854729	0.790642	-2.26	-1.63	-0.829	-0.551	0.827	-0.564	-0.0916	0.133	0.696	-1.56	-0.119	-1.75	0.812	-0.0165	0.261	1.64	0.424	-0.14	0.332	0.557	Q9QYB8	_DIAT[Phospho_STY_NL_98 (STY): 0%]EKPGS[Phospho_STY_NL_98 (STY): 100%]PVK_	DIATEKPGSPVK	4;9	0;1	586	589;594	Add2	0.00032017	0.0182114	0.683699	0.861623	0.999782	0.764602	0.999963	0.999653	TRUE
_DIS[Phospho_STY_NL_98 (STY)]NLEENDETR_	ID_2692	2.84e-07	1.6e-05	0.00045729	0.151996	0.96209	0.0032398	0.017883	0.916555	1.24	0.938	0.905	0.354	0.0116	0.748	0.594	0.0256	-0.85	0.394	-0.484	0.455	-0.416	0.489	-0.0622	-0.404	-0.0769	0.671	0.517	-0.0513	Q8BJI1	_DIS[Phospho_STY_NL_98 (STY): 100%]NLEENDET[Phospho_STY_NL_98 (STY): 0%]R_	DISNLEENDETR	3;11	1;0	663	665;673	Slc6a17	5.56e-05	0.00337969	0.0421172	0.841874	0.999782	0.162686	0.999963	0.999653	TRUE
_DKDEDLVHIMEHDQLS[Phospho_STY_NL_98 (STY)]FSS[Phospho_STY_NL_98 (STY)]VTEQVAGLK_	ID_2701	2.94e-05	0.0386501	0.948922	0.810751	0.985172	0.679978	0.456404	0.149982	2.27	0.987	0.0367	0.137	-0.0106	-0.236	-0.427	-0.831	-0.692	1.58	-0.213	0.774	-0.3	-0.264	-0.163	-0.311	0.167	-0.0695	-0.261	-0.665	O08581	_DKDEDLVHIMEHDQLS[Phospho_STY_NL_98 (STY): 89.2%]FS[Phospho_STY_NL_98 (STY): 31.1%]S[Phospho_STY_NL_98 (STY): 79.5%]VT[Phospho_STY_NL_98 (STY): 0.2%]EQVAGLK_	DKDEDLVHIMEHDQLSFSSVTEQVAGLK	16;18;19;21	0.89;0.31;0.79;0	285	300;302;303;305	Kcnk1	0.00175548	0.496622	0.994508	0.982301	0.999782	0.939327	0.999963	0.999653	TRUE
_DKGPS[Phospho_STY_NL_98 (STY)]FR_	ID_2715	1.61e-05	0.0216897	0.0267242	0.4437	0.179338	0.0461243	0.408296	0.326727	1.34	0.624	0.734	0.249	-0.439	0.658	0.269	-0.32	-0.9	0.436	-0.375	0.249	-0.214	0.52	0.035	-0.653	0.142	0.8	0.411	-0.178	Q6ZPE2	_DKGPS[Phospho_STY_NL_98 (STY): 100%]FR_	DKGPSFR	5	1	1043	1047	Sbf1	0.00109512	0.37149	0.420813	0.91063	0.999782	0.485109	0.999963	0.999653	TRUE
_DKTESVTSGPLSPEGSPSKS[Phospho_STY_NL_98 (STY)]PSK_	ID_2754	0.997693	0.945968	0.246124	0.10548	0.810774	0.992721	0.800609	0.000277367	-0.00217	-0.0472	-0.993	-1.39	-0.204	0.00777	-0.215	-3.28	0.524	0.522	0.353	0.306	0.509	-0.484	-0.885	0.305	0.425	0.432	0.21	-2.86	Q9QYB8	_DKT[Phospho_STY_NL_98 (STY): 0%]ES[Phospho_STY_NL_98 (STY): 0%]VT[Phospho_STY_NL_98 (STY): 0%]S[Phospho_STY_NL_98 (STY): 0%]GPLS[Phospho_STY_NL_98 (STY): 0%]PEGS[Phospho_STY_NL_98 (STY): 0%]PS[Phospho_STY_NL_98 (STY): 0%]KS[Phospho_STY_NL_98 (STY): 99.9%]PS[Phospho_STY_NL_98 (STY): 0.1%]K_	DKTESVTSGPLSPEGSPSKSPSK	3;5;7;8;12;16;18;20;22	0;0;0;0;0;0;0;1;0	681	683;685;687;688;692;696;698;700;702	Add2	0.999209	0.99814	0.832978	0.824582	0.999782	0.998111	0.999963	0.517959	FALSE
_DLHESSFSLS[Phospho_STY_NL_98 (STY)]GSQIDDHVPK_	ID_2821	0.00537674	0.000864277	0.00446242	0.519661	0.125314	0.00193212	0.363825	0.458817	0.637	0.719	0.74	0.162	-0.389	0.813	0.229	-0.187	-0.448	0.188	-0.314	0.405	-0.248	0.493	-0.0854	-0.637	-0.0462	0.766	0.183	-0.233	Q9EQF6	_DLHES[Phospho_STY_NL_98 (STY): 0%]S[Phospho_STY_NL_98 (STY): 0%]FS[Phospho_STY_NL_98 (STY): 0.1%]LS[Phospho_STY_NL_98 (STY): 99.9%]GS[Phospho_STY_NL_98 (STY): 0%]QIDDHVPK_	DLHESSFSLSGSQIDDHVPK	5;6;8;10;12	0;0;0;1;0	527	531;532;534;536;538	Dpysl5	0.083161	0.0510487	0.163201	0.924759	0.999782	0.133464	0.999963	0.999653	FALSE
_DLNSS[Phospho_STY_NL_98 (STY)]IDLQSFMAR_	ID_2841	0.0240881	9.06e-05	0.078764	0.680527	0.470378	0.0694065	0.557745	0.2861	1.29	2.19	1.14	0.263	-0.462	1.18	0.375	-0.684	-0.437	0.857	-1.49	0.698	-0.221	0.916	0.0421	-0.682	-0.0929	1.08	0.282	-0.777	F6SEU4	_DLNS[Phospho_STY_NL_98 (STY): 6.2%]S[Phospho_STY_NL_98 (STY): 93.8%]IDLQS[Phospho_STY_NL_98 (STY): 0%]FMAR_	DLNSSIDLQSFMAR	4;5;10	0.06;0.94;0	762	765;766;771	Syngap1	0.217363	0.0116272	0.631963	0.961168	0.999782	0.551128	0.999963	0.999653	TRUE
_DLTNNNIPHLLS[Phospho_STY_NL_98 (STY)]PK_	ID_2872	0.00105094	0.000475343	0.125269	0.790513	0.383223	0.394382	0.332273	0.750455	0.904	0.903	0.463	-0.0795	-0.262	0.256	0.291	-0.0952	-0.652	0.252	-0.788	0.114	0.0999	0.563	0.0204	-0.162	0.139	0.395	0.43	0.0439	Q3UTQ8	_DLT[Phospho_STY_NL_98 (STY): 0%]NNNIPHLLS[Phospho_STY_NL_98 (STY): 100%]PK_	DLTNNNIPHLLSPK	3;12	0;1	396	398;407	Cdkl5	0.0254947	0.0352229	0.723754	0.977745	0.999782	0.840457	0.999963	0.999653	TRUE
_DLTTSS[Phospho_STY_NL_98 (STY)]VEK_	ID_2875	0.00471715	8.94e-05	4.74e-08	1.89e-05	0.358687	8.69e-07	3.49e-05	0.349704	2.21	2.94	5.35	3.98	0.79	4.7	3.83	-0.805	-1.72	0.484	-2.04	0.898	-2.01	3.34	1.97	-1.22	-1.64	3.06	2.19	-2.44	P14873	_DLT[Phospho_STY_NL_98 (STY): 0.8%]T[Phospho_STY_NL_98 (STY): 0.8%]S[Phospho_STY_NL_98 (STY): 4.7%]S[Phospho_STY_NL_98 (STY): 93.7%]VEK_	DLTTSSVEK	3;4;5;6	0.01;0.01;0.05;0.94	1846	1848;1849;1850;1851	Map1b	0.0772078	0.0115628	0.00012873	0.0617422	0.999782	0.0012875	0.142337	0.999653	TRUE
_DLTTSS[Phospho_STY_NL_98 (STY)]VEKDSGGK_	ID_2876	0.000561007	0.000837365	0.0033533	0.0988008	0.118595	0.0372979	0.942022	0.508723	2.5	2.24	2.38	1.31	-1.23	1.66	0.0569	-0.518	-1.73	0.772	-1.98	0.264	-0.176	2.21	1.13	-1.41	0.224	1.88	0.281	-0.294	P14873	_DLT[Phospho_STY_NL_98 (STY): 0%]T[Phospho_STY_NL_98 (STY): 2.3%]S[Phospho_STY_NL_98 (STY): 1.2%]S[Phospho_STY_NL_98 (STY): 96.5%]VEKDS[Phospho_STY_NL_98 (STY): 0%]GGK_	DLTTSSVEKDSGGK	3;4;5;6;11	0;0.02;0.01;0.97;0	1846	1848;1849;1850;1851;1856	Map1b	0.015933	0.0501865	0.138044	0.824582	0.999782	0.455599	0.999963	0.999653	TRUE
_DQFGS[Phospho_STY_NL_98 (STY)]SHSLPEVQQHM[Oxidation (M)]R_	ID_2978	0.404264	0.221099	0.809616	4.92e-05	0.427261	0.41855	0.00779423	7.76e-05	-0.283	0.387	-0.0926	1.68	0.306	-0.312	-1.05	-1.63	0.123	-0.16	-0.276	0.111	-0.495	-0.587	1.18	-0.189	0.827	0.515	-0.227	-0.8	Q9QYX7	_DQFGS[Phospho_STY_NL_98 (STY): 87.4%]S[Phospho_STY_NL_98 (STY): 7.5%]HS[Phospho_STY_NL_98 (STY): 5.1%]LPEVQQHM[Oxidation (M): 100%]R_	DQFGSSHSLPEVQQHMR	5;6;8	0.87;0.08;0.05	4318	4322;4323;4325	Pclo	0.733465	0.929127	0.977621	0.114688	0.999782	0.851077	0.999963	0.316425	FALSE
_DQMEGSPNSSES[Phospho_STY_NL_98 (STY)]FEHIAR_	ID_2994	0.000837879	2.12e-05	0.0117974	0.10629	0.169655	0.0193116	0.469018	0.0986635	1.28	1.56	1.07	0.675	-0.573	0.991	0.3	-0.691	-0.987	0.289	-1.34	0.22	0.115	1.19	0.79	-0.458	0.0807	1.07	0.381	-0.61	Q3TLH4	_DQMEGS[Phospho_STY_NL_98 (STY): 0.3%]PNS[Phospho_STY_NL_98 (STY): 2.1%]S[Phospho_STY_NL_98 (STY): 13.8%]ES[Phospho_STY_NL_98 (STY): 83.8%]FEHIAR_	DQMEGSPNSSESFEHIAR	6;9;10;12	0;0.02;0.14;0.84	750	755;758;759;761	Prrc2c	0.0213423	0.00401137	0.277363	0.824582	0.999782	0.356142	0.999963	0.999653	TRUE
_DQQNLPYGVTPAS[Phospho_STY_NL_98 (STY)]PSGHSQGR_	ID_3022	6.44e-06	0.00434363	0.00358771	0.288311	0.445136	0.000684256	0.00595635	0.0411705	4.5	2.51	3.13	1.11	-0.794	3.7	2.95	2.16	-2.57	1.94	-1.61	0.894	-1	2.13	0.102	-1.8	-1.53	2.17	1.41	0.622	Q05512	_DQQNLPY[Phospho_STY_NL_98 (STY): 0%]GVT[Phospho_STY_NL_98 (STY): 0%]PAS[Phospho_STY_NL_98 (STY): 85.2%]PS[Phospho_STY_NL_98 (STY): 12.5%]GHS[Phospho_STY_NL_98 (STY): 2.3%]QGR_	DQQNLPYGVTPASPSGHSQGR	7;10;13;15;18	0;0;0.85;0.12;0.02	604	610;613;616;618;621	Mark2	0.000538979	0.143923	0.14335	0.862628	0.999782	0.0734517	0.999963	0.999653	TRUE
_DS[Phospho_STY_NL_98 (STY)]EGWDHAHGGGTGDTSR_	ID_3072	4.93e-06	1.26e-06	4.3e-05	0.97236	0.918237	0.00242545	0.706362	0.144989	2.29	2.29	2.29	-0.018	0.0533	1.64	-0.196	-0.764	0.578	2.87	-1.52	0.768	-0.245	2.04	-0.263	-0.191	-1.34	0.296	-1.54	-2.11	P47708	_DS[Phospho_STY_NL_98 (STY): 99.6%]EGWDHAHGGGT[Phospho_STY_NL_98 (STY): 0.4%]GDT[Phospho_STY_NL_98 (STY): 0%]S[Phospho_STY_NL_98 (STY): 0%]R_	DSEGWDHAHGGGTGDTSR	2;13;16;17	1;0;0;0	244	245;256;259;260	Rph3a	0.000451401	0.000733196	0.00986789	0.997932	0.999782	0.148088	0.999963	0.999653	TRUE
_DSFSQESSPSS[Phospho_STY_NL_98 (STY)]PSDLAK_	ID_3119	0.0475857	0.00209313	0.426	0.872555	0.956694	0.494404	0.826426	0.974122	-1.65	-2.44	-0.741	-0.149	-0.0504	-0.636	-0.204	0.0301	0.409	-1.24	-0.421	-2.86	1.16	0.416	1.01	1.11	0.798	0.162	0.594	0.828	Q9QYX7	_DS[Phospho_STY_NL_98 (STY): 0%]FS[Phospho_STY_NL_98 (STY): 0%]QES[Phospho_STY_NL_98 (STY): 0%]S[Phospho_STY_NL_98 (STY): 0.1%]PS[Phospho_STY_NL_98 (STY): 9.4%]S[Phospho_STY_NL_98 (STY): 90.4%]PS[Phospho_STY_NL_98 (STY): 0.2%]DLAK_	DSFSQESSPSSPSDLAK	2;4;7;8;10;11;13	0;0;0;0;0.09;0.9;0	1331	1332;1334;1337;1338;1340;1341;1343	Pclo	0.311168	0.0893251	0.909143	0.991368	0.999782	0.880311	0.999963	0.999653	FALSE
_DSHEDHDTS[Phospho_STY_NL_98 (STY)]TENADESNHDPQFEPIVSLPEQEIK_	ID_3126	0.000591383	1.18e-05	0.0121228	0.0084883	0.488674	0.515114	0.443797	0.196207	3.83	4.69	3.1	3.26	-0.834	0.784	-0.923	-1.56	-1.05	2.78	-2.03	2.66	-1.07	2.03	2.19	-1.91	-0.702	0.0816	-1.63	-2.27	P34022	_DSHEDHDTSTENADESNHDPQFEPIVSLPEQEIK_	DSHEDHDTSTENADESNHDPQFEPIVSLPEQEIK			6	None	Ranbp1	0.0165648	0.00275046	0.281517	0.740714	0.999782	0.884214	0.999963	0.999653	TRUE
_DTLS[Phospho_STY_NL_98 (STY)]NPQS[Phospho_STY_NL_98 (STY)]PQPSPYNS[Phospho_STY_NL_98 (STY)]PKPQHK_	ID_3236	2.61e-05	0.0239522	0.0318289	0.330637	0.874882	0.0445288	0.148763	0.305708	4.14	1.95	2.26	1.01	-0.163	2.11	1.51	1.06	-1.82	2.31	-0.551	1.4	-1.64	0.63	-0.625	-1.8	-0.739	1.38	0.768	0.326	Q8CFI0	_DT[Phospho_STY_NL_98 (STY): 0%]LS[Phospho_STY_NL_98 (STY): 100%]NPQS[Phospho_STY_NL_98 (STY): 100%]PQPS[Phospho_STY_NL_98 (STY): 0%]PY[Phospho_STY_NL_98 (STY): 0.1%]NS[Phospho_STY_NL_98 (STY): 99.9%]PKPQHK_	DTLSNPQSPQPSPYNSPKPQHK	2;4;8;12;14;16	0;1;1;0;0;1	501	502;504;508;512;514;516	Nedd4l	0.00159289	0.393222	0.448748	0.878186	0.999782	0.479346	0.999963	0.999653	TRUE
_DTLSNPQSPQPSPYNS[Phospho_STY_NL_98 (STY)]PKPQHK_	ID_3244	0.396586	0.00342224	0.0229828	0.688482	0.831604	0.152505	0.401592	0.913809	-0.535	-1.78	-1.66	0.287	0.152	1.03	-0.601	0.0774	0.0403	-0.494	1.18	-0.6	0.0562	-1.61	0.343	0.208	0.0846	1.12	-0.517	0.162	Q8CFI0	_DTLSNPQSPQPSPYNSPKPQHK_	DTLSNPQSPQPSPYNSPKPQHK			501	None	Nedd4l	0.728032	0.122773	0.390525	0.962835	0.999782	0.678335	0.999963	0.999653	FALSE
_DVPVVAILGSGGGFR_	ID_3354	0.463405	0.231524	0.0074808	0.984013	0.591336	0.0865573	0.0162301	0.000212478	0.349	-0.532	1.49	0.0108	0.29	0.937	1.33	2.12	-0.621	-0.272	0.0478	-0.484	-0.386	1.1	-0.375	-0.0956	-0.684	0.253	0.647	1.44	P47713	_DVPVVAILGSGGGFR_	DVPVVAILGSGGGFR			186	None	Pla2g4a	0.76964	0.938001	0.211722	0.998189	0.999782	0.588771	0.999963	0.498843	FALSE
_DYLS[Phospho_STY_NL_98 (STY)]DSELNQLR_	ID_3410	0.000510132	0.00110692	0.000270106	0.190227	0.771043	0.000808461	0.0162565	0.716663	0.791	0.686	0.947	0.324	-0.0714	0.863	0.604	0.0891	-0.939	-0.149	-0.809	-0.123	-0.0936	0.853	0.23	-0.165	0.11	0.973	0.715	0.199	O88737	_DY[Phospho_STY_NL_98 (STY): 0%]LS[Phospho_STY_NL_98 (STY): 100%]DS[Phospho_STY_NL_98 (STY): 0%]ELNQLR_	DYLSDSELNQLR	2;4;6	0;1;0	3019	3020;3022;3024	Bsn	0.0147712	0.0609628	0.0312288	0.847286	0.999782	0.0813552	0.999963	0.999653	TRUE
_EAGLS[Phospho_STY_NL_98 (STY)]QS[Phospho_STY_NL_98 (STY)]HDDLSNTTATPSVR_	ID_3519	1.01e-05	2.91e-05	0.0153176	0.0622141	0.867048	0.00255406	0.402276	0.550398	3.49	3.05	2.05	1.56	-0.138	2.59	-0.693	-0.494	-0.921	2.57	-0.905	2.14	-1.5	0.549	0.0588	-1.64	-0.707	1.88	-1.4	-1.2	Q80X80	_EAGLS[Phospho_STY_NL_98 (STY): 98.8%]QS[Phospho_STY_NL_98 (STY): 98.9%]HDDLS[Phospho_STY_NL_98 (STY): 1.6%]NT[Phospho_STY_NL_98 (STY): 0.7%]T[Phospho_STY_NL_98 (STY): 0.1%]AT[Phospho_STY_NL_98 (STY): 0%]PS[Phospho_STY_NL_98 (STY): 0%]VR_	EAGLSQSHDDLSNTTATPSVR	5;7;12;14;15;17;19	0.99;0.99;0.02;0.01;0;0;0	656	660;662;667;669;670;672;674	C2cd2l	0.000772189	0.00526294	0.313432	0.824013	0.999782	0.152953	0.999963	0.999653	TRUE
_EAHAILPMQFHS[Phospho_STY_NL_98 (STY)]FDR_	ID_3526	3.6e-08	4.89e-08	0.00426772	0.0562405	0.00644124	0.00347898	0.334564	0.0423307	1.76	1.62	0.938	0.614	-0.891	0.96	0.307	-0.654	-1.28	0.48	-1.21	0.41	0.201	1.14	0.815	-0.69	0.0421	1	0.349	-0.612	Q9EPN1	_EAHAILPMQFHS[Phospho_STY_NL_98 (STY): 100%]FDR_	EAHAILPMQFHSFDR	12	1	1765	1776	Nbea	1.2e-05	6.5e-05	0.159936	0.824013	0.999782	0.168292	0.999963	0.999653	TRUE
_EDTSSC[Carbamidomethyl (C)]S[Phospho_STY_NL_98 (STY)]PPGVLLEK_	ID_3698	0.931375	3.09e-05	0.935827	0.768066	0.986731	0.9753	0.995362	0.883216	0.0786	-3.82	-0.0835	-0.306	-0.0173	-0.0321	0.00603	0.152	-0.687	-0.609	-0.406	-4.22	1.44	1.35	1.13	1.42	0.89	0.858	0.896	1.04	P59281	_EDT[Phospho_STY_NL_98 (STY): 0%]S[Phospho_STY_NL_98 (STY): 0%]S[Phospho_STY_NL_98 (STY): 0%]CS[Phospho_STY_NL_98 (STY): 99.9%]PPGVLLEK_	EDTSSCSPPGVLLEK	3;4;5;7	0;0;0;1	163	165;166;167;169	Arhgap39	0.976919	0.00553794	0.992746	0.976012	0.999782	0.997775	0.999963	0.999653	TRUE
_EEITTFIDETPLPS[Phospho_STY_NL_98 (STY)]PTAS[Phospho_STY_NL_98 (STY)]PGPS[Phospho_STY_NL_98 (STY)]PR_	ID_3776	0.631301	0.215616	0.431401	0.989334	0.0579075	4.31e-10	0.436	0.773301	-0.268	0.646	-0.5	-0.00847	-1.22	4.72	0.495	0.183	-0.125	-0.393	-0.276	0.37	-0.0365	-0.536	-0.0449	-1.26	-0.77	3.95	-0.276	-0.588	Q3UN16	_EEIT[Phospho_STY_NL_98 (STY): 0%]T[Phospho_STY_NL_98 (STY): 0%]FIDET[Phospho_STY_NL_98 (STY): 0%]PLPS[Phospho_STY_NL_98 (STY): 88%]PT[Phospho_STY_NL_98 (STY): 12%]AS[Phospho_STY_NL_98 (STY): 100%]PGPS[Phospho_STY_NL_98 (STY): 100%]PR_	EEITTFIDETPLPSPTASPGPSPR	4;5;10;14;16;18;22	0;0;0;0.88;0.12;1;1	503	506;507;512;516;518;520;524	Gpr162	0.858202	0.924265	0.910065	0.998441	0.999782	3.51e-06	0.999963	0.999653	TRUE
_EFGGVGAPPS[Phospho_STY_NL_98 (STY)]PGVAR_	ID_3881	5.25e-10	9.14e-07	1.09e-05	0.0193748	0.0771722	0.00184611	0.0514608	0.208633	2.16	1.48	1.59	0.794	-0.594	1.08	0.657	-0.42	-2.23	-0.0725	-1.15	0.33	-0.276	1.31	0.518	-0.87	0.574	1.65	1.23	0.154	Q8CHC4	_EFGGVGAPPS[Phospho_STY_NL_98 (STY): 100%]PGVAR_	EFGGVGAPPSPGVAR	10	1	1138	1147	Synj1	7.39e-07	0.000595824	0.0035473	0.794077	0.999782	0.129164	0.999963	0.999653	TRUE
_EGDGSATT[Phospho_STY_NL_98 (STY)]DAAPATS[Phospho_STY_NL_98 (STY)]PKAEEPSK_	ID_3931	0.273766	0.559632	3.34e-06	0.177123	0.324718	0.997124	0.3185	0.697776	0.719	0.355	3.8	1.01	0.735	-0.00268	0.744	-0.289	-0.516	0.203	-0.772	-0.417	-0.721	3.08	0.289	0.0135	-0.222	-0.224	0.523	-0.51	P06837	_EGDGS[Phospho_STY_NL_98 (STY): 1.2%]AT[Phospho_STY_NL_98 (STY): 4.1%]T[Phospho_STY_NL_98 (STY): 94.1%]DAAPAT[Phospho_STY_NL_98 (STY): 22.2%]S[Phospho_STY_NL_98 (STY): 78.5%]PKAEEPS[Phospho_STY_NL_98 (STY): 0%]K_	EGDGSATTDAAPATSPKAEEPSK	5;7;8;14;15;22	0.01;0.04;0.94;0.22;0.78;0	82	86;88;89;95;96;103	Gap43	0.639938	0.997038	0.00165091	0.844756	0.999782	0.998724	0.999963	0.999653	TRUE
_EGS[Phospho_STY_NL_98 (STY)]FEAR_	ID_3980	1.47e-05	0.000488911	0.00205908	0.0904532	0.307706	0.00695706	0.279542	0.979261	0.956	0.695	0.742	0.396	-0.237	0.643	0.251	-0.006	-0.832	0.124	-0.725	-0.0295	-0.00942	0.732	0.386	-0.246	0.0814	0.725	0.332	0.0754	Q62077	_EGS[Phospho_STY_NL_98 (STY): 100%]FEAR_	EGSFEAR	3	1	1246	1248	Plcg1	0.00101929	0.0355814	0.102652	0.824582	0.999782	0.23193	0.999963	0.999653	TRUE
_EGVILTNENAAS[Phospho_STY_NL_98 (STY)]PEQPGDEDAK_	ID_4032	0.132655	0.000548891	0.918606	0.843756	0.499273	0.272175	0.89756	0.0814751	-1.52	-3.39	-0.116	0.224	-0.771	1.26	0.147	2.01	0.605	-0.916	0.685	-2.71	1.01	0.897	1.24	0.243	-0.794	0.463	-0.648	1.22	Q1HFZ0	_EGVILT[Phospho_STY_NL_98 (STY): 3.1%]NENAAS[Phospho_STY_NL_98 (STY): 96.9%]PEQPGDEDAK_	EGVILTNENAASPEQPGDEDAK	6;12	0.03;0.97	712	717;723	Nsun2	0.485094	0.0379153	0.990689	0.987166	0.999782	0.770364	0.999963	0.999653	TRUE
_EGVLYVGS[Phospho_STY_NL_98 (STY)]K_	ID_4035	0.00227975	0.000949923	0.000919218	0.0996085	0.477721	0.00205151	0.139018	0.534913	1.22	1.24	1.52	0.726	-0.31	1.4	0.651	-0.271	-1.44	-0.225	-1.22	0.0175	-0.066	1.45	0.66	-0.376	0.13	1.53	0.781	-0.141	O55042	_EGVLY[Phospho_STY_NL_98 (STY): 3.8%]VGS[Phospho_STY_NL_98 (STY): 96.2%]K_	EGVLYVGSK	5;8	0.04;0.96	35	39;42	Snca	0.0449934	0.0545269	0.0624379	0.824582	0.999782	0.137065	0.999963	0.999653	TRUE
_EHLVDGKS[Phospho_STY_NL_98 (STY)]PR_	ID_4068	0.00168903	0.00761507	7.68e-06	0.0353141	0.746857	0.00385249	0.162571	0.511957	1.55	1.21	2.63	1.16	0.174	1.61	0.758	-0.354	-1.4	0.154	-0.485	0.728	-1.5	1.13	-0.343	-1.32	0.325	1.94	1.08	-0.0292	P70392	_EHLVDGKS[Phospho_STY_NL_98 (STY): 100%]PR_	EHLVDGKSPR	8	1	710	717	Rasgrf2	0.0363732	0.202336	0.00297953	0.824013	0.999782	0.176441	0.999963	0.999653	TRUE
_EIEAPKS[Phospho_STY_NL_98 (STY)]PGTAR_	ID_4097	4.98e-06	0.0679053	0.0244573	0.0236541	0.171701	0.133416	0.617103	0.337967	1.91	0.656	0.996	1	-0.597	0.656	0.217	-0.416	-1.86	0.0461	-0.391	0.265	-0.311	0.685	0.691	-0.908	0.515	1.17	0.732	0.0988	Q8CHC4	_EIEAPKS[Phospho_STY_NL_98 (STY): 100%]PGT[Phospho_STY_NL_98 (STY): 0%]AR_	EIEAPKSPGTAR	7;10	1;0	1154	1160;1163	Synj1	0.000453894	0.628787	0.402749	0.801501	0.999782	0.655549	0.999963	0.999653	TRUE
_EKPQS[Phospho_STY_NL_98 (STY)]GRQT[Phospho_STY_NL_98 (STY)]PQPLR_	ID_4202	2.61e-05	0.0305121	0.00833078	0.0134403	0.215305	0.0255208	0.326487	0.474192	2.04	0.923	1.39	1.3	-0.637	1.17	0.503	-0.366	-0.802	1.24	0.437	1.36	-1.37	0.0201	-0.0723	-2.01	-0.257	0.908	0.246	-0.623	Q6DFV3	_EKPQS[Phospho_STY_NL_98 (STY): 100%]GRQT[Phospho_STY_NL_98 (STY): 100%]PQPLR_	EKPQSGRQTPQPLR	5;9	1;1	732	736;740	Arhgap21	0.00159289	0.445885	0.223804	0.766561	0.999782	0.400553	0.999963	0.999653	TRUE
_EKS[Phospho_STY_NL_98 (STY)]PPDQSAVPNT[Phospho_STY_NL_98 (STY)]PPSTPVK_	ID_4218	0.881349	0.81889	0.80412	0.956057	0.781508	0.88295	9.99e-05	0.90897	-0.11	-0.157	-0.208	-0.0461	-0.232	-0.123	-3.48	0.0956	0.606	0.496	0.615	0.458	0.169	-0.0387	0.123	-0.0633	0.0697	-0.0534	-3.41	0.165	Q9QYC0	_EKS[Phospho_STY_NL_98 (STY): 100%]PPDQS[Phospho_STY_NL_98 (STY): 0%]AVPNT[Phospho_STY_NL_98 (STY): 100%]PPS[Phospho_STY_NL_98 (STY): 0%]T[Phospho_STY_NL_98 (STY): 0%]PVK_	EKSPPDQSAVPNTPPSTPVK	3;8;13;16;17	1;0;1;0;0	598	600;605;610;613;614	Add1	0.957737	0.99814	0.976398	0.997226	0.999782	0.985822	0.22498	0.999653	FALSE
_EMT[Phospho_STY_NL_98 (STY)]GGAMNSALR_	ID_4455	0.0415483	0.00141005	0.991333	0.642925	0.167522	0.483329	0.326032	0.136904	0.778	1.16	-0.00463	0.198	-0.593	0.3	-0.421	-0.64	0.305	1.08	-1.2	-0.0354	0.539	0.534	0.737	-0.0545	-0.246	0.0538	-0.666	-0.886	P97492	_EMT[Phospho_STY_NL_98 (STY): 99.5%]GGAMNS[Phospho_STY_NL_98 (STY): 0.5%]ALR_	EMTGGAMNSALR	3;9	1;0	247	249;255	Rgs14	0.289724	0.0707279	0.998489	0.953713	0.999782	0.877689	0.999963	0.999653	FALSE
_EPSGNHT[Phospho_STY_NL_98 (STY)]PPQLSPSLSQSTYTTGGSLDVPHIIMQGDAR_	ID_4572	0.97151	0.36328	3.18e-05	0.171206	0.963585	0.80129	0.979964	0.712749	0.0301	-0.716	-4.31	-1.32	0.0438	-0.242	0.0241	0.353	0.378	0.408	0.686	-0.03	0.618	-3.69	-0.705	0.662	0.262	0.0201	0.286	0.615	Q8BIZ1	_EPS[Phospho_STY_NL_98 (STY): 1.9%]GNHT[Phospho_STY_NL_98 (STY): 98.1%]PPQLS[Phospho_STY_NL_98 (STY): 0%]PS[Phospho_STY_NL_98 (STY): 0%]LS[Phospho_STY_NL_98 (STY): 0%]QS[Phospho_STY_NL_98 (STY): 0%]T[Phospho_STY_NL_98 (STY): 0%]Y[Phospho_STY_NL_98 (STY): 0%]T[Phospho_STY_NL_98 (STY): 0%]T[Phospho_STY_NL_98 (STY): 0%]GGS[Phospho_STY_NL_98 (STY): 0%]LDVPHIIMQGDAR_	EPSGNHTPPQLSPSLSQSTYTTGGSLDVPHIIMQGDAR	3;7;12;14;16;18;19;20;21;22;25	0.02;0.98;0;0;0;0;0;0;0;0;0	962	964;968;973;975;977;979;980;981;982;983;986	Anks1b	0.990601	0.996112	0.00816805	0.84244	0.999782	0.969553	0.999963	0.999653	TRUE
_ERS[Phospho_STY_NL_98 (STY)]MS[Phospho_STY_NL_98 (STY)]ENAVR_	ID_4749	3.48e-09	0.00284556	3.02e-06	0.0616958	0.232788	5.79e-05	0.0333798	0.448407	3.49	1.46	2.95	1.09	-0.689	2.48	1.25	0.436	-1.64	1.85	0.317	1.77	-1.86	1.1	-0.769	-2.55	-0.822	1.66	0.424	-0.386	Q6PCP5	_ERS[Phospho_STY_NL_98 (STY): 100%]MS[Phospho_STY_NL_98 (STY): 100%]ENAVR_	ERSMSENAVR	3;5	1;1	127	129;131	Mff	2.39e-06	0.108638	0.00158557	0.824013	0.999782	0.0197252	0.999963	0.999653	TRUE
_ERS[Phospho_STY_NL_98 (STY)]PPLT[Phospho_STY_NL_98 (STY)]PK_	ID_4753	1.5e-05	0.00330186	0.0139866	0.0107842	0.360077	0.0013928	0.0979923	0.113335	1.34	0.811	0.819	0.852	0.298	1.09	0.544	0.52	-1.43	-0.0863	0.876	1.69	-1.76	-0.946	-0.913	-1.47	0.28	1.37	0.824	0.8	Q8K3E5	_ERS[Phospho_STY_NL_98 (STY): 100%]PPLT[Phospho_STY_NL_98 (STY): 100%]PK_	ERSPPLTPK	3;7	1;1	972	974;978	Ahi1	0.00103012	0.119882	0.301366	0.760443	0.999782	0.10779	0.999963	0.999653	TRUE
_ERT[Phospho_STY_NL_98 (STY)]LDEAPKPPK_	ID_4757	7.13e-05	0.0001633	0.0143215	0.261562	0.0909385	0.0124819	0.435832	0.152164	1.24	1.09	0.832	0.374	-0.567	0.85	0.259	-0.478	-0.938	0.302	-0.916	0.171	0.0581	0.89	0.432	-0.508	0.114	0.964	0.373	-0.364	Q9JM52	_ERT[Phospho_STY_NL_98 (STY): 100%]LDEAPKPPK_	ERTLDEAPKPPK	3	1	783	785	Mink1	0.00355698	0.0170494	0.302453	0.859821	0.999782	0.296186	0.999963	0.999653	TRUE
_ES[Phospho_STY_NL_98 (STY)]GLGGGAASPPAASPFLGLHIASPPNFR_	ID_4767	0.410716	0.00131121	0.977822	0.701158	0.957178	0.188257	0.990225	0.449453	0.286	-1.08	-0.011	0.151	-0.0212	0.523	0.00483	0.299	-0.64	-0.354	0.223	-0.862	0.354	0.343	0.505	0.332	0.00695	0.53	0.0118	0.306	Q9WVI9	_ES[Phospho_STY_NL_98 (STY): 97.8%]GLGGGAAS[Phospho_STY_NL_98 (STY): 2.2%]PPAAS[Phospho_STY_NL_98 (STY): 0%]PFLGLHIAS[Phospho_STY_NL_98 (STY): 0%]PPNFR_	ESGLGGGAASPPAASPFLGLHIASPPNFR	2;10;15;24	0.98;0.02;0;0	5	6;14;19;28	Mapk8ip1	0.736413	0.0678583	0.996938	0.964906	0.999782	0.71804	0.999963	0.999653	FALSE
_ESITSAVVS[Phospho_STY_NL_98 (STY)]LPGS[Phospho_STY_NL_98 (STY)]PAPSPR_	ID_4871	1.9e-05	0.00171833	0.0772782	0.376498	0.194088	0.0336497	0.376976	0.91988	1.77	1.16	0.779	0.386	-0.569	0.942	0.385	-0.0437	-0.754	1.02	-0.272	0.893	-0.462	0.317	-0.0759	-1.03	-0.312	0.63	0.0734	-0.356	Q9JL04	_ES[Phospho_STY_NL_98 (STY): 0%]IT[Phospho_STY_NL_98 (STY): 0%]S[Phospho_STY_NL_98 (STY): 0%]AVVS[Phospho_STY_NL_98 (STY): 100%]LPGS[Phospho_STY_NL_98 (STY): 100%]PAPS[Phospho_STY_NL_98 (STY): 0%]PR_	ESITSAVVSLPGSPAPSPR	2;4;5;9;13;17	0;0;0;1;1;0	365	366;368;369;373;377;381	Fmn2	0.001257	0.0786862	0.630413	0.893668	0.999782	0.442089	0.999963	0.999653	TRUE
_ESLFHSEHGALAQVGS[Phospho_STY_NL_98 (STY)]PGAGR_	ID_4876	0.000436721	0.00298053	0.00505133	0.766326	0.949165	2.96e-05	0.00399911	0.287074	2.23	1.72	1.98	-0.203	0.0435	3.08	2.04	0.731	-2.25	-0.0169	0.447	2.17	-1.72	0.263	-1.92	-1.68	-0.433	2.65	1.61	0.298	Q5HZI2	_ES[Phospho_STY_NL_98 (STY): 0%]LFHS[Phospho_STY_NL_98 (STY): 0%]EHGALAQVGS[Phospho_STY_NL_98 (STY): 100%]PGAGR_	ESLFHSEHGALAQVGSPGAGR	2;6;16	0;0;1	160	161;165;175	C2cd4cC2CD4	0.0131113	0.111442	0.17558	0.976012	0.999782	0.0144242	0.999963	0.999653	TRUE
_EYPS[Phospho_STY_NL_98 (STY)]PPPS[Phospho_STY_NL_98 (STY)]PLR_	ID_5270	7.88e-07	2.83e-07	0.00862142	0.7834	0.261487	0.0476426	0.512957	0.635294	3.37	3.29	1.88	-0.191	-0.786	1.4	0.456	-0.33	-1.98	1.39	-2.09	1.2	-0.53	1.35	-0.721	-1.32	0.451	1.85	0.908	0.121	A2A690	_EY[Phospho_STY_NL_98 (STY): 3.9%]PS[Phospho_STY_NL_98 (STY): 97.2%]PPPS[Phospho_STY_NL_98 (STY): 98.9%]PLR_	EYPSPPPSPLR	2;4;8	0.04;0.97;0.99	1531	1532;1534;1538	Tanc2	0.000120399	0.000269879	0.230027	0.977453	0.999782	0.489759	0.999963	0.999653	TRUE
_EYPS[Phospho_STY_NL_98 (STY)]PPPSPLR_	ID_5272	1.96e-05	0.0289768	0.00872752	0.602976	0.77147	0.0130049	0.531482	0.81702	-2.57	-1.15	-1.71	-0.329	-0.184	-1.61	-0.396	0.146	0.41	-2.16	-0.464	-1.62	1.39	-0.318	1.06	1.21	0.945	-0.668	0.548	1.09	A2A690	_EY[Phospho_STY_NL_98 (STY): 0.6%]PS[Phospho_STY_NL_98 (STY): 99.3%]PPPS[Phospho_STY_NL_98 (STY): 0.1%]PLR_	EYPSPPPSPLR	2;4;8	0.01;0.99;0	1531	1532;1534;1538	Tanc2	0.00128078	0.435974	0.230999	0.943404	0.999782	0.301518	0.999963	0.999653	TRUE
_FAS[Phospho_STY_NL_98 (STY)]ENDLPEWK_	ID_5314	0.0067277	0.867958	0.000210547	0.822369	0.452338	0.159572	0.263859	0.997632	-1.94	0.107	-3.1	0.177	-0.593	-1.12	-0.884	-0.00233	0.353	-1.58	-0.179	-0.0724	0.784	-2.31	0.96	0.191	1.04	-0.078	0.154	1.04	P34022	_FAS[Phospho_STY_NL_98 (STY): 100%]ENDLPEWK_	FASENDLPEWK	3	1	58	60	Ranbp1	0.0965448	0.99814	0.0272407	0.984313	0.999782	0.684473	0.999963	0.999653	TRUE
_FELPHGS[Phospho_STY_NL_98 (STY)]PQLVR_	ID_5382	4.69e-11	3.22e-08	4.28e-05	0.0895013	0.00800982	0.000604683	0.0593571	0.204446	2.11	1.55	1.32	0.514	-0.818	1.08	0.573	-0.382	-1.44	0.672	-1.17	0.385	-0.033	1.28	0.481	-0.851	0.0183	1.1	0.591	-0.364	Q61097	_FELPHGS[Phospho_STY_NL_98 (STY): 100%]PQLVR_	FELPHGSPQLVR	7	1	314	320	Ksr1	1.87e-07	5.66e-05	0.00986789	0.824582	0.999782	0.0710637	0.999963	0.999653	TRUE
_FGSTGST[Phospho_STY_NL_98 (STY)]PPVS[Phospho_STY_NL_98 (STY)]PTPSER_	ID_5445	7.48e-05	9.91e-05	0.00587619	0.117519	0.251597	0.0211254	0.722898	0.695282	2.88	2.63	2.2	1.22	-0.889	1.82	-0.274	0.302	-1.38	1.49	-1.54	1.08	-0.775	1.42	0.444	-1.66	-0.173	1.65	-0.447	0.129	Q8K4J6	_FGS[Phospho_STY_NL_98 (STY): 0%]T[Phospho_STY_NL_98 (STY): 0.2%]GS[Phospho_STY_NL_98 (STY): 20.6%]T[Phospho_STY_NL_98 (STY): 80%]PPVS[Phospho_STY_NL_98 (STY): 97.8%]PT[Phospho_STY_NL_98 (STY): 0.4%]PS[Phospho_STY_NL_98 (STY): 0.9%]ER_	FGSTGSTPPVSPTPSER	3;4;6;7;11;13;15	0;0;0.21;0.8;0.98;0;0.01	482	484;485;487;488;492;494;496	Mrtfa	0.00365131	0.0123058	0.190324	0.824582	0.999782	0.370308	0.999963	0.999653	TRUE
_FIDKDQQPSGS[Phospho_STY_NL_98 (STY)]EGEDDDAEAALKK_	ID_5472	0.0334454	6.76e-05	0.0455112	0.717664	0.119318	0.987007	0.290454	0.814941	-1.17	-2.14	-1.24	0.221	-0.962	0.00996	-0.649	-0.143	0.721	-0.445	1.13	-1	0.45	-0.795	0.671	-0.513	0.128	0.138	-0.521	-0.0151	Q99J36	_FIDKDQQPS[Phospho_STY_NL_98 (STY): 0%]GS[Phospho_STY_NL_98 (STY): 100%]EGEDDDAEAALKK_	FIDKDQQPSGSEGEDDDAEAALKK	9;11	0;1	78	86;88	Thumpd1	0.259418	0.00933228	0.525814	0.967894	0.999782	0.997779	0.999963	0.999653	TRUE
_FLS[Phospho_STY_NL_98 (STY)]LEYS[Phospho_STY_NL_98 (STY)]PVGK_	ID_5549	1.09e-05	0.000396493	7.55e-06	0.146668	0.982825	0.000223181	0.406263	0.331282	2.02	1.47	2.34	0.701	0.0103	1.87	0.398	-0.467	-0.516	1.5	-0.73	0.735	-1.03	1.31	-0.328	-1.02	-0.494	1.38	-0.0955	-0.961	P59281	_FLS[Phospho_STY_NL_98 (STY): 93.7%]LEY[Phospho_STY_NL_98 (STY): 12.6%]S[Phospho_STY_NL_98 (STY): 93.7%]PVGK_	FLSLEYSPVGK	3;6;7	0.94;0.13;0.94	378	380;383;384	Arhgap39	0.000805622	0.0309265	0.00297953	0.836784	0.999782	0.0418275	0.999963	0.999653	TRUE
_FLS[Phospho_STY_NL_98 (STY)]LEYSPVGK_	ID_5550	0.000244483	0.000233317	0.0350969	0.549957	0.578501	0.00928006	0.26886	0.700034	1.14	1.07	0.718	-0.2	-0.186	0.896	0.372	-0.129	-0.659	0.486	-1.32	-0.249	0.451	1.17	0.251	0.265	-0.174	0.722	0.198	-0.303	P59281	_FLS[Phospho_STY_NL_98 (STY): 99.8%]LEY[Phospho_STY_NL_98 (STY): 0.1%]S[Phospho_STY_NL_98 (STY): 0.1%]PVGK_	FLSLEYSPVGK	3;6;7	1;0;0	378	380;383;384	Arhgap39	0.00865578	0.0225061	0.471397	0.932464	0.999782	0.262179	0.999963	0.999653	TRUE
_FQEIINRS[Phospho_STY_NL_98 (STY)]NS[Phospho_STY_NL_98 (STY)]EANQVVRPK_	ID_5619	1.02e-06	0.000841707	0.0337881	0.0268436	0.883694	0.00353665	0.789213	0.856039	2.35	1.41	1.06	1.11	-0.0718	1.48	0.131	0.089	-0.717	1.63	-0.357	1.05	-0.829	0.233	0.28	-0.901	-0.655	0.829	-0.524	-0.566	Q5U430	_FQEIINRS[Phospho_STY_NL_98 (STY): 100%]NS[Phospho_STY_NL_98 (STY): 100%]EANQVVRPK_	FQEIINRSNSEANQVVRPK	8;10	1;1	1046	1053;1055	Ubr3	0.000141546	0.050262	0.462092	0.824013	0.999782	0.170072	0.999963	0.999653	TRUE
_FS[Phospho_STY_NL_98 (STY)]MEGISNILQSGIR_	ID_5660	0.000136277	0.00191921	0.0291631	0.282324	0.635258	0.0298913	0.315829	0.507906	1.51	1.12	0.939	0.455	0.2	0.934	0.425	0.28	-0.868	0.64	-0.683	0.433	-0.369	0.569	0.0861	-0.169	-0.261	0.673	0.163	0.0182	Q8K0X8	_FS[Phospho_STY_NL_98 (STY): 99.9%]MEGIS[Phospho_STY_NL_98 (STY): 0%]NILQS[Phospho_STY_NL_98 (STY): 0%]GIR_	FSMEGISNILQSGIR	2;7;12	1;0;0	315	316;321;326	Fez1	0.00575542	0.0841048	0.436964	0.862031	0.999782	0.426702	0.999963	0.999653	TRUE
_FS[Phospho_STY_NL_98 (STY)]MPDLSK_	ID_5661	3.85e-07	0.0001047	0.00114044	0.193554	0.15328	0.0137991	0.178838	0.898484	1.08	0.729	0.733	0.282	-0.31	0.544	0.291	0.0274	-0.643	0.434	-0.746	-0.0172	0.011	0.744	0.293	-0.299	-0.0399	0.504	0.251	-0.0124	Q80Y24	_FS[Phospho_STY_NL_98 (STY): 100%]MPDLS[Phospho_STY_NL_98 (STY): 0%]K_	FSMPDLSK	2;7	1;0	571	572;577	Prickle2	6.99e-05	0.0124585	0.0725642	0.852052	0.999782	0.309288	0.999963	0.999653	TRUE
_FS[Phospho_STY_NL_98 (STY)]PTM[Oxidation (M)]GR_	ID_5667	0.651826	0.000970992	0.250844	0.0635014	0.879519	0.099935	0.43123	0.794085	0.18	1.28	0.524	-0.854	-0.0688	0.755	0.358	0.118	-0.473	-0.292	-1.2	0.0856	0.294	0.817	-0.561	0.225	0.137	0.892	0.495	0.255	Q62448	_FS[Phospho_STY_NL_98 (STY): 98.9%]PT[Phospho_STY_NL_98 (STY): 1.1%]M[Oxidation (M): 100%]GR_	FSPTMGR	2;4	0.99;0.01	393	394;396	Eif4g2	0.868284	0.0555407	0.836763	0.824013	0.999782	0.607735	0.999963	0.999653	FALSE
_FS[Phospho_STY_NL_98 (STY)]REEFPTLQAAGDQDK_	ID_5670	2.83e-05	0.0219597	0.0341453	0.237915	0.290816	0.20397	0.708877	0.550227	1.83	0.88	0.991	0.545	-0.487	0.587	0.171	-0.275	-1.55	0.273	-0.68	0.201	-0.138	0.853	0.407	-0.626	0.374	0.962	0.546	0.0997	Q7TSC1	_FS[Phospho_STY_NL_98 (STY): 100%]REEFPT[Phospho_STY_NL_98 (STY): 0%]LQAAGDQDK_	FSREEFPTLQAAGDQDK	2;8	1;0	165	166;172	Prrc2a	0.00170435	0.372903	0.465848	0.853994	0.999782	0.731598	0.999963	0.999653	TRUE
_FTIQLQLS[Phospho_STY_NL_98 (STY)]QK_	ID_5729	0.00106251	0.00031795	0.152548	0.0250437	0.79885	0.0134848	0.326415	0.767451	1.53	1.59	0.734	1.16	-0.13	1.29	0.501	0.15	-1.2	0.331	-1.14	0.445	-0.0901	0.644	1.07	-0.22	-0.294	0.996	0.207	-0.144	Q6A065	_FT[Phospho_STY_NL_98 (STY): 0.1%]IQLQLS[Phospho_STY_NL_98 (STY): 99.9%]QK_	FTIQLQLSQK	2;8	0;1	115	116;122	Cep170	0.0256987	0.0268331	0.757419	0.810539	0.999782	0.306246	0.999963	0.999653	TRUE
_GAGPC[Carbamidomethyl (C)]S[Phospho_STY_NL_98 (STY)]PGLER_	ID_5864	0.000319172	0.076317	9.98e-07	0.00684564	0.00734453	0.0496292	0.37353	0.749594	2.14	0.939	3.48	1.78	1.77	1.28	0.57	-0.204	-0.813	1.33	0.234	1.17	-2.62	0.859	-0.833	-0.849	-0.216	1.06	0.355	-0.42	Q8R071	_GAGPCS[Phospho_STY_NL_98 (STY): 100%]PGLER_	GAGPCSPGLER	6	1	15	20	Itpka	0.0103237	0.65719	0.00090415	0.699668	0.999782	0.495452	0.999963	0.999653	TRUE
_GAIT[Phospho_STY_NL_98 (STY)]PPRSS[Phospho_STY_NL_98 (STY)]PANTC[Carbamidomethyl (C)]SPEVIHLK_	ID_5909	2.45e-09	4.04e-10	6.16e-07	0.104427	0.618228	1.29e-11	4.07e-06	0.697335	5.03	4.99	4.55	1.34	0.407	6.82	4.13	0.318	-2.47	2.56	-1.48	3.51	-2.64	1.91	-1.3	-2.23	-2.54	4.28	1.59	-2.22	Q6NS52	_GAIT[Phospho_STY_NL_98 (STY): 98.4%]PPRS[Phospho_STY_NL_98 (STY): 4.4%]S[Phospho_STY_NL_98 (STY): 97.2%]PANT[Phospho_STY_NL_98 (STY): 0%]CS[Phospho_STY_NL_98 (STY): 0%]PEVIHLK_	GAITPPRSSPANTCSPEVIHLK	4;8;9;13;15	0.98;0.04;0.97;0;0	114	117;121;122;126;128	Dgkb	2.08e-06	3.3e-06	0.000669333	0.824582	0.999782	2.11e-07	0.0662732	0.999653	TRUE
_GAS[Phospho_STY_NL_98 (STY)]FGSAGASGSEPVMR_	ID_5945	0.435899	0.00129433	0.0070251	0.782041	0.195319	0.167704	0.671942	0.926788	0.354	1.42	1.43	0.143	-0.672	0.716	0.218	-0.0473	-0.875	-0.521	-0.498	0.92	-0.612	0.82	-0.47	-1.28	0.434	1.15	0.652	0.386	Q8BZ60	_GAS[Phospho_STY_NL_98 (STY): 100%]FGS[Phospho_STY_NL_98 (STY): 0%]AGAS[Phospho_STY_NL_98 (STY): 0%]GS[Phospho_STY_NL_98 (STY): 0%]EPVMR_	GASFGSAGASGSEPVMR	3;6;10;12	1;0;0;0	757	759;762;766;768	Ston2	0.753395	0.0674126	0.206872	0.977453	0.999782	0.696631	0.999963	0.999653	FALSE
_GAS[Phospho_STY_NL_98 (STY)]PVPESSLTADLLSVDAFAAPSPASTASPAK_	ID_5951	0.000121834	0.00280153	0.00101133	0.059191	0.251735	0.0445473	0.217465	0.653924	1.24	0.877	1.19	0.661	-0.398	0.705	0.428	-0.155	-1.83	-0.59	-0.782	0.0955	-0.105	1.08	0.556	-0.503	0.552	1.26	0.98	0.397	Q61548	_GAS[Phospho_STY_NL_98 (STY): 99.8%]PVPES[Phospho_STY_NL_98 (STY): 0.2%]S[Phospho_STY_NL_98 (STY): 0%]LT[Phospho_STY_NL_98 (STY): 0%]ADLLS[Phospho_STY_NL_98 (STY): 0%]VDAFAAPS[Phospho_STY_NL_98 (STY): 0%]PAS[Phospho_STY_NL_98 (STY): 0%]T[Phospho_STY_NL_98 (STY): 0%]AS[Phospho_STY_NL_98 (STY): 0%]PAK_	GASPVPESSLTADLLSVDAFAAPSPASTASPAK	3;8;9;11;16;24;27;28;30	1;0;0;0;0;0;0;0;0	598	600;605;606;608;613;621;624;625;627	Snap91	0.00538248	0.107873	0.0666565	0.824013	0.999782	0.479346	0.999963	0.999653	TRUE
_GDLSQHATPLPTPAVLPGDSPIT[Phospho_STY_NL_98 (STY)]PTPEQIGK_	ID_6033	0.180016	0.000828333	0.148587	0.491495	0.998784	0.282683	0.312205	0.585309	1.03	2.48	1.26	0.596	-0.00132	-0.934	0.878	-0.472	-1.04	-0.00908	-1.58	0.904	-0.804	0.457	-0.208	-0.805	1.03	0.0952	1.91	0.556	O88746	_GDLS[Phospho_STY_NL_98 (STY): 0.1%]QHAT[Phospho_STY_NL_98 (STY): 0.1%]PLPT[Phospho_STY_NL_98 (STY): 3.5%]PAVLPGDS[Phospho_STY_NL_98 (STY): 1.6%]PIT[Phospho_STY_NL_98 (STY): 92.3%]PT[Phospho_STY_NL_98 (STY): 2.5%]PEQIGK_	GDLSQHATPLPTPAVLPGDSPITPTPEQIGK	4;8;12;20;23;25	0;0;0.03;0.02;0.92;0.03	189	192;196;200;208;211;213	Tom1	0.55075	0.0500129	0.753412	0.9187	0.999782	0.777927	0.999963	0.999653	FALSE
_GDVS[Phospho_STY_NL_98 (STY)]EDEPSLGR_	ID_6062	8.44e-05	0.00252153	0.0529577	0.065598	0.0889746	0.0298947	0.373841	0.75032	0.785	0.545	0.417	0.396	-0.365	0.47	0.189	-0.0675	-0.455	0.33	-0.576	-0.0308	0.112	0.529	0.508	-0.254	-0.0973	0.373	0.0919	-0.165	Q9D0L8	_GDVS[Phospho_STY_NL_98 (STY): 100%]EDEPS[Phospho_STY_NL_98 (STY): 0%]LGR_	GDVSEDEPSLGR	4;9	1;0	97	100;105	Rnmt	0.0039889	0.100015	0.557337	0.824013	0.999782	0.426702	0.999963	0.999653	TRUE
_GEGPAVPGDT[Phospho_STY_NL_98 (STY)]PPPT[Phospho_STY_NL_98 (STY)]PR_	ID_6107	3.19e-06	7.18e-06	0.0280022	0.138423	0.238132	0.00134387	0.42775	0.527003	1.3	1.15	0.645	0.43	-0.341	0.964	0.229	-0.182	-0.505	0.791	-0.708	0.446	-0.245	0.4	0.185	-0.586	-0.183	0.781	0.046	-0.365	P60469	_GEGPAVPGDT[Phospho_STY_NL_98 (STY): 100%]PPPT[Phospho_STY_NL_98 (STY): 100%]PR_	GEGPAVPGDTPPPTPR	10;14	1;1	705	714;718	Ppfia3	0.000325583	0.00201801	0.430248	0.836784	0.999782	0.106867	0.999963	0.999653	TRUE
_GELGAS[Phospho_STY_NL_98 (STY)]QEGSEHIPK_	ID_6124	8.33e-06	0.00289805	0.0266805	0.522482	0.111252	0.0800863	0.771022	0.52457	1.57	0.927	0.829	0.234	-0.589	0.649	0.107	-0.233	-1.12	0.447	-0.558	0.369	-0.185	0.643	0.0494	-0.774	0.241	0.89	0.348	0.00779	Q62417	_GELGAS[Phospho_STY_NL_98 (STY): 99.7%]QEGS[Phospho_STY_NL_98 (STY): 0.3%]EHIPK_	GELGASQEGSEHIPK	6;10	1;0	661	666;670	Sorbs1	0.000658994	0.109811	0.420813	0.926147	0.999782	0.570865	0.999963	0.999653	TRUE
_GFS[Phospho_STY_NL_98 (STY)]EEQLR_	ID_6201	0.0350443	0.00183512	0.440465	0.354438	0.420467	0.148177	0.925488	0.846249	0.363	0.511	0.149	0.179	-0.155	0.28	0.018	-0.0372	-0.119	0.245	-0.402	0.109	0.0646	0.213	0.243	-0.0905	-0.108	0.172	-0.0898	-0.145	Q9R1Q8	_GFS[Phospho_STY_NL_98 (STY): 100%]EEQLR_	GFSEEQLR	3	1	161	163	Tagln3	0.266046	0.0821873	0.911433	0.886612	0.999782	0.673979	0.999963	0.999653	FALSE
_GGPIS[Phospho_STY_NL_98 (STY)]FSSSR_	ID_6262	0.00635414	0.000851612	0.0699218	0.160038	0.00516458	0.0685033	0.695301	0.307426	1.82	2.11	1.35	1.04	-2.13	1.36	0.288	-0.754	-0.615	1.21	-1.61	0.497	-0.262	1.09	0.78	-2.39	0.189	1.55	0.477	-0.564	Q61879	_GGPIS[Phospho_STY_NL_98 (STY): 98.9%]FS[Phospho_STY_NL_98 (STY): 0.4%]S[Phospho_STY_NL_98 (STY): 0.4%]S[Phospho_STY_NL_98 (STY): 0.4%]R_	GGPISFSSSR	5;7;8;9	0.99;0;0;0	1931	1935;1937;1938;1939	Myh10	0.0931226	0.0506678	0.610163	0.84228	0.999782	0.547538	0.999963	0.999653	FALSE
_GGS[Phospho_STY_NL_98 (STY)]LKGDIGGLTSALDNQRS[Phospho_STY_NL_98 (STY)]PLSLGK_	ID_6283	6.08e-07	0.00318938	3.4e-05	0.145447	0.966798	8.56e-05	0.0314696	0.63601	4.3	2.2	3.93	1.29	0.0365	3.69	1.93	0.416	-2.14	2.16	0.119	2.32	-2.34	1.58	-1.05	-2.31	-1.35	2.34	0.581	-0.93	Q61290	_GGS[Phospho_STY_NL_98 (STY): 100%]LKGDIGGLT[Phospho_STY_NL_98 (STY): 1.2%]S[Phospho_STY_NL_98 (STY): 8%]ALDNQRS[Phospho_STY_NL_98 (STY): 90.8%]PLS[Phospho_STY_NL_98 (STY): 0%]LGK_	GGSLKGDIGGLTSALDNQRSPLSLGK	3;12;13;20;23	1;0.01;0.08;0.91;0	854	856;865;866;873;876	Cacna1e	9.83e-05	0.117632	0.00848683	0.836784	0.999782	0.0234001	0.999963	0.999653	TRUE
_GGWDS[Phospho_STY_NL_98 (STY)]RDDFNSGYR_	ID_6321	0.00110084	0.000722608	0.00107699	0.0764334	0.321465	0.000722179	0.565508	0.661581	1.93	1.86	2.19	1.15	0.638	2.28	0.369	-0.281	-0.461	1.47	-0.795	1.07	-1.39	0.805	-0.239	-0.751	-0.625	1.65	-0.256	-0.905	Q9WUK2	_GGWDS[Phospho_STY_NL_98 (STY): 95.5%]RDDFNS[Phospho_STY_NL_98 (STY): 2.2%]GY[Phospho_STY_NL_98 (STY): 2.2%]R_	GGWDSRDDFNSGYR	5;11;13	0.96;0.02;0.02	146	150;156;158	Eif4h	0.0263806	0.0460242	0.0695273	0.824013	0.999782	0.0764478	0.999963	0.999653	TRUE
_GHDLS[Phospho_STY_NL_98 (STY)]PLAS[Phospho_STY_NL_98 (STY)]DILTNTSGSMDEGDDYLPPTTPAVEK_	ID_6334	0.0957762	0.88519	8.16e-05	0.12489	0.0555721	0.180652	0.26009	0.714427	-1.67	-0.133	-4.76	-1.75	-2.19	-1.52	-1.28	-0.413	0.769	-0.904	-0.973	-1.11	3.16	-1.6	1.41	0.962	0.608	-0.914	-0.67	0.195	P20357	_GHDLSPLASDILTNTSGSMDEGDDYLPPTTPAVEK_	GHDLSPLASDILTNTSGSMDEGDDYLPPTTPAVEK			722	None	Map2	0.425671	0.99814	0.0146148	0.831037	0.999782	0.709979	0.999963	0.999653	TRUE
_GIAPAS[Phospho_STY_NL_98 (STY)]PMLGNAGNPNK_	ID_6391	1e-05	0.00116211	0.00164755	0.235805	0.0176017	0.00657728	0.119881	0.970228	1.96	1.29	1.52	0.552	-1.13	1.3	0.727	-0.0173	-1.29	0.667	-0.984	0.304	-0.209	1.31	0.342	-1.34	-0.0544	1.24	0.673	-0.0717	Q03141	_GIAPAS[Phospho_STY_NL_98 (STY): 100%]PMLGNAGNPNK_	GIAPASPMLGNAGNPNK	6	1	464	469	Mark3	0.000766428	0.0617094	0.0901285	0.853994	0.999782	0.223856	0.999963	0.999653	TRUE
_GKS[Phospho_STY_NL_98 (STY)]PQLALR_	ID_6486	4.42e-08	0.0028957	0.000120278	0.00481371	0.160251	0.00616032	0.281637	0.360234	1.47	0.678	1.1	0.781	-0.379	0.758	0.29	-0.246	-0.922	0.552	-0.298	0.38	-0.493	0.605	0.288	-0.873	0.0275	0.785	0.317	-0.218	Q99PL6	_GKS[Phospho_STY_NL_98 (STY): 100%]PQLALR_	GKSPQLALR	3	1	34	36	Ubxn6	1.36e-05	0.109811	0.018757	0.652723	0.999782	0.221473	0.999963	0.999653	TRUE
_GLS[Phospho_STY_NL_98 (STY)]EDTTEETLK_	ID_6590	4.53e-08	0.00561725	2.17e-07	0.112815	0.118306	9.16e-05	0.445743	0.659954	-3.12	-1.33	-3.31	-0.909	-0.895	-2.37	-0.434	0.25	1.16	-1.96	-0.121	-1.45	1.71	-1.61	0.797	0.811	1.02	-1.35	0.587	1.27	P09405	_GLS[Phospho_STY_NL_98 (STY): 99.7%]EDT[Phospho_STY_NL_98 (STY): 0.1%]T[Phospho_STY_NL_98 (STY): 0.1%]EET[Phospho_STY_NL_98 (STY): 0.1%]LK_	GLSEDTTEETLK	3;6;7;10	1;0;0;0	575	577;580;581;584	Ncl	1.37e-05	0.165293	0.000322072	0.824582	0.999782	0.0234001	0.999963	0.999653	TRUE
_GMKDDKDEEDDGTGS[Phospho_STY_NL_98 (STY)]PHLNNR_	ID_6678	0.435824	3.29e-05	0.162423	0.237879	0.142397	0.661083	0.381134	0.803698	0.256	-1.37	-0.525	0.442	-0.552	-0.163	-0.327	-0.0926	0.362	0.618	0.975	-0.391	-0.248	-0.773	0.194	-0.8	0.0557	-0.108	-0.272	-0.037	Q8BWG8	_GMKDDKDEEDDGT[Phospho_STY_NL_98 (STY): 0%]GS[Phospho_STY_NL_98 (STY): 100%]PHLNNR_	GMKDDKDEEDDGTGSPHLNNR	13;15	0;1	398	410;412	Arrb1	0.753395	0.00577882	0.76665	0.853994	0.999782	0.935296	0.999963	0.999653	TRUE
_GMS[Phospho_STY_NL_98 (STY)]HS[Phospho_STY_NL_98 (STY)]PSVALR_	ID_6680	0.276617	0.000500928	0.000531399	0.640937	0.470822	0.000122284	0.311889	0.606617	-0.653	-2.04	-2.48	0.317	-0.491	-2.78	-0.689	-0.35	1.83	1.18	0.432	-1.61	1.03	-1.45	1.34	0.536	0.0877	-2.69	-0.602	-0.262	P48437	_GMS[Phospho_STY_NL_98 (STY): 99.9%]HS[Phospho_STY_NL_98 (STY): 99.1%]PS[Phospho_STY_NL_98 (STY): 1%]VALR_	GMSHSPSVALR	3;5;7	1;0.99;0.01	175	177;179;181	Prox1	0.642035	0.0358658	0.0452847	0.953336	0.999782	0.0293159	0.999963	0.999653	TRUE
_GPAGEAS[Phospho_STY_NL_98 (STY)]AS[Phospho_STY_NL_98 (STY)]PPVR_	ID_6753	0.000747239	0.000524484	0.012807	0.868218	0.414646	0.0657096	0.253524	0.0283264	2.59	2.48	2.12	0.138	0.679	1.55	0.953	-1.86	-1.21	1.37	-0.914	1.57	-1.76	0.364	-1.62	-1.08	0.568	2.12	1.52	-1.29	Q61235	_GPAGEAS[Phospho_STY_NL_98 (STY): 100%]AS[Phospho_STY_NL_98 (STY): 100%]PPVR_	GPAGEASASPPVR	7;9	1;1	82	88;90	Sntb2	0.0196159	0.0366959	0.29078	0.990734	0.999782	0.544776	0.999963	0.999653	TRUE
_GPES[Phospho_STY_NL_98 (STY)]PLRS[Phospho_STY_NL_98 (STY)]PAR_	ID_6770	1.14e-06	0.0612599	0.0175371	0.0634305	0.00491625	0.0720228	0.658004	0.536176	2.38	0.777	1.22	0.941	-1.45	0.911	0.221	-0.31	-1.17	1.2	0.175	0.952	-0.827	0.389	0.114	-2.28	0.0543	0.966	0.276	-0.255	Q9QXM1	_GPES[Phospho_STY_NL_98 (STY): 100%]PLRS[Phospho_STY_NL_98 (STY): 100%]PAR_	GPESPLRSPAR	4;8	1;1	127	130;134	Jmy	0.000150693	0.603928	0.339742	0.824013	0.999782	0.557055	0.999963	0.999653	TRUE
_GPES[Phospho_STY_NL_98 (STY)]PQKT[Phospho_STY_NL_98 (STY)]PPS[Phospho_STY_NL_98 (STY)]PAPPSFEEQLR_	ID_6771	2.51e-06	0.000766313	0.00181391	0.528521	0.740719	0.000627611	0.0166289	0.223847	3.66	2.32	2.61	0.506	0.265	2.88	1.97	0.981	-2.03	1.63	-0.653	1.67	-1.3	1.31	-0.789	-1.03	-1.22	1.66	0.743	-0.244	Q6PD24	_GPES[Phospho_STY_NL_98 (STY): 95.9%]PQKT[Phospho_STY_NL_98 (STY): 95.9%]PPS[Phospho_STY_NL_98 (STY): 95.9%]PAPPS[Phospho_STY_NL_98 (STY): 12.3%]FEEQLR_	GPESPQKTPPSPAPPSFEEQLR	4;8;11;16	0.96;0.96;0.96;0.12	549	552;556;559;564	Ankrd13d	0.000275924	0.047681	0.0948133	0.926147	0.999782	0.0720516	0.999963	0.999653	TRUE
_GPGQVSTAASALS[Phospho_STY_NL_98 (STY)]LDLQEVEPLGLPQAS[Phospho_STY_NL_98 (STY)]PSR_	ID_6789	0.0592849	0.000466854	4.08e-05	0.0393692	0.984031	7.61e-05	0.189891	0.445409	1.25	2.25	3.29	1.56	-0.0149	3.15	0.983	-0.569	-0.728	0.526	-1.14	1.11	-1.48	1.81	0.0789	-1.5	-0.569	2.59	0.414	-1.14	Q3UJB9	_GPGQVS[Phospho_STY_NL_98 (STY): 5.2%]T[Phospho_STY_NL_98 (STY): 7.7%]AAS[Phospho_STY_NL_98 (STY): 9.2%]ALS[Phospho_STY_NL_98 (STY): 77.9%]LDLQEVEPLGLPQAS[Phospho_STY_NL_98 (STY): 98.2%]PS[Phospho_STY_NL_98 (STY): 1.8%]R_	GPGQVSTAASALSLDLQEVEPLGLPQASPSR	6;7;10;13;28;30	0.05;0.08;0.09;0.78;0.98;0.02	700	705;706;709;712;727;729	Edc4	0.345622	0.0349025	0.00964443	0.824013	0.999782	0.0234001	0.999963	0.999653	TRUE
_GPGQVSTAASALSLDLQEVEPLGLPQAS[Phospho_STY_NL_98 (STY)]PSR_	ID_6791	0.050505	0.000468878	0.0461274	0.127957	0.970918	0.758745	0.524206	0.986046	0.775	1.34	0.899	0.681	0.0162	-0.136	0.283	-0.00775	-0.968	-0.193	-1.29	0.043	-0.126	0.773	0.556	-0.109	0.524	0.388	0.807	0.517	Q3UJB9	_GPGQVS[Phospho_STY_NL_98 (STY): 0%]T[Phospho_STY_NL_98 (STY): 0%]AAS[Phospho_STY_NL_98 (STY): 0%]ALS[Phospho_STY_NL_98 (STY): 0%]LDLQEVEPLGLPQAS[Phospho_STY_NL_98 (STY): 98.8%]PS[Phospho_STY_NL_98 (STY): 1.2%]R_	GPGQVSTAASALSLDLQEVEPLGLPQASPSR	6;7;10;13;28;30	0;0;0;0;0.99;0.01	700	705;706;709;712;727;729	Edc4	0.319989	0.0349025	0.531529	0.833412	0.999782	0.960815	0.999963	0.999653	TRUE
_GPPEGSETMPYIDES[Phospho_STY_NL_98 (STY)]PTMSPQLSAR_	ID_6812	0.589143	0.00047806	0.738939	0.767751	0.700607	0.687747	0.865663	0.879019	-0.329	2.08	-0.231	-0.204	-0.266	-0.278	-0.117	0.105	0.522	0.193	-2.84	-0.76	0.848	0.617	0.644	0.582	0.459	0.181	0.342	0.564	Q5SSL4	_GPPEGS[Phospho_STY_NL_98 (STY): 0%]ET[Phospho_STY_NL_98 (STY): 0%]MPY[Phospho_STY_NL_98 (STY): 0%]IDES[Phospho_STY_NL_98 (STY): 99.9%]PT[Phospho_STY_NL_98 (STY): 0.1%]MS[Phospho_STY_NL_98 (STY): 0%]PQLS[Phospho_STY_NL_98 (STY): 0%]AR_	GPPEGSETMPYIDESPTMSPQLSAR	6;8;11;15;17;19;23	0;0;0;1;0;0;0	39	44;46;49;53;55;57;61	Abr	0.835367	0.035264	0.96626	0.976012	0.999782	0.941304	0.999963	0.999653	TRUE
_GPS[Phospho_STY_NL_98 (STY)]AEMQGYMMR_	ID_6824	0.00711949	0.000903148	0.0783552	0.397394	0.0312979	0.0983647	0.722389	0.449102	1.79	2.09	1.31	0.623	-1.61	1.23	0.261	-0.557	-0.818	0.976	-1.27	0.828	-0.233	1.08	0.39	-1.85	0.025	1.25	0.286	-0.532	F6SEU4	_GPS[Phospho_STY_NL_98 (STY): 99.3%]AEMQGY[Phospho_STY_NL_98 (STY): 0.7%]MMR_	GPSAEMQGYMMR	3;9	0.99;0.01	750	752;758	Syngap1	0.100711	0.052349	0.631963	0.900191	0.999782	0.604658	0.999963	0.999653	FALSE
_GQHNTLS[Phospho_STY_NL_98 (STY)]PFHS[Phospho_STY_NL_98 (STY)]PFQSPFR_	ID_6903	0.000650879	0.00269789	0.598875	0.770402	0.714765	0.254663	0.875643	0.36217	2.01	1.63	0.336	0.186	-0.233	0.73	0.0998	0.583	-0.674	1.34	-0.354	1.27	-0.665	-0.329	-0.479	-0.898	-0.311	0.419	-0.211	0.272	Q0KK59	_GQHNT[Phospho_STY_NL_98 (STY): 15.2%]LS[Phospho_STY_NL_98 (STY): 85.1%]PFHS[Phospho_STY_NL_98 (STY): 99.7%]PFQS[Phospho_STY_NL_98 (STY): 0%]PFR_	GQHNTLSPFHSPFQSPFR	5;7;11;15	0.15;0.85;1;0	748	752;754;758;762	Unc79	0.017655	0.105395	0.94367	0.976012	0.999782	0.758006	0.999963	0.999653	TRUE
_GRGS[Phospho_STY_NL_98 (STY)]LASGALDPTK_	ID_6937	1.03e-05	0.00606151	0.139748	0.178954	0.0193235	0.5379	0.849873	0.218004	3.35	1.84	1.18	1.07	-1.9	0.489	0.15	-0.983	-2.13	1.23	-0.965	0.875	-0.27	0.912	0.804	-2.17	0.631	1.12	0.782	-0.352	Q6PAJ1	_GRGS[Phospho_STY_NL_98 (STY): 84.4%]LAS[Phospho_STY_NL_98 (STY): 15.6%]GALDPT[Phospho_STY_NL_98 (STY): 0%]K_	GRGSLASGALDPTK	4;7;13	0.84;0.16;0	472	475;478;484	Bcr	0.00078302	0.17397	0.744503	0.845106	0.999782	0.892372	0.999963	0.999653	TRUE
_GS[Phospho_STY_NL_98 (STY)]IPAMSYAPFR_	ID_6987	0.000186206	0.00179489	0.000618085	0.711108	0.650409	0.000304411	0.188967	0.349272	1.95	1.49	2.01	-0.207	-0.253	2.13	0.739	0.524	-0.492	1.46	-0.775	0.712	-0.472	1.54	-0.679	-0.725	-1.04	1.09	-0.305	-0.52	F6SEU4	_GS[Phospho_STY_NL_98 (STY): 98.5%]IPAMS[Phospho_STY_NL_98 (STY): 0.8%]Y[Phospho_STY_NL_98 (STY): 0.8%]APFR_	GSIPAMSYAPFR	2;7;8	0.98;0.01;0.01	11	12;17;18	Syngap1	0.00712343	0.081505	0.0493922	0.967628	0.999782	0.0511599	0.999963	0.999653	TRUE
_GS[Phospho_STY_NL_98 (STY)]LFS[Phospho_STY_NL_98 (STY)]PR_	ID_6993	1.54e-07	3.84e-06	0.0983232	0.0826268	0.899849	0.00282688	0.310558	0.588857	3.4	2.71	1.09	1.15	0.082	2.02	0.664	-0.353	-1.18	2.23	-0.683	2.03	-1.42	-0.325	-0.269	-1.33	-0.575	1.45	0.0883	-0.928	A2APX8	_GS[Phospho_STY_NL_98 (STY): 100%]LFS[Phospho_STY_NL_98 (STY): 100%]PR_	GSLFSPR	2;5	1;1	561	562;565	Scn1a	3.69e-05	0.0014017	0.675486	0.824582	0.999782	0.155575	0.999963	0.999653	TRUE
_GS[Phospho_STY_NL_98 (STY)]PLPT[Phospho_STY_NL_98 (STY)]PK_	ID_7024	9.35e-06	0.00429821	0.0326597	0.0321432	0.203118	0.423943	0.622638	0.523858	2.86	1.63	1.46	1.47	-0.862	0.539	0.331	-0.429	-0.782	2.08	-0.278	1.35	-1.31	0.158	0.163	-2.17	-0.114	0.425	0.217	-0.543	Q69Z98	_GS[Phospho_STY_NL_98 (STY): 100%]PLPT[Phospho_STY_NL_98 (STY): 100%]PK_	GSPLPTPK	2;6	1;1	439	440;444	Brsk2	0.0007326	0.143291	0.453895	0.824013	0.999782	0.854596	0.999963	0.999653	TRUE
_GS[Phospho_STY_NL_98 (STY)]PPLLDAPASPPQAPR_	ID_7027	0.910756	0.000226353	0.864368	0.933529	0.98723	0.887833	0.275572	0.578963	-0.0381	-1.24	0.066	0.0322	0.00618	-0.0545	-0.423	-0.214	0.258	0.219	0.391	-0.845	-0.167	-0.101	-0.135	-0.161	0.36	0.305	-0.0635	0.145	Q3UHE1	_GS[Phospho_STY_NL_98 (STY): 95.2%]PPLLDAPAS[Phospho_STY_NL_98 (STY): 4.8%]PPQAPR_	GSPPLLDAPASPPQAPR	2;11	0.95;0.05	494	495;504	Pitpnm3	0.968862	0.0219648	0.986391	0.995663	0.999782	0.986746	0.999963	0.999653	TRUE
_GS[Phospho_STY_NL_98 (STY)]PSLHAVLER_	ID_7035	1.45e-06	0.00469701	0.000127249	0.979736	0.980317	0.00872822	0.138602	0.498677	1.28	0.651	1.11	0.00691	-0.00671	0.735	0.406	0.184	-0.712	0.565	-0.963	-0.312	0.254	1.36	0.261	0.247	-0.321	0.413	0.0853	-0.137	Q6WQJ1	_GS[Phospho_STY_NL_98 (STY): 100%]PS[Phospho_STY_NL_98 (STY): 0%]LHAVLER_	GSPSLHAVLER	2;4	1;0	807	808;810	Dagla	0.000180974	0.150445	0.019159	0.997932	0.999782	0.254995	0.999963	0.999653	TRUE
_GSGFS[Phospho_STY_NL_98 (STY)]LDVIDGPISQR_	ID_7090	8.18e-05	1.52e-05	0.0333679	0.8511	0.0405297	0.000867071	0.27745	0.4043	0.993	1.03	0.581	0.0503	-0.559	0.936	0.292	-0.224	-0.48	0.514	-0.829	0.201	0.152	0.733	0.202	-0.406	-0.198	0.738	0.0944	-0.422	Q8C0T5	_GS[Phospho_STY_NL_98 (STY): 0.5%]GFS[Phospho_STY_NL_98 (STY): 99.5%]LDVIDGPIS[Phospho_STY_NL_98 (STY): 0%]QR_	GSGFSLDVIDGPISQR	2;5;14	0.01;0.99;0	254	255;258;267	Sipa1l1	0.00390059	0.0033566	0.458653	0.988464	0.999782	0.0856666	0.999963	0.999653	TRUE
_GSHS[Phospho_STY_NL_98 (STY)]QSSS[Phospho_STY_NL_98 (STY)]PGALTLGR_	ID_7104	0.188721	0.933314	0.7729	0.632853	0.000202893	0.37211	0.726637	0.523763	0.967	-0.0568	0.24	0.397	-3.28	0.743	0.29	-0.53	-0.00815	0.959	1.13	1.07	-0.512	-0.273	-0.115	-3.79	-0.0598	0.684	0.231	-0.59	O88935	_GS[Phospho_STY_NL_98 (STY): 0%]HS[Phospho_STY_NL_98 (STY): 99.9%]QS[Phospho_STY_NL_98 (STY): 0.1%]S[Phospho_STY_NL_98 (STY): 3.5%]S[Phospho_STY_NL_98 (STY): 96.5%]PGALT[Phospho_STY_NL_98 (STY): 0%]LGR_	GSHSQSSSPGALTLGR	2;4;6;7;8;13	0;1;0;0.03;0.97;0	431	432;434;436;437;438;443	Syn1	0.561308	0.99814	0.971831	0.951493	0.466298	0.830555	0.999963	0.999653	FALSE
_GSLFS[Phospho_STY_NL_98 (STY)]PR_	ID_7123	8.33e-06	0.000114936	0.00653845	0.425932	0.87379	0.00749607	0.103969	0.481896	1.4	1.1	0.92	-0.261	-0.052	0.903	0.539	0.231	-1.18	0.222	-0.719	0.384	-0.221	0.698	-0.483	-0.274	0.0961	0.999	0.635	0.327	A2APX8	_GS[Phospho_STY_NL_98 (STY): 0%]LFS[Phospho_STY_NL_98 (STY): 100%]PR_	GSLFSPR	2;5	0;1	561	562;565	Scn1a	0.000658994	0.0131027	0.199448	0.907105	0.999782	0.239141	0.999963	0.999653	TRUE
_GSLWPQPSDSQQYFSAPAPLS[Phospho_STY_NL_98 (STY)]PSSR_	ID_7132	0.310312	5.91e-05	0.0784698	0.95812	0.904598	0.0344683	0.160909	0.577023	0.478	1.88	0.951	-0.028	-0.064	1.15	0.754	0.298	0.0271	0.505	-1.46	0.418	-0.118	0.834	-0.146	-0.182	-0.463	0.687	0.291	-0.165	P28661	_GS[Phospho_STY_NL_98 (STY): 0%]LWPQPS[Phospho_STY_NL_98 (STY): 0%]DS[Phospho_STY_NL_98 (STY): 0%]QQY[Phospho_STY_NL_98 (STY): 0%]FS[Phospho_STY_NL_98 (STY): 0%]APAPLS[Phospho_STY_NL_98 (STY): 98.6%]PS[Phospho_STY_NL_98 (STY): 1%]S[Phospho_STY_NL_98 (STY): 0.4%]R_	GSLWPQPSDSQQYFSAPAPLSPSSR	2;8;10;13;15;21;23;24	0;0;0;0;0;0.99;0.01;0	80	81;87;89;92;94;100;102;103	Septin4	0.666314	0.00851912	0.631963	0.997541	0.999782	0.443847	0.999963	0.999653	TRUE
_GSPGSIQGTPC[Carbamidomethyl (C)]PGTQLGPQPAASPSQLPADQS[Phospho_STY_NL_98 (STY)]PHTLR_	ID_7146	1.1e-08	1.73e-05	0.000220224	0.15593	0.11678	0.00370541	0.216235	0.536825	2.52	1.65	1.7	0.62	-0.687	1.3	0.539	-0.268	-1.44	1.08	-0.774	0.879	-0.56	1.14	0.0601	-1.25	-0.143	1.16	0.396	-0.411	Q5SSM3	_GS[Phospho_STY_NL_98 (STY): 0%]PGS[Phospho_STY_NL_98 (STY): 0%]IQGT[Phospho_STY_NL_98 (STY): 0%]PCPGT[Phospho_STY_NL_98 (STY): 0%]QLGPQPAAS[Phospho_STY_NL_98 (STY): 0%]PS[Phospho_STY_NL_98 (STY): 0%]QLPADQS[Phospho_STY_NL_98 (STY): 99.8%]PHT[Phospho_STY_NL_98 (STY): 0.2%]LR_	GSPGSIQGTPCPGTQLGPQPAASPSQLPADQSPHTLR	2;5;9;14;23;25;32;35	0;0;0;0;0;0;1;0	605	606;609;613;618;627;629;636;639	Arhgap44	5.45e-06	0.00352283	0.0280475	0.84228	0.999782	0.173579	0.999963	0.999653	TRUE
_GT[Phospho_STY_NL_98 (STY)]PSQS[Phospho_STY_NL_98 (STY)]PVVGR_	ID_7229	1.22e-06	0.00786942	0.0041491	0.344495	0.622379	0.0104209	0.114971	0.373904	5.44	2.57	3.41	1.09	-0.565	3.02	1.83	-1.02	-2.62	2.81	-0.41	2.16	-2.34	1.06	-1.26	-2.91	-0.242	2.78	1.59	-1.27	Q8K2K6	_GT[Phospho_STY_NL_98 (STY): 99.4%]PS[Phospho_STY_NL_98 (STY): 1.2%]QS[Phospho_STY_NL_98 (STY): 99.4%]PVVGR_	GTPSQSPVVGR	2;4;6	0.99;0.01;0.99	176	177;179;181	Agfg1	0.000155925	0.204619	0.156934	0.881514	0.999782	0.270944	0.999963	0.999653	TRUE
_GTPSSSPVSPQES[Phospho_STY_NL_98 (STY)]PKHESK_	ID_7275	0.00654123	2.06e-05	0.00403055	0.937202	0.460439	0.149254	0.193894	0.848274	-0.753	-1.15	-0.909	-0.024	-0.226	-0.444	-0.399	0.0583	0.383	-0.37	0.61	-0.541	0.291	-0.618	0.267	0.065	0.175	-0.269	-0.224	0.233	Q62417	_GT[Phospho_STY_NL_98 (STY): 0%]PS[Phospho_STY_NL_98 (STY): 0%]S[Phospho_STY_NL_98 (STY): 0%]S[Phospho_STY_NL_98 (STY): 0%]PVS[Phospho_STY_NL_98 (STY): 0%]PQES[Phospho_STY_NL_98 (STY): 100%]PKHES[Phospho_STY_NL_98 (STY): 0%]K_	GTPSSSPVSPQESPKHESK	2;4;5;6;9;13;18	0;0;0;0;0;1;0	50	51;53;54;55;58;62;67	Sorbs1	0.0947026	0.00399685	0.154862	0.995663	0.999782	0.674416	0.999963	0.999653	TRUE
_GTSASSATVMTPSTS[Phospho_STY_NL_98 (STY)]DHHLDAAVSR_	ID_7285	0.745373	0.340109	0.973218	0.54487	9.36e-05	0.909486	0.791687	0.798067	0.187	0.512	0.0219	0.396	-2.73	-0.0743	-0.173	-0.167	0.36	0.547	-0.0391	0.473	-0.0465	-0.0246	0.35	-2.78	0.262	0.188	0.0897	0.0951	Q9ESJ4	_GT[Phospho_STY_NL_98 (STY): 0%]S[Phospho_STY_NL_98 (STY): 0%]AS[Phospho_STY_NL_98 (STY): 0%]S[Phospho_STY_NL_98 (STY): 0%]AT[Phospho_STY_NL_98 (STY): 0%]VMT[Phospho_STY_NL_98 (STY): 0%]PS[Phospho_STY_NL_98 (STY): 0%]T[Phospho_STY_NL_98 (STY): 0.2%]S[Phospho_STY_NL_98 (STY): 99.8%]DHHLDAAVS[Phospho_STY_NL_98 (STY): 0%]R_	GTSASSATVMTPSTSDHHLDAAVSR	2;3;5;6;8;11;13;14;15;24	0;0;0;0;0;0;0;0;1;0	108	109;110;112;113;115;118;120;121;122;131	Nckipsd	0.907677	0.987298	0.996214	0.930588	0.381513	0.98895	0.999963	0.999653	FALSE
_GVM[Oxidation (M)]LAVDAVIAELKK_	ID_7319	0.450651	0.0483399	0.793607	0.826705	0.395053	0.0757136	0.0687816	0.000911071	-0.245	-0.604	0.0962	-0.0805	-0.314	-0.662	-0.679	-1.28	0.206	-0.0388	0.0826	-0.521	0.0689	0.165	-0.0116	-0.245	0.78	0.118	0.101	-0.499	P63038	_GVM[Oxidation (M): 100%]LAVDAVIAELKK_	GVMLAVDAVIAELKK			143	None	Hspd1	0.762964	0.552111	0.974478	0.984731	0.999782	0.565278	0.999963	0.928268	FALSE
_GVS[Phospho_STY_NL_98 (STY)]GDREENSFSLNSSISSAR_	ID_7341	2.06e-05	0.0193437	0.031761	0.31473	0.771164	0.0406539	0.557986	0.742596	2.4	1.16	1.3	0.598	-0.172	1.24	0.348	-0.195	-1.94	0.463	-0.523	0.638	-0.51	0.788	0.088	-0.683	0.201	1.44	0.548	0.00605	P20357	_GVS[Phospho_STY_NL_98 (STY): 99.9%]GDREENS[Phospho_STY_NL_98 (STY): 0.1%]FS[Phospho_STY_NL_98 (STY): 0%]LNS[Phospho_STY_NL_98 (STY): 0%]S[Phospho_STY_NL_98 (STY): 0%]IS[Phospho_STY_NL_98 (STY): 0%]S[Phospho_STY_NL_98 (STY): 0%]AR_	GVSGDREENSFSLNSSISSAR	3;10;12;15;16;18;19	1;0;0;0;0;0;0	1558	1560;1567;1569;1572;1573;1575;1576	Map2	0.00131998	0.345873	0.448748	0.867849	0.999782	0.46823	0.999963	0.999653	TRUE
_GVSASSVPFTPSSPLLSC[Carbamidomethyl (C)]S[Phospho_STY_NL_98 (STY)]QEGSR_	ID_7344	6.47e-05	7.41e-06	0.00155013	0.242711	0.617425	0.00858926	0.781206	0.145892	2.75	2.92	2.41	0.856	-0.364	1.97	-0.202	-1.07	-1.39	1.35	-1.69	1.23	-0.619	1.79	0.236	-0.983	-0.098	1.87	-0.3	-1.17	Q68FF6	_GVS[Phospho_STY_NL_98 (STY): 0%]AS[Phospho_STY_NL_98 (STY): 0%]S[Phospho_STY_NL_98 (STY): 0%]VPFT[Phospho_STY_NL_98 (STY): 0%]PS[Phospho_STY_NL_98 (STY): 0%]S[Phospho_STY_NL_98 (STY): 0%]PLLS[Phospho_STY_NL_98 (STY): 1.8%]CS[Phospho_STY_NL_98 (STY): 98.2%]QEGS[Phospho_STY_NL_98 (STY): 0%]R_	GVSASSVPFTPSSPLLSCSQEGSR	3;5;6;10;12;13;17;19;23	0;0;0;0;0;0;0.02;0.98;0	568	570;572;573;577;579;580;584;586;590	Git1	0.00331851	0.00202694	0.0874074	0.854759	0.999782	0.254873	0.999963	0.999653	TRUE
_GVVRPSM[Oxidation (M)]S[Phospho_STY_NL_98 (STY)]QC[Carbamidomethyl (C)]SS[Phospho_STY_NL_98 (STY)]LKK_	ID_7362	3.5e-07	0.000109107	0.0462667	0.369329	0.321496	0.00300393	0.448063	0.27469	4.17	2.8	1.68	0.747	-0.825	2.56	-0.63	-0.91	-1.26	2.91	-0.489	2.31	-1.06	0.623	-0.311	-1.88	-0.785	1.77	-1.42	-1.7	Q8R0S2	_GVVRPS[Phospho_STY_NL_98 (STY): 0%]M[Oxidation (M): 100%]S[Phospho_STY_NL_98 (STY): 100%]QCS[Phospho_STY_NL_98 (STY): 1.3%]S[Phospho_STY_NL_98 (STY): 98.7%]LKK_	GVVRPSMSQCSSLKK	6;8;11;12	0;1;0.01;0.99	879	884;886;889;890	Iqsec1	6.64e-05	0.0127961	0.531529	0.891833	0.999782	0.158994	0.999963	0.999653	TRUE
_GVVRPSMS[Phospho_STY_NL_98 (STY)]QC[Carbamidomethyl (C)]SS[Phospho_STY_NL_98 (STY)]LKK_	ID_7365	1.15e-05	0.0030006	0.0026633	0.0410925	0.68645	0.00217293	0.534345	0.0456713	2.92	1.75	2.17	1.44	-0.281	2.22	-0.432	-1.41	-0.425	2.49	0.152	1.9	-1.4	0.767	0.041	-1.68	-0.938	1.28	-1.37	-2.35	Q8R0S2	_GVVRPS[Phospho_STY_NL_98 (STY): 1.3%]MS[Phospho_STY_NL_98 (STY): 87.4%]QCS[Phospho_STY_NL_98 (STY): 30.4%]S[Phospho_STY_NL_98 (STY): 80.8%]LKK_	GVVRPSMSQCSSLKK	6;8;11;12	0.01;0.87;0.3;0.81	879	884;886;889;890	Iqsec1	0.000841172	0.111936	0.121958	0.824013	0.999782	0.140012	0.999963	0.999653	TRUE
_GVVRPSMSQC[Carbamidomethyl (C)]S[Phospho_STY_NL_98 (STY)]S[Phospho_STY_NL_98 (STY)]LKK_	ID_7366	0.0651207	0.00339282	0.0077213	0.238495	0.772964	0.000352557	0.0928741	0.904577	1.59	2.4	2.65	1.14	0.278	3.64	1.64	0.116	-0.229	1.36	-0.289	2.11	-1.85	0.798	-0.708	-1.57	-1.59	2.06	0.0539	-1.47	Q8R0S2	_GVVRPS[Phospho_STY_NL_98 (STY): 0%]MS[Phospho_STY_NL_98 (STY): 0%]QCS[Phospho_STY_NL_98 (STY): 100%]S[Phospho_STY_NL_98 (STY): 100%]LKK_	GVVRPSMSQCSSLKK	6;8;11;12	0;0;1;1	879	884;886;889;890	Iqsec1	0.358364	0.122367	0.214434	0.853994	0.999782	0.0521187	0.999963	0.999653	FALSE
_GVVRPSMSQC[Carbamidomethyl (C)]SS[Phospho_STY_NL_98 (STY)]LKK_	ID_7367	1.06e-05	0.0290081	0.00123798	0.121202	0.680957	9e-05	0.0135439	0.460283	2.06	0.891	1.65	0.765	0.201	2.05	1.24	-0.361	-0.599	1.46	0.0816	0.972	-0.966	0.685	-0.201	-0.765	-1.06	0.981	0.173	-1.43	Q8R0S2	_GVVRPS[Phospho_STY_NL_98 (STY): 0%]MS[Phospho_STY_NL_98 (STY): 0%]QCS[Phospho_STY_NL_98 (STY): 0.1%]S[Phospho_STY_NL_98 (STY): 99.9%]LKK_	GVVRPSMSQCSSLKK	6;8;11;12	0;0;0;1	879	884;886;889;890	Iqsec1	0.000795434	0.435974	0.0756615	0.828439	0.999782	0.0234001	0.999963	0.999653	TRUE
_GYSY[Phospho_STY_NL_98 (STY)]FTGSSPPLSPSTPSESPTFS[Phospho_STY_NL_98 (STY)]PGK_	ID_7549	0.184734	0.693139	1.05e-05	0.429455	0.167219	0.00434654	0.154186	0.823227	1.12	-0.308	4.58	0.755	1.33	2.82	1.37	-0.213	-1.06	0.0615	-0.425	-0.733	-1.22	3.36	-0.46	0.112	-0.649	2.17	0.721	-0.862	O88737	_GYSYFTGSSPPLSPSTPSESPTFSPGK_	GYSYFTGSSPPLSPSTPSESPTFSPGK			1474	None	Bsn	0.556159	0.997038	0.0035473	0.908336	0.999782	0.18795	0.999963	0.999653	TRUE
_GYSYFT[Phospho_STY_NL_98 (STY)]GSSPPLSPSTPSESPTFS[Phospho_STY_NL_98 (STY)]PGK_	ID_7565	0.000721417	0.929888	0.000230745	0.463436	0.393297	0.0312201	0.0357802	0.902519	4.04	-0.093	5.05	0.949	1.11	2.84	2.76	-0.158	-1.33	2.71	-0.798	-0.891	-1.81	3.24	-0.857	-0.7	-1.04	1.8	1.72	-1.2	O88737	_GYSYFTGSSPPLSPSTPSESPTFSPGK_	GYSYFTGSSPPLSPSTPSESPTFSPGK			1474	None	Bsn	0.0191294	0.99814	0.0285248	0.916346	0.999782	0.430663	0.999963	0.999653	TRUE
_GYSYFTGSS[Phospho_STY_NL_98 (STY)]PPLSPSTPSESPTFSPGK_	ID_7583	0.176453	0.231141	0.732731	0.968003	0.872494	0.979391	0.798041	1.01e-07	-1.16	-0.954	-0.331	-0.0388	0.155	0.025	-0.248	5.85	0.516	-0.643	0.647	-0.307	-0.583	-0.914	-0.622	-0.428	-0.861	-0.836	-1.11	4.99	O88737	_GY[Phospho_STY_NL_98 (STY): 0%]S[Phospho_STY_NL_98 (STY): 0%]Y[Phospho_STY_NL_98 (STY): 0%]FT[Phospho_STY_NL_98 (STY): 0%]GS[Phospho_STY_NL_98 (STY): 5.7%]S[Phospho_STY_NL_98 (STY): 92.5%]PPLS[Phospho_STY_NL_98 (STY): 1.7%]PS[Phospho_STY_NL_98 (STY): 0.2%]T[Phospho_STY_NL_98 (STY): 0%]PS[Phospho_STY_NL_98 (STY): 0%]ES[Phospho_STY_NL_98 (STY): 0%]PT[Phospho_STY_NL_98 (STY): 0%]FS[Phospho_STY_NL_9…	GYSYFTGSSPPLSPSTPSESPTFSPGK	2;3;4;6;8;9;13;15;16;18;20;22;24	0;0;0;0;0.06;0.92;0.02;0;0;0;0;0;0	1474	1475;1476;1477;1479;1481;1482;1486;1488;1489;1491;1493;1495;1497	Bsn	0.546368	0.938001	0.964101	0.997932	0.999782	0.997775	0.999963	0.00164571	TRUE
_HAS[Phospho_STY_NL_98 (STY)]LDGAS[Phospho_STY_NL_98 (STY)]PYFK_	ID_7629	0.0263923	0.000155511	0.0422219	0.00732052	0.134245	0.00323795	0.0923188	0.221588	1.15	1.9	1.19	1.6	0.874	1.77	0.984	0.711	-0.583	0.57	-0.681	1.22	-1.41	-0.217	0.186	-0.539	-0.588	1.18	0.397	0.123	Q66L44	_HAS[Phospho_STY_NL_98 (STY): 100%]LDGAS[Phospho_STY_NL_98 (STY): 99.6%]PY[Phospho_STY_NL_98 (STY): 0.4%]FK_	HASLDGASPYFK	3;8;10	1;1;0	288	290;295;297	Cbarp	0.22935	0.0163557	0.51251	0.701994	0.999782	0.162686	0.999963	0.999653	TRUE
_HDTSAST[Phospho_STY_NL_98 (STY)]QS[Phospho_STY_NL_98 (STY)]T[Phospho_STY_NL_98 (STY)]PASSR_	ID_7669	0.920619	0.00069088	0.716943	0.383819	0.708029	0.562746	0.887643	0.77986	-0.122	4.07	-0.505	1.22	-0.522	-0.807	0.197	0.389	0.962	0.84	-0.887	3.18	-0.916	-1.42	0.3	-1.44	-0.625	-1.43	-0.428	-0.236	Q62261	_HDT[Phospho_STY_NL_98 (STY): 0%]S[Phospho_STY_NL_98 (STY): 0%]AS[Phospho_STY_NL_98 (STY): 10.1%]T[Phospho_STY_NL_98 (STY): 89.9%]QS[Phospho_STY_NL_98 (STY): 100%]T[Phospho_STY_NL_98 (STY): 100%]PAS[Phospho_STY_NL_98 (STY): 0%]S[Phospho_STY_NL_98 (STY): 0%]R_	HDTSASTQSTPASSR	3;4;6;7;9;10;13;14	0;0;0.1;0.9;1;1;0;0	2310	2312;2313;2315;2316;2318;2319;2322;2323	Sptbn1	0.973024	0.0448714	0.961467	0.895519	0.999782	0.902973	0.999963	0.999653	TRUE
_HIPAALPVSGTLS[Phospho_STY_NL_98 (STY)]SS[Phospho_STY_NL_98 (STY)]NPDLLQSHHR_	ID_7803	3.88e-07	0.00139643	0.517569	0.0287431	0.726681	0.00714848	0.714674	0.871601	5.26	2.87	0.681	2.35	-0.367	2.92	0.384	0.17	-1.45	3.81	-1.37	1.5	-1.23	-0.544	1.12	-1.59	-1.06	1.86	-0.675	-0.89	Q8CHG7	_HIPAALPVS[Phospho_STY_NL_98 (STY): 0%]GT[Phospho_STY_NL_98 (STY): 0.1%]LS[Phospho_STY_NL_98 (STY): 87.3%]S[Phospho_STY_NL_98 (STY): 17.2%]S[Phospho_STY_NL_98 (STY): 95.5%]NPDLLQS[Phospho_STY_NL_98 (STY): 0%]HHR_	HIPAALPVSGTLSSSNPDLLQSHHR	9;11;13;14;15;22	0;0;0.87;0.17;0.95;0	571	579;581;583;584;585;592	Rapgef2	6.99e-05	0.0705308	0.925666	0.824013	0.999782	0.23399	0.999963	0.999653	TRUE
_HISSSQELLGDGPPGPGS[Phospho_STY_NL_98 (STY)]PMSR_	ID_7816	1.31e-06	1.62e-06	0.00912507	0.233192	0.0646333	0.00475276	0.186724	0.518726	1.18	1.09	0.67	0.299	-0.468	0.73	0.332	-0.161	-0.955	0.224	-0.691	0.395	-0.157	0.514	0.143	-0.625	0.157	0.887	0.489	-0.00416	Q6P9K8	_HIS[Phospho_STY_NL_98 (STY): 0%]S[Phospho_STY_NL_98 (STY): 0%]S[Phospho_STY_NL_98 (STY): 0%]QELLGDGPPGPGS[Phospho_STY_NL_98 (STY): 100%]PMS[Phospho_STY_NL_98 (STY): 0%]R_	HISSSQELLGDGPPGPGSPMSR	3;4;5;18;21	0;0;0;1;0	706	708;709;710;723;726	Caskin1	0.000165041	0.000850208	0.235375	0.853994	0.999782	0.200724	0.999963	0.999653	TRUE
_HLLS[Phospho_STY_NL_98 (STY)]PDVS[Phospho_STY_NL_98 (STY)]R_	ID_7842	0.000335902	0.000725384	0.361375	0.987661	0.712846	0.066821	0.363488	0.645949	2.1	1.83	0.576	0.00973	-0.232	1.17	0.574	0.289	-0.183	1.92	-0.736	1.09	-0.448	0.129	-0.438	-0.679	-0.84	0.33	-0.266	-0.551	Q61290	_HLLS[Phospho_STY_NL_98 (STY): 100%]PDVS[Phospho_STY_NL_98 (STY): 100%]R_	HLLSPDVSR	4;8	1;1	2051	2054;2058	Cacna1e	0.0108005	0.0460242	0.891245	0.998284	0.999782	0.547026	0.999963	0.999653	TRUE
_HLLS[Phospho_STY_NL_98 (STY)]PDVSR_	ID_7843	1.26e-05	0.00188435	0.000405208	0.982727	0.916393	0.0455366	0.119529	0.608923	1.43	0.908	1.28	-0.00741	-0.0359	0.696	0.538	0.175	-1.21	0.221	-0.852	0.0558	-0.119	1.16	-0.127	-0.155	0.0907	0.787	0.629	0.266	Q61290	_HLLS[Phospho_STY_NL_98 (STY): 100%]PDVS[Phospho_STY_NL_98 (STY): 0%]R_	HLLSPDVSR	4;8	1;0	2051	2054;2058	Cacna1e	0.000891067	0.0839307	0.0384053	0.998001	0.999782	0.483529	0.999963	0.999653	TRUE
_HLS[Phospho_STY_NL_98 (STY)]LPAGQVVPK_	ID_7863	0.0116487	0.001467	0.204475	0.0922806	0.423727	0.215444	0.491843	0.846018	0.473	0.564	0.265	0.353	-0.166	0.258	0.143	-0.0402	-0.676	-0.204	-0.394	0.169	-0.0365	0.228	0.317	-0.203	0.202	0.46	0.344	0.161	Q8C729	_HLS[Phospho_STY_NL_98 (STY): 100%]LPAGQVVPK_	HLSLPAGQVVPK	3	1	428	430	Fam126b	0.142566	0.0722736	0.803283	0.824582	0.999782	0.738872	0.999963	0.999653	FALSE
_HLS[Phospho_STY_NL_98 (STY)]NVSSTGSIDMVDS[Phospho_STY_NL_98 (STY)]PQLATLADEVSASLAK_	ID_7879	0.500048	0.000582431	0.331669	0.625693	0.914646	0.417538	0.637852	0.545832	-0.735	-3.66	-1.21	0.604	-0.133	-1.01	-0.583	0.748	-0.295	-1.03	3.03	-0.632	-0.17	-1.38	0.434	-0.302	0.167	-0.838	-0.416	0.915	P10637	_HLSNVSSTGSIDMVDSPQLATLADEVSASLAK_	HLSNVSSTGSIDMVDSPQLATLADEVSASLAK			699	None	Mapt	0.786927	0.0395616	0.879726	0.950628	0.999782	0.850946	0.999963	0.999653	TRUE
_HMSS[Phospho_STY_NL_98 (STY)]MEHSEEGLR_	ID_7946	0.107619	0.000248032	0.873417	0.644708	0.0766307	0.647792	0.25272	0.0250146	1.4	3.11	0.156	0.452	-1.76	0.447	-1.13	-2.24	-0.605	0.795	-1.72	1.39	0.169	0.325	0.621	-1.59	0.87	1.32	-0.256	-1.37	Q8CCN5	_HMS[Phospho_STY_NL_98 (STY): 13.7%]S[Phospho_STY_NL_98 (STY): 86.3%]MEHS[Phospho_STY_NL_98 (STY): 0%]EEGLR_	HMSSMEHSEEGLR	3;4;8	0.14;0.86;0	847	849;850;854	Bcas3	0.446298	0.023238	0.987186	0.954589	0.999782	0.930505	0.999963	0.999653	TRUE
_HPSIETLDS[Phospho_STY_NL_98 (STY)]PTGSHVEWC[Carbamidomethyl (C)]K_	ID_8014	3.38e-06	0.0296899	0.0523047	0.724931	0.800607	0.0168505	0.0187775	0.920613	-2.26	-0.914	-0.993	-0.177	-0.127	-1.23	-1.21	-0.0502	0.691	-1.57	0.371	-0.543	0.688	-0.305	0.511	0.561	0.577	-0.656	-0.634	0.527	Q9Z2C4	_HPS[Phospho_STY_NL_98 (STY): 0%]IET[Phospho_STY_NL_98 (STY): 0%]LDS[Phospho_STY_NL_98 (STY): 100%]PT[Phospho_STY_NL_98 (STY): 0%]GS[Phospho_STY_NL_98 (STY): 0%]HVEWCK_	HPSIETLDSPTGSHVEWCK	3;6;9;11;13	0;0;1;0;0	45	47;50;53;55;57	Mtmr1	0.000339987	0.440461	0.553764	0.967894	0.999782	0.337466	0.999963	0.999653	TRUE
_HQQLS[Phospho_STY_NL_98 (STY)]GDLAVEK_	ID_8044	3.2e-06	0.00510452	3.06e-05	0.000707395	0.697086	0.000641045	0.0908285	0.214284	2.1	1.1	2.09	1.66	-0.181	1.67	0.796	0.581	-1.16	0.934	-0.173	0.93	-1.47	0.623	0.186	-1.65	-0.369	1.3	0.427	0.213	Q9R1L5	_HQQLS[Phospho_STY_NL_98 (STY): 100%]GDLAVEK_	HQQLSGDLAVEK	5	1	891	895	Mast1	0.000325583	0.157304	0.00805226	0.339175	0.999782	0.0723518	0.999963	0.999653	TRUE
_HS[Phospho_STY_NL_98 (STY)]FS[Phospho_STY_NL_98 (STY)]AGPELLR_	ID_8078	2.09e-06	1.58e-05	0.292646	0.00253058	0.82174	0.0799956	0.242485	0.25706	2.6	2.16	0.596	1.77	-0.127	1	-0.663	-0.643	-0.719	1.88	-0.925	1.24	-0.87	-0.274	0.902	-0.997	-0.0988	0.902	-0.762	-0.742	Q3UGY8	_HS[Phospho_STY_NL_98 (STY): 100%]FS[Phospho_STY_NL_98 (STY): 100%]AGPELLR_	HSFSAGPELLR	2;4	1;1	2071	2072;2074	Arfgef3	0.000241463	0.00337848	0.866798	0.565512	0.999782	0.570865	0.999963	0.999653	TRUE
_HS[Phospho_STY_NL_98 (STY)]PEDPVLPPPPQT[Phospho_STY_NL_98 (STY)]LPLDVSPGLPESGTR_	ID_8091	3.19e-05	0.000129837	0.00712408	0.152834	0.514338	0.00908323	0.0281703	0.942483	3.16	2.67	2.22	1.15	0.522	2.15	1.79	-0.0577	-1.77	1.39	-0.922	1.75	-1.48	0.746	-0.322	-0.953	-0.646	1.5	1.15	-0.704	P59644	_HS[Phospho_STY_NL_98 (STY): 100%]PEDPVLPPPPQT[Phospho_STY_NL_98 (STY): 99.9%]LPLDVS[Phospho_STY_NL_98 (STY): 0.1%]PGLPES[Phospho_STY_NL_98 (STY): 0%]GT[Phospho_STY_NL_98 (STY): 0%]R_	HSPEDPVLPPPPQTLPLDVSPGLPESGTR	2;14;20;26;28	1;1;0;0;0	291	292;304;310;316;318	Inpp5j	0.0018756	0.0142163	0.20813	0.841874	0.999782	0.261227	0.999963	0.999653	TRUE
_HSSATES[Phospho_STY_NL_98 (STY)]ADS[Phospho_STY_NL_98 (STY)]IEIYIPEAQTR_	ID_8184	0.00328043	0.0145013	7.18e-05	0.125571	0.285316	0.00491553	0.18862	0.834827	2.22	1.7	3.52	1.28	0.889	2.41	1.1	-0.173	-0.249	1.97	0.0164	1.72	-2.37	1.15	-1.09	-1.48	-1.08	1.33	0.0124	-1.26	Q6PFD5	_HS[Phospho_STY_NL_98 (STY): 0%]S[Phospho_STY_NL_98 (STY): 0%]AT[Phospho_STY_NL_98 (STY): 0.3%]ES[Phospho_STY_NL_98 (STY): 99.8%]ADS[Phospho_STY_NL_98 (STY): 100%]IEIY[Phospho_STY_NL_98 (STY): 0%]IPEAQT[Phospho_STY_NL_98 (STY): 0%]R_	HSSATESADSIEIYIPEAQTR	2;3;5;7;10;14;20	0;0;0;1;1;0;0	956	957;958;960;962;965;969;975	Dlgap3	0.0590913	0.294465	0.0137708	0.831037	0.999782	0.204128	0.999963	0.999653	TRUE
_HSSATESADS[Phospho_STY_NL_98 (STY)]IEIYIPEAQTR_	ID_8186	0.0198262	0.00240373	0.0238507	0.927291	0.872953	0.0195968	0.251478	0.910344	0.71	0.875	0.782	0.0309	-0.0541	0.809	0.39	0.0381	-0.23	0.48	-0.571	0.304	-0.184	0.599	-0.153	-0.238	-0.3	0.509	0.09	-0.262	Q6PFD5	_HS[Phospho_STY_NL_98 (STY): 0%]S[Phospho_STY_NL_98 (STY): 0%]AT[Phospho_STY_NL_98 (STY): 0%]ES[Phospho_STY_NL_98 (STY): 0.3%]ADS[Phospho_STY_NL_98 (STY): 99.7%]IEIY[Phospho_STY_NL_98 (STY): 0%]IPEAQT[Phospho_STY_NL_98 (STY): 0%]R_	HSSATESADSIEIYIPEAQTR	2;3;5;7;10;14;20	0;0;0;0;1;0;0	956	957;958;960;962;965;969;975	Dlgap3	0.193762	0.0965162	0.398376	0.995663	0.999782	0.357366	0.999963	0.999653	FALSE
_HTSSSGAAEGASC[Carbamidomethyl (C)]SERPAGSLAC[Carbamidomethyl (C)]PS[Phospho_STY_NL_98 (STY)]PNC[Carbamidomethyl (C)]S[Phospho_STY_NL_98 (STY)]PLPETPR_	ID_8234	2.67e-09	0.00854269	5.65e-05	0.0193042	0.200791	0.0217567	0.441422	0.696553	3.69	1.33	2.59	1.44	-0.773	1.41	0.463	-0.234	-2.78	0.904	0.12	1.45	-1.5	1.09	-0.0643	-2.27	0.357	1.77	0.82	0.123	Q3UNH4	_HT[Phospho_STY_NL_98 (STY): 0%]S[Phospho_STY_NL_98 (STY): 0%]S[Phospho_STY_NL_98 (STY): 0%]S[Phospho_STY_NL_98 (STY): 0%]GAAEGAS[Phospho_STY_NL_98 (STY): 0%]CS[Phospho_STY_NL_98 (STY): 0%]ERPAGS[Phospho_STY_NL_98 (STY): 0%]LACPS[Phospho_STY_NL_98 (STY): 100%]PNCS[Phospho_STY_NL_98 (STY): 100%]PLPET[Phospho_STY_NL_98 (STY): 0%]PR_	HTSSSGAAEGASCSERPAGSLACPSPNCSPLPETPR	2;3;4;5;12;14;20;25;29;34	0;0;0;0;0;0;0;1;1;0	29	30;31;32;33;40;42;48;53;57;62	Gprin1	2.08e-06	0.211646	0.0121285	0.794077	0.999782	0.372603	0.999963	0.999653	TRUE
_HTSSSGAAEGASC[Carbamidomethyl (C)]SERPAGSLAC[Carbamidomethyl (C)]PSPNC[Carbamidomethyl (C)]S[Phospho_STY_NL_98 (STY)]PLPETPR_	ID_8236	2.15e-05	0.053624	0.231166	0.144395	0.736888	0.859477	0.961312	0.820105	2.46	0.975	0.732	0.895	-0.204	-0.108	-0.0295	-0.138	-2.18	0.283	-0.477	0.498	-0.301	0.431	0.594	-0.506	0.659	0.552	0.63	0.521	Q3UNH4	_HT[Phospho_STY_NL_98 (STY): 0%]S[Phospho_STY_NL_98 (STY): 0%]S[Phospho_STY_NL_98 (STY): 0%]S[Phospho_STY_NL_98 (STY): 0%]GAAEGAS[Phospho_STY_NL_98 (STY): 0%]CS[Phospho_STY_NL_98 (STY): 0%]ERPAGS[Phospho_STY_NL_98 (STY): 0%]LACPS[Phospho_STY_NL_98 (STY): 0%]PNCS[Phospho_STY_NL_98 (STY): 100%]PLPET[Phospho_STY_NL_98 (STY): 0%]PR_	HTSSSGAAEGASCSERPAGSLACPSPNCSPLPETPR	2;3;4;5;12;14;20;25;29;34	0;0;0;0;0;0;0;0;1;0	29	30;31;32;33;40;42;48;53;57;62	Gprin1	0.001362	0.574356	0.825641	0.836784	0.999782	0.981064	0.999963	0.999653	TRUE
_HTTSVSPSPAGRS[Phospho_STY_NL_98 (STY)]PLK_	ID_8237	0.447589	0.0077696	3.99e-05	0.30349	0.611882	0.0107574	0.0604975	0.606519	0.584	1.96	3.86	0.902	-0.443	2.29	1.66	-0.45	-1.18	-0.594	-1.69	0.272	-1	2.86	-0.102	-1.45	0.121	2.41	1.78	-0.329	P59764	_HT[Phospho_STY_NL_98 (STY): 0%]T[Phospho_STY_NL_98 (STY): 0.3%]S[Phospho_STY_NL_98 (STY): 0.1%]VS[Phospho_STY_NL_98 (STY): 0%]PS[Phospho_STY_NL_98 (STY): 0%]PAGRS[Phospho_STY_NL_98 (STY): 99.6%]PLK_	HTTSVSPSPAGRSPLK	2;3;4;6;8;13	0;0;0;0;0;1	1812	1813;1814;1815;1817;1819;1824	Dock4	0.761864	0.204022	0.00956598	0.867353	0.999782	0.272637	0.999963	0.999653	TRUE
_HTVIAAQS[Phospho_STY_NL_98 (STY)]LEALSGLQK_	ID_8238	0.00688008	0.000111823	0.0865013	0.599675	0.720148	0.151742	0.392738	0.765105	0.707	0.972	0.5	0.151	-0.103	0.416	0.247	-0.0861	-0.119	0.587	-0.282	0.69	-0.422	0.0774	-0.271	-0.526	-0.17	0.246	0.0764	-0.257	Q9QWI6	_HT[Phospho_STY_NL_98 (STY): 0%]VIAAQS[Phospho_STY_NL_98 (STY): 100%]LEALS[Phospho_STY_NL_98 (STY): 0%]GLQK_	HTVIAAQSLEALSGLQK	2;8;13	0;1;0	91	92;98;103	Srcin1	0.09787	0.0128376	0.654423	0.942688	0.999782	0.677131	0.999963	0.999653	TRUE
_IADSS[Phospho_STY_NL_98 (STY)]VQT[Phospho_STY_NL_98 (STY)]DDEEGEGR_	ID_8311	5.18e-05	0.00115359	0.00890471	0.0455954	0.894523	0.00318629	0.350942	0.637572	3.06	2.23	2.16	1.63	0.106	2.45	0.75	-0.378	-1.17	1.9	-0.433	1.8	-2.08	0.0743	-0.455	-1.98	-0.324	2.13	0.426	-0.702	O88737	_IADS[Phospho_STY_NL_98 (STY): 49.4%]S[Phospho_STY_NL_98 (STY): 75.3%]VQT[Phospho_STY_NL_98 (STY): 75.3%]DDEEGEGR_	IADSSVQTDDEEGEGR	4;5;8	0.49;0.75;0.75	2588	2591;2592;2595	Bsn	0.0027874	0.0617094	0.233357	0.824013	0.999782	0.162686	0.999963	0.999653	TRUE
_IAKT[Phospho_STY_NL_98 (STY)]PS[Phospho_STY_NL_98 (STY)]PPEEPS[Phospho_STY_NL_98 (STY)]PLPS[Phospho_STY_NL_98 (STY)]PTASPNHTLAPASPAPVRPR_	ID_8340	3.97e-08	0.00102681	0.000299112	0.0174453	0.60768	0.00172566	0.109768	0.689742	2.98	1.52	2.07	1.31	-0.277	1.77	0.873	-0.216	-1.45	1.53	0.2	1.72	-1.57	0.498	-0.253	-1.85	-0.521	1.24	0.351	-0.737	Q7TQF7	_IAKT[Phospho_STY_NL_98 (STY): 100%]PS[Phospho_STY_NL_98 (STY): 100%]PPEEPS[Phospho_STY_NL_98 (STY): 100%]PLPS[Phospho_STY_NL_98 (STY): 100%]PT[Phospho_STY_NL_98 (STY): 0%]AS[Phospho_STY_NL_98 (STY): 0%]PNHT[Phospho_STY_NL_98 (STY): 0%]LAPAS[Phospho_STY_NL_98 (STY): 0%]PAPVRPR_	IAKTPSPPEEPSPLPSPTASPNHTLAPASPAPVRPR	4;6;12;16;18;20;24;29	1;1;1;1;0;0;0;0	257	260;262;268;272;274;276;280;285	Amph	1.27e-05	0.0573257	0.0334845	0.790128	0.999782	0.122846	0.999963	0.999653	TRUE
_IAKT[Phospho_STY_NL_98 (STY)]PS[Phospho_STY_NL_98 (STY)]PPEEPS[Phospho_STY_NL_98 (STY)]PLPSPTASPNHTLAPASPAPVRPR_	ID_8346	4.64e-06	0.0618599	0.0223806	0.13127	0.081006	0.0113088	0.277793	0.515012	2.28	0.8	1.2	0.786	-0.912	1.34	0.563	0.336	-1.11	1.17	0.558	1.36	-1.19	0.0173	-0.402	-2.1	-0.343	1	0.22	-0.00672	Q7TQF7	_IAKT[Phospho_STY_NL_98 (STY): 100%]PS[Phospho_STY_NL_98 (STY): 100%]PPEEPS[Phospho_STY_NL_98 (STY): 99.9%]PLPS[Phospho_STY_NL_98 (STY): 0.1%]PT[Phospho_STY_NL_98 (STY): 0%]AS[Phospho_STY_NL_98 (STY): 0%]PNHT[Phospho_STY_NL_98 (STY): 0%]LAPAS[Phospho_STY_NL_98 (STY): 0%]PAPVRPR_	IAKTPSPPEEPSPLPSPTASPNHTLAPASPAPVRPR	4;6;12;16;18;20;24;29	1;1;1;0;0;0;0;0	257	260;262;268;272;274;276;280;285	Amph	0.00043328	0.605306	0.384346	0.834684	0.999782	0.28232	0.999963	0.999653	TRUE
_IC[Carbamidomethyl (C)]S[Phospho_STY_NL_98 (STY)]FEEAK_	ID_8395	1.1e-06	0.000480777	0.0261012	0.0436614	0.102574	0.0797819	0.532524	0.674773	1.04	0.655	0.494	0.446	-0.359	0.386	0.136	-0.0913	-0.857	0.179	-0.706	-0.0502	0.117	0.612	0.564	-0.242	0.143	0.529	0.279	0.0515	P48453	_ICS[Phospho_STY_NL_98 (STY): 100%]FEEAK_	ICSFEEAK	3	1	477	479	Ppp3cb	0.000148789	0.0353046	0.417977	0.824013	0.999782	0.570533	0.999963	0.999653	TRUE
_IDS[Phospho_STY_NL_98 (STY)]ISSLTK_	ID_8425	5.35e-08	0.000304696	0.540106	0.341301	0.114849	0.59136	0.940157	0.545734	3.06	1.75	0.343	0.535	-0.892	0.301	0.042	-0.339	-2.36	0.7	-1.47	0.279	0.61	0.953	1.14	-0.282	0.411	0.712	0.453	0.0723	Q9ES97	_IDS[Phospho_STY_NL_98 (STY): 88.9%]IS[Phospho_STY_NL_98 (STY): 7.8%]S[Phospho_STY_NL_98 (STY): 3.2%]LT[Phospho_STY_NL_98 (STY): 0.1%]K_	IDSISSLTK	3;5;6;8	0.89;0.08;0.03;0	750	752;754;755;757	Rtn3	1.48e-05	0.0265624	0.928389	0.880956	0.999782	0.91413	0.999963	0.999653	TRUE
_IKS[Phospho_STY_NL_98 (STY)]FDSLGSQSSHSR_	ID_8700	3.56e-06	0.00419071	0.00784627	0.0582663	0.0653416	0.00930431	0.587611	0.319614	1.23	0.669	0.755	0.53	-0.515	0.737	0.15	-0.275	-0.504	0.731	-0.31	0.358	-0.257	0.498	0.273	-0.772	-0.166	0.571	-0.0168	-0.441	Q9ES28	_IKS[Phospho_STY_NL_98 (STY): 100%]FDS[Phospho_STY_NL_98 (STY): 0%]LGS[Phospho_STY_NL_98 (STY): 0%]QS[Phospho_STY_NL_98 (STY): 0%]S[Phospho_STY_NL_98 (STY): 0%]HS[Phospho_STY_NL_98 (STY): 0%]R_	IKSFDSLGSQSSHSR	3;6;9;11;12;14	1;0;0;0;0;0	130	132;135;138;140;141;143	Arhgef7	0.00035403	0.141701	0.215337	0.824013	0.999782	0.262179	0.999963	0.999653	TRUE
_ILQMEEEYIHQLC[Carbamidomethyl (C)]EDIIQLKPDVVITEK_	ID_8781	0.00344144	0.000446197	0.444158	0.924292	0.79595	0.476796	0.153185	0.274899	-1.62	-1.84	-0.465	0.0576	-0.157	-0.432	-0.873	-0.665	1.28	-0.336	1.52	-0.319	-0.362	-0.826	-0.304	-0.518	0.244	-0.188	-0.629	-0.421	P80318	_ILQMEEEYIHQLCEDIIQLKPDVVITEK_	ILQMEEEYIHQLCEDIIQLKPDVVITEK			267	None	Cct3	0.0611137	0.0338641	0.912173	0.995663	0.999782	0.875355	0.999963	0.999653	TRUE
_ILS[Phospho_STY_NL_98 (STY)]LSEEGSLER_	ID_8789	0.00096963	1.72e-05	0.0230868	0.889245	0.0321856	0.000551129	0.208442	0.152532	0.732	0.918	0.559	0.0335	-0.526	0.875	0.305	-0.347	-0.55	0.182	-1.07	-0.148	0.363	0.922	0.396	-0.163	-0.0177	0.858	0.287	-0.365	Q8CHG7	_ILS[Phospho_STY_NL_98 (STY): 99.8%]LS[Phospho_STY_NL_98 (STY): 0.2%]EEGS[Phospho_STY_NL_98 (STY): 0%]LER_	ILSLSEEGSLER	3;5;9	1;0;0	1086	1088;1090;1094	Rapgef2	0.0239596	0.00352283	0.391228	0.992748	0.999782	0.0680242	0.999963	0.999653	TRUE
_IPDSTHAQLESSSSS[Phospho_STY_NL_98 (STY)]FESQK_	ID_8880	0.33219	0.000446619	0.0694547	0.892722	0.613839	0.204015	0.516198	0.196448	0.758	2.68	1.63	0.119	-0.447	1.13	0.575	-1.15	-0.486	0.272	-0.267	2.42	-0.895	0.734	-0.776	-1.34	-0.354	0.778	0.221	-1.51	Q9EQZ7	_IPDS[Phospho_STY_NL_98 (STY): 0%]T[Phospho_STY_NL_98 (STY): 0%]HAQLES[Phospho_STY_NL_98 (STY): 0.1%]S[Phospho_STY_NL_98 (STY): 0.1%]S[Phospho_STY_NL_98 (STY): 6.5%]S[Phospho_STY_NL_98 (STY): 14.5%]S[Phospho_STY_NL_98 (STY): 75%]FES[Phospho_STY_NL_98 (STY): 3.8%]QK_	IPDSTHAQLESSSSSFESQK	4;5;11;12;13;14;15;18	0;0;0;0;0.07;0.14;0.75;0.04	771	774;775;781;782;783;784;785;788	Rims2	0.684307	0.0338641	0.608922	0.992815	0.999782	0.731599	0.999963	0.999653	TRUE
_IS[Phospho_STY_NL_98 (STY)]QDLALIAR_	ID_9007	2.27e-09	1.51e-08	4.41e-06	0.00355878	0.0823739	0.000549519	0.0657884	0.215525	1.52	1.31	1.24	0.743	-0.432	0.894	0.459	-0.306	-1.2	0.322	-0.972	0.342	-0.21	1.03	0.533	-0.642	0.0866	0.981	0.545	-0.22	Q6A065	_IS[Phospho_STY_NL_98 (STY): 100%]QDLALIAR_	ISQDLALIAR	2	1	1295	1296	Cep170	2.05e-06	3.81e-05	0.00199746	0.591992	0.999782	0.0680242	0.999963	0.999653	TRUE
_ISILPQKPYNDIGIGQS[Phospho_STY_NL_98 (STY)]QDDSIVGLR_	ID_9044	6.09e-07	3.47e-08	6.15e-05	0.535022	0.646928	3.2e-06	0.00619359	0.913251	2.58	2.72	2.26	0.327	-0.241	2.7	1.49	0.0574	-1.17	1.42	-1.65	1.07	-0.521	1.74	-0.194	-0.763	-0.996	1.7	0.494	-0.938	Q8CHG7	_IS[Phospho_STY_NL_98 (STY): 0%]ILPQKPY[Phospho_STY_NL_98 (STY): 0.1%]NDIGIGQS[Phospho_STY_NL_98 (STY): 99.9%]QDDS[Phospho_STY_NL_98 (STY): 0%]IVGLR_	ISILPQKPYNDIGIGQSQDDSIVGLR	2;9;17;21	0;0;1;0	542	543;550;558;562	Rapgef2	9.83e-05	5.66e-05	0.0127069	0.927481	0.999782	0.00306555	0.999963	0.999653	TRUE
_ISQHGGS[Phospho_STY_NL_98 (STY)]STS[Phospho_STY_NL_98 (STY)]LSSTK_	ID_9055	0.0667407	0.000272034	0.529625	0.603606	0.792674	0.520153	0.714386	0.536094	2.14	4.14	0.825	0.681	-0.344	0.844	0.48	0.812	1.29	3.43	-0.0564	4.08	-2.19	-1.36	-1.5	-2.53	-1.73	-0.887	-1.25	-0.919	Q9JLM8	_IS[Phospho_STY_NL_98 (STY): 0%]QHGGS[Phospho_STY_NL_98 (STY): 99.8%]S[Phospho_STY_NL_98 (STY): 0.2%]T[Phospho_STY_NL_98 (STY): 24.4%]S[Phospho_STY_NL_98 (STY): 75.6%]LS[Phospho_STY_NL_98 (STY): 0%]S[Phospho_STY_NL_98 (STY): 0%]T[Phospho_STY_NL_98 (STY): 0%]K_	ISQHGGSSTSLSSTK	2;7;8;9;10;12;13;14	0;1;0;0.24;0.76;0;0;0	346	347;352;353;354;355;357;358;359	Dclk1	0.36261	0.0250548	0.925666	0.943404	0.999782	0.88597	0.999963	0.999653	TRUE
_ISVGS[Phospho_STY_NL_98 (STY)]DADLVIWDPDSVK_	ID_9074	0.128099	0.897071	0.013761	0.0680871	3.3e-05	0.187781	0.767638	0.823369	-1.23	-0.0961	-2.3	-1.68	-4.07	1.2	-0.268	-0.203	1.27	0.0397	0.513	0.416	1.78	-0.514	0.102	-2.28	-0.756	0.448	-1.02	-0.959	O08553	_IS[Phospho_STY_NL_98 (STY): 16.6%]VGS[Phospho_STY_NL_98 (STY): 83.4%]DADLVIWDPDS[Phospho_STY_NL_98 (STY): 0%]VK_	ISVGSDADLVIWDPDSVK	2;5;16	0.17;0.83;0	401	402;405;416	Dpysl2	0.476885	0.99814	0.300193	0.824013	0.269181	0.71804	0.999963	0.999653	FALSE
_ITS[Phospho_STY_NL_98 (STY)]FEEAK_	ID_9132	4.74e-06	4.83e-05	0.0213606	0.0390854	0.304476	0.0161087	0.241119	0.954894	0.955	0.773	0.509	0.454	-0.223	0.534	0.255	-0.0122	-0.603	0.352	-1.02	-0.242	0.387	0.896	0.841	0.164	-0.208	0.325	0.0468	-0.22	P63328	_IT[Phospho_STY_NL_98 (STY): 0%]S[Phospho_STY_NL_98 (STY): 100%]FEEAK_	ITSFEEAK	2;3	0;1	467	468;469	Ppp3ca	0.000436687	0.00761449	0.37727	0.824013	0.999782	0.330735	0.999963	0.999653	TRUE
_IY[Phospho_STY_NL_98 (STY)]DLNIPAFVK_	ID_9239	0.00484661	0.000585954	0.627952	0.711315	0.654713	0.169383	0.987417	0.965097	0.632	0.73	0.12	0.0913	-0.11	0.342	-0.00389	0.0108	-0.524	0.108	-1.02	-0.294	0.46	0.579	0.551	0.349	0.0552	0.397	0.0513	0.066	O55033	_IY[Phospho_STY_NL_98 (STY): 100%]DLNIPAFVK_	IYDLNIPAFVK	2	1	109	110	Nck2	0.0783053	0.0396358	0.950957	0.967628	0.999782	0.698704	0.999963	0.999653	TRUE
_KAAADDGEEPKS[Phospho_STY_NL_98 (STY)]EPETK_	ID_9273	0.849225	0.00156616	0.894607	0.509834	0.894207	0.00573001	0.379552	0.0363292	-0.118	-1.9	0.0932	0.465	0.0936	2.01	0.62	1.5	0.265	0.147	0.856	-1.05	-0.198	-0.104	0.267	-0.104	-1.02	0.994	-0.396	0.485	P28352	_KAAADDGEEPKS[Phospho_STY_NL_98 (STY): 91.8%]EPET[Phospho_STY_NL_98 (STY): 8.2%]K_	KAAADDGEEPKSEPETK	12;16	0.92;0.08	7	18;22	Apex1	0.948887	0.0737196	0.989214	0.921738	0.999782	0.215031	0.999963	0.999653	FALSE
_KDEWGLAAPIS[Phospho_STY_NL_98 (STY)]PGPLT[Phospho_STY_NL_98 (STY)]PMR_	ID_9366	1.17e-06	1.31e-06	0.000223587	0.0451167	0.792848	3.65e-05	0.0421556	0.273903	3.3	3.05	2.72	1.42	-0.182	3.09	1.44	-0.763	-1.96	1.34	-1.14	1.91	-1.43	1.29	-0.0169	-1.61	-0.577	2.51	0.859	-1.34	P20357	_KDEWGLAAPIS[Phospho_STY_NL_98 (STY): 100%]PGPLT[Phospho_STY_NL_98 (STY): 100%]PMR_	KDEWGLAAPISPGPLTPMR	11;16	1;1	273	283;288	Map2	0.000151544	0.000737041	0.0282552	0.824013	0.999782	0.0152545	0.999963	0.999653	TRUE
_KDEWGLAAPIS[Phospho_STY_NL_98 (STY)]PGPLTPM[Oxidation (M)]R_	ID_9367	0.0752777	0.000620202	0.000233371	0.15204	0.898482	0.000581159	0.0389719	0.456071	0.918	1.71	2.26	0.836	-0.0738	2.1	1.22	-0.432	-1.78	-0.862	-1.87	-0.168	-0.187	2.07	0.649	-0.261	0.316	2.41	1.53	-0.116	P20357	_KDEWGLAAPIS[Phospho_STY_NL_98 (STY): 100%]PGPLT[Phospho_STY_NL_98 (STY): 0%]PM[Oxidation (M): 100%]R_	KDEWGLAAPISPGPLTPMR	11;16	1;0	273	283;288	Map2	0.384649	0.0414366	0.0286026	0.841874	0.999782	0.0694035	0.999963	0.999653	TRUE
_KDEWGLAAPIS[Phospho_STY_NL_98 (STY)]PGPLTPMR_	ID_9368	0.000162078	1.01e-05	0.000351648	0.111384	0.339784	0.00339381	0.0825493	0.335036	1.94	2.17	2.08	0.885	-0.527	1.67	0.967	-0.532	-2.49	-0.548	-1.62	0.549	-0.22	1.86	0.666	-0.747	0.466	2.14	1.43	-0.0665	P20357	_KDEWGLAAPIS[Phospho_STY_NL_98 (STY): 100%]PGPLT[Phospho_STY_NL_98 (STY): 0%]PMR_	KDEWGLAAPISPGPLTPMR	11;16	1;0	273	283;288	Map2	0.00647595	0.00239072	0.0361223	0.824582	0.999782	0.166144	0.999963	0.999653	TRUE
_KDS[Phospho_STY_NL_98 (STY)]LSMGVSSEK_	ID_9387	0.00102158	5.87e-05	0.617491	0.269764	0.282664	0.380632	0.995046	0.210553	1.19	1.39	0.196	0.436	-0.424	0.346	-0.00244	-0.495	-0.418	0.771	-0.936	0.451	0.0393	0.236	0.475	-0.385	0.00919	0.355	0.00675	-0.486	Q80XK6	_KDS[Phospho_STY_NL_98 (STY): 99.9%]LS[Phospho_STY_NL_98 (STY): 0.1%]MGVS[Phospho_STY_NL_98 (STY): 0%]S[Phospho_STY_NL_98 (STY): 0%]EK_	KDSLSMGVSSEK	3;5;9;10	1;0;0;0	377	379;381;385;386	Atg2b	0.0249683	0.00851912	0.948312	0.861623	0.999782	0.834732	0.999963	0.999653	TRUE
_KFEAEILEAISSNSVVIIR_	ID_9478	0.297888	0.423692	0.00413837	9.95e-06	0.000251384	0.451934	0.108782	0.230437	0.304	0.217	0.982	1.59	1.28	-0.249	-0.536	-0.399	0.00665	0.311	-0.225	-0.00781	-0.796	0.185	0.795	0.486	0.115	-0.134	-0.421	-0.284	O70133	_KFEAEILEAISSNSVVIIR_	KFEAEILEAISSNSVVIIR			394	None	Dhx9	0.65838	0.997038	0.156934	0.0540629	0.466298	0.86541	0.999963	0.999653	FALSE
_KFPIPGHS[Phospho_STY_NL_98 (STY)]GDLGDGEEDPSPIQKPGK_	ID_9485	3.75e-06	0.00233133	0.0738542	0.111331	0.329803	0.00625318	0.436112	0.925044	1.07	0.618	0.432	0.383	-0.233	0.673	0.186	-0.0224	-0.804	0.261	-0.133	0.485	-0.301	0.13	0.0819	-0.535	0.00253	0.675	0.188	-0.0199	Q925T6	_KFPIPGHS[Phospho_STY_NL_98 (STY): 98.7%]GDLGDGEEDPS[Phospho_STY_NL_98 (STY): 1.3%]PIQKPGK_	KFPIPGHSGDLGDGEEDPSPIQKPGK	8;19	0.99;0.01	764	771;782	Grip1	0.000365948	0.0950134	0.618419	0.824582	0.999782	0.22152	0.999963	0.999653	TRUE
_KFS[Phospho_STY_NL_98 (STY)]SPPPLAVSR_	ID_9497	1.48e-06	0.000459806	0.0745375	0.406985	0.0295459	0.0330398	0.492568	0.450125	1.53	0.988	0.59	0.272	-0.725	0.71	0.225	-0.247	-1.21	0.322	-0.469	0.518	-0.0907	0.5	0.181	-0.816	0.169	0.879	0.393	-0.0782	P70392	_KFS[Phospho_STY_NL_98 (STY): 98.9%]S[Phospho_STY_NL_98 (STY): 1.1%]PPPLAVS[Phospho_STY_NL_98 (STY): 0%]R_	KFSSPPPLAVSR	3;4;11	0.99;0.01;0	723	725;726;733	Rasgrf2	0.000181507	0.0345427	0.620627	0.90036	0.999782	0.439686	0.999963	0.999653	TRUE
_KGS[Phospho_STY_NL_98 (STY)]FGLPGQSDFLR_	ID_9545	8.03e-08	2.02e-06	7.1e-05	0.268081	0.262642	0.0011711	0.107565	0.307065	1.26	1.01	1	0.262	-0.265	0.8	0.383	-0.241	-0.547	0.716	-0.873	0.138	-0.0539	0.948	0.208	-0.319	-0.204	0.595	0.179	-0.446	Q6ZPQ6	_KGS[Phospho_STY_NL_98 (STY): 100%]FGLPGQS[Phospho_STY_NL_98 (STY): 0%]DFLR_	KGSFGLPGQSDFLR	3;10	1;0	1261	1263;1270	Pitpnm2	2.05e-05	0.000969606	0.0137708	0.861623	0.999782	0.10048	0.999963	0.999653	TRUE
_KGTT[Phospho_STY_NL_98 (STY)]PPRSPES[Phospho_STY_NL_98 (STY)]SPK_	ID_9591	9.48e-07	0.556011	0.766492	0.83499	0.178498	0.34456	0.0486663	0.263877	-2.71	-0.273	0.168	-0.118	0.766	0.536	1.13	0.635	2.5	-0.213	-0.199	-0.471	-0.565	-0.397	-0.683	0.202	-0.768	-0.232	0.365	-0.133	Q9ET80	_KGTTPPRSPESSPK_	KGTTPPRSPESSPK			458	None	Jph1	0.000134372	0.997038	0.970873	0.986063	0.999782	0.816264	0.999963	0.999653	TRUE
_KGVSASSVPFTPSSPLLSC[Carbamidomethyl (C)]S[Phospho_STY_NL_98 (STY)]QEGSR_	ID_9597	0.000245361	0.000331721	2.44e-05	0.0262063	0.377086	0.00418564	0.426799	0.240868	3.08	2.79	4.1	2.04	0.797	2.67	0.716	-1.06	-1.56	1.51	-1.71	1.09	-1.79	2.31	0.252	-0.993	-0.269	2.4	0.447	-1.33	Q68FF6	_KGVS[Phospho_STY_NL_98 (STY): 0%]AS[Phospho_STY_NL_98 (STY): 0%]S[Phospho_STY_NL_98 (STY): 0%]VPFT[Phospho_STY_NL_98 (STY): 0%]PS[Phospho_STY_NL_98 (STY): 0%]S[Phospho_STY_NL_98 (STY): 0%]PLLS[Phospho_STY_NL_98 (STY): 0.1%]CS[Phospho_STY_NL_98 (STY): 99.9%]QEGS[Phospho_STY_NL_98 (STY): 0%]R_	KGVSASSVPFTPSSPLLSCSQEGSR	4;6;7;11;13;14;18;20;24	0;0;0;0;0;0;0;1;0	567	570;572;573;577;579;580;584;586;590	Git1	0.00865578	0.0274504	0.00675326	0.818192	0.999782	0.18392	0.999963	0.999653	TRUE
_KIS[Phospho_STY_NL_98 (STY)]GTTALQEALK_	ID_9643	2.38e-06	0.00315786	0.0204729	0.116995	0.45868	0.419647	0.943389	0.668751	1.81	0.992	0.938	0.627	-0.294	0.32	0.0281	-0.169	-1.81	0.00152	-0.734	0.258	-0.142	0.796	0.485	-0.436	0.566	0.886	0.594	0.397	Q9Z0H8	_KIS[Phospho_STY_NL_98 (STY): 99.9%]GT[Phospho_STY_NL_98 (STY): 0%]T[Phospho_STY_NL_98 (STY): 0%]ALQEALK_	KISGTTALQEALK	3;5;6	1;0;0	351	353;355;356	Clip2	0.000264344	0.116734	0.369663	0.824582	0.999782	0.851077	0.999963	0.999653	TRUE
_KIS[Phospho_STY_NL_98 (STY)]RDELS[Phospho_STY_NL_98 (STY)]LEDSSR_	ID_9644	4.68e-06	0.00649946	0.00582413	0.0854173	0.924752	0.0099798	0.889906	0.789509	2.07	1.08	1.34	0.817	0.0443	1.24	0.0649	-0.125	-0.488	1.58	-0.41	0.668	-0.687	0.649	0.13	-0.643	-0.586	0.657	-0.522	-0.712	P83093	_KIS[Phospho_STY_NL_98 (STY): 99.7%]RDELS[Phospho_STY_NL_98 (STY): 99.8%]LEDS[Phospho_STY_NL_98 (STY): 0.3%]S[Phospho_STY_NL_98 (STY): 0.2%]R_	KISRDELSLEDSSR	3;8;12;13	1;1;0;0	624	626;631;635;636	Stim2	0.00043328	0.182365	0.190324	0.824582	0.999782	0.268467	0.999963	0.999653	TRUE
_KIS[Phospho_STY_NL_98 (STY)]TEDINK_	ID_9646	0.00166992	0.000282134	0.0954274	0.0696909	0.405646	0.0398776	0.477864	0.17589	0.912	0.995	0.533	0.581	-0.264	0.661	0.225	-0.431	-0.353	0.559	-0.664	0.33	-0.151	0.382	0.431	-0.414	-0.119	0.542	0.105	-0.55	Q04735	_KIS[Phospho_STY_NL_98 (STY): 100%]T[Phospho_STY_NL_98 (STY): 0%]EDINK_	KISTEDINK	3;4	1;0	108	110;111	Cdk16	0.0361528	0.0256947	0.670626	0.824013	0.999782	0.467564	0.999963	0.999653	TRUE
_KKT[Phospho_STY_NL_98 (STY)]VS[Phospho_STY_NL_98 (STY)]FSSMPTEK_	ID_9682	8e-09	0.000127139	0.00142238	0.0928969	0.428293	0.0193997	0.420943	0.843889	3.38	1.92	1.91	0.976	0.456	1.37	0.463	0.113	-1.7	1.68	-0.242	1.68	-1.47	0.438	-0.499	-1.02	-0.344	1.03	0.119	-0.231	Q8K394	_KKT[Phospho_STY_NL_98 (STY): 97.8%]VS[Phospho_STY_NL_98 (STY): 94.9%]FS[Phospho_STY_NL_98 (STY): 4.3%]S[Phospho_STY_NL_98 (STY): 2.5%]MPT[Phospho_STY_NL_98 (STY): 0.5%]EK_	KKTVSFSSMPTEK	3;5;7;8;11	0.98;0.95;0.04;0.02;0	120	122;124;126;127;130	Plcl2	4.34e-06	0.014196	0.0828128	0.824582	0.999782	0.356142	0.999963	0.999653	TRUE
_KLEEALS[Phospho_STY_NL_98 (STY)]TEGAEDTGNSDK_	ID_9701	0.417137	0.00258846	0.347181	0.0481518	0.335407	0.650464	0.556288	0.554574	0.269	0.964	0.355	0.755	0.364	0.17	-0.221	0.222	0.00608	0.275	-1.09	-0.129	-0.00962	0.345	0.746	0.354	-0.0524	0.118	-0.274	0.17	Q61074	_KLEEALS[Phospho_STY_NL_98 (STY): 94.4%]T[Phospho_STY_NL_98 (STY): 5.6%]EGAEDT[Phospho_STY_NL_98 (STY): 0%]GNS[Phospho_STY_NL_98 (STY): 0%]DK_	KLEEALSTEGAEDTGNSDK	7;8;14;17	0.94;0.06;0;0	518	524;525;531;534	Ppm1g	0.741828	0.102172	0.884434	0.824013	0.999782	0.931471	0.999963	0.999653	FALSE
_KPFKLS[Phospho_STY_NL_98 (STY)]GLS[Phospho_STY_NL_98 (STY)]FK_	ID_9900	5.37e-05	9.43e-05	0.118105	0.290667	0.592937	6.24e-05	0.0180206	0.0671698	1.44	1.29	0.597	0.402	-0.202	1.63	0.917	0.703	0.159	1.6	0.519	1.81	-1.01	-0.416	-0.612	-1.22	-1.44	0.185	-0.523	-0.737	P28667	_KPFKLS[Phospho_STY_NL_98 (STY): 100%]GLS[Phospho_STY_NL_98 (STY): 100%]FK_	KPFKLSGLSFK	6;9	1;1	96	101;104	Marcksl1	0.00285249	0.0119203	0.710903	0.864408	0.999782	0.0206021	0.999963	0.999653	TRUE
_KPNTVSTSHS[Phospho_STY_NL_98 (STY)]GSFTPNNPDLAK_	ID_9926	0.000181775	5.89e-05	0.0758791	0.204629	0.0153098	0.0511017	0.383366	0.895233	2.05	2.07	1.06	0.749	-1.46	1.16	0.513	-0.0773	-0.99	1.06	-1.06	1.01	-0.42	0.635	0.329	-1.88	-0.0751	1.09	0.438	-0.152	A2ALS5	_KPNT[Phospho_STY_NL_98 (STY): 0%]VS[Phospho_STY_NL_98 (STY): 2.3%]T[Phospho_STY_NL_98 (STY): 11%]S[Phospho_STY_NL_98 (STY): 1.9%]HS[Phospho_STY_NL_98 (STY): 84.7%]GS[Phospho_STY_NL_98 (STY): 0%]FT[Phospho_STY_NL_98 (STY): 0%]PNNPDLAK_	KPNTVSTSHSGSFTPNNPDLAK	4;6;7;8;10;12;14	0;0.02;0.11;0.02;0.85;0;0	451	454;456;457;458;460;462;464	Rap1gap	0.00705547	0.00851912	0.625686	0.853994	0.999782	0.499787	0.999963	0.999653	TRUE
_KPSS[Phospho_STY_NL_98 (STY)]ETDIENWASK_	ID_9964	0.00489852	0.00111522	0.020729	0.604399	0.778765	0.269983	0.647354	0.762837	1.18	1.28	1.09	0.238	-0.129	0.51	0.21	0.139	-0.279	0.898	-0.948	0.337	-0.247	0.841	-0.00862	-0.376	-0.242	0.268	-0.0313	-0.103	P59281	_KPS[Phospho_STY_NL_98 (STY): 0.5%]S[Phospho_STY_NL_98 (STY): 99.5%]ET[Phospho_STY_NL_98 (STY): 0%]DIENWAS[Phospho_STY_NL_98 (STY): 0%]K_	KPSSETDIENWASK	3;4;6;13	0.01;0.99;0;0	680	682;683;685;692	Arhgap39	0.078618	0.0609756	0.371084	0.943628	0.999782	0.769978	0.999963	0.999653	FALSE
_KQT[Phospho_STY_NL_98 (STY)]PPASPSPQPIEDRPPSSPIYEDAAPFK_	ID_10011	2.84e-07	0.00289943	0.000334838	0.460001	0.856504	0.00773988	0.16543	0.660405	-1.86	-0.927	-1.39	-0.271	-0.0662	-1	-0.512	-0.161	0.625	-1.23	-0.247	-1.17	1.23	-0.158	0.959	1.16	0.328	-0.677	-0.184	0.167	Q60598	_KQT[Phospho_STY_NL_98 (STY): 100%]PPAS[Phospho_STY_NL_98 (STY): 0%]PS[Phospho_STY_NL_98 (STY): 0%]PQPIEDRPPS[Phospho_STY_NL_98 (STY): 0%]S[Phospho_STY_NL_98 (STY): 0%]PIY[Phospho_STY_NL_98 (STY): 0%]EDAAPFK_	KQTPPASPSPQPIEDRPPSSPIYEDAAPFK	3;7;9;19;20;23	1;0;0;0;0;0	399	401;405;407;417;418;421	Cttn	5.56e-05	0.109811	0.0356766	0.914826	0.999782	0.243032	0.999963	0.999653	TRUE
_KS[Phospho_STY_NL_98 (STY)]FASLFSD_	ID_10046	0.000584461	0.00247796	0.000508457	0.0566943	0.93018	0.000768113	0.0578807	0.571502	1.32	1.07	1.52	0.804	-0.0364	1.47	0.8	-0.235	-1.33	-0.00826	-0.911	0.159	-0.47	1.05	0.334	-0.506	0.113	1.58	0.913	-0.122	Q64332	_KS[Phospho_STY_NL_98 (STY): 79%]FAS[Phospho_STY_NL_98 (STY): 10.5%]LFS[Phospho_STY_NL_98 (STY): 10.5%]D_	KSFASLFSD	2;5;8	0.79;0.11;0.11	578	579;582;585	Syn2	0.0164274	0.0987671	0.0445884	0.824013	0.999782	0.0792518	0.999963	0.999653	TRUE
_KSLIS[Phospho_STY_NL_98 (STY)]S[Phospho_STY_NL_98 (STY)]K_	ID_10105	2.37e-05	0.0115747	0.20035	0.113799	0.717693	0.0572976	0.586757	0.44761	2.46	1.3	0.789	0.978	-0.221	1.18	0.333	0.466	-0.64	1.82	-0.864	0.435	-0.389	0.4	0.589	-0.61	-0.685	0.496	-0.353	-0.22	P52019	_KS[Phospho_STY_NL_98 (STY): 1%]LIS[Phospho_STY_NL_98 (STY): 99.5%]S[Phospho_STY_NL_98 (STY): 99.5%]K_	KSLISSK	2;5;6	0.01;0.99;0.99	291	292;295;296	Sqle	0.00148367	0.263168	0.802314	0.824582	0.999782	0.517202	0.999963	0.999653	TRUE
_KTS[Phospho_STY_NL_98 (STY)]LDVSNSVEPGFLAPGAR_	ID_10186	0.174775	0.344844	0.0216548	0.146076	0.770731	1.54e-05	0.068937	0.657309	1.26	0.812	2.46	1.53	-0.305	4.91	1.93	0.464	-1.03	0.231	-0.726	0.0852	-0.423	2.03	1.11	-0.728	-1.81	3.1	0.115	-1.35	Q8CH77	_KT[Phospho_STY_NL_98 (STY): 22.2%]S[Phospho_STY_NL_98 (STY): 77.8%]LDVS[Phospho_STY_NL_98 (STY): 0%]NS[Phospho_STY_NL_98 (STY): 0%]VEPGFLAPGAR_	KTSLDVSNSVEPGFLAPGAR	2;3;7;9	0.22;0.78;0;0	649	650;651;655;657	Nav1	0.544668	0.988329	0.381227	0.836784	0.999782	0.00962713	0.999963	0.999653	TRUE
_KVELS[Phospho_STY_NL_98 (STY)]ESEEDKGSK_	ID_10231	0.0410862	0.000807433	0.192837	0.514715	0.285547	0.0777639	0.872715	0.201177	-0.885	-1.39	-0.635	-0.316	-0.519	-0.865	-0.0775	-0.623	0.0102	-0.875	0.373	-1.02	0.89	0.255	0.574	0.371	0.406	-0.459	0.328	-0.217	Q52KI8	_KVELS[Phospho_STY_NL_98 (STY): 95.3%]ES[Phospho_STY_NL_98 (STY): 4.7%]EEDKGS[Phospho_STY_NL_98 (STY): 0%]K_	KVELSESEEDKGSK	5;7;13	0.95;0.05;0	457	461;463;469	Srrm1	0.288329	0.0491148	0.795171	0.923459	0.999782	0.567361	0.999963	0.999653	TRUE
_LAPLAT[Phospho_STY_NL_98 (STY)]PPGS[Phospho_STY_NL_98 (STY)]PR_	ID_10410	3.07e-05	0.000313555	0.000438458	0.224582	0.573341	0.000620574	0.334486	0.679958	2.12	1.67	1.99	0.656	0.303	1.93	0.52	-0.222	-0.582	1.54	-0.784	0.891	-0.962	1.03	-0.306	-0.659	-0.674	1.26	-0.154	-0.895	Q63959	_LAPLAT[Phospho_STY_NL_98 (STY): 100%]PPGS[Phospho_STY_NL_98 (STY): 100%]PR_	LAPLATPPGSPR	6;10	1;1	745	750;754	Kcnc3	0.00181338	0.0267621	0.0406759	0.853994	0.999782	0.0717489	0.999963	0.999653	TRUE
_LAS[Phospho_STY_NL_98 (STY)]ETEDNDNSLGDILQASDNLSR_	ID_10421	0.0672008	0.518296	0.000128103	0.0197204	0.830681	0.0171322	0.789288	0.687757	-1.21	-0.392	-3.02	-1.77	0.158	-1.81	-0.198	-0.297	-0.135	-1.34	-0.565	-0.956	1.75	-1.28	-0.0198	1.9	1.02	-0.79	0.819	0.72	Q8BMI3	_LAS[Phospho_STY_NL_98 (STY): 98.3%]ET[Phospho_STY_NL_98 (STY): 0.7%]EDNDNS[Phospho_STY_NL_98 (STY): 1.1%]LGDILQAS[Phospho_STY_NL_98 (STY): 0%]DNLS[Phospho_STY_NL_98 (STY): 0%]R_	LASETEDNDNSLGDILQASDNLSR	3;5;11;19;23	0.98;0.01;0.01;0;0	265	267;269;275;283;287	Gga3	0.363714	0.997038	0.019159	0.794077	0.999782	0.339014	0.999963	0.999653	TRUE
_LAS[Phospho_STY_NL_98 (STY)]VSADAEVAR_	ID_10433	0.0111404	0.000208928	0.0163552	0.204471	0.0999792	0.0280904	0.141076	0.236164	2.47	3.47	2.65	1.38	-1.79	2.41	1.6	-1.28	-2.21	0.259	-2.08	1.39	-0.338	2.31	1.04	-2.13	-0.0357	2.38	1.56	-1.32	P20357	_LAS[Phospho_STY_NL_98 (STY): 100%]VS[Phospho_STY_NL_98 (STY): 0%]ADAEVAR_	LASVSADAEVAR	3;5	1;0	821	823;825	Map2	0.138419	0.020768	0.325343	0.853994	0.999782	0.417819	0.999963	0.999653	TRUE
_LDHALSS[Phospho_STY_NL_98 (STY)]PSS[Phospho_STY_NL_98 (STY)]PC[Carbamidomethyl (C)]EEIK_	ID_10534	0.0141493	0.337236	7.29e-05	0.000230812	0.0851938	0.245584	0.817701	0.646096	1.91	0.68	3.67	3.37	1.5	1.01	0.199	-0.396	-0.691	1.22	0.586	1.27	-3.24	0.427	0.131	-1.74	0.0669	1.07	0.266	-0.33	Q8BGT8	_LDHALS[Phospho_STY_NL_98 (STY): 1.9%]S[Phospho_STY_NL_98 (STY): 98.1%]PS[Phospho_STY_NL_98 (STY): 0.2%]S[Phospho_STY_NL_98 (STY): 99.8%]PCEEIK_	LDHALSSPSSPCEEIK	6;7;9;10	0.02;0.98;0;1	6	11;12;14;15	Phyhipl	0.159407	0.984002	0.0138156	0.193027	0.999782	0.754515	0.999963	0.999653	TRUE
_LDTVLEKS[Phospho_STY_NL_98 (STY)]EEHIDSK_	ID_10623	0.328326	0.268913	2.99e-06	0.138612	0.150416	0.00023452	0.0195219	0.297292	0.434	0.457	2.59	0.752	0.729	1.96	1.2	0.526	-1.16	-0.725	-0.541	-0.0841	-0.827	1.76	-0.0758	-0.0979	-0.266	1.7	0.936	0.26	P20357	_LDT[Phospho_STY_NL_98 (STY): 22.5%]VLEKS[Phospho_STY_NL_98 (STY): 77.5%]EEHIDS[Phospho_STY_NL_98 (STY): 0%]K_	LDTVLEKSEEHIDSK	3;8;14	0.23;0.77;0	962	964;969;975	Map2	0.681744	0.959909	0.00158557	0.836784	0.999782	0.0434449	0.999963	0.999653	TRUE
_LEASYSDS[Phospho_STY_NL_98 (STY)]PPGEEDLLVHVAEGSK_	ID_10646	0.344454	0.00152186	0.476421	0.906573	0.995778	0.484345	0.914599	0.43519	0.982	-3.19	0.84	-0.138	0.00623	-0.825	0.126	-0.921	-1.24	-0.262	0.662	-2.53	0.367	1.21	0.229	0.373	1.15	0.33	1.28	0.234	Q68FE2	_LEAS[Phospho_STY_NL_98 (STY): 0%]Y[Phospho_STY_NL_98 (STY): 0%]S[Phospho_STY_NL_98 (STY): 0%]DS[Phospho_STY_NL_98 (STY): 100%]PPGEEDLLVHVAEGS[Phospho_STY_NL_98 (STY): 0%]K_	LEASYSDSPPGEEDLLVHVAEGSK	4;5;6;8;23	0;0;0;1;0	11	14;15;16;18;33	Atg9a	0.692338	0.0732148	0.915024	0.993503	0.999782	0.877689	0.999963	0.999653	FALSE
_LEQEQEGEKDIATEKPGS[Phospho_STY_NL_98 (STY)]PVK_	ID_10708	6.2e-09	1.01e-06	1.63e-07	0.0422485	0.210257	1.79e-05	0.0359898	0.834227	-1.5	-1.12	-1.5	-0.523	-0.319	-1.18	-0.54	0.0529	0.962	-0.542	0.133	-0.992	0.967	-0.529	0.445	0.649	0.209	-0.967	-0.331	0.262	Q9QYB8	_LEQEQEGEKDIAT[Phospho_STY_NL_98 (STY): 0%]EKPGS[Phospho_STY_NL_98 (STY): 100%]PVK_	LEQEQEGEKDIATEKPGSPVK	13;18	0;1	577	589;594	Add2	3.79e-06	0.000632166	0.000322072	0.824013	0.999782	0.0107843	0.999963	0.999653	TRUE
_LES[Phospho_STY_NL_98 (STY)]FESLR_	ID_10714	0.026272	0.000553331	0.00985892	0.684798	0.847625	0.00563309	0.0833	0.235186	0.477	0.712	0.635	-0.0971	-0.0459	0.684	0.419	0.285	-0.152	0.325	-0.91	-0.198	0.254	0.889	0.157	0.208	-0.371	0.313	0.0483	-0.0855	Q60875	_LES[Phospho_STY_NL_98 (STY): 100%]FES[Phospho_STY_NL_98 (STY): 0%]LR_	LESFESLR	3;6	1;0	644	646;649	Arhgef2	0.229152	0.0380607	0.244138	0.96246	0.999782	0.214893	0.999963	0.999653	TRUE
_LETVDPGGGGSWGADQEAPDPNSLS[Phospho_STY_NL_98 (STY)]PSPQGR_	ID_10733	0.0471167	0.001526	0.000263618	0.677476	0.826531	8.02e-07	0.000935053	0.500482	1.02	1.55	2.21	-0.238	0.125	3.14	1.98	0.386	-0.31	0.705	-1.06	0.491	-0.421	1.79	-0.659	-0.296	-1.41	1.73	0.574	-1.03	P59644	_LET[Phospho_STY_NL_98 (STY): 1.3%]VDPGGGGS[Phospho_STY_NL_98 (STY): 0.3%]WGADQEAPDPNS[Phospho_STY_NL_98 (STY): 4.1%]LS[Phospho_STY_NL_98 (STY): 79.9%]PS[Phospho_STY_NL_98 (STY): 14.4%]PQGR_	LETVDPGGGGSWGADQEAPDPNSLSPSPQGR	3;11;23;25;27	0.01;0;0.04;0.8;0.14	963	965;973;985;987;989	Inpp5j	0.308969	0.0732148	0.0306964	0.959715	0.999782	0.0012875	0.934968	0.999653	TRUE
_LGAEEERPGT[Phospho_STY_NL_98 (STY)]PELAPAPMQAAAVAEPMPS[Phospho_STY_NL_98 (STY)]PR_	ID_10796	1.89e-10	3.52e-10	1.04e-08	0.016087	0.485468	1.59e-08	0.00141268	0.543587	3.37	3.07	3.32	1.23	-0.349	3.26	1.67	0.304	-1.5	1.87	-1.37	1.7	-1.54	1.77	-0.309	-1.89	-1.05	2.21	0.616	-0.748	Q4ACU6	_LGAEEERPGT[Phospho_STY_NL_98 (STY): 100%]PELAPAPMQAAAVAEPMPS[Phospho_STY_NL_98 (STY): 100%]PR_	LGAEEERPGTPELAPAPMQAAAVAEPMPSPR	10;29	1;1	1225	1234;1253	Shank3	3.43e-07	3.3e-06	5.13e-05	0.784047	0.999782	8.63e-05	0.999963	0.999653	TRUE
_LGAGALNPGS[Phospho_STY_NL_98 (STY)]Y[Phospho_STY_NL_98 (STY)]ASLEDTSDKMDGTASDDGR_	ID_10800	0.00140503	0.000736319	0.510124	0.748042	0.566878	0.00703318	0.703033	0.641539	3.44	3.4	0.773	0.377	-0.672	3.26	-0.447	-0.546	-1.2	2.24	-0.986	2.42	-0.765	0.00859	-0.388	-1.44	-0.794	2.47	-1.24	-1.34	Q8BRT1	_LGAGALNPGS[Phospho_STY_NL_98 (STY): 96.5%]Y[Phospho_STY_NL_98 (STY): 95.8%]AS[Phospho_STY_NL_98 (STY): 7.7%]LEDT[Phospho_STY_NL_98 (STY): 0%]S[Phospho_STY_NL_98 (STY): 0%]DKMDGT[Phospho_STY_NL_98 (STY): 0%]AS[Phospho_STY_NL_98 (STY): 0%]DDGR_	LGAGALNPGSYASLEDTSDKMDGTASDDGR	10;11;13;17;18;24;26	0.97;0.96;0.08;0;0;0;0	401	410;411;413;417;418;424;426	Clasp2	0.0315559	0.0465251	0.923799	0.973931	0.999782	0.233989	0.999963	0.999653	TRUE
_LGAGALNPGS[Phospho_STY_NL_98 (STY)]YAS[Phospho_STY_NL_98 (STY)]LEDTSDK_	ID_10801	0.000290772	0.000125409	0.235788	0.188852	0.731363	0.00820604	0.0911151	0.451796	3.91	3.88	1.38	1.53	0.398	3.16	1.98	0.874	-1.36	2.56	-1.69	2.19	-0.824	0.558	0.71	-0.426	-2.08	1.08	-0.0996	-1.21	Q8BRT1	_LGAGALNPGS[Phospho_STY_NL_98 (STY): 98.1%]Y[Phospho_STY_NL_98 (STY): 2.3%]AS[Phospho_STY_NL_98 (STY): 99.5%]LEDT[Phospho_STY_NL_98 (STY): 0%]S[Phospho_STY_NL_98 (STY): 0%]DK_	LGAGALNPGSYASLEDTSDK	10;11;13;17;18	0.98;0.02;1;0;0	401	410;411;413;417;418	Clasp2	0.00977353	0.0140994	0.825862	0.847286	0.999782	0.250546	0.999963	0.999653	TRUE
_LGS[Phospho_STY_NL_98 (STY)]PAGS[Phospho_STY_NL_98 (STY)]PVLGISGR_	ID_10904	1.4e-05	0.00156781	0.00333638	0.0201455	0.538719	0.00250792	0.172182	0.977065	1.39	0.904	1.02	0.795	-0.206	1.05	0.46	-0.00961	-0.415	0.973	0.022	0.926	-0.857	0.162	-0.0614	-1.06	-0.445	0.606	0.0149	-0.455	Q6P5E8	_LGS[Phospho_STY_NL_98 (STY): 100%]PAGS[Phospho_STY_NL_98 (STY): 100%]PVLGIS[Phospho_STY_NL_98 (STY): 0%]GR_	LGSPAGSPVLGISGR	3;7;13	1;1;0	20	22;26;32	Dgkq	0.000982784	0.0737196	0.137744	0.794077	0.999782	0.151708	0.999963	0.999653	TRUE
_LGS[Phospho_STY_NL_98 (STY)]QHS[Phospho_STY_NL_98 (STY)]PGR_	ID_10906	8.03e-06	0.00784711	0.00023097	0.162639	0.988992	3.19e-05	0.0370356	0.601685	3.17	1.66	2.89	1.04	0.0102	3.31	1.57	0.386	-1.4	1.76	-0.0134	1.64	-1.58	1.31	-0.535	-1.56	-1.42	1.9	0.153	-1.03	Q8CBW3	_LGS[Phospho_STY_NL_98 (STY): 100%]QHS[Phospho_STY_NL_98 (STY): 100%]PGR_	LGSQHSPGR	3;6	1;1	220	222;225	Abi1	0.000647704	0.204619	0.0285248	0.84228	0.999782	0.0144652	0.999963	0.999653	TRUE
_LGSQPIRAS[Phospho_STY_NL_98 (STY)]NPDLR_	ID_10912	5.71e-06	0.00472993	0.107824	0.439667	0.374465	0.187572	0.978307	0.689451	2.22	1.22	0.826	0.394	-0.453	0.675	-0.0138	-0.203	-1.9	0.32	-0.791	0.425	0.0482	0.875	0.442	-0.405	0.322	0.997	0.308	0.119	P83510	_LGS[Phospho_STY_NL_98 (STY): 0.9%]QPIRAS[Phospho_STY_NL_98 (STY): 99.1%]NPDLR_	LGSQPIRASNPDLR	3;9	0.01;0.99	670	672;678	Tnik	0.00049546	0.150445	0.691561	0.910291	0.999782	0.71804	0.999963	0.999653	TRUE
_LHS[Phospho_STY_NL_98 (STY)]QDPLLS[Phospho_STY_NL_98 (STY)]PER_	ID_10976	1.13e-06	0.000705119	0.0176297	0.977844	0.793536	0.00527115	0.261617	0.622253	2.2	1.35	1.12	-0.0128	-0.121	1.33	0.521	0.228	-1.22	0.975	-0.67	0.676	-0.386	0.736	-0.399	-0.507	-0.282	1.05	0.239	-0.0544	Q3UH99	_LHS[Phospho_STY_NL_98 (STY): 100%]QDPLLS[Phospho_STY_NL_98 (STY): 100%]PER_	LHSQDPLLSPER	3;9	1;1	426	428;434	Shisa6	0.000150693	0.0454342	0.339788	0.997932	0.999782	0.208569	0.999963	0.999653	TRUE
_LHS[Phospho_STY_NL_98 (STY)]QDPLLSPER_	ID_10977	2.65e-05	0.00593564	0.00307871	0.911428	0.725964	0.0424496	0.286825	0.622596	1.24	0.722	0.954	-0.0345	0.109	0.641	0.332	0.153	-1.14	0.101	-0.745	-0.0227	-0.12	0.834	-0.154	-0.0109	0.219	0.86	0.551	0.372	Q3UH99	_LHS[Phospho_STY_NL_98 (STY): 99.9%]QDPLLS[Phospho_STY_NL_98 (STY): 0.1%]PER_	LHSQDPLLSPER	3;9	1;0	426	428;434	Shisa6	0.00160382	0.171663	0.130942	0.993762	0.999782	0.471835	0.999963	0.999653	TRUE
_LIEGVHPGS[Phospho_STY_NL_98 (STY)]LVEKLPDS[Phospho_STY_NL_98 (STY)]PALAK_	ID_11004	3.24e-06	0.00565839	0.226449	0.549336	0.793709	0.0204038	0.658162	0.63208	2.26	1.17	0.61	0.3	-0.131	1.19	-0.222	-0.24	-0.805	1.45	-0.476	0.697	-0.404	0.206	-0.104	-0.535	-0.239	0.95	-0.46	-0.479	P70302	_LIEGVHPGS[Phospho_STY_NL_98 (STY): 100%]LVEKLPDS[Phospho_STY_NL_98 (STY): 100%]PALAK_	LIEGVHPGSLVEKLPDSPALAK	9;17	1;1	559	567;575	Stim1	0.00032788	0.166204	0.820936	0.932453	0.999782	0.362729	0.999963	0.999653	TRUE
_LILPYVELDLHSYDLGIENR_	ID_11029	0.915654	0.00157058	0.392824	0.650407	0.950798	0.785392	0.679812	0.490537	0.046	-1.33	-0.423	-0.224	0.0304	0.134	-0.204	-0.341	0.0248	0.0708	1.01	-0.32	0.118	-0.305	-0.106	0.148	-0.117	0.017	-0.321	-0.458	O88844	_LILPYVELDLHSYDLGIENR_	LILPYVELDLHSYDLGIENR			30	None	Idh1	0.971013	0.0737196	0.897271	0.95479	0.999782	0.966384	0.999963	0.999653	FALSE
_LLQMDS[Phospho_STY_NL_98 (STY)]GYAS[Phospho_STY_NL_98 (STY)]IEGR_	ID_11279	0.00165554	0.00324913	0.436869	0.525242	0.787363	0.576286	0.841297	0.731515	2.97	2.57	0.801	0.654	-0.277	0.575	-0.206	-0.353	-1.33	1.64	0.188	2.76	-0.719	0.0813	-0.0657	-0.996	-0.773	-0.198	-0.979	-1.13	Q66L44	_LLQMDS[Phospho_STY_NL_98 (STY): 95.1%]GY[Phospho_STY_NL_98 (STY): 19.7%]AS[Phospho_STY_NL_98 (STY): 85.3%]IEGR_	LLQMDSGYASIEGR	6;8;10	0.95;0.2;0.85	492	497;499;501	Cbarp	0.0359752	0.118231	0.910192	0.926147	0.999782	0.90794	0.999963	0.999653	TRUE
_LLS[Phospho_STY_NL_98 (STY)]PQQPALQR_	ID_11302	4.33e-06	0.164239	0.0959752	0.463204	0.0686788	0.966879	0.954648	0.201936	1.3	0.337	0.495	0.216	-0.542	-0.0122	0.0167	-0.377	-1.21	0.094	-0.4	-0.063	-0.0248	0.47	0.191	-0.567	0.636	0.624	0.653	0.259	Q63943	_LLS[Phospho_STY_NL_98 (STY): 100%]PQQPALQR_	LLSPQQPALQR	3	1	178	180	Mef2d	0.000407614	0.865727	0.671137	0.916346	0.999782	0.997775	0.999963	0.999653	TRUE
_LPAPQEDTAS[Phospho_STY_NL_98 (STY)]EAGT[Phospho_STY_NL_98 (STY)]PQGEVQTR_	ID_11442	0.580235	0.996331	0.30884	0.227449	0.258641	0.863888	0.000128573	0.170701	0.429	0.00331	0.9	1.07	1	0.151	-3.6	-1.22	0.64	1.07	0.915	0.918	-1.02	-0.124	0.0455	-0.0238	0.215	0.366	-3.38	-1	Q64012	_LPAPQEDT[Phospho_STY_NL_98 (STY): 0.9%]AS[Phospho_STY_NL_98 (STY): 99.1%]EAGT[Phospho_STY_NL_98 (STY): 100%]PQGEVQT[Phospho_STY_NL_98 (STY): 0%]R_	LPAPQEDTASEAGTPQGEVQTR	8;10;14;21	0.01;0.99;1;0	261	268;270;274;281	Raly	0.830974	0.999519	0.872159	0.853994	0.999782	0.982102	0.22498	0.999653	FALSE
_LPDS[Phospho_STY_NL_98 (STY)]PALAK_	ID_11460	4.72e-07	5.82e-06	0.00105619	0.444937	0.639479	0.00385309	0.163789	0.94475	1.26	1.03	0.87	0.194	-0.119	0.76	0.356	0.0176	-1.25	0.00771	-1.28	-0.247	0.268	1.14	0.462	0.149	0.194	0.953	0.55	0.211	P70302	_LPDS[Phospho_STY_NL_98 (STY): 100%]PALAK_	LPDSPALAK	4	1	572	575	Stim1	8.01e-05	0.00179119	0.0688723	0.910844	0.999782	0.176441	0.999963	0.999653	TRUE
_LPGQEGVHIQPMS[Phospho_STY_NL_98 (STY)]ER_	ID_11473	4.11e-06	0.000717702	0.000389814	0.00705321	0.802527	0.00222059	0.0881933	0.332448	2.39	1.56	2.01	1.49	0.134	1.71	0.926	-0.522	-1.22	1.17	-1.14	0.425	-0.658	1.35	0.833	-0.524	-0.476	1.23	0.45	-0.998	Q80Y24	_LPGQEGVHIQPMS[Phospho_STY_NL_98 (STY): 100%]ER_	LPGQEGVHIQPMSER	13	1	655	667	Prickle2	0.000396129	0.0460242	0.037602	0.699668	0.999782	0.14252	0.999963	0.999653	TRUE
_LQIPS[Phospho_STY_NL_98 (STY)]VK_	ID_11664	0.000950884	0.00106617	0.0355866	0.931197	0.658993	0.0202629	0.175437	0.352728	0.855	0.786	0.6	-0.0242	0.124	0.666	0.383	0.261	-0.593	0.262	-0.421	0.365	-0.314	0.287	-0.338	-0.19	-0.0584	0.608	0.324	0.203	Q68FD9	_LQIPS[Phospho_STY_NL_98 (STY): 100%]VK_	LQIPSVK	5	1	1334	1338	Kiaa1549	0.02363	0.0589178	0.472953	0.995663	0.999782	0.361407	0.999963	0.999653	TRUE
_LS[Phospho_STY_NL_98 (STY)]GIMVPAPIQDLEALR_	ID_11771	2.85e-05	5.68e-05	0.000874133	0.650546	0.819626	0.00399281	0.448691	0.0842598	1.57	1.4	1.38	0.179	-0.0901	1.18	0.3	-0.691	-0.924	0.647	-0.686	0.712	-0.626	0.753	-0.447	-0.717	0.147	1.33	0.447	-0.544	P28658	_LS[Phospho_STY_NL_98 (STY): 100%]GIMVPAPIQDLEALR_	LSGIMVPAPIQDLEALR	2	1	11	12	Atxn10	0.00170529	0.008413	0.0614229	0.954821	0.999782	0.179809	0.999963	0.999653	TRUE
_LS[Phospho_STY_NL_98 (STY)]PPHS[Phospho_STY_NL_98 (STY)]PR_	ID_11788	1.72e-07	0.0153483	0.00122449	0.431986	0.561364	0.0221759	0.426675	0.974827	1.73	0.678	1.13	0.262	-0.194	0.779	0.265	0.0105	-0.607	1.12	-0.0706	0.607	-0.602	0.525	-0.34	-0.796	-0.303	0.476	-0.0377	-0.293	Q60875	_LS[Phospho_STY_NL_98 (STY): 100%]PPHS[Phospho_STY_NL_98 (STY): 100%]PR_	LSPPHSPR	2;6	1;1	954	955;959	Arhgef2	4.01e-05	0.304019	0.0756123	0.908482	0.999782	0.375401	0.999963	0.999653	TRUE
_LS[Phospho_STY_NL_98 (STY)]PPHSPR_	ID_11789	0.000241776	0.000657777	0.00410417	0.0596567	0.497313	0.0103455	0.243971	0.370645	-0.78	-0.668	-0.678	-0.436	0.155	-0.601	-0.267	0.205	0.528	-0.253	-0.0479	-0.716	0.633	-0.0449	0.197	0.788	-0.0332	-0.634	-0.3	0.171	Q60875	_LS[Phospho_STY_NL_98 (STY): 100%]PPHS[Phospho_STY_NL_98 (STY): 0%]PR_	LSPPHSPR	2;6	1;0	954	955;959	Arhgef2	0.00862309	0.0432383	0.156323	0.824013	0.999782	0.270944	0.999963	0.999653	TRUE
_LS[Phospho_STY_NL_98 (STY)]PSWNPK_	ID_11800	1.19e-05	0.0161256	0.0410999	0.0955387	0.0598606	0.172435	0.197261	0.499578	0.979	0.471	0.485	0.394	-0.446	0.321	0.303	0.158	-0.863	0.115	-0.352	0.119	-0.138	0.347	0.256	-0.584	0.177	0.498	0.48	0.335	Q80XK6	_LS[Phospho_STY_NL_98 (STY): 100%]PS[Phospho_STY_NL_98 (STY): 0%]WNPK_	LSPSWNPK	2;4	1;0	254	255;257	Atg2b	0.000862368	0.31194	0.505436	0.824582	0.999782	0.702069	0.999963	0.999653	TRUE
_LSGPGGSGS[Phospho_STY_NL_98 (STY)]FR_	ID_11884	0.109801	0.352682	0.523376	0.63999	0.000297827	0.578807	0.59492	0.186632	1.11	0.595	-0.499	0.365	-2.99	-0.434	-0.415	-1.04	0.196	1.3	-1.71	-1.12	1.42	0.917	1.78	-1.57	0.423	-0.011	0.0073	-0.615	P46660	_LS[Phospho_STY_NL_98 (STY): 3.8%]GPGGS[Phospho_STY_NL_98 (STY): 16.6%]GS[Phospho_STY_NL_98 (STY): 79.6%]FR_	LSGPGGSGSFR	2;7;9	0.04;0.17;0.8	29	30;35;37	Ina	0.449878	0.993164	0.925666	0.953223	0.466298	0.908241	0.999963	0.999653	FALSE
_LSKS[Phospho_STY_NL_98 (STY)]PTPVLSR_	ID_11893	0.61675	0.712352	0.830959	0.118698	0.475441	0.00323795	1.08e-05	0.00589198	-0.216	0.148	0.104	-0.772	0.35	1.5	2.35	1.39	-0.417	-0.633	-0.0609	0.0869	0.226	0.331	-0.545	0.576	-1.13	0.363	1.21	0.259	Q62417	_LS[Phospho_STY_NL_98 (STY): 4.2%]KS[Phospho_STY_NL_98 (STY): 89.4%]PT[Phospho_STY_NL_98 (STY): 6.4%]PVLS[Phospho_STY_NL_98 (STY): 0%]R_	LSKSPTPVLSR	2;4;6;10	0.04;0.89;0.06;0	704	705;707;709;713	Sorbs1	0.85062	0.997038	0.984105	0.824582	0.999782	0.162686	0.0879569	0.999653	FALSE
_LTPFILGALIAM[Oxidation (M)]YEHK_	ID_12115	0.407267	0.0011591	0.118401	0.0108134	0.126576	0.0507574	0.501502	0.4468	0.329	1.25	-0.71	-1.18	-0.694	-0.894	-0.303	-0.343	-0.457	-0.128	-0.749	0.504	0.706	-0.00386	-0.473	0.0118	0.584	-0.31	0.281	0.241	P06745	_LTPFILGALIAM[Oxidation (M): 100%]YEHK_	LTPFILGALIAMYEHK			482	None	Gpi	0.734646	0.0617094	0.711454	0.760443	0.999782	0.498658	0.999963	0.999653	FALSE
_LWAEDS[Phospho_STY_NL_98 (STY)]TEKEK_	ID_12253	0.799655	0.00281228	0.696545	0.00510573	0.970999	0.144028	0.0698136	0.166121	0.152	1.72	-0.265	1.97	-0.0247	1	-1.25	-0.948	-0.582	-0.43	-0.938	0.787	-0.367	-0.631	1.6	-0.391	0.592	1.59	-0.656	-0.356	Q9DBR7	_LWAEDSTEKEK_	LWAEDSTEKEK			613	None	Ppp1r12a	0.932026	0.107873	0.957177	0.652723	0.999782	0.668931	0.999963	0.999653	FALSE
_M[Acetyl (Protein N-term)]EEPLGS[Phospho_STY_NL_98 (STY)]PPAALSALEK_	ID_12326	0.207792	0.930024	0.882374	0.688844	0.917858	0.147605	0.000645511	0.903549	-0.677	-0.0436	-0.0898	0.243	-0.0626	-0.887	-2.18	0.0736	-0.717	-1.39	-1.08	-1.13	1.49	1.4	1.74	1.43	0.729	-0.158	-1.45	0.802	Q9JJC6	_MEEPLGS[Phospho_STY_NL_98 (STY): 96.6%]PPAALS[Phospho_STY_NL_98 (STY): 3.4%]ALEK_	MEEPLGSPPAALSALEK	7;13	0.97;0.03	1	7;13	Rilpl1	0.581905	0.99814	0.988573	0.962835	0.999782	0.672915	0.751651	0.999653	FALSE
_M[Oxidation (M)]GPSSS[Phospho_STY_NL_98 (STY)]PIPS[Phospho_STY_NL_98 (STY)]PSPSPTDSK_	ID_12429	7.51e-08	0.00952178	9.68e-09	2.58e-05	0.0268828	1.88e-05	0.00597927	0.274834	3.76	1.53	4.65	3.18	1.58	3.24	1.99	0.767	-2.22	1.55	-1.27	0.262	-2.37	2.28	0.806	-0.795	-0.828	2.42	1.16	-0.0604	P63318	_M[Oxidation (M): 100%]GPS[Phospho_STY_NL_98 (STY): 0.3%]S[Phospho_STY_NL_98 (STY): 9.5%]S[Phospho_STY_NL_98 (STY): 90.2%]PIPS[Phospho_STY_NL_98 (STY): 100%]PS[Phospho_STY_NL_98 (STY): 0%]PS[Phospho_STY_NL_98 (STY): 0%]PT[Phospho_STY_NL_98 (STY): 0%]DS[Phospho_STY_NL_98 (STY): 0%]K_	MGPSSSPIPSPSPSPTDSK	4;5;6;10;12;14;16;18	0;0.1;0.9;1;0;0;0;0	317	320;321;322;326;328;330;332;334	Prkcg	1.98e-05	0.226605	5.13e-05	0.0699896	0.999782	0.0109178	0.999963	0.999653	TRUE
_M[Oxidation (M)]GSS[Phospho_STY_NL_98 (STY)]IER_	ID_12440	0.360668	0.399426	2.73e-06	0.95364	0.645544	0.0288163	0.999072	0.586753	-0.543	-0.465	3.48	-0.0391	-0.31	1.5	-0.000782	0.366	0.00983	-0.533	-0.141	-0.607	-0.193	3.29	-0.232	-0.502	-0.608	0.894	-0.609	-0.242	Q9D0E1	_M[Oxidation (M): 100%]GS[Phospho_STY_NL_98 (STY): 19.8%]S[Phospho_STY_NL_98 (STY): 80.2%]IER_	MGSSIER	3;4	0.2;0.8	449	451;452	Hnrnpm	0.706769	0.997038	0.00155754	0.996849	0.999782	0.421805	0.999963	0.999653	TRUE
_MAPTPIPT[Phospho_STY_NL_98 (STY)]RSPSDSSTASTPIAEQIER_	ID_12556	0.106317	0.550449	0.60623	0.367385	0.311927	0.0147047	0.00169518	0.00087115	1.36	0.463	-0.488	0.855	0.96	-2.37	-3.1	-3.3	-0.703	0.655	-1.03	-0.565	-0.311	-0.799	0.544	0.649	2.81	0.44	-0.291	-0.497	Q9QXS6	_MAPT[Phospho_STY_NL_98 (STY): 0%]PIPT[Phospho_STY_NL_98 (STY): 89.4%]RS[Phospho_STY_NL_98 (STY): 9.7%]PS[Phospho_STY_NL_98 (STY): 0.8%]DS[Phospho_STY_NL_98 (STY): 0%]S[Phospho_STY_NL_98 (STY): 0%]T[Phospho_STY_NL_98 (STY): 0.1%]AS[Phospho_STY_NL_98 (STY): 0%]T[Phospho_STY_NL_98 (STY): 0%]PIAEQIER_	MAPTPIPTRSPSDSSTASTPIAEQIER	4;8;10;12;14;15;16;18;19	0;0.89;0.1;0.01;0;0;0;0;0	376	379;383;385;387;389;390;391;393;394	Dbn1	0.444975	0.997038	0.945886	0.891833	0.999782	0.313603	0.999963	0.928268	FALSE
_MASAYS[Phospho_STY_NL_98 (STY)]GEK_	ID_12582	0.000876818	0.000250007	0.00176407	0.530889	0.0430235	0.00444196	0.0764413	0.896348	1.69	1.75	1.8	0.346	-1.13	1.62	0.988	0.0717	-0.848	0.842	-1.12	0.63	-0.422	1.37	-0.0761	-1.56	-0.317	1.31	0.672	-0.245	O88737	_MAS[Phospho_STY_NL_98 (STY): 0.1%]AY[Phospho_STY_NL_98 (STY): 4.6%]S[Phospho_STY_NL_98 (STY): 95.3%]GEK_	MASAYSGEK	3;5;6	0;0.05;0.95	3455	3457;3459;3460	Bsn	0.0221611	0.0232893	0.0939801	0.927306	0.999782	0.191063	0.999963	0.999653	TRUE
_MES[Phospho_STY_NL_98 (STY)]PIPILPLPT[Phospho_STY_NL_98 (STY)]PDAETEK_	ID_12639	7.9e-07	0.000242313	0.00061095	0.253195	0.576858	0.000892173	0.120934	0.418657	1.46	0.963	1.09	0.347	-0.169	1.05	0.474	0.245	-0.767	0.697	-0.135	0.829	-0.917	0.174	-0.569	-1.09	-0.0687	0.985	0.405	0.177	Q9Z2Q6	_MES[Phospho_STY_NL_98 (STY): 100%]PIPILPLPT[Phospho_STY_NL_98 (STY): 100%]PDAET[Phospho_STY_NL_98 (STY): 0%]EK_	MESPIPILPLPTPDAETEK	3;12;17	1;1;0	325	327;336;341	Septin5	0.000120399	0.0228334	0.0493922	0.857937	0.999782	0.0865727	0.999963	0.999653	TRUE
_MESPIPILPLPT[Phospho_STY_NL_98 (STY)]PDAETEK_	ID_12644	1.6e-10	0.00149205	0.0136543	0.601037	0.222251	0.031838	0.102533	0.77982	1.83	0.733	0.684	0.141	-0.332	0.591	0.446	0.0755	-1.95	-0.122	-0.569	0.165	-0.041	0.643	0.1	-0.373	0.492	1.08	0.938	0.568	Q9Z2Q6	_MES[Phospho_STY_NL_98 (STY): 0%]PIPILPLPT[Phospho_STY_NL_98 (STY): 98.7%]PDAET[Phospho_STY_NL_98 (STY): 1.3%]EK_	MESPIPILPLPTPDAETEK	3;12;17	0;0.99;0.01	325	327;336;341	Septin5	3.25e-07	0.0726071	0.300193	0.943328	0.999782	0.434413	0.999963	0.999653	TRUE
_MGLS[Phospho_STY_NL_98 (STY)]MDR_	ID_12686	2.09e-07	4.13e-06	0.000252112	0.00996047	0.0843438	0.000780762	0.0385572	0.963653	1.39	1.12	1.05	0.717	-0.472	0.954	0.569	0.0123	-0.615	0.777	-0.967	0.151	0.0184	1.07	0.735	-0.454	-0.465	0.488	0.104	-0.453	Q9D0E1	_MGLS[Phospho_STY_NL_98 (STY): 100%]MDR_	MGLSMDR	4	1	524	527	Hnrnpm	4.57e-05	0.00143175	0.0296835	0.760443	0.999782	0.0797823	0.999963	0.999653	TRUE
_MGPSS[Phospho_STY_NL_98 (STY)]SPIPSPS[Phospho_STY_NL_98 (STY)]PSPTDS[Phospho_STY_NL_98 (STY)]KR_	ID_12730	0.00188182	0.0016233	0.0915363	0.302964	0.866965	0.99155	0.439041	0.308364	-3.41	-3.22	-2.04	1.24	-0.2	0.0127	0.928	1.22	2.74	-0.672	1.65	-1.57	0.541	-1.5	1.78	0.34	-1.54	-1.52	-0.608	-0.312	P63318	_MGPSSSPIPSPSPSPTDSKR_	MGPSSSPIPSPSPSPTDSKR			317	None	Prkcg	0.0393452	0.075393	0.664096	0.867353	0.999782	0.997968	0.999963	0.999653	TRUE
_MGPSSSPIPSPS[Phospho_STY_NL_98 (STY)]PS[Phospho_STY_NL_98 (STY)]PTDSKR_	ID_12773	0.0340756	0.0644002	2.04e-07	0.172368	0.37661	0.00657753	0.0177916	0.833457	-1.29	-1.04	-3.96	-0.93	-0.6	-1.9	-1.64	0.142	2.05	0.769	1.56	0.517	0.548	-3.42	-0.383	-0.0522	-0.0259	-1.92	-1.67	0.116	P63318	_MGPSSSPIPSPSPSPTDSKR_	MGPSSSPIPSPSPSPTDSKR			317	None	Prkcg	0.262377	0.616828	0.000322072	0.84244	0.999782	0.223856	0.999963	0.999653	TRUE
_MGPSSSPIPSPSPSPTDS[Phospho_STY_NL_98 (STY)]KR_	ID_12784	2.03e-05	5.27e-05	0.0127052	0.0925504	0.915414	2.04e-05	0.00906153	0.735034	3.83	3.35	2.41	1.6	-0.1	4.35	2.53	0.319	-2.15	1.67	-2.17	1.18	-0.496	1.92	1.11	-0.596	-1.75	2.6	0.788	-1.43	P63318	_MGPSSSPIPSPSPSPTDSKR_	MGPSSSPIPSPSPSPTDSKR			317	None	Prkcg	0.00130841	0.00810523	0.289275	0.824582	0.999782	0.0110757	0.999963	0.999653	TRUE
_MGQAGS[Phospho_STY_NL_98 (STY)]TIS[Phospho_STY_NL_98 (STY)]NSHAQPFDFPDDSQNAK_	ID_12788	0.20387	0.838868	0.000103033	0.0166435	0.890748	0.196472	0.45108	0.731224	1.12	-0.166	4.14	2.45	-0.137	1.3	-0.755	-0.343	-1.07	0.0508	-0.341	-0.508	-0.77	3.37	1.68	-0.907	-0.212	1.09	-0.967	-0.555	P23242	_MGQAGS[Phospho_STY_NL_98 (STY): 98.9%]T[Phospho_STY_NL_98 (STY): 3.5%]IS[Phospho_STY_NL_98 (STY): 80.1%]NS[Phospho_STY_NL_98 (STY): 17.5%]HAQPFDFPDDS[Phospho_STY_NL_98 (STY): 0%]QNAK_	MGQAGSTISNSHAQPFDFPDDSQNAK	6;7;9;11;22	0.99;0.04;0.8;0.18;0	320	325;326;328;330;341	Gja1	0.578842	0.99814	0.0167964	0.784047	0.999782	0.725412	0.999963	0.999653	TRUE
_MMNTIIFHTK_	ID_12929	0.740769	0.00156223	0.882473	0.827734	0.995636	0.909151	0.943718	0.874998	-0.105	0.98	0.0536	0.0789	0.00198	-0.0413	-0.0256	-0.057	-0.00523	-0.111	-0.351	0.628	-0.103	-0.0497	-0.0244	-0.101	0.00736	-0.034	-0.0182	-0.0496	P28660	_MMNTIIFHTK_	MMNTIIFHTK			515	None	Nckap1	0.90666	0.0737196	0.988573	0.984991	0.999782	0.98895	0.999963	0.999653	FALSE
_MS[Phospho_STY_NL_98 (STY)]MSSISSGSAR_	ID_13023	0.000107711	0.00313843	0.155094	0.883574	0.168504	0.0258203	0.356661	0.673677	1.11	0.766	0.437	0.0447	-0.424	0.695	0.282	0.129	0.0262	1.14	-0.084	0.682	-0.268	0.17	-0.223	-0.691	-0.617	0.0779	-0.335	-0.488	Q8QZV4	_MS[Phospho_STY_NL_98 (STY): 100%]MS[Phospho_STY_NL_98 (STY): 0%]S[Phospho_STY_NL_98 (STY): 0%]IS[Phospho_STY_NL_98 (STY): 0%]S[Phospho_STY_NL_98 (STY): 0%]GS[Phospho_STY_NL_98 (STY): 0%]AR_	MSMSSISSGSAR	2;4;5;7;8;10	1;0;0;0;0;0	68	69;71;72;74;75;77	Stk32c	0.00485054	0.116279	0.758627	0.992103	0.999782	0.402028	0.999963	0.999653	TRUE
_MSES[Phospho_STY_NL_98 (STY)]LDTADPAVTGAK_	ID_13040	0.00896648	0.000111735	0.000356942	0.702671	0.424314	4.07e-05	0.0593687	0.596031	0.559	0.796	0.89	0.0901	-0.189	1.04	0.452	0.125	-0.47	0.0889	-0.733	0.0634	-0.035	0.855	0.0551	-0.224	-0.199	0.844	0.253	-0.0736	P63011	_MS[Phospho_STY_NL_98 (STY): 0.2%]ES[Phospho_STY_NL_98 (STY): 99.8%]LDT[Phospho_STY_NL_98 (STY): 0%]ADPAVT[Phospho_STY_NL_98 (STY): 0%]GAK_	MSESLDTADPAVTGAK	2;4;7;13	0;1;0;0	187	188;190;193;199	Rab3a	0.119073	0.0128376	0.0361223	0.965257	0.999782	0.0161963	0.999963	0.999653	TRUE
_MSQLLVPGATVPS[Phospho_STY_NL_98 (STY)]PLRPWGPQTK_	ID_13054	4.96e-08	0.050427	4.94e-05	0.535304	0.757623	0.042063	0.132831	0.804919	2.32	0.69	1.85	-0.263	-0.131	0.878	0.644	0.105	-1.65	0.674	-0.45	0.24	-0.347	1.5	-0.611	-0.478	0.0135	0.891	0.657	0.118	Q8JZP2	_MS[Phospho_STY_NL_98 (STY): 0%]QLLVPGAT[Phospho_STY_NL_98 (STY): 0.1%]VPS[Phospho_STY_NL_98 (STY): 99.9%]PLRPWGPQT[Phospho_STY_NL_98 (STY): 0%]K_	MSQLLVPGATVPSPLRPWGPQTK	2;10;13;22	0;0;1;0	392	393;401;404;413	Syn3	1.44e-05	0.56123	0.0110269	0.927481	0.999782	0.471279	0.999963	0.999653	TRUE
_MVHASAS[Phospho_STY_NL_98 (STY)]TS[Phospho_STY_NL_98 (STY)]PLC[Carbamidomethyl (C)]SPTDSQPTSHSYSQTTPPSASQMPSEPAGPPGFPR_	ID_13100	0.0514005	9.29e-06	7.58e-05	0.568072	0.723211	0.0328903	0.886767	0.267015	1.82	4.14	4.44	-0.599	-0.371	2.28	-0.149	-1.17	-1.4	0.424	-1.47	2.67	-1.13	3.31	-1.73	-1.5	-0.168	2.11	-0.317	-1.34	O88737	_MVHASASTSPLCSPTDSQPTSHSYSQTTPPSASQMPSEPAGPPGFPR_	MVHASASTSPLCSPTDSQPTSHSYSQTTPPSASQMPSEPAGPPGFPR			1574	None	Bsn	0.322778	0.00226138	0.0140356	0.936087	0.999782	0.43913	0.999963	0.999653	TRUE
_MVHASAST[Phospho_STY_NL_98 (STY)]SPLC[Carbamidomethyl (C)]S[Phospho_STY_NL_98 (STY)]PTDSQPTSHSYSQTTPPSASQMPSEPAGPPGFPR_	ID_13102	0.157294	0.000316553	0.00894555	0.899381	0.599421	0.119592	0.597028	0.375767	1.47	3.64	3.15	0.148	0.614	1.84	0.618	-1.04	-1.37	0.1	-0.805	2.84	-1.32	1.83	-1.17	-0.707	-0.417	1.42	0.201	-1.46	O88737	_MVHASASTSPLCSPTDSQPTSHSYSQTTPPSASQMPSEPAGPPGFPR_	MVHASASTSPLCSPTDSQPTSHSYSQTTPPSASQMPSEPAGPPGFPR			1574	None	Bsn	0.523749	0.0268331	0.233644	0.993151	0.999782	0.634241	0.999963	0.999653	TRUE
_NDS[Phospho_STY_NL_98 (STY)]LSSLDFDDDDVDLSR_	ID_13284	0.00118671	0.00215872	0.120571	0.840396	0.589322	0.0427376	0.566378	0.881559	-1.42	-1.25	-0.748	-0.0961	-0.258	-0.984	-0.274	-0.0711	0.244	-1.18	0.0127	-1.23	0.671	-0.0772	0.575	0.413	0.694	-0.289	0.421	0.623	Q61315	_NDS[Phospho_STY_NL_98 (STY): 98.9%]LS[Phospho_STY_NL_98 (STY): 1.1%]S[Phospho_STY_NL_98 (STY): 0%]LDFDDDDVDLS[Phospho_STY_NL_98 (STY): 0%]R_	NDSLSSLDFDDDDVDLSR	3;5;6;17	0.99;0.01;0;0	1857	1859;1861;1862;1873	Apc	0.0278757	0.0909342	0.715563	0.986282	0.999782	0.472226	0.999963	0.999653	TRUE
_NDSIVTPS[Phospho_STY_NL_98 (STY)]PPQAR_	ID_13291	0.0184253	0.000690145	0.629556	0.50956	0.331897	0.417327	0.703892	0.112913	-3.16	-4.34	-0.718	-0.983	1.45	-1.21	-0.566	2.38	2.34	-0.822	1.7	-2.64	0.397	-0.321	-0.585	1.85	-0.595	-1.81	-1.16	1.79	Q6PCP5	_NDS[Phospho_STY_NL_98 (STY): 0%]IVT[Phospho_STY_NL_98 (STY): 0%]PS[Phospho_STY_NL_98 (STY): 100%]PPQAR_	NDSIVTPSPPQAR	3;6;8	0;0;1	144	146;149;151	Mff	0.18405	0.0448714	0.950957	0.921738	0.999782	0.850946	0.999963	0.999653	TRUE
_NDVS[Phospho_STY_NL_98 (STY)]RENS[Phospho_STY_NL_98 (STY)]TVDFSK_	ID_13292	1.25e-05	0.072131	0.72671	0.853021	0.676593	0.183013	0.518194	0.880653	5.71	2.04	0.477	0.253	-0.57	1.83	0.883	-0.205	-2.34	3.37	-0.249	1.79	-1.05	-0.576	-0.8	-1.62	-0.433	1.4	0.45	-0.638	Q5DTL9	_NDVS[Phospho_STY_NL_98 (STY): 93.8%]RENS[Phospho_STY_NL_98 (STY): 99.2%]T[Phospho_STY_NL_98 (STY): 7%]VDFS[Phospho_STY_NL_98 (STY): 0%]K_	NDVSRENSTVDFSK	4;8;9;13	0.94;0.99;0.07;0	273	276;280;281;285	Slc4a10	0.000891067	0.641404	0.963499	0.988464	0.999782	0.713408	0.999963	0.999653	TRUE
_NDYEEDDLVVS[Phospho_STY_NL_98 (STY)]DDPSSVEHC[Carbamidomethyl (C)]ENNR_	ID_13296	3.4e-05	0.100396	0.0464149	0.0482576	0.171738	0.139163	0.754328	0.950559	0.933	0.323	0.481	0.477	-0.327	0.354	0.0743	-0.0147	-0.565	0.368	-0.0799	0.243	-0.316	0.165	0.161	-0.643	0.0725	0.427	0.147	0.0578	Q923W1	_NDY[Phospho_STY_NL_98 (STY): 0%]EEDDLVVS[Phospho_STY_NL_98 (STY): 99.8%]DDPS[Phospho_STY_NL_98 (STY): 0.1%]S[Phospho_STY_NL_98 (STY): 0%]VEHCENNR_	NDYEEDDLVVSDDPSSVEHCENNR	3;11;15;16	0;1;0;0	142	144;152;156;157	Tgs1	0.00196551	0.72844	0.532106	0.824013	0.999782	0.662958	0.999963	0.999653	TRUE
_NES[Phospho_STY_NL_98 (STY)]SHGGEFGC[Carbamidomethyl (C)]TMEELR_	ID_13327	0.000637209	0.00415407	0.000141042	0.374443	0.126667	0.299686	0.00981408	0.0802123	3.86	2.97	4.96	1.09	1.89	1.27	3.25	2.17	-0.816	3.05	-2.13	0.838	-1.93	3.02	-0.844	-0.0478	-1.94	-0.666	1.31	0.227	Q9R0K7	_NES[Phospho_STY_NL_98 (STY): 100%]S[Phospho_STY_NL_98 (STY): 0%]HGGEFGCT[Phospho_STY_NL_98 (STY): 0%]MEELR_	NESSHGGEFGCTMEELR	3;4;12	1;0;0	16	18;19;27	Atp2b2	0.0173709	0.141377	0.0201259	0.893668	0.999782	0.788109	0.999963	0.999653	TRUE
_NIT[Phospho_STY_NL_98 (STY)]LDDASAPR_	ID_13466	7.2e-06	0.017128	0.132431	0.0470709	0.700108	0.319635	0.872852	0.0653126	3.12	1.45	1.1	1.46	-0.279	0.723	0.116	-1.35	-1.87	1.25	-0.731	0.715	-0.361	0.738	1.1	-0.64	0.167	0.89	0.283	-1.19	Q91W50	_NIT[Phospho_STY_NL_98 (STY): 99.9%]LDDAS[Phospho_STY_NL_98 (STY): 0.1%]APR_	NITLDDASAPR	3;8	1;0	759	761;766	Csde1	0.000595801	0.321176	0.733317	0.824013	0.999782	0.803127	0.999963	0.999653	TRUE
_NLGTPTSSTPRPS[Phospho_STY_NL_98 (STY)]IT[Phospho_STY_NL_98 (STY)]PTKK_	ID_13536	5.85e-06	0.246592	0.042482	0.34071	0.894617	0.512677	0.506282	0.995358	2.74	0.599	1.3	0.6	0.0831	0.412	-0.418	0.00365	-1.08	1.66	0.387	0.986	-1.43	-0.136	-0.832	-1.35	0.286	0.698	-0.132	0.29	Q80X80	_NLGTPTSSTPRPSITPTKK_	NLGTPTSSTPRPSITPTKK			414	None	C2cd2l	0.000504614	0.944639	0.513617	0.880644	0.999782	0.883256	0.999963	0.999653	TRUE
_NLHQSGFS[Phospho_STY_NL_98 (STY)]LS[Phospho_STY_NL_98 (STY)]GTQVDEGVR_	ID_13551	3.68e-06	0.000360184	0.61589	0.165549	0.878232	0.655987	0.881618	0.503881	4.4	3.03	0.493	1.37	0.151	0.438	0.146	0.658	-0.984	3.41	-0.506	2.53	-1.16	-0.663	0.217	-1.01	-1.17	-0.734	-1.03	-0.514	Q62188	_NLHQS[Phospho_STY_NL_98 (STY): 23%]GFS[Phospho_STY_NL_98 (STY): 77.7%]LS[Phospho_STY_NL_98 (STY): 99.3%]GT[Phospho_STY_NL_98 (STY): 0.1%]QVDEGVR_	NLHQSGFSLSGTQVDEGVR	5;8;10;12	0.23;0.78;0.99;0	532	536;539;541;543	Dpysl3	0.00036172	0.029482	0.948167	0.84228	0.999782	0.933802	0.999963	0.999653	TRUE
_NLHQSGFSLS[Phospho_STY_NL_98 (STY)]GAQIDDNIPR_	ID_13556	0.00573481	0.00243825	0.262044	0.213621	0.0952659	0.0665552	0.920691	0.119904	1.05	1.08	0.473	0.525	-0.708	0.781	0.0418	-0.659	-0.185	0.869	-0.689	0.394	0.0607	0.534	0.586	-0.648	-0.286	0.495	-0.244	-0.945	O08553	_NLHQS[Phospho_STY_NL_98 (STY): 0%]GFS[Phospho_STY_NL_98 (STY): 1.2%]LS[Phospho_STY_NL_98 (STY): 98.8%]GAQIDDNIPR_	NLHQSGFSLSGAQIDDNIPR	5;8;10	0;0.01;0.99	533	537;540;542	Dpysl2	0.0865307	0.0974226	0.847626	0.853994	0.999782	0.547026	0.999963	0.999653	FALSE
_NLHQSGFSLS[Phospho_STY_NL_98 (STY)]GTQVDEGVR_	ID_13559	6.74e-07	2.39e-06	0.00982388	0.0295983	0.0715375	0.0142119	0.392959	0.254343	1.27	1.11	0.689	0.576	-0.474	0.653	0.222	-0.297	-0.558	0.707	-0.312	0.793	-0.469	0.22	0.106	-0.943	-0.0979	0.555	0.124	-0.395	Q62188	_NLHQS[Phospho_STY_NL_98 (STY): 0%]GFS[Phospho_STY_NL_98 (STY): 0.2%]LS[Phospho_STY_NL_98 (STY): 99.8%]GT[Phospho_STY_NL_98 (STY): 0%]QVDEGVR_	NLHQSGFSLSGTQVDEGVR	5;8;10;12	0;0;1;0	532	536;539;541;543	Dpysl3	0.000105585	0.00108257	0.244138	0.824013	0.999782	0.313603	0.999963	0.999653	TRUE
_NLLS[Phospho_STY_NL_98 (STY)]C[Carbamidomethyl (C)]ENSDQGAR_	ID_13598	5.02e-06	7.7e-05	0.00657261	0.25425	0.0740531	0.00869214	0.340457	0.70897	1.37	1.08	0.872	0.356	-0.563	0.84	0.297	-0.116	-0.488	0.88	-0.333	0.744	-0.373	0.499	-0.0169	-0.936	-0.323	0.517	-0.0255	-0.439	P48318	_NLLS[Phospho_STY_NL_98 (STY): 100%]CENS[Phospho_STY_NL_98 (STY): 0%]DQGAR_	NLLSCENSDQGAR	4;8	1;0	74	77;81	Gad1	0.000454621	0.0104629	0.199528	0.858489	0.999782	0.254995	0.999963	0.999653	TRUE
_NLS[Phospho_STY_NL_98 (STY)]FNITEDELK_	ID_13618	2.47e-08	9.18e-05	3.25e-06	0.0770914	0.927758	0.0203251	0.398876	0.500085	-2.61	-1.58	-2.37	-0.828	0.0419	-1.1	-0.391	0.312	0.799	-1.81	-0.0913	-1.67	1.34	-1.03	0.511	1.38	0.708	-0.39	0.317	1.02	P09405	_NLS[Phospho_STY_NL_98 (STY): 100%]FNIT[Phospho_STY_NL_98 (STY): 0%]EDELK_	NLSFNITEDELK	3;7	1;0	401	403;407	Ncl	9.4e-06	0.0116953	0.00165091	0.824013	0.999782	0.362064	0.999963	0.999653	TRUE
_NLS[Phospho_STY_NL_98 (STY)]PPSVSSQMITK_	ID_13621	7.64e-06	0.601521	0.28623	0.903185	0.327627	0.144189	0.8167	0.791791	-1.69	-0.168	-0.421	-0.0478	-0.386	-0.579	-0.0911	-0.104	-0.156	-1.85	0.0166	-0.152	0.464	0.0431	0.416	0.078	0.607	0.0274	0.515	0.503	Q8BFU3	_NLS[Phospho_STY_NL_98 (STY): 100%]PPS[Phospho_STY_NL_98 (STY): 0%]VS[Phospho_STY_NL_98 (STY): 0%]S[Phospho_STY_NL_98 (STY): 0%]QMIT[Phospho_STY_NL_98 (STY): 0%]K_	NLSPPSVSSQMITK	3;6;8;9;13	1;0;0;0;0	46	48;51;53;54;58	Rnf214	0.000626007	0.997038	0.864503	0.993393	0.999782	0.669105	0.999963	0.999653	TRUE
_NNPKS[Phospho_STY_NL_98 (STY)]PQKPIVR_	ID_13691	2.6e-06	0.778931	0.0062917	0.00129575	0.122022	0.0358927	0.920834	0.350593	1.39	0.0703	0.863	1.03	-0.478	0.654	0.0304	-0.287	-0.638	0.757	0.165	0.236	-0.565	0.298	0.465	-1.04	-0.0442	0.61	-0.0138	-0.331	P28028	_NNPKS[Phospho_STY_NL_98 (STY): 100%]PQKPIVR_	NNPKSPQKPIVR	5	1	131	135	Braf	0.000284762	0.99814	0.195739	0.459201	0.999782	0.449748	0.999963	0.999653	TRUE
_NRS[Phospho_STY_NL_98 (STY)]AEEGEVTESK_	ID_13760	8.09e-07	5.64e-05	0.000172548	0.894593	0.859916	0.0888983	0.77502	0.475327	2.18	1.59	1.8	0.0596	-0.0794	0.775	0.129	-0.322	-1.01	1.17	-0.757	0.836	-0.797	1	-0.738	-0.877	0.141	0.916	0.269	-0.181	P58871	_NRS[Phospho_STY_NL_98 (STY): 96.5%]AEEGEVT[Phospho_STY_NL_98 (STY): 1.7%]ES[Phospho_STY_NL_98 (STY): 1.7%]K_	NRSAEEGEVTESK	3;10;12	0.97;0.02;0.02	1655	1657;1664;1666	Tnks1bp1	0.000122067	0.008413	0.0236376	0.992886	0.999782	0.591431	0.999963	0.999653	TRUE
_NS[Phospho_STY_NL_98 (STY)]PLLDR_	ID_13772	1.83e-05	0.0609189	0.00702242	0.264799	0.930675	0.0496303	0.172375	0.805971	1.49	0.566	1.01	0.407	0.0316	0.725	0.5	0.0893	-1.13	0.353	-0.807	-0.241	-0.214	0.797	0.194	-0.182	0.191	0.917	0.691	0.281	Q05512	_NS[Phospho_STY_NL_98 (STY): 100%]PLLDR_	NSPLLDR	2	1	482	483	Mark2	0.00121548	0.603928	0.206872	0.861623	0.999782	0.495452	0.999963	0.999653	TRUE
_NSAIS[Phospho_STY_NL_98 (STY)]FDNSGIQYR_	ID_13792	0.00841378	0.000111334	0.00428898	0.992539	0.243617	0.00705296	0.139507	0.46397	1.11	1.56	1.37	0.00433	-0.544	1.29	0.691	0.34	-0.546	0.561	-1.3	0.263	-0.0876	1.28	-0.0833	-0.631	-0.327	0.962	0.364	0.0132	P63080	_NS[Phospho_STY_NL_98 (STY): 0.1%]AIS[Phospho_STY_NL_98 (STY): 99.7%]FDNS[Phospho_STY_NL_98 (STY): 0%]GIQY[Phospho_STY_NL_98 (STY): 0.2%]R_	NSAISFDNSGIQYR	2;5;9;13	0;1;0;0	390	391;394;398;402	Gabrb3	0.114397	0.0128376	0.160365	0.998674	0.999782	0.23399	0.999963	0.999653	TRUE
_NSFLGS[Phospho_STY_NL_98 (STY)]PR_	ID_13805	1.49e-05	7.59e-05	0.0449766	0.910907	0.922143	0.00265335	0.0135955	0.672041	0.939	0.787	0.463	-0.0254	-0.0222	0.71	0.575	0.0962	-0.281	0.658	-0.638	0.149	0.0593	0.522	0.0339	0.0372	-0.443	0.266	0.132	-0.347	Q5RJI5	_NS[Phospho_STY_NL_98 (STY): 0%]FLGS[Phospho_STY_NL_98 (STY): 100%]PR_	NSFLGSPR	2;6	0;1	558	559;563	Brsk1	0.00102726	0.010398	0.5249	0.993762	0.999782	0.155035	0.999963	0.999653	TRUE
_NSLQQGDVDGAQR_	ID_13819	0.602376	0.00190264	0.443615	0.306469	0.0867937	0.374554	0.11974	0.822289	-0.459	-2.65	0.768	-1.03	1.73	0.891	1.57	0.225	1	0.546	1.12	-1.53	-0.429	0.339	-1.46	1.3	-0.907	-0.0158	0.665	-0.682	E9PUL5	_NSLQQGDVDGAQR_	NSLQQGDVDGAQR			302	None	Prrt2	0.841934	0.0841048	0.912173	0.867353	0.999782	0.832455	0.999963	0.999653	FALSE
_NSS[Phospho_STY_NL_98 (STY)]AITS[Phospho_STY_NL_98 (STY)]PK_	ID_13836	0.000398732	0.00153261	0.186345	0.9488	0.0471841	0.382526	0.187688	0.317585	4.1	3.38	1.66	-0.08	-2.52	1.09	1.65	1.25	-1.39	2.71	-1.55	1.82	-0.0806	1.58	-0.161	-2.6	-1.19	-0.102	0.46	0.0572	P28652	_NS[Phospho_STY_NL_98 (STY): 0%]S[Phospho_STY_NL_98 (STY): 100%]AIT[Phospho_STY_NL_98 (STY): 1.4%]S[Phospho_STY_NL_98 (STY): 98.6%]PK_	NSSAITSPK	2;3;6;7	0;1;0.01;0.99	361	362;363;366;367	Camk2b	0.0123577	0.0732148	0.788392	0.996294	0.999782	0.836425	0.999963	0.999653	TRUE
_NSWGGFS[Phospho_STY_NL_98 (STY)]EK_	ID_13873	6.69e-05	3.08e-07	0.00143326	0.154763	0.777388	0.00815143	0.0899131	0.981968	0.992	1.24	0.879	0.378	0.0746	0.719	0.453	-0.00596	-0.162	0.829	-0.725	0.516	-0.261	0.617	0.117	-0.187	-0.508	0.211	-0.0553	-0.514	Q8BH66	_NS[Phospho_STY_NL_98 (STY): 0.1%]WGGFS[Phospho_STY_NL_98 (STY): 99.9%]EK_	NSWGGFSEK	2;7	0;1	9	10;15	Atl1	0.00339764	0.000269879	0.0828549	0.842107	0.999782	0.250546	0.999963	0.999653	TRUE
_NVPQEES[Phospho_STY_NL_98 (STY)]LEDSDVDADFK_	ID_13935	0.154555	0.000319324	0.0538695	0.183175	0.832928	0.0162432	0.122039	0.430355	1.74	4.29	2.7	1.85	0.29	3.39	2.15	-1.09	-1.38	0.354	-3.03	1.26	-0.595	2.1	1.25	-0.305	-0.795	2.6	1.36	-1.88	O35344	_NVPQEES[Phospho_STY_NL_98 (STY): 96.1%]LEDS[Phospho_STY_NL_98 (STY): 3.9%]DVDADFK_	NVPQEESLEDSDVDADFK	7;11	0.96;0.04	50	56;60	Kpna3	0.518993	0.0268331	0.561102	0.846438	0.999782	0.332782	0.999963	0.999653	TRUE
_PAKPQLAQKPS[Phospho_STY_NL_98 (STY)]QDVPPPITAAAGGPPHPQLNK_	ID_14011	0.000184973	0.00191688	0.006916	0.599926	0.474602	0.000922237	0.0869612	0.819824	1.4	1.06	1.11	0.21	-0.286	1.39	0.693	-0.091	-0.435	0.962	-0.267	0.791	-0.572	0.542	-0.362	-0.858	-0.545	0.844	0.148	-0.636	O88935	_PAKPQLAQKPS[Phospho_STY_NL_98 (STY): 100%]QDVPPPIT[Phospho_STY_NL_98 (STY): 0%]AAAGGPPHPQLNK_	PAKPQLAQKPSQDVPPPITAAAGGPPHPQLNK	11;19	1;0	632	642;650	Syn1	0.00711186	0.0841048	0.205738	0.942854	0.999782	0.08792	0.999963	0.999653	TRUE
_PGTSTAGT[Phospho_STY_NL_98 (STY)]PDGPEAPPGPDAS[Phospho_STY_NL_98 (STY)]PDASFGK_	ID_14159	0.12075	0.00223745	0.696271	0.0768699	0.876339	0.522345	0.294022	0.670929	-2.14	-4.04	-0.606	2.78	-0.241	-0.994	-1.64	0.66	2.12	-0.0152	3.32	-0.722	-1.99	-2.6	0.79	-2.23	0.389	-0.606	-1.25	1.05	O35954	_PGT[Phospho_STY_NL_98 (STY): 0%]S[Phospho_STY_NL_98 (STY): 0.1%]T[Phospho_STY_NL_98 (STY): 1.8%]AGT[Phospho_STY_NL_98 (STY): 98.1%]PDGPEAPPGPDAS[Phospho_STY_NL_98 (STY): 99.9%]PDAS[Phospho_STY_NL_98 (STY): 0%]FGK_	PGTSTAGTPDGPEAPPGPDASPDASFGK	3;4;5;8;21;25	0;0;0.02;0.98;1;0	280	282;283;284;287;300;304	Pitpnm1	0.467246	0.0935253	0.957177	0.824013	0.999782	0.886933	0.999963	0.999653	FALSE
_PGVGDVSRPFS[Phospho_STY_NL_98 (STY)]PPIHSSS[Phospho_STY_NL_98 (STY)]PPPIAPLAR_	ID_14165	0.940877	0.000739688	0.260513	0.981598	0.127783	0.989687	0.777086	0.729255	0.0729	3.24	-1.26	0.0258	-1.72	0.0144	-0.316	0.387	0.595	0.668	-2.51	0.731	0.339	-0.924	0.365	-1.38	0.556	0.57	0.24	0.943	Q8VD37	_PGVGDVS[Phospho_STY_NL_98 (STY): 0%]RPFS[Phospho_STY_NL_98 (STY): 100%]PPIHS[Phospho_STY_NL_98 (STY): 3.9%]S[Phospho_STY_NL_98 (STY): 0%]S[Phospho_STY_NL_98 (STY): 96.1%]PPPIAPLAR_	PGVGDVSRPFSPPIHSSSPPPIAPLAR	7;11;16;17;18	0;1;0.04;0;0.96	474	480;484;489;490;491	Sgip1	0.980827	0.0465575	0.847099	0.998001	0.999782	0.9979	0.999963	0.999653	TRUE
_PIPIMPAS[Phospho_STY_NL_98 (STY)]PQK_	ID_14184	1.07e-06	0.00911273	0.00446662	0.120853	0.786939	0.141427	0.0695777	0.441968	1.14	0.527	0.706	0.376	0.0649	0.356	0.442	0.185	-1.42	-0.272	-0.681	-0.154	-0.064	0.642	0.312	0.000844	0.409	0.765	0.851	0.594	Q8K1M6	_PIPIMPAS[Phospho_STY_NL_98 (STY): 100%]PQK_	PIPIMPASPQK	8	1	615	622	Dnm1l	0.000145898	0.219757	0.163201	0.828208	0.999782	0.665277	0.999963	0.999653	TRUE
_PPAS[Phospho_STY_NL_98 (STY)]PS[Phospho_STY_NL_98 (STY)]PQR_	ID_14295	0.000136676	0.00741709	9.73e-06	0.000153739	0.0977101	0.00018297	0.00940129	0.294248	2.17	1.37	2.93	2.45	1.02	2.42	1.62	0.64	-1.77	0.401	-0.519	0.854	-1.6	1.33	0.846	-0.584	-0.828	1.59	0.797	-0.187	O88935	_PPAS[Phospho_STY_NL_98 (STY): 100%]PS[Phospho_STY_NL_98 (STY): 100%]PQR_	PPASPSPQR	4;6	1;1	548	551;553	Syn1	0.00575736	0.199198	0.00352346	0.193027	0.999782	0.0377567	0.999963	0.999653	TRUE
_PQLAQKPS[Phospho_STY_NL_98 (STY)]QDVPPPITAAAGGPPHPQLNK_	ID_14303	0.00197086	0.00112513	0.0173335	0.639358	0.56725	0.00161295	0.0250184	0.532771	1.35	1.33	1.16	-0.223	-0.272	1.56	1.09	0.297	-0.449	0.899	-0.538	0.788	-0.379	0.779	-0.601	-0.651	-0.764	0.8	0.324	-0.467	O88935	_PQLAQKPS[Phospho_STY_NL_98 (STY): 100%]QDVPPPIT[Phospho_STY_NL_98 (STY): 0%]AAAGGPPHPQLNK_	PQLAQKPSQDVPPPITAAAGGPPHPQLNK	8;16	1;0	635	642;650	Syn1	0.0405157	0.0611394	0.338287	0.953223	0.999782	0.117912	0.999963	0.999653	TRUE
_PS[Phospho_STY_NL_98 (STY)]AEQQEPVSPVVS[Phospho_STY_NL_98 (STY)]PQQS[Phospho_STY_NL_98 (STY)]PPTS[Phospho_STY_NL_98 (STY)]PHTWR_	ID_14341	0.774067	0.824303	0.0175241	0.00915135	0.000342845	0.866555	0.141393	0.722537	-0.187	-0.135	-1.8	-1.99	-2.81	0.125	1.1	0.263	-0.455	-0.642	-0.149	-0.284	2.08	0.272	0.0867	-0.731	-0.281	-0.156	0.819	-0.0175	O54916	_PSAEQQEPVSPVVSPQQSPPTSPHTWR_	PSAEQQEPVSPVVSPQQSPPTSPHTWR			153	None	Reps1	0.920949	0.99814	0.339742	0.749675	0.466298	0.982582	0.999963	0.999653	FALSE
_PSQGLPVIQS[Phospho_STY_NL_98 (STY)]PPSSPAHR_	ID_14391	3.99e-05	0.000778907	0.000360385	0.660283	0.467916	0.000441802	0.0410186	0.685281	-1.12	-0.828	-1.08	-0.126	0.209	-1.06	-0.597	-0.116	0.668	-0.448	0.344	-0.484	0.395	-0.687	0.269	0.603	0.273	-0.79	-0.323	0.157	A2A690	_PS[Phospho_STY_NL_98 (STY): 0%]QGLPVIQS[Phospho_STY_NL_98 (STY): 100%]PPS[Phospho_STY_NL_98 (STY): 0%]S[Phospho_STY_NL_98 (STY): 0%]PAHR_	PSQGLPVIQSPPSSPAHR	2;10;13;14	0;1;0;0	1437	1438;1446;1449;1450	Tanc2	0.0022486	0.047916	0.0361223	0.956443	0.999782	0.0588466	0.999963	0.999653	TRUE
_PSS[Phospho_STY_NL_98 (STY)]PSPSVVSEK_	ID_14395	3.21e-05	0.000141707	0.000174511	0.00406413	0.644803	0.000498333	0.0275441	0.96589	3.31	2.78	3.35	2.5	0.387	3.08	1.89	0.0359	-1.82	1.49	-1.89	0.895	-1.4	1.95	1.1	-1.01	-0.916	2.16	0.972	-0.88	Q80TJ1	_PS[Phospho_STY_NL_98 (STY): 8.6%]S[Phospho_STY_NL_98 (STY): 88.9%]PS[Phospho_STY_NL_98 (STY): 2.4%]PS[Phospho_STY_NL_98 (STY): 0.1%]VVS[Phospho_STY_NL_98 (STY): 0.1%]EK_	PSSPSPSVVSEK	2;3;5;7;10	0.09;0.89;0.02;0;0	87	88;89;91;93;96	Cadps	0.0018756	0.0150987	0.0237073	0.622429	0.999782	0.062491	0.999963	0.999653	TRUE
_PSSGNLLQS[Phospho_STY_NL_98 (STY)]PEPSYGPAR_	ID_14402	1.99e-05	0.0019388	0.000604946	0.474271	0.606157	0.0319508	0.148154	0.428046	2.74	1.78	2.43	0.483	-0.348	1.47	0.983	-0.535	-2.3	0.442	-1.21	0.567	-0.895	1.54	-0.412	-1.24	0.643	2.12	1.63	0.108	F6SEU4	_PS[Phospho_STY_NL_98 (STY): 0%]S[Phospho_STY_NL_98 (STY): 0%]GNLLQS[Phospho_STY_NL_98 (STY): 100%]PEPS[Phospho_STY_NL_98 (STY): 0%]Y[Phospho_STY_NL_98 (STY): 0%]GPAR_	PSSGNLLQSPEPSYGPAR	2;3;9;13;14	0;0;1;0;0	1083	1084;1085;1091;1095;1096	Syngap1	0.00129196	0.0847355	0.0493922	0.917834	0.999782	0.434413	0.999963	0.999653	TRUE
_PSSPVAVAALAHPPSGLHPAPSTAPGPHAPLMPPS[Phospho_STY_NL_98 (STY)]PPSQVLPASEPK_	ID_14407	0.000485208	0.00180396	0.390192	0.814074	0.932506	0.477729	0.35948	0.8042	-3.07	-2.52	-0.816	-0.223	-0.0802	-0.674	-0.871	-0.235	2.43	-0.631	2.27	-0.25	-0.454	-1.27	-0.677	-0.534	-0.18	-0.854	-1.05	-0.415	Q8R5H6	_PS[Phospho_STY_NL_98 (STY): 0%]S[Phospho_STY_NL_98 (STY): 0%]PVAVAALAHPPS[Phospho_STY_NL_98 (STY): 2.4%]GLHPAPS[Phospho_STY_NL_98 (STY): 2%]T[Phospho_STY_NL_98 (STY): 0.7%]APGPHAPLMPPS[Phospho_STY_NL_98 (STY): 94.9%]PPS[Phospho_STY_NL_98 (STY): 0%]QVLPAS[Phospho_STY_NL_98 (STY): 0%]EPK_	PSSPVAVAALAHPPSGLHPAPSTAPGPHAPLMPPSPPSQVLPASEPK	2;3;15;22;23;35;38;44	0;0;0.02;0.02;0.01;0.95;0;0	439	440;441;453;460;461;473;476;482	Wasf1	0.0142008	0.0816895	0.896942	0.982847	0.999782	0.875355	0.999963	0.999653	TRUE
_PVAGGPGAPPAARPPAS[Phospho_STY_NL_98 (STY)]PS[Phospho_STY_NL_98 (STY)]PQR_	ID_14435	1.57e-06	0.0118876	8.11e-05	0.000279237	0.909115	0.00139642	0.0347381	0.475566	2.2	0.995	1.98	1.81	0.0537	1.57	1.01	0.336	-1.28	0.918	-0.194	0.802	-1.3	0.682	0.509	-1.25	-0.469	1.1	0.543	-0.133	O88935	_PVAGGPGAPPAARPPAS[Phospho_STY_NL_98 (STY): 100%]PS[Phospho_STY_NL_98 (STY): 100%]PQR_	PVAGGPGAPPAARPPASPSPQR	17;19	1;1	535	551;553	Syn1	0.000189802	0.266198	0.0146148	0.197918	0.999782	0.10779	0.999963	0.999653	TRUE
_PVAGGPGAPPAARPPASPS[Phospho_STY_NL_98 (STY)]PQR_	ID_14437	8.07e-06	0.000900096	1.35e-06	0.000236814	0.773807	7.3e-06	0.00638985	0.998846	1.23	0.816	1.53	1.12	-0.0823	1.4	0.806	0.000414	-1.03	0.202	-0.492	0.324	-0.608	0.926	0.508	-0.691	-0.245	1.16	0.561	-0.245	O88935	_PVAGGPGAPPAARPPAS[Phospho_STY_NL_98 (STY): 0%]PS[Phospho_STY_NL_98 (STY): 100%]PQR_	PVAGGPGAPPAARPPASPSPQR	17;19	0;1	535	551;553	Syn1	0.000648057	0.052349	0.00109988	0.193027	0.999782	0.0056683	0.999963	0.999653	TRUE
_PVS[Phospho_STY_NL_98 (STY)]PSPSVLS[Phospho_STY_NL_98 (STY)]EGR_	ID_14449	2.24e-05	0.00854178	0.00229732	0.106588	0.98629	0.0945573	0.377878	0.872257	2.8	1.54	2.2	1.13	0.0119	1.17	0.614	-0.112	-1.41	1.39	0.18	1.72	-1.86	0.341	-0.729	-1.85	-0.0653	1.11	0.548	-0.177	Q8BYR5	_PVS[Phospho_STY_NL_98 (STY): 100%]PS[Phospho_STY_NL_98 (STY): 0%]PS[Phospho_STY_NL_98 (STY): 0%]VLS[Phospho_STY_NL_98 (STY): 100%]EGR_	PVSPSPSVLSEGR	3;5;7;10	1;0;0;1	59	61;63;65;68	Cadps2	0.00140825	0.211646	0.110996	0.824582	0.999782	0.599792	0.999963	0.999653	TRUE
_QEESES[Phospho_STY_NL_98 (STY)]PVDRPLTENPPNK_	ID_14622	0.781269	0.00290324	0.765862	0.956705	0.679221	0.8957	0.768564	0.834379	0.128	1.32	-0.156	-0.0284	-0.216	-0.0685	-0.154	0.109	0.109	0.237	-1.14	0.18	0.0995	-0.0562	0.0711	-0.117	0.248	0.179	0.0938	0.357	O70551	_QEES[Phospho_STY_NL_98 (STY): 0%]ES[Phospho_STY_NL_98 (STY): 97%]PVDRPLT[Phospho_STY_NL_98 (STY): 3%]ENPPNK_	QEESESPVDRPLTENPPNK	4;6;13	0;0.97;0.03	306	309;311;318	Srpk1	0.924047	0.109811	0.970873	0.99735	0.999782	0.988739	0.999963	0.999653	FALSE
_QFDS[Phospho_STY_NL_98 (STY)]PMPS[Phospho_STY_NL_98 (STY)]PFHGGSFTLPLDTMK_	ID_14701	0.000240793	0.000286756	0.0641331	0.160577	0.734272	1.51e-05	0.0107097	0.624346	2.76	2.53	1.51	1.14	-0.274	3.79	2.12	0.395	-1.09	1.67	-1.27	1.26	-0.609	0.905	0.531	-0.883	-1.74	2.05	0.378	-1.34	P20357	_QFDS[Phospho_STY_NL_98 (STY): 93.7%]PMPS[Phospho_STY_NL_98 (STY): 90.3%]PFHGGS[Phospho_STY_NL_98 (STY): 13%]FT[Phospho_STY_NL_98 (STY): 3%]LPLDT[Phospho_STY_NL_98 (STY): 0%]MK_	QFDSPMPSPFHGGSFTLPLDTMK	4;8;14;16;21	0.94;0.9;0.13;0.03;0	306	309;313;319;321;326	Map2	0.00862309	0.0259705	0.596991	0.84228	0.999782	0.00962713	0.999963	0.999653	TRUE
_QGQNVIGLQMGS[Phospho_STY_NL_98 (STY)]NK_	ID_14754	1.86e-07	7.46e-06	0.00333755	0.0433822	0.484558	0.0038244	0.505239	0.257124	2.07	1.61	1.22	0.824	-0.281	1.2	0.267	-0.457	-0.868	1.21	-0.436	1.17	-0.69	0.531	0.134	-0.971	-0.377	0.824	-0.11	-0.834	Q9R1Q8	_QGQNVIGLQMGS[Phospho_STY_NL_98 (STY): 100%]NK_	QGQNVIGLQMGSNK	12	1	169	180	Tagln3	4.27e-05	0.00202694	0.137744	0.824013	0.999782	0.176441	0.999963	0.999653	TRUE
_QHS[Phospho_STY_NL_98 (STY)]SGTLLPVSSEK_	ID_14793	2.14e-06	0.000361698	0.000402348	0.180457	0.707795	0.124597	0.173088	0.259367	4.51	3.02	3.66	1.32	-0.368	1.52	1.35	-1.11	-2.64	1.87	-1.68	1.35	-1.53	2.13	-0.206	-1.9	0.348	1.87	1.69	-0.763	Q8R3S6	_QHS[Phospho_STY_NL_98 (STY): 99.3%]S[Phospho_STY_NL_98 (STY): 0.7%]GT[Phospho_STY_NL_98 (STY): 0%]LLPVS[Phospho_STY_NL_98 (STY): 0%]S[Phospho_STY_NL_98 (STY): 0%]EK_	QHSSGTLLPVSSEK	3;4;6;11;12	0.99;0.01;0;0;0	563	565;566;568;573;574	Exoc1	0.000245733	0.029482	0.0384053	0.845106	0.999782	0.641572	0.999963	0.999653	TRUE
_QLHIEGASLELS[Phospho_STY_NL_98 (STY)]DDDTESK_	ID_14912	2.69e-06	0.0448167	0.00442953	0.288885	0.555286	0.00627236	0.755106	0.598979	-1.3	-0.475	-0.839	-0.303	0.168	-0.803	-0.0888	0.15	0.235	-1.06	-0.357	-0.832	0.606	-0.233	0.303	0.774	0.517	-0.286	0.428	0.667	Q61879	_QLHIEGAS[Phospho_STY_NL_98 (STY): 0%]LELS[Phospho_STY_NL_98 (STY): 100%]DDDT[Phospho_STY_NL_98 (STY): 0%]ES[Phospho_STY_NL_98 (STY): 0%]K_	QLHIEGASLELSDDDTESK	8;12;16;18	0;1;0;0	1945	1952;1956;1960;1962	Myh10	0.000290968	0.529038	0.162805	0.863318	0.999782	0.22152	0.999963	0.999653	TRUE
_QLS[Phospho_STY_NL_98 (STY)]KPLSER_	ID_14963	4.86e-07	0.000880959	0.0700392	0.295518	0.0351034	0.0703994	0.569042	0.233558	1.25	0.718	0.462	0.264	-0.54	0.462	0.143	-0.301	-0.759	0.487	-0.378	0.34	-0.133	0.329	0.131	-0.673	0.126	0.588	0.27	-0.175	Q8K212	_QLS[Phospho_STY_NL_98 (STY): 100%]KPLS[Phospho_STY_NL_98 (STY): 0%]ER_	QLSKPLSER	3;7	1;0	515	517;521	Pacs1	8.17e-05	0.0516597	0.610251	0.864879	0.999782	0.554036	0.999963	0.999653	TRUE
_QLS[Phospho_STY_NL_98 (STY)]LPLTQSK_	ID_14967	0.127103	0.00236892	0.890687	0.60669	0.170824	0.500037	0.531179	0.489576	0.277	0.528	-0.0281	-0.105	-0.282	0.138	0.128	-0.141	0.269	0.545	-0.57	-0.0412	0.399	0.371	0.294	0.117	-0.368	-0.23	-0.24	-0.509	Q80TA6	_QLS[Phospho_STY_NL_98 (STY): 100%]LPLT[Phospho_STY_NL_98 (STY): 0%]QS[Phospho_STY_NL_98 (STY): 0%]K_	QLSLPLTQSK	3;7;9	1;0;0	562	564;568;570	Mtmr12	0.474858	0.0958268	0.989214	0.943884	0.999782	0.882004	0.999963	0.999653	FALSE
_QLS[Phospho_STY_NL_98 (STY)]LQDSLQHM[Oxidation (M)]LSPPQITIGPQR_	ID_14969	0.0968115	0.00743806	2.7e-06	0.755392	0.0900699	0.00721111	0.0720702	0.14034	1.44	2.21	5.05	0.304	1.67	2.71	1.78	-1.45	-1.49	-0.0466	-1.37	0.838	-2.13	2.92	-1.82	-0.453	0.291	3	2.07	-1.16	F6SEU4	_QLS[Phospho_STY_NL_98 (STY): 93.9%]LQDS[Phospho_STY_NL_98 (STY): 4.9%]LQHM[Oxidation (M): 100%]LS[Phospho_STY_NL_98 (STY): 1.1%]PPQIT[Phospho_STY_NL_98 (STY): 0%]IGPQR_	QLSLQDSLQHMLSPPQITIGPQR	3;7;13;18	0.94;0.05;0.01;0	1021	1023;1027;1033;1038	Syngap1	0.426546	0.199433	0.00155754	0.974896	0.999782	0.234004	0.999963	0.999653	TRUE
_QLS[Phospho_STY_NL_98 (STY)]PTSVGPK_	ID_14980	8.54e-07	0.00229116	0.00305567	0.174824	0.10408	0.0277663	0.134273	0.848102	1.24	0.666	0.789	0.351	-0.421	0.576	0.388	0.0491	-1.01	0.222	-0.676	-0.0103	-0.00731	0.781	0.343	-0.429	0.104	0.68	0.492	0.153	P59644	_QLS[Phospho_STY_NL_98 (STY): 100%]PT[Phospho_STY_NL_98 (STY): 0%]S[Phospho_STY_NL_98 (STY): 0%]VGPK_	QLSPTSVGPK	3;5;6	1;0;0	169	171;173;174	Inpp5j	0.00012548	0.0939218	0.130942	0.843249	0.999782	0.416418	0.999963	0.999653	TRUE
_QLS[Phospho_STY_NL_98 (STY)]VSDR_	ID_14985	0.017834	0.00195843	0.599417	0.773029	0.00263423	0.356303	0.925093	0.497456	1.09	1.35	0.269	0.147	-1.6	0.473	-0.048	-0.347	-0.589	0.502	-1	0.35	0.163	0.432	0.31	-1.43	0.379	0.851	0.331	0.0313	B1AY13	_QLS[Phospho_STY_NL_98 (STY): 99.8%]VS[Phospho_STY_NL_98 (STY): 0.2%]DR_	QLSVSDR	3;5	1;0	1294	1296;1298	Usp24	0.181593	0.0853644	0.94367	0.9762	0.999782	0.822589	0.999963	0.999653	FALSE
_QPAGAWAS[Phospho_STY_NL_98 (STY)]IK_	ID_15069	3.59e-06	5.54e-06	0.00281037	0.359944	0.0593111	0.0205545	0.460337	0.56631	1.38	1.25	0.953	0.282	-0.588	0.728	0.227	-0.176	-1.06	0.314	-0.497	0.754	-0.399	0.554	-0.117	-0.987	0.192	0.92	0.42	0.0161	D3YVF0	_QPAGAWAS[Phospho_STY_NL_98 (STY): 100%]IK_	QPAGAWASIK	8	1	72	79	Akap5	0.000354647	0.0017804	0.125121	0.890999	0.999782	0.364217	0.999963	0.999653	TRUE
_QPPGPRAGPC[Carbamidomethyl (C)]GGGGS[Phospho_STY_NL_98 (STY)]ALVKGGPC[Carbamidomethyl (C)]VESWGAPAPGS[Phospho_STY_NL_98 (STY)]PPR_	ID_15092	0.604237	0.715043	9.15e-05	0.430879	0.809945	0.30392	0.413243	0.457683	0.526	0.344	-4.82	-0.91	-0.277	-1.19	-0.946	-0.858	0.284	0.81	-0.892	-0.548	1.58	-3.24	0.673	1.31	0.856	-0.334	-0.0893	-0.0016	Q8C078	_QPPGPRAGPCGGGGS[Phospho_STY_NL_98 (STY): 96.1%]ALVKGGPCVES[Phospho_STY_NL_98 (STY): 3.9%]WGAPAPGS[Phospho_STY_NL_98 (STY): 100%]PPR_	QPPGPRAGPCGGGGSALVKGGPCVESWGAPAPGSPPR	15;26;34	0.96;0.04;1	539	553;564;572	Camkk2	0.842984	0.997038	0.0157868	0.908482	0.999782	0.790638	0.999963	0.999653	TRUE
_QQPPLGPSSS[Phospho_STY_NL_98 (STY)]LLS[Phospho_STY_NL_98 (STY)]LPSLK_	ID_15151	0.000332598	0.00090854	0.0727551	0.9716	0.760707	0.00110544	0.120455	0.851611	3.76	3.21	2.05	0.0401	-0.343	3.85	1.77	0.211	-1.2	2.56	-1.59	1.62	-0.956	1.09	-0.916	-1.3	-1.38	2.47	0.39	-1.17	Q8BHL3	_QQPPLGPS[Phospho_STY_NL_98 (STY): 0.1%]S[Phospho_STY_NL_98 (STY): 9.7%]S[Phospho_STY_NL_98 (STY): 90.2%]LLS[Phospho_STY_NL_98 (STY): 99%]LPS[Phospho_STY_NL_98 (STY): 1%]LK_	QQPPLGPSSSLLSLPSLK	8;9;10;13;16	0;0.1;0.9;0.99;0.01	635	642;643;644;647;650	Tbc1d10b	0.0107154	0.052349	0.616452	0.997932	0.999782	0.0988423	0.999963	0.999653	TRUE
_QQPPLGPSSSLLS[Phospho_STY_NL_98 (STY)]LPS[Phospho_STY_NL_98 (STY)]LK_	ID_15153	0.000177452	0.000121652	0.0007965	0.145018	0.962764	5.45e-05	0.206041	0.473504	3.4	3.25	3.41	1.42	-0.0452	4.2	1.23	0.696	-1.41	1.98	-0.771	2.48	-1.68	1.73	-0.258	-1.73	-1.87	2.33	-0.636	-1.17	Q8BHL3	_QQPPLGPSSSLLSLPSLK_	QQPPLGPSSSLLSLPSLK			635	None	Tbc1d10b	0.00693721	0.013772	0.0582267	0.836784	0.999782	0.0197252	0.999963	0.999653	TRUE
_QRLS[Phospho_STY_NL_98 (STY)]EDSQTSLLSK_	ID_15181	0.00140533	1.56e-05	0.00142827	0.46362	0.726688	0.0286842	0.933408	0.887515	1.82	2.37	2.06	0.454	-0.216	1.38	-0.0517	0.0874	-0.511	1.3	-1.22	1.15	-0.826	1.24	-0.371	-1.04	-0.348	1.03	-0.4	-0.261	D3YZU1	_QRLS[Phospho_STY_NL_98 (STY): 100%]EDS[Phospho_STY_NL_98 (STY): 0%]QT[Phospho_STY_NL_98 (STY): 0%]S[Phospho_STY_NL_98 (STY): 0%]LLS[Phospho_STY_NL_98 (STY): 0%]K_	QRLSEDSQTSLLSK	4;7;9;10;13	1;0;0;0;0	1928	1931;1934;1936;1937;1940	Shank1	0.0315559	0.00337848	0.0828549	0.916346	0.999782	0.42165	0.999963	0.999653	TRUE
_QS[Phospho_STY_NL_98 (STY)]LPLSR_	ID_15205	4.18e-05	0.0011893	0.699998	0.69756	0.25159	0.174803	0.847183	0.549588	0.786	0.562	0.0781	-0.0787	-0.233	0.277	0.039	-0.121	-0.515	0.271	-0.414	0.148	0.0532	0.131	-0.0256	-0.18	0.142	0.419	0.181	0.0204	Q9QWI6	_QS[Phospho_STY_NL_98 (STY): 100%]LPLS[Phospho_STY_NL_98 (STY): 0%]R_	QSLPLSR	2;6	1;0	232	233;237	Srcin1	0.00234143	0.0625419	0.957651	0.96337	0.999782	0.702745	0.999963	0.999653	TRUE
_QSRPVAGGPGAPPAARPPAS[Phospho_STY_NL_98 (STY)]PS[Phospho_STY_NL_98 (STY)]PQR_	ID_15283	1.04e-05	0.165812	0.00240099	8.92e-05	0.588125	0.00505844	0.151109	0.716059	2.41	0.653	1.8	2.39	0.31	1.66	0.827	0.208	-1.16	1.25	0.421	1.07	-1.72	0.0801	0.669	-1.41	-0.623	1.03	0.204	-0.416	O88935	_QS[Phospho_STY_NL_98 (STY): 0%]RPVAGGPGAPPAARPPAS[Phospho_STY_NL_98 (STY): 100%]PS[Phospho_STY_NL_98 (STY): 100%]PQR_	QSRPVAGGPGAPPAARPPASPSPQR	2;20;22	0;1;1	532	533;551;553	Syn1	0.000783709	0.868236	0.114447	0.145709	0.999782	0.205643	0.999963	0.999653	TRUE
_QTGS[Phospho_STY_NL_98 (STY)]PGMIYSTR_	ID_15344	4.45e-07	0.00143796	0.000727414	0.0622133	0.265732	0.0307763	0.259128	0.900551	1.23	0.677	0.881	0.47	-0.278	0.547	0.282	-0.031	-0.847	0.388	-0.51	0.166	-0.246	0.636	0.224	-0.523	0.07	0.617	0.352	0.039	P62482	_QT[Phospho_STY_NL_98 (STY): 0%]GS[Phospho_STY_NL_98 (STY): 100%]PGMIY[Phospho_STY_NL_98 (STY): 0%]S[Phospho_STY_NL_98 (STY): 0%]T[Phospho_STY_NL_98 (STY): 0%]R_	QTGSPGMIYSTR	2;4;9;10;11	0;1;0;0;0	17	18;20;25;26;27	Kcnab2	7.63e-05	0.0712512	0.0546466	0.824013	0.999782	0.427748	0.999963	0.999653	TRUE
_QTPTS[Phospho_STY_NL_98 (STY)]PC[Carbamidomethyl (C)]QQLMR_	ID_15366	0.0231933	0.0305243	5.99e-06	0.167073	0.586946	0.000884658	0.447266	0.736541	1.81	1.6	4.4	1.24	0.483	3.1	0.676	-0.299	-1.41	0.407	-1.29	0.314	-1.45	2.95	-0.214	-0.968	-0.253	2.85	0.424	-0.551	P59281	_QT[Phospho_STY_NL_98 (STY): 0.1%]PT[Phospho_STY_NL_98 (STY): 0.1%]S[Phospho_STY_NL_98 (STY): 99.8%]PCQQLMR_	QTPTSPCQQLMR	2;4;5	0;0;1	358	359;361;362	Arhgap39	0.211938	0.445885	0.00250303	0.84228	0.999782	0.0863574	0.999963	0.999653	TRUE
_QTS[Phospho_STY_NL_98 (STY)]LADLEQK_	ID_15369	2.86e-07	7.93e-06	8.37e-05	0.20496	0.181573	0.000647704	0.0629517	0.620907	1.42	1.12	1.18	0.358	-0.377	1.01	0.529	-0.139	-0.891	0.532	-0.717	0.402	-0.263	0.917	0.0944	-0.641	-0.133	0.873	0.396	-0.272	O88737	_QT[Phospho_STY_NL_98 (STY): 0%]S[Phospho_STY_NL_98 (STY): 100%]LADLEQK_	QTSLADLEQK	2;3	0;1	3156	3157;3158	Bsn	5.56e-05	0.00210429	0.0147838	0.853994	0.999782	0.0723518	0.999963	0.999653	TRUE
_QTTGSGS[Phospho_STY_NL_98 (STY)]S[Phospho_STY_NL_98 (STY)]QELDHEQYSK_	ID_15382	2.24e-06	0.406366	0.00414909	0.560025	0.660452	0.00952891	0.115588	0.398284	3.06	0.453	1.98	0.388	0.293	1.78	1.06	0.564	-1.34	1.71	0.389	0.843	-1.3	0.68	-0.909	-1	-0.734	1.04	0.324	-0.17	Q99NE5	_QT[Phospho_STY_NL_98 (STY): 0.2%]T[Phospho_STY_NL_98 (STY): 10.8%]GS[Phospho_STY_NL_98 (STY): 13.8%]GS[Phospho_STY_NL_98 (STY): 89.4%]S[Phospho_STY_NL_98 (STY): 85.6%]QELDHEQY[Phospho_STY_NL_98 (STY): 0.1%]S[Phospho_STY_NL_98 (STY): 0.1%]K_	QTTGSGSSQELDHEQYSK	2;3;5;7;8;16;17	0;0.11;0.14;0.89;0.86;0;0	1075	1076;1077;1079;1081;1082;1090;1091	Rims1	0.00025337	0.997038	0.156934	0.935028	0.999782	0.264458	0.999963	0.999653	TRUE
_QVLPSGASHFT[Phospho_STY_NL_98 (STY)]PPQT[Phospho_STY_NL_98 (STY)]PTK_	ID_15432	8.16e-07	0.000517957	0.00052581	0.0887817	0.688983	0.00317312	0.315642	0.880589	4.68	2.9	3.54	1.67	0.388	2.97	0.975	-0.145	-2.49	2.19	-1.08	1.82	-1.82	1.72	-0.15	-1.43	-0.667	2.3	0.309	-0.812	Q6P9K8	_QVLPS[Phospho_STY_NL_98 (STY): 0.1%]GAS[Phospho_STY_NL_98 (STY): 0.2%]HFT[Phospho_STY_NL_98 (STY): 97.6%]PPQT[Phospho_STY_NL_98 (STY): 97.2%]PT[Phospho_STY_NL_98 (STY): 4.8%]K_	QVLPSGASHFTPPQTPTK	5;8;11;15;17	0;0;0.98;0.97;0.05	769	773;776;779;783;785	Caskin1	0.000122067	0.0366959	0.0452847	0.824582	0.999782	0.162686	0.999963	0.999653	TRUE
_RAELSGNC[Carbamidomethyl (C)]S[Phospho_STY_NL_98 (STY)]PLLIQPR_	ID_15502	6.39e-07	1.85e-08	1.29e-08	0.0960638	0.507028	3.47e-05	0.114284	0.254541	2.15	2.33	2.89	0.739	-0.292	1.96	0.7	-0.503	-1	1.14	-1.56	0.765	-0.916	1.97	-0.177	-1.21	-0.207	1.75	0.494	-0.709	P59281	_RAELS[Phospho_STY_NL_98 (STY): 2.4%]GNCS[Phospho_STY_NL_98 (STY): 97.6%]PLLIQPR_	RAELSGNCSPLLIQPR	5;9	0.02;0.98	274	278;282	Arhgap39	0.000102133	3.81e-05	5.13e-05	0.824582	0.999782	0.0148702	0.999963	0.999653	TRUE
_RAPS[Phospho_STY_NL_98 (STY)]PVKPASLER_	ID_15523	2.51e-07	0.00159983	1.58e-05	0.814741	0.713639	0.00277296	0.0851908	0.933697	2.22	1.17	2.04	0.102	-0.16	1.35	0.759	-0.0362	-1.57	0.65	-0.765	0.409	-0.626	1.41	-0.524	-0.786	0.071	1.43	0.83	0.0348	Q4ACU6	_RAPS[Phospho_STY_NL_98 (STY): 100%]PVKPAS[Phospho_STY_NL_98 (STY): 0%]LER_	RAPSPVKPASLER	4;10	1;0	1574	1577;1583	Shank3	5.24e-05	0.0745156	0.00486746	0.982998	0.999782	0.155575	0.999963	0.999653	TRUE
_RAPS[Phospho_STY_NL_98 (STY)]PVVS[Phospho_STY_NL_98 (STY)]PTELSK_	ID_15524	3.53e-09	0.000857566	5.7e-06	0.484847	0.516629	0.000834099	0.102337	0.623403	3.13	1.47	2.56	0.36	-0.334	1.8	0.85	0.253	-1.7	1.43	-0.25	1.22	-1.31	1.24	-0.953	-1.65	-0.295	1.51	0.554	-0.0427	Q80Z38	_RAPS[Phospho_STY_NL_98 (STY): 100%]PVVS[Phospho_STY_NL_98 (STY): 100%]PT[Phospho_STY_NL_98 (STY): 0%]ELS[Phospho_STY_NL_98 (STY): 0%]K_	RAPSPVVSPTELSK	4;8;10;13	1;1;0;0	1331	1334;1338;1340;1343	Shank2	2.39e-06	0.0508365	0.00244608	0.917834	0.999782	0.0834202	0.999963	0.999653	TRUE
_RAPS[Phospho_STY_NL_98 (STY)]PVVSPTELSK_	ID_15526	0.000438315	1.52e-05	3.28e-07	0.0957222	0.99881	0.000472457	0.0283004	0.544962	1.54	1.82	2.71	0.797	-0.000706	1.74	1.06	-0.287	-1.4	0.141	-1.17	0.643	-1.12	1.59	-0.326	-1.12	0.22	1.96	1.28	-0.0668	Q80Z38	_RAPS[Phospho_STY_NL_98 (STY): 100%]PVVS[Phospho_STY_NL_98 (STY): 0%]PT[Phospho_STY_NL_98 (STY): 0%]ELS[Phospho_STY_NL_98 (STY): 0%]K_	RAPSPVVSPTELSK	4;8;10;13	1;0;0;0	1331	1334;1338;1340;1343	Shank2	0.0131349	0.0033566	0.000411784	0.824582	0.999782	0.0611269	0.999963	0.999653	TRUE
_RAS[Phospho_STY_NL_98 (STY)]AGPVPGAVVIAEGLHPSLPS[Phospho_STY_NL_98 (STY)]PTGNSTPLGTSK_	ID_15537	2.03e-08	7.17e-06	3.21e-05	0.236341	0.790411	9.58e-06	0.0879209	0.890099	2.28	1.61	1.8	0.477	-0.107	1.93	0.693	-0.0554	-0.951	1.33	-0.391	1.22	-0.988	0.811	-0.51	-1.09	-0.614	1.32	0.0791	-0.669	Q8BHL3	_RAS[Phospho_STY_NL_98 (STY): 100%]AGPVPGAVVIAEGLHPS[Phospho_STY_NL_98 (STY): 0%]LPS[Phospho_STY_NL_98 (STY): 100%]PT[Phospho_STY_NL_98 (STY): 0%]GNS[Phospho_STY_NL_98 (STY): 0%]T[Phospho_STY_NL_98 (STY): 0%]PLGT[Phospho_STY_NL_98 (STY): 0%]S[Phospho_STY_NL_98 (STY): 0%]K_	RASAGPVPGAVVIAEGLHPSLPSPTGNSTPLGTSK	3;20;23;25;28;29;33;34	1;0;1;0;0;0;0;0	671	673;690;693;695;698;699;703;704	Tbc1d10b	8.48e-06	0.00201801	0.00816805	0.853994	0.999782	0.00709574	0.999963	0.999653	TRUE
_RAS[Phospho_STY_NL_98 (STY)]QSSLESSSGPPC[Carbamidomethyl (C)]IR_	ID_15563	8.31e-05	0.00236152	0.0262548	0.430235	0.35546	0.00366976	0.432471	0.886506	0.854	0.597	0.523	0.182	-0.214	0.695	0.181	0.0329	-0.353	0.502	-0.206	0.391	-0.291	0.232	-0.109	-0.505	-0.171	0.524	0.0109	-0.138	Q99NE5	_RAS[Phospho_STY_NL_98 (STY): 100%]QS[Phospho_STY_NL_98 (STY): 0%]S[Phospho_STY_NL_98 (STY): 0%]LES[Phospho_STY_NL_98 (STY): 0%]S[Phospho_STY_NL_98 (STY): 0%]S[Phospho_STY_NL_98 (STY): 0%]GPPCIR_	RASQSSLESSSGPPCIR	3;5;6;9;10;11	1;0;0;0;0;0	1446	1448;1450;1451;1454;1455;1456	Rims1	0.00393608	0.095765	0.419202	0.908482	0.999782	0.172903	0.999963	0.999653	TRUE
_RAT[Phospho_STY_NL_98 (STY)]PEPGPESGQAPR_	ID_15578	0.182801	0.00190008	0.000584372	0.668968	0.896115	0.0349043	0.137329	0.740314	0.676	1.52	2.07	0.245	-0.0747	1.23	0.858	-0.19	-1.24	-0.565	0.0218	1.54	-1.56	0.51	-1.32	-1.64	0.508	1.74	1.37	0.318	Q5HZI2	_RAT[Phospho_STY_NL_98 (STY): 100%]PEPGPES[Phospho_STY_NL_98 (STY): 0%]GQAPR_	RATPEPGPESGQAPR	3;10	1;0	280	282;289	C2cd4cC2CD4	0.553427	0.0841048	0.0481133	0.95893	0.999782	0.443847	0.999963	0.999653	TRUE
_RENS[Phospho_STY_NL_98 (STY)]LLR_	ID_15649	5.32e-08	3.3e-05	0.000100287	0.365363	0.476888	5.81e-05	0.0721038	0.405268	1.98	1.33	1.51	0.329	-0.258	1.56	0.661	-0.302	-0.956	1.02	-0.875	0.453	-0.366	1.14	-0.0372	-0.624	-0.356	1.21	0.305	-0.658	Q80YA9	_RENS[Phospho_STY_NL_98 (STY): 100%]LLR_	RENSLLR	4	1	464	467	Cnksr2	1.48e-05	0.00577882	0.0165139	0.891833	0.999782	0.0197252	0.999963	0.999653	TRUE
_REQGSSGLGSGSSGGGGSS[Phospho_STY_NL_98 (STY)]SGLGSGYIGR_	ID_15654	0.13839	0.991872	0.00223006	0.0226503	0.881115	0.232423	0.247662	6.73e-05	1.33	0.00844	-3.22	-2.36	-0.151	-1.22	1.18	4.33	-1.75	-0.415	-1.47	-1.46	2.63	-0.592	0.273	2.48	-0.437	-1.65	0.741	3.89	Q3UHJ0	_REQGS[Phospho_STY_NL_98 (STY): 0%]S[Phospho_STY_NL_98 (STY): 0%]GLGS[Phospho_STY_NL_98 (STY): 0%]GS[Phospho_STY_NL_98 (STY): 5.6%]S[Phospho_STY_NL_98 (STY): 8.3%]GGGGS[Phospho_STY_NL_98 (STY): 2.8%]S[Phospho_STY_NL_98 (STY): 79.8%]S[Phospho_STY_NL_98 (STY): 3.6%]GLGS[Phospho_STY_NL_98 (STY): 0%]GY[Phospho_STY_NL_98 (STY): 0%]IGR_	REQGSSGLGSGSSGGGGSSSGLGSGYIGR	5;6;10;12;13;18;19;20;24;26	0;0;0;0.06;0.08;0.03;0.8;0.04;0;0	9	13;14;18;20;21;26;27;28;32;34	Aak1	0.494095	0.999381	0.108846	0.794077	0.999782	0.75029	0.999963	0.316425	FALSE
_RFS[Phospho_STY_NL_98 (STY)]EGVLQPPS[Phospho_STY_NL_98 (STY)]QDQEK_	ID_15683	0.00440964	6.54e-05	0.00404683	0.111254	0.995882	0.0816237	0.149272	0.381822	1.88	2.54	2.16	1.17	0.00375	1.28	-1.06	-0.637	-0.982	0.901	-1.18	1.37	-0.92	1.24	0.249	-0.917	0.128	1.41	-0.929	-0.509	P58871	_RFS[Phospho_STY_NL_98 (STY): 100%]EGVLQPPS[Phospho_STY_NL_98 (STY): 100%]QDQEK_	RFSEGVLQPPSQDQEK	3;11	1;1	427	429;437	Tnks1bp1	0.0733529	0.00919337	0.154862	0.824582	0.999782	0.574042	0.999963	0.999653	TRUE
_RFS[Phospho_STY_NL_98 (STY)]LNLGGIADAPK_	ID_15690	0.168932	0.00342667	0.0434222	0.449197	0.727647	0.0261362	0.222989	0.380403	0.398	0.81	0.67	0.247	-0.114	0.74	0.4	-0.287	-0.375	0.0225	-0.796	0.0139	0.0948	0.765	0.342	-0.0187	-0.111	0.629	0.288	-0.398	Q9QYX7	_RFS[Phospho_STY_NL_98 (STY): 100%]LNLGGIADAPK_	RFSLNLGGIADAPK	3	1	842	844	Pclo	0.538167	0.122773	0.515939	0.912761	0.999782	0.405092	0.999963	0.999653	FALSE
_RGS[Phospho_STY_NL_98 (STY)]GSAC[Carbamidomethyl (C)]SLFC[Carbamidomethyl (C)]C[Carbamidomethyl (C)]C[Carbamidomethyl (C)]GR_	ID_15752	0.527717	0.000184821	0.551706	0.67131	0.443519	0.327631	0.8779	0.746989	-0.541	-3.16	-0.58	0.413	-0.747	0.956	0.149	-0.314	1.76	1.22	2.7	-0.468	-1.15	-1.73	-0.734	-1.89	-0.562	0.394	-0.412	-0.876	Q99J21	_RGS[Phospho_STY_NL_98 (STY): 100%]GS[Phospho_STY_NL_98 (STY): 0%]ACS[Phospho_STY_NL_98 (STY): 0%]LFCCCGR_	RGSGSACSLFCCCGR	3;5;8	1;0;0	555	557;559;562	Mcoln1	0.802354	0.0185984	0.931407	0.959291	0.999782	0.80735	0.999963	0.999653	TRUE
_RGS[Phospho_STY_NL_98 (STY)]IS[Phospho_STY_NL_98 (STY)]SMSSVSSVLDEK_	ID_15755	5.42e-06	0.0429945	0.0738934	0.0655361	0.699817	0.0431859	0.292528	0.675811	2.88	1.11	1.19	1.23	0.253	1.35	0.694	0.274	-1.16	1.72	0.325	1.43	-1.23	-0.0431	-0.00597	-0.978	-0.811	0.539	-0.117	-0.536	Q80Y56	_RGS[Phospho_STY_NL_98 (STY): 80.9%]IS[Phospho_STY_NL_98 (STY): 79.6%]S[Phospho_STY_NL_98 (STY): 34.5%]MS[Phospho_STY_NL_98 (STY): 3.8%]S[Phospho_STY_NL_98 (STY): 0.4%]VS[Phospho_STY_NL_98 (STY): 0.5%]S[Phospho_STY_NL_98 (STY): 0.3%]VLDEK_	RGSISSMSSVSSVLDEK	3;5;6;8;9;11;12	0.81;0.8;0.35;0.04;0;0;0	227	229;231;232;234;235;237;238	Rbsn	0.000482668	0.519519	0.618419	0.824013	0.999782	0.474085	0.999963	0.999653	TRUE
_RGS[Phospho_STY_NL_98 (STY)]QPDAELDGAGTS[Phospho_STY_NL_98 (STY)]LLR_	ID_15776	8.76e-05	0.00281963	0.000767113	0.13162	0.820708	0.00212395	0.0886738	0.830869	3.07	2.12	2.94	1.27	0.189	2.67	1.44	0.178	-1.22	1.86	-0.145	1.97	-2.16	0.787	-0.889	-1.97	-0.883	1.78	0.553	-0.705	Q6PE13	_RGS[Phospho_STY_NL_98 (STY): 100%]QPDAELDGAGT[Phospho_STY_NL_98 (STY): 0.1%]S[Phospho_STY_NL_98 (STY): 99.9%]LLR_	RGSQPDAELDGAGTSLLR	3;14;15	1;0;1	843	845;856;857	Prrt3	0.00409263	0.107901	0.0565859	0.834684	0.999782	0.139207	0.999963	0.999653	TRUE
_RHS[Phospho_STY_NL_98 (STY)]S[Phospho_STY_NL_98 (STY)]GSMDDRPSISAR_	ID_15842	0.281224	0.00278706	0.759822	0.321666	0.685359	0.0447303	0.885595	0.61047	-1.43	-3.83	-0.46	-1.5	-0.61	-3.07	0.217	-0.767	0.891	-0.542	2.13	-1.7	0.38	-0.0798	-1.12	-0.23	0.955	-2.12	1.17	0.187	Q8BPQ7	_RHS[Phospho_STY_NL_98 (STY): 100%]S[Phospho_STY_NL_98 (STY): 99.9%]GS[Phospho_STY_NL_98 (STY): 0.1%]MDDRPS[Phospho_STY_NL_98 (STY): 0%]IS[Phospho_STY_NL_98 (STY): 0%]AR_	RHSSGSMDDRPSISAR	3;4;6;12;14	1;1;0;0;0	227	229;230;232;238;240	Sgsm1	0.646283	0.107873	0.969835	0.873676	0.999782	0.480048	0.999963	0.999653	FALSE
_RIS[Phospho_STY_NL_98 (STY)]MEDLNK_	ID_15882	0.00109475	0.00181736	0.116522	0.79346	0.0339138	0.222021	0.418433	0.823901	0.765	0.677	0.403	0.0666	-0.55	0.312	0.206	-0.0566	-0.312	0.453	-0.33	0.347	-0.011	0.392	0.0556	-0.561	-0.135	0.178	0.0717	-0.191	Q8K0D0	_RIS[Phospho_STY_NL_98 (STY): 100%]MEDLNK_	RISMEDLNK	3	1	135	137	Cdk17	0.0262949	0.0818414	0.706571	0.978208	0.999782	0.743249	0.999963	0.999653	TRUE
_RIS[Phospho_STY_NL_98 (STY)]QTSQVS[Phospho_STY_NL_98 (STY)]IDAAHGYSPR_	ID_15888	1.68e-06	4.32e-05	0.0280391	0.383523	0.419143	0.0178041	0.522976	0.680904	7.47	5.77	3.59	1.4	-1.3	3.89	1.02	-0.659	-3.78	3.69	-2.71	3.06	-0.846	2.75	0.554	-2.14	-1.2	2.69	-0.173	-1.86	E9Q401	_RIS[Phospho_STY_NL_98 (STY): 100%]QT[Phospho_STY_NL_98 (STY): 0%]S[Phospho_STY_NL_98 (STY): 0%]QVS[Phospho_STY_NL_98 (STY): 100%]IDAAHGY[Phospho_STY_NL_98 (STY): 0%]S[Phospho_STY_NL_98 (STY): 0%]PR_	RISQTSQVSIDAAHGYSPR	3;5;6;9;16;17	1;0;0;1;0;0	2805	2807;2809;2810;2813;2820;2821	Ryr2	0.000199919	0.0071201	0.430409	0.895519	0.999782	0.345115	0.999963	0.999653	TRUE
_RLPSS[Phospho_STY_NL_98 (STY)]PAS[Phospho_STY_NL_98 (STY)]PSPK_	ID_15965	0.71253	0.988882	5.51e-05	0.836108	0.962156	0.867206	0.238543	0.0458342	-0.469	-0.0165	-6.26	-0.299	-0.0686	-0.242	-1.71	-2.94	1.81	1.34	1.34	1.32	1.97	-4.3	1.67	1.9	-1.11	-1.36	-2.83	-4.05	Q9Z2H5	_RLPS[Phospho_STY_NL_98 (STY): 1.5%]S[Phospho_STY_NL_98 (STY): 98.5%]PAS[Phospho_STY_NL_98 (STY): 90.3%]PS[Phospho_STY_NL_98 (STY): 9.8%]PK_	RLPSSPASPSPK	4;5;8;10	0.01;0.98;0.9;0.1	537	540;541;544;546	Epb41l1	0.894338	0.999381	0.0119829	0.986063	0.999782	0.982662	0.999963	0.999653	TRUE
_RLPSS[Phospho_STY_NL_98 (STY)]PASPS[Phospho_STY_NL_98 (STY)]PKGT[Phospho_STY_NL_98 (STY)]PEK_	ID_15968	0.117225	0.00207339	0.0310689	0.582963	0.830077	0.0455993	0.0779244	0.692228	2.39	4.5	3.77	0.943	0.368	3.49	3.06	0.679	-0.563	1.83	-1.84	2.67	-2.13	1.64	-1.19	-1.76	-1.72	1.77	1.34	-1.04	Q9Z2H5	_RLPS[Phospho_STY_NL_98 (STY): 1.8%]S[Phospho_STY_NL_98 (STY): 98.1%]PAS[Phospho_STY_NL_98 (STY): 0%]PS[Phospho_STY_NL_98 (STY): 100%]PKGT[Phospho_STY_NL_98 (STY): 100%]PEK_	RLPSSPASPSPKGTPEK	4;5;8;10;14	0.02;0.98;0;1;1	537	540;541;544;546;550	Epb41l1	0.46265	0.0887148	0.446809	0.939263	0.999782	0.483529	0.999963	0.999653	FALSE
_RLS[Phospho_STY_NL_98 (STY)]DSSFVANLPNGYMPDLQRPESSSSSPAS[Phospho_STY_NL_98 (STY)]PATER_	ID_16010	0.754258	0.167863	0.000128029	0.273797	0.569718	0.738797	0.780014	0.318023	0.21	0.867	3.11	0.838	0.434	-0.254	0.213	0.764	-0.544	-0.334	-0.113	0.754	-1.17	1.94	-0.336	-0.74	-0.0748	-0.329	0.138	0.689	Q8JZP2	_RLSDSSFVANLPNGYMPDLQRPESSSSSPASPATER_	RLSDSSFVANLPNGYMPDLQRPESSSSSPASPATER			7	None	Syn3	0.91101	0.869866	0.019159	0.861623	0.999782	0.957671	0.999963	0.999653	TRUE
_RLS[Phospho_STY_NL_98 (STY)]ESSALK_	ID_16015	0.0530761	0.673006	0.47718	0.0373993	0.827683	0.00100051	0.000129028	0.00124096	-1.24	0.247	0.509	1.52	0.156	2.47	2.92	2.42	0.367	-0.869	0.284	0.531	-0.603	-0.0943	0.912	-0.448	-2.07	0.395	0.847	0.345	Q91XU0	_RLS[Phospho_STY_NL_98 (STY): 90.2%]ES[Phospho_STY_NL_98 (STY): 9.6%]S[Phospho_STY_NL_98 (STY): 0.2%]ALK_	RLSESSALK	3;5;6	0.9;0.1;0	73	75;77;78	Wrnip1	0.328491	0.997038	0.915024	0.824013	0.999782	0.092672	0.22498	0.999653	FALSE
_RLS[Phospho_STY_NL_98 (STY)]LPADIR_	ID_16033	5.9e-06	2.96e-06	0.00646426	0.883269	0.158436	0.00866342	0.184643	0.718681	0.95	0.917	0.612	0.032	-0.31	0.589	0.291	-0.0784	-0.569	0.381	-0.578	0.339	-0.0479	0.564	-0.016	-0.357	-0.0845	0.504	0.206	-0.163	Q04735	_RLS[Phospho_STY_NL_98 (STY): 100%]LPADIR_	RLSLPADIR	3	1	117	119	Cdk16	0.000506079	0.00119037	0.19858	0.992103	0.999782	0.25493	0.999963	0.999653	TRUE
_RLS[Phospho_STY_NL_98 (STY)]TS[Phospho_STY_NL_98 (STY)]PVR_	ID_16084	9.54e-06	0.0430224	0.00160694	0.0714973	0.67358	0.0134517	0.550256	0.833223	1.53	0.605	1.18	0.656	-0.151	0.911	0.215	-0.0756	-0.961	0.564	0.352	0.957	-1.02	0.16	-0.367	-1.17	-0.000635	0.911	0.214	-0.0763	Q9WV92	_RLS[Phospho_STY_NL_98 (STY): 100%]T[Phospho_STY_NL_98 (STY): 0%]S[Phospho_STY_NL_98 (STY): 100%]PVR_	RLSTSPVR	3;4;5	1;0;1	597	599;600;601	Epb41l3	0.000744223	0.519519	0.0891034	0.824013	0.999782	0.306246	0.999963	0.999653	TRUE
_RLS[Phospho_STY_NL_98 (STY)]VKNS[Phospho_STY_NL_98 (STY)]FC[Carbamidomethyl (C)]R_	ID_16089	2.47e-05	0.227973	0.109009	0.59591	0.325514	0.0507075	0.929834	0.835221	1.85	0.458	0.748	0.245	0.456	0.917	0.0406	-0.096	-0.716	1.14	0.798	1.26	-1.35	-0.599	-1.1	-0.891	-0.103	0.814	-0.062	-0.199	Q6V4S5	_RLS[Phospho_STY_NL_98 (STY): 100%]VKNS[Phospho_STY_NL_98 (STY): 100%]FCR_	RLSVKNSFCR	3;7	1;1	2001	2003;2007	Sdk2	0.00153119	0.936362	0.695009	0.941878	0.999782	0.498658	0.999963	0.999653	TRUE
_RPAGGS[Phospho_STY_NL_98 (STY)]LGAVS[Phospho_STY_NL_98 (STY)]PALSGGQAR_	ID_16145	2.66e-07	4.8e-08	2.77e-06	0.0586554	0.585617	2.15e-06	0.0314805	0.934596	2.99	3	3.03	1.13	0.32	3.07	1.29	0.0482	-1.14	1.85	-1.27	1.73	-1.6	1.43	-0.477	-1.28	-1.02	2.05	0.269	-0.971	P35283	_RPAGGS[Phospho_STY_NL_98 (STY): 100%]LGAVS[Phospho_STY_NL_98 (STY): 100%]PALS[Phospho_STY_NL_98 (STY): 0%]GGQAR_	RPAGGSLGAVSPALSGGQAR	6;11;15	1;1;0	10	15;20;24	Rab12	5.35e-05	6.5e-05	0.00155754	0.824013	0.999782	0.00237778	0.999963	0.999653	TRUE
_RPAGGS[Phospho_STY_NL_98 (STY)]LGAVSPALSGGQAR_	ID_16146	9.64e-05	0.00191669	0.00369305	0.708937	0.64138	0.0012967	0.166176	0.919308	0.893	0.645	0.733	0.091	-0.114	0.82	0.34	0.0247	-0.252	0.641	-0.255	0.39	-0.249	0.485	-0.158	-0.362	-0.396	0.424	-0.0561	-0.371	P35283	_RPAGGS[Phospho_STY_NL_98 (STY): 100%]LGAVS[Phospho_STY_NL_98 (STY): 0%]PALS[Phospho_STY_NL_98 (STY): 0%]GGQAR_	RPAGGSLGAVSPALSGGQAR	6;11;15	1;0;0	10	15;20;24	Rab12	0.00444076	0.0841048	0.145773	0.966946	0.999782	0.104665	0.999963	0.999653	TRUE
_RPS[Phospho_STY_NL_98 (STY)]HEGYLAAPS[Phospho_STY_NL_98 (STY)]LEGPGPDGDGQMQLVTSL_	ID_16224	0.0460504	0.0021955	0.0875672	0.309438	0.909918	0.408509	0.589803	0.873425	1.37	2.01	1.33	0.786	-0.0871	0.638	-0.415	-0.123	-0.539	0.835	-0.912	1.1	-0.499	0.833	0.287	-0.586	-0.215	0.423	-0.631	-0.338	Q80TR1	_RPS[Phospho_STY_NL_98 (STY): 76.6%]HEGY[Phospho_STY_NL_98 (STY): 23.4%]LAAPS[Phospho_STY_NL_98 (STY): 100%]LEGPGPDGDGQMQLVT[Phospho_STY_NL_98 (STY): 0%]S[Phospho_STY_NL_98 (STY): 0%]L_	RPSHEGYLAAPSLEGPGPDGDGQMQLVTSL	3;7;12;28;29	0.77;0.23;1;0;0	1437	1439;1443;1448;1464;1465	Adgrl1	0.305191	0.0920078	0.657062	0.867353	0.999782	0.847833	0.999963	0.999653	FALSE
_RPS[Phospho_STY_NL_98 (STY)]LGELLLR_	ID_16228	0.0201682	0.00148511	0.0701723	0.749284	0.349297	0.00706696	0.239075	0.784989	0.635	0.824	0.557	0.097	-0.285	0.843	0.359	-0.0828	-0.682	-0.0476	-0.462	0.362	-0.276	0.281	-0.179	-0.561	0.174	1.02	0.533	0.0913	Q3U2I3	_RPS[Phospho_STY_NL_98 (STY): 100%]LGELLLR_	RPSLGELLLR	3	1	861	863	Fam160a2	0.195703	0.0726071	0.610758	0.974285	0.999782	0.23399	0.999963	0.999653	FALSE
_RRS[Phospho_STY_NL_98 (STY)]ESSGNLPSVADTR_	ID_16359	0.0155555	0.622283	0.108951	0.273054	0.242558	0.558872	0.855338	0.000285955	2.61	0.483	1.94	1.32	-1.41	-0.7	0.218	-4.6	-0.486	2.12	1.72	2.2	-1.45	0.488	-0.133	-2.86	0.308	-0.392	0.526	-4.29	O08715	_RRS[Phospho_STY_NL_98 (STY): 96.3%]ES[Phospho_STY_NL_98 (STY): 3.7%]S[Phospho_STY_NL_98 (STY): 0.1%]GNLPS[Phospho_STY_NL_98 (STY): 0%]VADT[Phospho_STY_NL_98 (STY): 0%]R_	RRSESSGNLPSVADTR	3;5;6;11;15	0.96;0.04;0;0;0	99	101;103;104;109;113	Akap1	0.168495	0.997038	0.695009	0.861623	0.999782	0.901517	0.999963	0.517959	FALSE
_RS[Phospho_STY_NL_98 (STY)]PLSYPAVNR_	ID_16407	6.89e-11	0.0134314	0.00316451	0.238316	0.307483	0.0347683	0.314229	0.968206	2.21	0.658	0.971	0.376	-0.325	0.682	0.32	-0.0126	-2.07	0.134	-0.421	0.237	-0.127	0.845	0.249	-0.451	0.362	1.04	0.682	0.349	P59764	_RS[Phospho_STY_NL_98 (STY): 99.9%]PLS[Phospho_STY_NL_98 (STY): 0.1%]Y[Phospho_STY_NL_98 (STY): 0%]PAVNR_	RSPLSYPAVNR	2;5;6	1;0;0	1639	1640;1643;1644	Dock4	1.87e-07	0.282893	0.132958	0.853994	0.999782	0.443847	0.999963	0.999653	TRUE
_RS[Phospho_STY_NL_98 (STY)]PPPSPTTQR_	ID_16413	1.47e-06	8.27e-06	7.52e-05	0.818773	0.933505	0.0003772	0.0590894	0.986351	-1.39	-1.18	-1.26	-0.0678	0.0247	-1.11	-0.567	-0.00506	0.147	-1.24	0.807	-0.372	0.198	-1.06	0.13	0.223	0.736	-0.376	0.169	0.731	Q8BZ98	_RS[Phospho_STY_NL_98 (STY): 100%]PPPS[Phospho_STY_NL_98 (STY): 0%]PT[Phospho_STY_NL_98 (STY): 0%]T[Phospho_STY_NL_98 (STY): 0%]QR_	RSPPPSPTTQR	2;6;8;9	1;0;0;0	762	763;767;769;770	Dnm3	0.000181507	0.00213276	0.0140356	0.983883	0.999782	0.0534705	0.999963	0.999653	TRUE
_RS[Phospho_STY_NL_98 (STY)]PTSS[Phospho_STY_NL_98 (STY)]PTPQR_	ID_16427	8.26e-09	1.64e-05	0.00531403	0.118983	0.211095	0.31589	0.243188	0.0773731	7.45	4.84	3.65	1.99	-1.59	1.28	1.49	-2.27	-4.63	2.82	-1.93	2.91	-1.21	2.44	0.785	-2.8	0.359	1.63	1.85	-1.91	P39053	_RS[Phospho_STY_NL_98 (STY): 100%]PT[Phospho_STY_NL_98 (STY): 0%]S[Phospho_STY_NL_98 (STY): 0%]S[Phospho_STY_NL_98 (STY): 100%]PT[Phospho_STY_NL_98 (STY): 0%]PQR_	RSPTSSPTPQR	2;4;5;6;8	1;0;0;1;0	773	774;776;777;778;780	Dnm1	4.34e-06	0.00343662	0.179918	0.824582	0.999782	0.800255	0.999963	0.999653	TRUE
_RS[Phospho_STY_NL_98 (STY)]PTSSPTPQR_	ID_16429	2.84e-08	0.00174421	1.08e-05	0.0365764	0.499324	0.0081412	0.0844823	0.81564	4.8	2.29	4.1	1.82	0.579	2.33	1.5	0.2	-3.88	0.914	-1.7	0.587	-1.47	2.63	0.351	-0.893	0.284	2.62	1.78	0.484	P39053	_RS[Phospho_STY_NL_98 (STY): 99.6%]PT[Phospho_STY_NL_98 (STY): 0.4%]S[Phospho_STY_NL_98 (STY): 0%]S[Phospho_STY_NL_98 (STY): 0%]PT[Phospho_STY_NL_98 (STY): 0%]PQR_	RSPTSSPTPQR	2;4;5;6;8	1;0;0;0;0	773	774;776;777;778;780	Dnm1	9.88e-06	0.0796472	0.0035473	0.824013	0.999782	0.250546	0.999963	0.999653	TRUE
_RS[Phospho_STY_NL_98 (STY)]QEVTDFLAPLQTSSR_	ID_16433	6.02e-07	3.07e-06	9.36e-07	0.0389552	0.439417	2.07e-06	0.0202179	0.616685	1.63	1.39	1.81	0.698	-0.257	1.74	0.789	-0.166	-1.05	0.577	-0.826	0.569	-0.535	1.28	0.162	-0.792	-0.362	1.38	0.426	-0.528	Q9QYX7	_RS[Phospho_STY_NL_98 (STY): 100%]QEVT[Phospho_STY_NL_98 (STY): 0%]DFLAPLQT[Phospho_STY_NL_98 (STY): 0%]S[Phospho_STY_NL_98 (STY): 0%]S[Phospho_STY_NL_98 (STY): 0%]R_	RSQEVTDFLAPLQTSSR	2;6;14;15;16	1;0;0;0;0	4015	4016;4020;4028;4029;4030	Pclo	9.83e-05	0.00119173	0.00090415	0.824013	0.999782	0.00237778	0.999963	0.999653	TRUE
_RSES[Phospho_STY_NL_98 (STY)]PFEGK_	ID_16473	0.261964	0.00212696	0.0453675	0.0393033	0.166358	0.549482	0.716462	0.633032	1.11	2.93	2.28	2.35	1.56	0.67	0.406	-0.534	-2.66	-1.55	-2.42	0.513	-0.907	1.37	1.44	0.654	1.26	1.93	1.67	0.727	P14873	_RS[Phospho_STY_NL_98 (STY): 1.2%]ES[Phospho_STY_NL_98 (STY): 98.8%]PFEGK_	RSESPFEGK	2;4	0.01;0.99	1419	1420;1422	Map1b	0.630333	0.0904069	0.525588	0.824013	0.999782	0.89738	0.999963	0.999653	FALSE
_RT[Phospho_STY_NL_98 (STY)]SM[Oxidation (M)]GGTQQQFVEGVR_	ID_16532	0.434291	0.471071	0.494919	5.81e-06	0.349207	0.339532	0.724594	0.27759	0.459	0.394	0.456	3.31	0.626	0.639	0.235	0.727	-0.469	-0.00934	-0.592	-0.198	-0.672	-0.217	2.64	-0.0463	-0.372	0.267	-0.137	0.355	Q02248	_RT[Phospho_STY_NL_98 (STY): 83.3%]S[Phospho_STY_NL_98 (STY): 14.2%]M[Oxidation (M): 100%]GGT[Phospho_STY_NL_98 (STY): 2.6%]QQQFVEGVR_	RTSMGGTQQQFVEGVR	2;3;7	0.83;0.14;0.03	550	551;552;556	Ctnnb1	0.752416	0.997038	0.920623	0.0503163	0.999782	0.813261	0.999963	0.999653	FALSE
_RVPGS[Phospho_STY_NL_98 (STY)]SGHLHK_	ID_16581	0.197988	0.899437	0.661796	0.597932	2e-05	0.131197	0.0125045	0.435327	0.881	0.0799	-0.338	-0.408	3.57	-1.18	-1.98	-0.604	-0.424	0.457	-0.407	-0.327	-0.398	-0.736	-0.806	3.17	0.918	-0.261	-1.07	0.313	Q9Z1W9	_RVPGS[Phospho_STY_NL_98 (STY): 99.5%]S[Phospho_STY_NL_98 (STY): 0.5%]GHLHK_	RVPGSSGHLHK	5;6	0.99;0.01	378	382;383	Stk39	0.571979	0.99814	0.952883	0.942279	0.269181	0.65366	0.999963	0.999653	FALSE
_RVS[Phospho_STY_NL_98 (STY)]LSEIGFGK_	ID_16594	0.00958198	0.00340343	0.00875108	0.777957	0.336478	0.00495858	0.109298	0.726759	0.558	0.592	0.642	0.0671	-0.23	0.692	0.385	0.0832	-0.31	0.248	-0.439	0.152	-0.0965	0.546	-0.0294	-0.326	-0.187	0.505	0.199	-0.103	Q04735	_RVS[Phospho_STY_NL_98 (STY): 100%]LS[Phospho_STY_NL_98 (STY): 0%]EIGFGK_	RVSLSEIGFGK	3;5	1;0	151	153;155	Cdk16	0.124765	0.122479	0.230999	0.976557	0.999782	0.204128	0.999963	0.999653	FALSE
_S[Phospho_STY_NL_98 (STY)]ADWTEELGVR_	ID_16651	1.22e-06	1.98e-05	1.02e-05	0.269574	0.746069	0.0003619	0.047401	0.903953	1.21	0.967	1.23	0.284	-0.0828	0.964	0.515	0.0308	-0.832	0.379	-0.607	0.36	-0.415	0.814	-0.131	-0.498	-0.0739	0.89	0.441	-0.0431	Q9JL04	_S[Phospho_STY_NL_98 (STY): 100%]ADWT[Phospho_STY_NL_98 (STY): 0%]EELGVR_	SADWTEELGVR	1;5	1;0	459	459;463	Fmn2	0.000155925	0.00394303	0.0035473	0.861623	0.999782	0.0521187	0.999963	0.999653	TRUE
_S[Phospho_STY_NL_98 (STY)]AEEGEVTESK_	ID_16659	3.99e-07	0.000261228	0.000226741	0.0703916	0.015575	0.00555522	0.171437	0.907571	1.99	1.26	1.56	0.73	-0.987	1.14	0.549	-0.0462	-0.904	1.09	-0.603	0.657	-0.596	0.962	0.135	-1.58	-0.201	0.94	0.347	-0.248	P58871	_S[Phospho_STY_NL_98 (STY): 100%]AEEGEVT[Phospho_STY_NL_98 (STY): 0%]ES[Phospho_STY_NL_98 (STY): 0%]K_	SAEEGEVTESK	1;8;10	1;0;0	1657	1657;1664;1666	Tnks1bp1	6.99e-05	0.0241962	0.0284334	0.824013	0.999782	0.214013	0.999963	0.999653	TRUE
_S[Phospho_STY_NL_98 (STY)]AELYSTSR_	ID_16660	8.31e-07	0.00027373	0.00871153	0.722997	0.414828	0.000444003	0.680443	0.448495	2.43	1.59	1.36	-0.179	-0.412	1.87	0.208	-0.383	-1.41	1.02	-0.921	0.669	0.0276	1.39	-0.151	-0.385	-0.4	1.47	-0.193	-0.783	Q80U49	_S[Phospho_STY_NL_98 (STY): 86%]AELY[Phospho_STY_NL_98 (STY): 3.5%]S[Phospho_STY_NL_98 (STY): 3.5%]T[Phospho_STY_NL_98 (STY): 3.5%]S[Phospho_STY_NL_98 (STY): 3.5%]R_	SAELYSTSR	1;5;6;7;8	0.86;0.04;0.04;0.04;0.04	1186	1186;1190;1191;1192;1193	Cep170b	0.000123136	0.0250693	0.230999	0.967894	0.999782	0.0588466	0.999963	0.999653	TRUE
_S[Phospho_STY_NL_98 (STY)]AKPETVIDSLLQ_	ID_16671	1.95e-05	0.000164198	0.0122147	0.0652038	0.119238	0.00305981	0.474868	0.323468	1.29	1.04	0.813	0.591	-0.497	0.972	0.226	-0.313	-0.548	0.738	-0.412	0.624	-0.397	0.416	0.194	-0.894	-0.186	0.786	0.0405	-0.499	P28741	_S[Phospho_STY_NL_98 (STY): 100%]AKPET[Phospho_STY_NL_98 (STY): 0%]VIDS[Phospho_STY_NL_98 (STY): 0%]LLQ_	SAKPETVIDSLLQ	1;6;10	1;0;0	689	689;694;698	Kif3a	0.00127428	0.0170494	0.281883	0.824013	0.999782	0.161427	0.999963	0.999653	TRUE
_S[Phospho_STY_NL_98 (STY)]ALFAQLNQGEAITK_	ID_16672	0.00772019	0.000102478	0.0616407	0.00255022	0.720583	0.0246204	0.0279832	0.147511	0.527	0.741	0.414	0.685	-0.078	0.501	0.489	0.319	-0.192	0.335	-0.702	0.0387	-0.0937	0.32	0.591	-0.172	-0.292	0.209	0.198	0.0269	Q9CYT6	_S[Phospho_STY_NL_98 (STY): 100%]ALFAQLNQGEAIT[Phospho_STY_NL_98 (STY): 0%]K_	SALFAQLNQGEAITK	1;14	1;0	261	261;274	Cap2	0.106823	0.0123058	0.591098	0.565512	0.999782	0.39554	0.999963	0.999653	TRUE
_S[Phospho_STY_NL_98 (STY)]APC[Carbamidomethyl (C)]GSLAFSGDR_	ID_16677	0.00539833	0.000774354	0.00977608	0.04756	0.935818	0.00737205	0.102353	0.813831	0.904	1.03	0.95	0.72	-0.0288	0.987	0.59	0.0841	-0.86	0.0442	-0.936	0.0959	0.0774	1.03	0.797	0.0487	-0.326	0.661	0.264	-0.242	Q9QYR6	_S[Phospho_STY_NL_98 (STY): 100%]APCGS[Phospho_STY_NL_98 (STY): 0%]LAFS[Phospho_STY_NL_98 (STY): 0%]GDR_	SAPCGSLAFSGDR	1;6;10	1;0;0	2162	2162;2167;2171	Map1a	0.0833367	0.0479008	0.244138	0.824013	0.999782	0.236994	0.999963	0.999653	TRUE
_S[Phospho_STY_NL_98 (STY)]APSS[Phospho_STY_NL_98 (STY)]PAPR_	ID_16680	0.00757197	0.310196	3.53e-06	0.000260689	0.000188919	0.00920661	0.0963877	0.513372	1.5	0.517	3.16	2.4	2.46	1.66	1.04	0.406	-0.184	1.32	0.681	1.2	-2.98	0.183	-0.579	-0.519	-0.853	0.809	0.19	-0.447	Q3U1Y4	_S[Phospho_STY_NL_98 (STY): 100%]APS[Phospho_STY_NL_98 (STY): 0%]S[Phospho_STY_NL_98 (STY): 100%]PAPR_	SAPSSPAPR	1;4;5	1;0;1	732	732;735;736	Dennd4b	0.105593	0.974624	0.00169071	0.197918	0.466298	0.261931	0.999963	0.999653	TRUE
_S[Phospho_STY_NL_98 (STY)]DGLRS[Phospho_STY_NL_98 (STY)]PGEVVYLR_	ID_16721	2.73e-06	0.000725568	2.8e-05	0.0171772	0.4198	0.000154724	0.12402	0.404601	2.24	1.43	2.23	1.2	0.398	1.98	0.765	0.412	-1.11	1.13	0.184	1.62	-1.96	0.27	-0.756	-1.56	-0.449	1.53	0.316	-0.0376	Q0GA42	_S[Phospho_STY_NL_98 (STY): 100%]DGLRS[Phospho_STY_NL_98 (STY): 100%]PGEVVY[Phospho_STY_NL_98 (STY): 0%]LR_	SDGLRSPGEVVYLR	1;6;12	1;1;0	845	845;850;856	Cnnm1	0.000290968	0.0460242	0.00748768	0.788799	0.999782	0.0340852	0.999963	0.999653	TRUE
_S[Phospho_STY_NL_98 (STY)]DNALHLASER_	ID_16728	3.98e-07	0.00157822	0.00519998	0.0369666	0.520211	0.0171537	0.485898	0.73638	1.05	0.566	0.606	0.446	-0.135	0.512	0.146	-0.0706	-0.441	0.608	-0.469	0.0979	-0.111	0.496	0.335	-0.246	-0.169	0.344	-0.0223	-0.239	Q80Y24	_S[Phospho_STY_NL_98 (STY): 100%]DNALHLAS[Phospho_STY_NL_98 (STY): 0%]ER_	SDNALHLASER	1;9	1;0	696	696;704	Prickle2	6.99e-05	0.0737196	0.178292	0.824013	0.999782	0.339014	0.999963	0.999653	TRUE
_S[Phospho_STY_NL_98 (STY)]EDLSSGVPKPPAASILHSHSYSDEFGPSGTDFTR_	ID_16748	0.0001604	0.00240084	0.0127919	0.595526	0.65575	0.0217736	0.119077	0.585079	4.28	3.13	3.09	-0.643	-0.54	2.84	-1.91	-0.662	-0.971	3.31	-0.511	2.62	-1.57	1.53	-2.21	-2.11	-0.5	2.34	-2.41	-1.16	F6SEU4	_S[Phospho_STY_NL_98 (STY): 98.2%]EDLS[Phospho_STY_NL_98 (STY): 0.7%]S[Phospho_STY_NL_98 (STY): 1.2%]GVPKPPAAS[Phospho_STY_NL_98 (STY): 0%]ILHS[Phospho_STY_NL_98 (STY): 0%]HS[Phospho_STY_NL_98 (STY): 0%]Y[Phospho_STY_NL_98 (STY): 0%]S[Phospho_STY_NL_98 (STY): 0%]DEFGPS[Phospho_STY_NL_98 (STY): 0%]GT[Phospho_STY_NL_98 (STY): 0%]DFT[Phospho_STY_NL_98 (STY): 0%]R_	SEDLSSGVPKPPAASILHSHSYSDEFGPSGTDFTR	1;5;6;15;19;21;22;23;29;31;34	0.98;0.01;0.01;0;0;0;0;0;0;0;0	985	985;989;990;999;1003;1005;1006;1007;1013;1015;1018	Syngap1	0.00644051	0.0965162	0.29078	0.941612	0.999782	0.372603	0.999963	0.999653	TRUE
_S[Phospho_STY_NL_98 (STY)]FEVEEIEPPNSTPPR_	ID_16782	1.08e-05	5.51e-05	0.00169723	0.285101	0.141131	0.00237484	0.131965	0.659921	1.21	1.02	0.938	0.308	-0.425	0.906	0.436	-0.126	-1.46	-0.248	-0.135	0.881	-0.775	0.163	-0.467	-1.2	0.545	1.45	0.98	0.419	Q80UG5	_S[Phospho_STY_NL_98 (STY): 100%]FEVEEIEPPNS[Phospho_STY_NL_98 (STY): 0%]T[Phospho_STY_NL_98 (STY): 0%]PPR_	SFEVEEIEPPNSTPPR	1;12;13	1;0;0	30	30;41;42	Septin9	0.000797849	0.00832125	0.0911035	0.862031	0.999782	0.146702	0.999963	0.999653	TRUE
_S[Phospho_STY_NL_98 (STY)]FQESLGQGSR_	ID_16793	1.93e-05	0.00383708	0.00813844	0.739436	0.33825	0.00515053	0.379883	0.919337	1.36	0.821	0.913	0.111	-0.322	0.969	0.295	-0.0339	0.0828	1.45	-0.272	0.549	-0.48	0.433	-0.369	-0.802	-0.591	0.378	-0.296	-0.625	Q80Y24	_S[Phospho_STY_NL_98 (STY): 100%]FQES[Phospho_STY_NL_98 (STY): 0%]LGQGS[Phospho_STY_NL_98 (STY): 0%]R_	SFQESLGQGSR	1;5;10	1;0;0	732	732;736;741	Prickle2	0.00126844	0.134232	0.220752	0.972103	0.999782	0.206654	0.999963	0.999653	TRUE
_S[Phospho_STY_NL_98 (STY)]FSDVLPESPK_	ID_16802	0.00180985	8.58e-05	0.000749311	0.202604	0.147078	0.279471	0.498239	0.790503	1.42	1.71	1.76	0.637	-0.727	0.54	-0.337	-0.132	-0.948	0.474	-0.629	1.08	-1.21	0.546	-0.577	-1.94	0.757	1.3	0.42	0.625	Q3V0G7	_S[Phospho_STY_NL_98 (STY): 82.7%]FS[Phospho_STY_NL_98 (STY): 17.3%]DVLPES[Phospho_STY_NL_98 (STY): 0%]PK_	SFSDVLPESPK	1;3;9	0.83;0.17;0	447	447;449;455	Garnl3	0.0383172	0.0111907	0.0555239	0.853994	0.999782	0.775418	0.999963	0.999653	TRUE
_S[Phospho_STY_NL_98 (STY)]FSEGSFLTSK_	ID_16804	2.78e-06	4.89e-06	0.0121731	0.0542387	0.0938891	0.00488578	0.306489	0.52994	1.04	0.937	0.588	0.447	-0.387	0.665	0.235	-0.144	-0.335	0.703	-0.624	0.312	-0.104	0.485	0.343	-0.491	-0.247	0.418	-0.0127	-0.391	Q5QNQ6	_S[Phospho_STY_NL_98 (STY): 99.2%]FS[Phospho_STY_NL_98 (STY): 0.8%]EGS[Phospho_STY_NL_98 (STY): 0%]FLT[Phospho_STY_NL_98 (STY): 0%]S[Phospho_STY_NL_98 (STY): 0%]K_	SFSEGSFLTSK	1;3;6;9;10	0.99;0.01;0;0;0	428	428;430;433;436;437	Osbp2	0.000293791	0.00162615	0.281883	0.824013	0.999782	0.203703	0.999963	0.999653	TRUE
_S[Phospho_STY_NL_98 (STY)]FSSGLQHSLSSSESLPGSPTHSLSPSPTTPC[Carbamidomethyl (C)]R_	ID_16811	0.317588	0.817603	0.049673	0.453963	0.00029017	0.1975	0.854686	0.500899	0.515	-0.11	1.16	0.438	2.24	0.757	-0.107	0.394	-0.366	0.149	-0.0862	-0.196	-0.527	0.637	-0.0893	1.71	-0.502	0.255	-0.609	-0.109	Q3U214	_S[Phospho_STY_NL_98 (STY): 77.3%]FS[Phospho_STY_NL_98 (STY): 17.1%]S[Phospho_STY_NL_98 (STY): 0.4%]GLQHS[Phospho_STY_NL_98 (STY): 1.4%]LS[Phospho_STY_NL_98 (STY): 3.3%]S[Phospho_STY_NL_98 (STY): 0.1%]S[Phospho_STY_NL_98 (STY): 0.1%]ES[Phospho_STY_NL_98 (STY): 0.3%]LPGS[Phospho_STY_NL_98 (STY): 0%]PT[Phospho_STY_NL_98 (STY): 0%]HS[Phospho_STY_NL_98 (STY): 0%]LS[Phospho_STY_NL_98 (STY): 0%]PS[Phos…	SFSSGLQHSLSSSESLPGSPTHSLSPSPTTPCR	1;3;4;9;11;12;13;15;19;21;23;25;27;29;30	0.77;0.17;0;0.01;0.03;0;0;0;0;0;0;0;0;0;0	1107	1107;1109;1110;1115;1117;1118;1119;1121;1125;1127;1129;1131;1133;1135;1136	Mast3	0.672116	0.99814	0.54274	0.913792	0.466298	0.726273	0.999963	0.999653	FALSE
_S[Phospho_STY_NL_98 (STY)]FVPEEEKHEER_	ID_16812	1.17e-05	6.5e-05	0.000951217	0.039168	0.753074	1.2e-05	0.00452248	0.0913875	1.42	1.19	1.18	0.712	-0.107	1.62	0.997	0.58	-0.801	0.623	-0.346	0.843	-0.715	0.46	-0.00282	-0.822	-0.651	0.965	0.346	-0.0713	Q9D4H9	_S[Phospho_STY_NL_98 (STY): 100%]FVPEEEKHEER_	SFVPEEEKHEER	1	1	828	828	Phf14	0.000854032	0.00919337	0.0635522	0.824013	0.999782	0.00816899	0.999963	0.999653	TRUE
_S[Phospho_STY_NL_98 (STY)]GAPSVLPH_	ID_16814	0.012255	0.000372355	0.457562	0.121117	0.475508	0.273949	0.504419	0.413439	0.666	0.906	0.219	0.461	-0.21	0.323	0.197	-0.241	-0.132	0.534	-0.828	0.0778	0.152	0.371	0.613	-0.0582	-0.195	0.129	0.00206	-0.436	P11798	_S[Phospho_STY_NL_98 (STY): 100%]GAPS[Phospho_STY_NL_98 (STY): 0%]VLPH_	SGAPSVLPH	1;5	1;0	470	470;474	Camk2a	0.146789	0.0296521	0.912646	0.828208	0.999782	0.772654	0.999963	0.999653	TRUE
_S[Phospho_STY_NL_98 (STY)]GDVVYTGR_	ID_16821	3.99e-07	3.48e-05	4.46e-05	0.0329138	0.298193	8.63e-05	0.0931498	0.690732	2.44	1.78	2.14	1.06	-0.51	2.05	0.829	-0.194	-1.5	0.934	-0.933	0.848	-0.734	1.41	0.326	-1.24	-0.376	1.67	0.452	-0.57	A2AQ25	_S[Phospho_STY_NL_98 (STY): 99.3%]GDVVY[Phospho_STY_NL_98 (STY): 0.3%]T[Phospho_STY_NL_98 (STY): 0.3%]GR_	SGDVVYTGR	1;6;7	0.99;0;0	1072	1072;1077;1078	Skt	6.99e-05	0.00604114	0.010102	0.824013	0.999782	0.0234001	0.999963	0.999653	TRUE
_S[Phospho_STY_NL_98 (STY)]GGTMPSIFGVK_	ID_16828	0.000152649	0.0013104	0.00907155	0.438805	0.306109	0.0053739	0.47875	0.90674	0.904	0.701	0.685	0.198	-0.262	0.733	0.181	0.0298	-0.309	0.595	-0.0993	0.602	-0.461	0.224	-0.263	-0.723	-0.206	0.527	-0.0254	-0.176	Q8CCJ4	_S[Phospho_STY_NL_98 (STY): 99.9%]GGT[Phospho_STY_NL_98 (STY): 0.1%]MPS[Phospho_STY_NL_98 (STY): 0%]IFGVK_	SGGTMPSIFGVK	1;4;7	1;0;0	71	71;74;77	Amer2	0.00621129	0.0678583	0.234737	0.909665	0.999782	0.211097	0.999963	0.999653	TRUE
_S[Phospho_STY_NL_98 (STY)]GILVPSEK_	ID_16830	3.89e-08	7.64e-10	1.57e-08	1.45e-05	0.444157	5.91e-08	2.89e-05	0.527529	2.34	2.53	2.76	1.99	0.325	2.62	1.91	0.268	-1.29	1.05	-1.02	1.51	-1.62	1.15	0.379	-1.29	-0.962	1.66	0.95	-0.694	P20357	_S[Phospho_STY_NL_98 (STY): 100%]GILVPS[Phospho_STY_NL_98 (STY): 0%]EK_	SGILVPSEK	1;7	1;0	1635	1635;1641	Map2	1.27e-05	3.58e-06	5.13e-05	0.0591926	0.999782	0.00024083	0.142337	0.999653	TRUE
_S[Phospho_STY_NL_98 (STY)]GNQVSEYISNTFLDK_	ID_16839	5.49e-06	0.0033788	0.00020171	0.0489584	0.826938	0.0062531	0.775414	0.975598	2.3	1.31	2.08	1.05	-0.115	1.49	-0.15	0.0161	-1	1.3	-0.865	0.444	-0.671	1.41	0.383	-0.786	-0.336	1.15	-0.486	-0.32	Q01063	_S[Phospho_STY_NL_98 (STY): 99.1%]GNQVS[Phospho_STY_NL_98 (STY): 0.3%]EY[Phospho_STY_NL_98 (STY): 0.3%]IS[Phospho_STY_NL_98 (STY): 0.4%]NT[Phospho_STY_NL_98 (STY): 0%]FLDK_	SGNQVSEYISNTFLDK	1;6;8;10;12	0.99;0;0;0;0	264	264;269;271;273;275	Pde4d	0.000485994	0.122131	0.0267339	0.824013	0.999782	0.22152	0.999963	0.999653	TRUE
_S[Phospho_STY_NL_98 (STY)]HNASIIDMGEESENQLSK_	ID_16896	6.28e-09	2.7e-06	0.00237921	0.00712954	0.720163	0.14253	0.753937	0.625877	3.75	2.67	2	1.75	-0.226	0.934	0.198	-0.308	-2.17	1.58	-1.3	1.37	-1.2	0.799	0.556	-1.42	0.3	1.23	0.498	-0.00791	Q80TJ1	_S[Phospho_STY_NL_98 (STY): 100%]HNAS[Phospho_STY_NL_98 (STY): 0%]IIDMGEES[Phospho_STY_NL_98 (STY): 0%]ENQLS[Phospho_STY_NL_98 (STY): 0%]K_	SHNASIIDMGEESENQLSK	1;5;13;18	1;0;0;0	371	371;375;383;388	Cadps	3.79e-06	0.0011571	0.113742	0.699668	0.999782	0.667024	0.999963	0.999653	TRUE
_S[Phospho_STY_NL_98 (STY)]IAAELDELADDR_	ID_16920	0.000785245	0.00279965	0.0642871	0.277899	0.870441	0.0406227	0.762781	0.275016	1.63	1.34	0.988	0.574	-0.0859	1.1	-0.159	-0.578	-0.584	1.05	-0.642	0.697	-0.651	0.337	-0.0773	-0.737	0.0273	1.12	-0.132	-0.55	Q8BVI5	_S[Phospho_STY_NL_98 (STY): 100%]IAAELDELADDR_	SIAAELDELADDR	1	1	41	41	Stx16	0.0203514	0.107873	0.596991	0.862031	0.999782	0.46823	0.999963	0.999653	TRUE
_S[Phospho_STY_NL_98 (STY)]IDAALFR_	ID_16922	1.46e-05	0.00117997	0.00123921	0.868733	0.782839	0.00285404	0.0563353	0.324034	1.31	0.88	1.07	-0.0524	0.0873	0.982	0.614	0.314	-1.19	0.123	-0.407	0.473	-0.594	0.477	-0.646	-0.506	0.173	1.15	0.787	0.486	Q6PE13	_S[Phospho_STY_NL_98 (STY): 100%]IDAALFR_	SIDAALFR	1	1	806	806	Prrt3	0.00101431	0.0622521	0.0756615	0.990734	0.999782	0.155575	0.999963	0.999653	TRUE
_S[Phospho_STY_NL_98 (STY)]IELEHFEER_	ID_16938	0.000125223	1.87e-08	0.0131246	0.168132	0.705271	0.00357445	0.36452	0.598204	1.3	1.92	0.921	0.502	-0.137	1.09	0.329	-0.191	-0.576	0.725	-1.55	0.369	-0.000982	0.92	0.501	-0.138	-0.25	0.843	0.0794	-0.44	Q6PGN3	_S[Phospho_STY_NL_98 (STY): 100%]IELEHFEER_	SIELEHFEER	1	1	6	6	Dclk2	0.00545627	3.81e-05	0.294514	0.84228	0.999782	0.170384	0.999963	0.999653	TRUE
_S[Phospho_STY_NL_98 (STY)]IEVENDFLPVEK_	ID_16941	3.83e-06	3.97e-05	8.43e-05	0.056225	0.754925	0.00151413	0.110857	0.69643	1.07	0.87	1.01	0.466	-0.075	0.796	0.387	0.0938	-0.775	0.298	-0.475	0.395	-0.401	0.61	0.0647	-0.476	-0.0786	0.717	0.309	0.0152	Q8R550	_S[Phospho_STY_NL_98 (STY): 100%]IEVENDFLPVEK_	SIEVENDFLPVEK	1	1	274	274	Sh3kbp1	0.000372031	0.00667584	0.0147838	0.824013	0.999782	0.113754	0.999963	0.999653	TRUE
_S[Phospho_STY_NL_98 (STY)]LAES[Phospho_STY_NL_98 (STY)]IDDALNC[Carbamidomethyl (C)]R_	ID_17014	6.67e-09	4.5e-05	0.000944199	0.0366991	0.46557	0.00113101	0.0948874	0.809153	3.79	2.29	2.21	1.36	-0.467	2.18	1.08	0.154	-1.55	2.24	-0.841	1.45	-1.11	1.1	0.244	-1.58	-0.933	1.24	0.147	-0.778	Q8R0S2	_S[Phospho_STY_NL_98 (STY): 100%]LAES[Phospho_STY_NL_98 (STY): 100%]IDDALNCR_	SLAESIDDALNCR	1;5	1;1	247	247;251	Iqsec1	3.86e-06	0.00724151	0.0633429	0.824013	0.999782	0.099173	0.999963	0.999653	TRUE
_S[Phospho_STY_NL_98 (STY)]LAESELR_	ID_17017	1.17e-05	0.00111442	0.0305797	0.165331	0.0411313	0.00740152	0.440656	0.34112	1.25	0.832	0.657	0.417	-0.619	0.823	0.23	-0.285	-0.317	0.933	-1.03	-0.194	0.374	1.03	0.791	-0.245	-0.412	0.411	-0.182	-0.697	Q9DBT5	_S[Phospho_STY_NL_98 (STY): 100%]LAES[Phospho_STY_NL_98 (STY): 0%]ELR_	SLAESELR	1;5	1;0	53	53;57	Ampd2	0.000854032	0.0609756	0.444639	0.84228	0.999782	0.237052	0.999963	0.999653	TRUE
_S[Phospho_STY_NL_98 (STY)]LDEGVS[Phospho_STY_NL_98 (STY)]VEGEKEHEPHSSHR_	ID_17023	2.92e-06	0.218408	0.00131	0.295517	0.660404	0.0194637	0.270617	0.699311	4.18	0.936	3.1	0.97	0.406	2.21	1.02	0.357	-1.56	2.63	0.613	1.55	-2.05	1.05	-1.08	-1.65	-1.04	1.17	-0.0187	-0.684	Q61290	_S[Phospho_STY_NL_98 (STY): 100%]LDEGVS[Phospho_STY_NL_98 (STY): 100%]VEGEKEHEPHS[Phospho_STY_NL_98 (STY): 0%]S[Phospho_STY_NL_98 (STY): 0%]HR_	SLDEGVSVEGEKEHEPHSSHR	1;7;18;19	1;1;0;0	948	948;954;965;966	Cacna1e	0.000305664	0.926727	0.0788032	0.864879	0.999782	0.356914	0.999963	0.999653	TRUE
_S[Phospho_STY_NL_98 (STY)]LDSAETYSQHAQSLDGTMGSSIPLYR_	ID_17046	0.343113	0.00323925	0.103303	0.23061	0.405556	0.853283	0.442746	0.959571	0.783	2.34	1.54	1.13	-0.781	-0.173	-0.72	0.0474	-0.658	0.126	-1.51	0.828	-0.361	1.18	0.768	-1.14	0.491	0.318	-0.229	0.538	Q3UTJ2	_S[Phospho_STY_NL_98 (STY): 93.5%]LDS[Phospho_STY_NL_98 (STY): 5.7%]AET[Phospho_STY_NL_98 (STY): 0%]Y[Phospho_STY_NL_98 (STY): 0%]S[Phospho_STY_NL_98 (STY): 0%]QHAQS[Phospho_STY_NL_98 (STY): 0.7%]LDGT[Phospho_STY_NL_98 (STY): 0%]MGS[Phospho_STY_NL_98 (STY): 0%]S[Phospho_STY_NL_98 (STY): 0%]IPLY[Phospho_STY_NL_98 (STY): 0%]R_	SLDSAETYSQHAQSLDGTMGSSIPLYR	1;4;7;8;9;14;18;21;22;26	0.94;0.06;0;0;0;0.01;0;0;0;0	130	130;133;136;137;138;143;147;150;151;155	Sorbs2	0.692062	0.118231	0.685413	0.853994	0.999782	0.979694	0.999963	0.999653	FALSE
_S[Phospho_STY_NL_98 (STY)]LDSC[Carbamidomethyl (C)]PSQGLPQEGQVK_	ID_17047	0.000312748	0.000294837	0.00944966	0.310164	0.158498	0.00227669	0.313077	0.349974	1.37	1.28	1.09	0.415	-0.579	1.29	0.412	-0.382	-1.28	0.082	-1.04	0.236	0.0898	1.18	0.505	-0.489	0.0428	1.34	0.455	-0.339	Q80TK0	_S[Phospho_STY_NL_98 (STY): 99.5%]LDS[Phospho_STY_NL_98 (STY): 0.2%]CPS[Phospho_STY_NL_98 (STY): 0.2%]QGLPQEGQVK_	SLDSCPSQGLPQEGQVK	1;4;7	1;0;0	1051	1051;1054;1057	Kiaa1107	0.0102378	0.0262647	0.239951	0.867353	0.999782	0.144321	0.999963	0.999653	TRUE
_S[Phospho_STY_NL_98 (STY)]LDSLDPAGLLTSPK_	ID_17053	0.000770324	0.00115727	0.00220684	0.783477	0.637499	0.00321973	0.254632	0.875478	0.966	0.866	0.991	-0.0855	-0.147	0.951	0.356	0.0487	-0.516	0.45	-0.726	0.139	-0.164	0.827	-0.249	-0.311	-0.121	0.83	0.236	-0.0719	Q9D415	_S[Phospho_STY_NL_98 (STY): 99.9%]LDS[Phospho_STY_NL_98 (STY): 0.1%]LDPAGLLT[Phospho_STY_NL_98 (STY): 0%]S[Phospho_STY_NL_98 (STY): 0%]PK_	SLDSLDPAGLLTSPK	1;4;12;13	1;0;0;0	425	425;428;436;437	Dlgap1	0.0200604	0.0617094	0.10823	0.977453	0.999782	0.162686	0.999963	0.999653	TRUE
_S[Phospho_STY_NL_98 (STY)]LDYLNLDK_	ID_17055	0.0100961	0.000640906	0.0430545	0.164168	0.665876	0.153468	0.998021	0.246055	0.964	1.22	0.852	0.581	-0.179	0.596	-0.00103	-0.483	-0.425	0.539	-0.62	0.597	-0.582	0.271	-0.00111	-0.761	0.205	0.802	0.204	-0.278	Q8VEB3	_S[Phospho_STY_NL_98 (STY): 93.7%]LDY[Phospho_STY_NL_98 (STY): 6.3%]LNLDK_	SLDYLNLDK	1;4	0.94;0.06	167	167;170	D1Ertd622e	0.129657	0.0426087	0.514947	0.84228	0.999782	0.678555	0.999963	0.999653	TRUE
_S[Phospho_STY_NL_98 (STY)]LEGIFDDTVPDGK_	ID_17062	0.000953262	0.00293488	0.0165318	0.613547	0.65007	0.00825316	0.295888	0.872372	0.724	0.6	0.583	0.12	-0.108	0.646	0.249	0.0381	-0.273	0.451	-0.418	0.182	-0.144	0.439	-0.024	-0.252	-0.205	0.442	0.0446	-0.167	Q60610	_S[Phospho_STY_NL_98 (STY): 100%]LEGIFDDT[Phospho_STY_NL_98 (STY): 0%]VPDGK_	SLEGIFDDTVPDGK	1;9	1;0	726	726;734	Tiam1	0.0236531	0.110241	0.327467	0.946356	0.999782	0.250546	0.999963	0.999653	TRUE
_S[Phospho_STY_NL_98 (STY)]LEILQR_	ID_17064	3.76e-07	9.91e-06	0.0029237	0.394127	0.0369936	0.00042393	0.20387	0.604732	1.25	0.985	0.773	0.214	-0.531	0.93	0.32	-0.13	-0.778	0.476	-0.859	0.127	0.0298	0.803	0.243	-0.501	-0.0443	0.886	0.275	-0.174	Q8C170	_S[Phospho_STY_NL_98 (STY): 100%]LEILQR_	SLEILQR	1	1	755	755	Myo9a	6.97e-05	0.00237489	0.128288	0.899583	0.999782	0.0580571	0.999963	0.999653	TRUE
_S[Phospho_STY_NL_98 (STY)]LELNGAGEPVEGAPR_	ID_17066	2.44e-05	0.00428441	0.0271592	0.193465	0.355045	0.0254678	0.574602	0.662967	1.1	0.665	0.619	0.36	-0.255	0.627	0.154	-0.12	-0.535	0.568	-0.428	0.237	-0.136	0.483	0.223	-0.391	-0.138	0.489	0.0162	-0.258	P58404	_S[Phospho_STY_NL_98 (STY): 100%]LELNGAGEPVEGAPR_	SLELNGAGEPVEGAPR	1	1	206	206	Strn4	0.00151745	0.143291	0.423278	0.852052	0.999782	0.400553	0.999963	0.999653	TRUE
_S[Phospho_STY_NL_98 (STY)]LEPSENVHGAGGAFPASQTPSKPAS[Phospho_STY_NL_98 (STY)]ADGHR_	ID_17071	6.34e-06	0.00324261	0.0655277	0.655044	0.49481	0.00355609	0.0216763	0.568803	4.12	2.37	1.77	0.424	0.648	2.87	2.23	-0.541	-1.14	2.98	-0.139	2.23	-1.97	-0.197	-1.54	-1.32	-1.22	1.64	1	-1.76	P05480	_SLEPSENVHGAGGAFPASQTPSKPASADGHR_	SLEPSENVHGAGGAFPASQTPSKPASADGHR			17	None	Src	0.000536166	0.118231	0.599644	0.956391	0.999782	0.170384	0.999963	0.999653	TRUE
_S[Phospho_STY_NL_98 (STY)]LFINHHPPGQTSR_	ID_17075	1.24e-05	0.00198015	0.0125719	0.450217	0.606074	0.0132691	0.439816	0.907296	1.3	0.821	0.798	0.236	-0.161	0.791	0.241	-0.0362	-0.219	1.08	0.295	1.12	-0.939	-0.141	-0.704	-1.1	-0.326	0.465	-0.0851	-0.362	Q8BGU5	_S[Phospho_STY_NL_98 (STY): 100%]LFINHHPPGQT[Phospho_STY_NL_98 (STY): 0%]S[Phospho_STY_NL_98 (STY): 0%]R_	SLFINHHPPGQTSR	1;12;13	1;0;0	83	83;94;95	Ccny	0.000887481	0.0860813	0.286639	0.913092	0.999782	0.30381	0.999963	0.999653	TRUE
_S[Phospho_STY_NL_98 (STY)]LGEEPVGGLGSLLDPAK_	ID_17078	0.000250933	0.000300703	0.000812853	0.797042	0.532321	0.000356325	0.155093	0.976546	1.33	1.22	1.37	-0.1	-0.244	1.47	0.559	0.0115	-0.715	0.617	-0.824	0.397	-0.278	1.09	-0.378	-0.522	-0.295	1.18	0.265	-0.283	Q4ACU6	_S[Phospho_STY_NL_98 (STY): 100%]LGEEPVGGLGS[Phospho_STY_NL_98 (STY): 0%]LLDPAK_	SLGEEPVGGLGSLLDPAK	1;12	1;0	1510	1510;1521	Shank3	0.00879724	0.0263551	0.0591568	0.979081	0.999782	0.0521187	0.999963	0.999653	TRUE
_S[Phospho_STY_NL_98 (STY)]LGEEPVGGLGSLLDPAKK_	ID_17079	0.0011552	0.000293664	0.175798	0.757322	0.323527	0.0907107	0.227536	0.537522	1.26	1.32	0.574	0.13	-0.417	0.72	-0.511	-0.26	-0.494	0.765	-0.821	0.498	-0.181	0.393	-0.0506	-0.597	0.153	0.873	-0.357	-0.107	Q4ACU6	_S[Phospho_STY_NL_98 (STY): 99.2%]LGEEPVGGLGS[Phospho_STY_NL_98 (STY): 0.8%]LLDPAKK_	SLGEEPVGGLGSLLDPAKK	1;12	0.99;0.01	1510	1510;1521	Shank3	0.0272929	0.0262647	0.782028	0.975172	0.999782	0.592782	0.999963	0.999653	TRUE
_S[Phospho_STY_NL_98 (STY)]LHSEEVPASDTAR_	ID_17093	1.1e-09	0.000167039	0.000576596	0.0122767	0.387756	0.00144002	0.189312	0.529533	2.48	1.28	1.42	1.01	-0.339	1.3	0.517	-0.246	-1.32	1.16	-0.606	0.676	-0.595	0.823	0.412	-0.934	-0.262	1.04	0.256	-0.508	Q8R0S2	_S[Phospho_STY_NL_98 (STY): 100%]LHS[Phospho_STY_NL_98 (STY): 0%]EEVPAS[Phospho_STY_NL_98 (STY): 0%]DT[Phospho_STY_NL_98 (STY): 0%]AR_	SLHSEEVPASDTAR	1;4;10;12	1;0;0;0	260	260;263;269;271	Iqsec1	1.13e-06	0.0171263	0.0478312	0.766561	0.999782	0.110213	0.999963	0.999653	TRUE
_S[Phospho_STY_NL_98 (STY)]LKDEDVLQK_	ID_17094	2.01e-05	0.00419785	0.0158316	0.410018	0.123259	0.00722655	0.214118	0.698282	1.4	0.836	0.852	0.284	-0.536	0.954	0.431	0.134	-0.439	0.96	-0.445	0.391	-0.293	0.559	-0.00855	-0.829	-0.372	0.582	0.0586	-0.238	Q9CY27	_S[Phospho_STY_NL_98 (STY): 100%]LKDEDVLQK_	SLKDEDVLQK	1	1	58	58	Tecr	0.00130129	0.141701	0.31981	0.900387	0.999782	0.234004	0.999963	0.999653	TRUE
_S[Phospho_STY_NL_98 (STY)]LNQPTPPPMPILSQSEAK_	ID_17119	2.99e-05	0.00461156	0.00513177	0.0559507	0.208271	0.0319473	0.871456	0.476914	2.51	1.52	1.84	1.23	-0.804	1.39	-0.103	-0.452	-1.1	1.42	-0.414	1.11	-0.742	1.09	0.49	-1.55	-0.372	1.02	-0.475	-0.824	Q9QXZ0	_S[Phospho_STY_NL_98 (STY): 90.4%]LNQPT[Phospho_STY_NL_98 (STY): 9.6%]PPPMPILS[Phospho_STY_NL_98 (STY): 0%]QS[Phospho_STY_NL_98 (STY): 0%]EAK_	SLNQPTPPPMPILSQSEAK	1;6;14;16	0.9;0.1;0;0	6923	6923;6928;6936;6938	Macf1	0.00177798	0.14828	0.176867	0.824013	0.999782	0.434413	0.999963	0.999653	TRUE
_S[Phospho_STY_NL_98 (STY)]LPGNAPC[Carbamidomethyl (C)]LK_	ID_17128	1.14e-07	1.74e-06	0.000675024	0.0774236	0.0316359	0.000449191	0.333986	0.144192	1.62	1.33	1.1	0.549	-0.672	1.14	0.297	-0.452	-0.272	1.35	-1.24	0.0862	0.246	1.34	0.794	-0.426	-0.644	0.491	-0.347	-1.1	Q9DBT5	_S[Phospho_STY_NL_98 (STY): 100%]LPGNAPCLK_	SLPGNAPCLK	1	1	19	19	Ampd2	2.87e-05	0.000880843	0.0524011	0.824176	0.999782	0.0590541	0.999963	0.999653	TRUE
_S[Phospho_STY_NL_98 (STY)]LPVALES[Phospho_STY_NL_98 (STY)]DEETGDELK_	ID_17145	3.09e-06	0.00346299	0.0662906	0.234469	0.850115	0.16527	0.606387	0.865328	3.29	1.81	1.35	0.87	-0.137	1.02	0.375	-0.123	-1.4	1.88	-0.797	1.01	-0.803	0.551	0.0663	-0.941	-0.235	0.782	0.14	-0.358	Q9ET77	_S[Phospho_STY_NL_98 (STY): 99.9%]LPVALES[Phospho_STY_NL_98 (STY): 86.7%]DEET[Phospho_STY_NL_98 (STY): 13.3%]GDELK_	SLPVALESDEETGDELK	1;8;12	1;0.87;0.13	699	699;706;710	Jph3	0.00032017	0.123802	0.60104	0.853994	0.999782	0.693676	0.999963	0.999653	TRUE
_S[Phospho_STY_NL_98 (STY)]LPVSVPVWAFK_	ID_17148	2.06e-06	0.000646498	0.00677321	0.216522	0.223919	0.00724892	0.450854	0.747203	1.53	0.974	0.927	0.413	-0.406	0.919	0.251	0.107	-1.15	0.382	-0.591	0.383	-0.0983	0.829	0.314	-0.504	-0.113	0.806	0.137	-0.00626	Q9D1F4	_S[Phospho_STY_NL_98 (STY): 98.7%]LPVS[Phospho_STY_NL_98 (STY): 1.3%]VPVWAFK_	SLPVSVPVWAFK	1;5	0.99;0.01	184	184;188	Akt1s1	0.000241463	0.0426689	0.203346	0.853994	0.999782	0.234004	0.999963	0.999653	TRUE
_S[Phospho_STY_NL_98 (STY)]LQLDIIPASIPGSEVK_	ID_17149	5.71e-06	0.000106442	0.382869	0.105851	0.0262834	0.208273	0.705696	0.612454	1.77	1.37	0.355	0.663	-0.92	0.513	0.153	-0.206	-1.04	0.728	-0.878	0.495	0.028	0.383	0.691	-0.892	0.0887	0.602	0.242	-0.117	Q0KL02	_S[Phospho_STY_NL_98 (STY): 99.9%]LQLDIIPAS[Phospho_STY_NL_98 (STY): 0%]IPGS[Phospho_STY_NL_98 (STY): 0%]EVK_	SLQLDIIPASIPGSEVK	1;10;14	1;0;0	1258	1258;1267;1271	Trio	0.00049546	0.0125741	0.89614	0.824582	0.999782	0.734851	0.999963	0.999653	TRUE
_S[Phospho_STY_NL_98 (STY)]LS[Phospho_STY_NL_98 (STY)]GSTNTVSSEGVTK_	ID_17159	0.111085	0.00104838	0.388729	0.130937	0.17863	0.576774	0.670425	0.857716	-1.45	-2.88	0.888	1.57	1.39	-0.574	-0.437	0.184	0.178	-1.28	3.19	0.308	-1.29	-0.399	0.279	0.105	-0.388	-0.962	-0.825	-0.204	Q5DQR4	_SLSGSTNTVSSEGVTK_	SLSGSTNTVSSEGVTK			588	None	Stxbp5l	0.452839	0.0581315	0.896942	0.833955	0.999782	0.90794	0.999963	0.999653	FALSE
_S[Phospho_STY_NL_98 (STY)]LS[Phospho_STY_NL_98 (STY)]LSLPGPR_	ID_17160	0.00270069	0.00320344	0.728124	0.255457	0.769362	0.366049	0.60717	0.898204	1.62	1.48	0.205	0.674	0.173	0.534	0.303	0.0754	-0.0743	1.54	-0.597	0.879	-0.513	-0.308	0.161	-0.34	-0.558	-0.0232	-0.254	-0.482	O89084	_S[Phospho_STY_NL_98 (STY): 86.5%]LS[Phospho_STY_NL_98 (STY): 86.5%]LS[Phospho_STY_NL_98 (STY): 27%]LPGPR_	SLSLSLPGPR	1;3;5	0.86;0.86;0.27	11	11;13;15	Pde4a	0.051313	0.117744	0.963659	0.858873	0.999782	0.827187	0.999963	0.999653	FALSE
_S[Phospho_STY_NL_98 (STY)]LSELADPNPK_	ID_17177	1.92e-07	0.000607744	6.16e-05	0.872158	0.620105	0.00344306	0.164929	0.545795	1.59	0.91	1.32	-0.0496	-0.153	0.935	0.431	0.186	-0.707	0.886	-0.669	0.24	-0.273	1.05	-0.322	-0.426	-0.276	0.659	0.155	-0.0899	Q5DTT2	_S[Phospho_STY_NL_98 (STY): 100%]LS[Phospho_STY_NL_98 (STY): 0%]ELADPNPK_	SLSELADPNPK	1;3	1;0	720	720;722	Psd	4.34e-05	0.0409399	0.0127069	0.991368	0.999782	0.16705	0.999963	0.999653	TRUE
_S[Phospho_STY_NL_98 (STY)]MDVPSR_	ID_17251	7.05e-05	0.000102661	0.145279	0.199358	0.139493	0.0584716	0.681346	0.806037	1.52	1.38	0.596	0.524	-0.605	0.78	0.167	-0.0996	-0.47	1.05	-1.03	0.351	-0.0775	0.519	0.447	-0.683	-0.195	0.585	-0.0279	-0.294	Q6NV83	_S[Phospho_STY_NL_98 (STY): 100%]MDVPS[Phospho_STY_NL_98 (STY): 0%]R_	SMDVPSR	1;6	1;0	244	244;249	U2surp	0.00354766	0.0123058	0.749869	0.853994	0.999782	0.522304	0.999963	0.999653	TRUE
_S[Phospho_STY_NL_98 (STY)]MEHVAPDPTGTER_	ID_17255	9.97e-07	0.0117353	0.0103868	0.0462267	0.0783906	0.025154	0.368986	0.697013	1.4	0.622	0.773	0.595	-0.523	0.671	0.264	-0.114	-0.605	0.799	-0.109	0.512	-0.437	0.337	0.158	-0.96	-0.174	0.497	0.0901	-0.289	Q9ESK9	_S[Phospho_STY_NL_98 (STY): 100%]MEHVAPDPT[Phospho_STY_NL_98 (STY): 0%]GT[Phospho_STY_NL_98 (STY): 0%]ER_	SMEHVAPDPTGTER	1;10;12	1;0;0	261	261;270;272	Rb1cc1	0.00014017	0.264971	0.252347	0.824013	0.999782	0.398891	0.999963	0.999653	TRUE
_S[Phospho_STY_NL_98 (STY)]MEVLSITDAGSGGSPVPTR_	ID_17261	0.000261898	0.00050059	0.168299	0.349878	0.0214112	0.0482557	0.611057	0.513416	0.817	0.721	0.333	0.225	-0.565	0.482	0.122	-0.157	-0.398	0.419	-0.432	0.288	-0.00506	0.328	0.22	-0.57	-0.0556	0.426	0.0666	-0.213	Q5RJI5	_S[Phospho_STY_NL_98 (STY): 100%]MEVLS[Phospho_STY_NL_98 (STY): 0%]IT[Phospho_STY_NL_98 (STY): 0%]DAGS[Phospho_STY_NL_98 (STY): 0%]GGS[Phospho_STY_NL_98 (STY): 0%]PVPT[Phospho_STY_NL_98 (STY): 0%]R_	SMEVLSITDAGSGGSPVPTR	1;6;8;12;15;19	1;0;0;0;0;0	399	399;404;406;410;413;417	Brsk1	0.00910332	0.0358658	0.773394	0.884042	0.999782	0.490133	0.999963	0.999653	TRUE
_S[Phospho_STY_NL_98 (STY)]MPEGFGVSR_	ID_17264	1.11e-06	5.33e-05	0.00280429	0.597257	0.0648136	0.00115339	0.429222	0.492328	1.46	1.09	0.955	0.163	-0.576	1.05	0.244	-0.212	-0.49	0.974	-0.521	0.571	-0.32	0.635	-0.158	-0.896	-0.251	0.795	-0.00767	-0.463	Q8C0T5	_S[Phospho_STY_NL_98 (STY): 100%]MPEGFGVS[Phospho_STY_NL_98 (STY): 0%]R_	SMPEGFGVSR	1;9	1;0	1170	1170;1178	Sipa1l1	0.000150165	0.0081271	0.125121	0.94218	0.999782	0.100014	0.999963	0.999653	TRUE
_S[Phospho_STY_NL_98 (STY)]MS[Phospho_STY_NL_98 (STY)]ENAVR_	ID_17269	2.57e-07	0.0164251	2.22e-05	0.232327	0.215063	0.000991007	0.100114	0.562125	4.06	1.6	3.66	0.957	0.994	2.75	1.33	0.462	-1.55	2.51	0.608	2.21	-2.75	0.912	-1.79	-1.75	-1.1	1.65	0.228	-0.634	Q6PCP5	_S[Phospho_STY_NL_98 (STY): 100%]MS[Phospho_STY_NL_98 (STY): 100%]ENAVR_	SMSENAVR	1;3	1;1	129	129;131	Mff	5.31e-05	0.314645	0.00634178	0.853994	0.999782	0.0923165	0.999963	0.999653	TRUE
_S[Phospho_STY_NL_98 (STY)]MSVPDDAHFSMMVFR_	ID_17280	0.0445924	0.00674579	0.00227154	0.296209	0.462198	4.49e-07	0.302721	0.898295	1.1	1.4	1.94	0.641	0.45	3.45	0.632	0.0781	-0.522	0.576	-0.931	0.466	-0.769	1.17	-0.128	-0.319	-0.88	2.57	-0.248	-0.802	D3YZU1	_S[Phospho_STY_NL_98 (STY): 92.6%]MS[Phospho_STY_NL_98 (STY): 7.4%]VPDDAHFS[Phospho_STY_NL_98 (STY): 0%]MMVFR_	SMSVPDDAHFSMMVFR	1;3;11	0.93;0.07;0	61	61;63;71	Shank1	0.299895	0.187342	0.11021	0.864879	0.999782	0.0010459	0.999963	0.999653	TRUE
_S[Phospho_STY_NL_98 (STY)]NIDIPR_	ID_17285	2.13e-05	0.0270487	0.127496	0.532699	0.337234	0.00360129	0.618489	0.622843	1.11	0.506	0.421	0.171	-0.264	0.827	0.136	-0.135	-0.5	0.608	-0.237	0.269	-0.262	0.159	-0.0909	-0.526	-0.0593	0.767	0.0771	-0.194	Q6ZPQ6	_S[Phospho_STY_NL_98 (STY): 100%]NIDIPR_	SNIDIPR	1	1	630	630	Pitpnm2	0.00135824	0.419151	0.725451	0.927448	0.999782	0.170663	0.999963	0.999653	TRUE
_S[Phospho_STY_NL_98 (STY)]NLDITVGSR_	ID_17286	3.53e-05	0.000994765	0.449716	0.191533	0.560702	0.157414	0.468164	0.127624	1.65	1.19	0.318	0.553	-0.245	0.599	0.305	-0.646	-0.567	1.08	-0.507	0.68	-0.39	-0.0714	0.163	-0.634	-0.0514	0.547	0.254	-0.698	E9Q3L2	_S[Phospho_STY_NL_98 (STY): 100%]NLDIT[Phospho_STY_NL_98 (STY): 0%]VGS[Phospho_STY_NL_98 (STY): 0%]R_	SNLDITVGSR	1;6;9	1;0;0	1439	1439;1444;1447	Pi4ka	0.00201331	0.0562895	0.912251	0.849165	0.999782	0.6834	0.999963	0.999653	TRUE
_S[Phospho_STY_NL_98 (STY)]NSLPHPAGGGK_	ID_17287	0.0525194	0.829219	0.836605	0.743253	0.120876	0.374886	0.0215848	0.00124085	1.51	0.154	-0.18	-0.286	1.37	0.776	2.05	2.95	-1.12	0.392	-0.783	-0.629	-0.366	-0.546	-0.652	1	-0.503	0.274	1.55	2.44	Q08274	_S[Phospho_STY_NL_98 (STY): 92.7%]NS[Phospho_STY_NL_98 (STY): 7.3%]LPHPAGGGK_	SNSLPHPAGGGK	1;3	0.93;0.07	485	485;487	Dmwd	0.327048	0.99814	0.984745	0.973098	0.999782	0.832455	0.999963	0.999653	FALSE
_S[Phospho_STY_NL_98 (STY)]PATTLPK_	ID_17349	3.02e-08	0.010235	0.00140662	0.00128374	0.611208	0.0166459	0.0838047	0.996488	1.58	0.612	0.945	0.954	-0.144	0.695	0.496	0.00125	-1.34	0.242	-0.785	-0.173	-0.128	0.818	0.826	-0.272	0.132	0.827	0.628	0.133	P27546	_S[Phospho_STY_NL_98 (STY): 100%]PAT[Phospho_STY_NL_98 (STY): 0%]T[Phospho_STY_NL_98 (STY): 0%]LPK_	SPATTLPK	1;4;5	1;0;0	798	798;801;802	Map4	1.03e-05	0.239728	0.082189	0.459201	0.999782	0.335428	0.999963	0.999653	TRUE
_S[Phospho_STY_NL_98 (STY)]PGASNFSTLPK_	ID_17382	2.23e-05	0.0873855	0.00104185	0.000503419	0.174549	0.132092	0.735402	0.136442	2.4	0.842	2.04	2.18	0.813	0.904	-0.201	-0.893	-1.12	1.28	0.0388	0.88	-1.64	0.405	0.543	-0.824	0.0672	0.971	-0.134	-0.826	Q8R5H1	_S[Phospho_STY_NL_98 (STY): 100%]PGAS[Phospho_STY_NL_98 (STY): 0%]NFS[Phospho_STY_NL_98 (STY): 0%]T[Phospho_STY_NL_98 (STY): 0%]LPK_	SPGASNFSTLPK	1;5;8;9	1;0;0;0	229	229;233;236;237	Usp15	0.00140825	0.697902	0.0682096	0.293098	0.999782	0.65432	0.999963	0.999653	TRUE
_S[Phospho_STY_NL_98 (STY)]PGEVVYLR_	ID_17401	0.000274285	0.00157711	0.00298664	0.135805	0.338832	0.00213525	0.0469618	0.263797	1.47	1.17	1.34	-0.652	-0.416	1.39	0.875	0.487	-1.22	0.249	-0.501	0.669	-0.332	1	-0.984	-0.748	-0.162	1.22	0.713	0.325	Q0GA42	_S[Phospho_STY_NL_98 (STY): 100%]PGEVVY[Phospho_STY_NL_98 (STY): 0%]LR_	SPGEVVYLR	1;7	1;0	850	850;856	Cnnm1	0.00935437	0.0737196	0.129146	0.83675	0.999782	0.139207	0.999963	0.999653	TRUE
_S[Phospho_STY_NL_98 (STY)]PGQGQLGPLLGQPQPRPPPQGGPR_	ID_17409	2.48e-08	9.53e-08	1.29e-05	0.202656	0.527703	1.17e-05	0.00729186	0.809041	3.34	2.94	2.81	0.76	-0.375	2.82	1.64	-0.143	-1.83	1.51	-1.33	1.6	-1.3	1.51	-0.542	-1.68	-0.566	2.26	1.07	-0.709	Q8JZP2	_S[Phospho_STY_NL_98 (STY): 100%]PGQGQLGPLLGQPQPRPPPQGGPR_	SPGQGQLGPLLGQPQPRPPPQGGPR	1	1	418	418	Syn3	9.4e-06	0.000103526	0.00412032	0.853994	0.999782	0.00816899	0.999963	0.999653	TRUE
_S[Phospho_STY_NL_98 (STY)]PGTEEAKS[Phospho_STY_NL_98 (STY)]PLATK_	ID_17417	4.78e-08	0.0466947	0.0197544	0.126005	0.609551	0.0906227	0.577379	0.871675	2.9	0.876	1.26	0.817	-0.27	0.906	0.295	-0.0854	-2.04	0.859	0.143	1.02	-0.801	0.461	0.0159	-1.07	0.0703	0.976	0.365	-0.0151	Q8CJ19	_S[Phospho_STY_NL_98 (STY): 98.7%]PGT[Phospho_STY_NL_98 (STY): 1.9%]EEAKS[Phospho_STY_NL_98 (STY): 99.4%]PLAT[Phospho_STY_NL_98 (STY): 0%]K_	SPGTEEAKSPLATK	1;4;9;13	0.99;0.02;0.99;0	1171	1171;1174;1179;1183	Mical3	1.42e-05	0.544287	0.363473	0.83112	0.999782	0.592782	0.999963	0.999653	TRUE
_S[Phospho_STY_NL_98 (STY)]PKS[Phospho_STY_NL_98 (STY)]PFHPGVLGSR_	ID_17424	1.05e-09	4.73e-07	2.52e-07	0.0430423	0.880957	4.32e-07	0.00695188	0.835139	4.28	3.11	3.92	1.39	0.101	3.82	1.88	-0.14	-2.14	2.14	-1.27	1.85	-1.78	2.14	-0.388	-1.68	-1.15	2.67	0.728	-1.29	Q8BRV5	_S[Phospho_STY_NL_98 (STY): 100%]PKS[Phospho_STY_NL_98 (STY): 100%]PFHPGVLGS[Phospho_STY_NL_98 (STY): 0%]R_	SPKSPFHPGVLGSR	1;4;13	1;1;0	259	259;262;271	Kiaa1671	1.13e-06	0.000350568	0.000341714	0.824013	0.999782	0.0010459	0.999963	0.999653	TRUE
_S[Phospho_STY_NL_98 (STY)]PPPSPTTQR_	ID_17449	0.00534601	0.00182847	0.000315506	0.119372	0.280005	0.0222958	0.162146	0.522951	-0.939	-0.986	-1.41	-0.583	-0.402	-0.866	-0.522	0.237	0.864	-0.0753	1.19	0.203	-0.215	-1.63	-0.799	-0.618	0.325	-0.541	-0.197	0.563	Q8BZ98	_S[Phospho_STY_NL_98 (STY): 100%]PPPS[Phospho_STY_NL_98 (STY): 0%]PT[Phospho_STY_NL_98 (STY): 0%]T[Phospho_STY_NL_98 (STY): 0%]QR_	SPPPSPTTQR	1;5;7;8	1;0;0;0	763	763;767;769;770	Dnm3	0.0829217	0.082115	0.0342258	0.824847	0.999782	0.37587	0.999963	0.999653	TRUE
_S[Phospho_STY_NL_98 (STY)]PSVSSEYYIR_	ID_17556	0.00527859	0.0316956	0.000242078	0.874553	0.289379	0.0383654	0.267277	0.680725	1.1	0.778	1.69	-0.0685	0.462	0.915	0.484	0.179	-1	0.101	-0.295	0.483	-0.925	0.764	-0.994	-0.463	0.24	1.16	0.724	0.419	Q5XJV6	_S[Phospho_STY_NL_98 (STY): 99.9%]PS[Phospho_STY_NL_98 (STY): 0.1%]VS[Phospho_STY_NL_98 (STY): 0%]S[Phospho_STY_NL_98 (STY): 0%]EY[Phospho_STY_NL_98 (STY): 0%]Y[Phospho_STY_NL_98 (STY): 0%]IR_	SPSVSSEYYIR	1;3;5;6;8;9	1;0;0;0;0;0	531	531;533;535;536;538;539	Lmtk3	0.082346	0.452821	0.0290173	0.991368	0.999782	0.461645	0.999963	0.999653	TRUE
_S[Phospho_STY_NL_98 (STY)]PSYGVPSAPPTLEGSAEEPFPGGGEGPRPGPSSEQLNR_	ID_17559	1.58e-05	0.0119782	0.0118725	0.704742	0.41392	0.140478	0.832008	0.378443	5.39	2.76	3.38	0.495	1.07	1.94	-0.277	1.15	-2.42	2.97	-0.445	2.31	-2.45	0.931	-1.95	-1.38	-0.308	1.64	-0.585	0.846	Q9CQS4	_S[Phospho_STY_NL_98 (STY): 94.2%]PS[Phospho_STY_NL_98 (STY): 5.6%]Y[Phospho_STY_NL_98 (STY): 0.2%]GVPS[Phospho_STY_NL_98 (STY): 0%]APPT[Phospho_STY_NL_98 (STY): 0%]LEGS[Phospho_STY_NL_98 (STY): 0%]AEEPFPGGGEGPRPGPS[Phospho_STY_NL_98 (STY): 0%]S[Phospho_STY_NL_98 (STY): 0%]EQLNR_	SPSYGVPSAPPTLEGSAEEPFPGGGEGPRPGPSSEQLNR	1;3;4;8;12;16;33;34	0.94;0.06;0;0;0;0;0;0	61	61;63;64;68;72;76;93;94	Slc25a46	0.00107755	0.267491	0.278082	0.96568	0.999782	0.6648	0.999963	0.999653	TRUE
_S[Phospho_STY_NL_98 (STY)]PTSS[Phospho_STY_NL_98 (STY)]PTPQR_	ID_17581	4.29e-07	0.000775722	6.73e-05	0.222929	0.544053	0.000294666	0.108499	0.656209	7.31	4.24	6.27	1.8	0.891	5.62	2.38	0.654	-3.15	4.16	-1.41	2.83	-3.45	2.82	-1.65	-2.56	-1.74	3.88	0.638	-1.09	P39053	_S[Phospho_STY_NL_98 (STY): 100%]PT[Phospho_STY_NL_98 (STY): 0%]S[Phospho_STY_NL_98 (STY): 0%]S[Phospho_STY_NL_98 (STY): 100%]PT[Phospho_STY_NL_98 (STY): 0%]PQR_	SPTSSPTPQR	1;3;4;5;7	1;0;0;1;0	774	774;776;777;778;780	Dnm1	7.44e-05	0.0479008	0.0133784	0.853994	0.999782	0.0501594	0.999963	0.999653	TRUE
_S[Phospho_STY_NL_98 (STY)]PTSSPTPQR_	ID_17582	2.3e-08	4.56e-07	0.000240009	0.0593769	0.229525	0.00518175	0.225214	0.45059	4.38	3.58	3.02	1.48	-0.937	2.24	0.946	-0.586	-2.22	2.16	-1.73	1.85	-1.45	1.57	0.0324	-2.39	-0.0986	2.14	0.847	-0.684	P39053	_S[Phospho_STY_NL_98 (STY): 96.7%]PT[Phospho_STY_NL_98 (STY): 3.3%]S[Phospho_STY_NL_98 (STY): 0%]S[Phospho_STY_NL_98 (STY): 0%]PT[Phospho_STY_NL_98 (STY): 0%]PQR_	SPTSSPTPQR	1;3;4;5;7	0.97;0.03;0;0;0	774	774;776;777;778;780	Dnm1	9.14e-06	0.000350568	0.0289825	0.824013	0.999782	0.206654	0.999963	0.999653	TRUE
_S[Phospho_STY_NL_98 (STY)]PVFSFSPEPGAGDEAR_	ID_17598	0.00314044	0.000997893	0.0786136	0.944672	0.475967	0.175273	0.330677	0.843934	1.04	1.09	0.687	0.0268	-0.275	0.527	0.377	0.0759	-0.701	0.34	-0.815	0.273	-0.144	0.543	-0.117	-0.419	0.109	0.636	0.485	0.185	Q5RJI5	_S[Phospho_STY_NL_98 (STY): 100%]PVFS[Phospho_STY_NL_98 (STY): 0%]FS[Phospho_STY_NL_98 (STY): 0%]PEPGAGDEAR_	SPVFSFSPEPGAGDEAR	1;5;7	1;0;0	450	450;454;456	Brsk1	0.057523	0.0562895	0.631963	0.995967	0.999782	0.703768	0.999963	0.999653	FALSE
_S[Phospho_STY_NL_98 (STY)]QAS[Phospho_STY_NL_98 (STY)]EEESPVSPLGR_	ID_17612	0.0033524	4.46e-05	0.0016989	0.448476	0.824174	0.000215769	0.0401352	0.326036	2.58	3.47	3.16	0.733	0.214	3.79	2.02	0.951	-1.34	1.24	-1.67	1.79	-1.51	1.65	-0.774	-1.29	-1.24	2.54	0.771	-0.293	O88737	_S[Phospho_STY_NL_98 (STY): 100%]QAS[Phospho_STY_NL_98 (STY): 100%]EEES[Phospho_STY_NL_98 (STY): 0%]PVS[Phospho_STY_NL_98 (STY): 0%]PLGR_	SQASEEESPVSPLGR	1;4;8;11	1;1;0;0	3509	3509;3512;3516;3519	Bsn	0.060122	0.00724151	0.0911035	0.912058	0.999782	0.0416376	0.999963	0.999653	TRUE
_S[Phospho_STY_NL_98 (STY)]QEDMSEPVR_	ID_17619	2.08e-06	0.00455838	0.00331553	0.365846	0.512608	0.00504096	0.138904	0.32786	1.26	0.658	0.834	0.248	-0.179	0.794	0.409	0.269	-0.471	0.791	-0.132	0.526	-0.512	0.322	-0.264	-0.692	-0.318	0.476	0.091	-0.0489	Q8BRT1	_S[Phospho_STY_NL_98 (STY): 100%]QEDMS[Phospho_STY_NL_98 (STY): 0%]EPVR_	SQEDMSEPVR	1;6	1;0	947	947;952	Clasp2	0.000241463	0.147586	0.137531	0.891833	0.999782	0.205444	0.999963	0.999653	TRUE
_S[Phospho_STY_NL_98 (STY)]QEVTDFLAPLQTSSR_	ID_17626	1.58e-07	1.48e-06	4.41e-06	0.174344	0.270822	6.48e-06	0.0785467	0.7458	1.84	1.54	1.78	0.484	-0.392	1.75	0.631	-0.115	-0.801	1.04	-0.813	0.732	-0.659	1.12	-0.175	-1.05	-0.416	1.33	0.215	-0.531	Q9QYX7	_S[Phospho_STY_NL_98 (STY): 100%]QEVT[Phospho_STY_NL_98 (STY): 0%]DFLAPLQT[Phospho_STY_NL_98 (STY): 0%]S[Phospho_STY_NL_98 (STY): 0%]S[Phospho_STY_NL_98 (STY): 0%]R_	SQEVTDFLAPLQTSSR	1;5;13;14;15	1;0;0;0;0	4016	4016;4020;4028;4029;4030	Pclo	3.72e-05	0.000802456	0.00199746	0.843249	0.999782	0.00542342	0.999963	0.999653	TRUE
_S[Phospho_STY_NL_98 (STY)]QTPLSTAAVSSQDTASHGAPLDR_	ID_17665	0.000177193	0.00226213	0.0263161	0.392335	0.375576	0.00056972	0.00851081	0.595849	2.92	2.17	1.89	0.715	-0.741	3.02	2.26	0.443	-1.17	1.75	-1.05	1.12	-0.664	1.23	0.0512	-1.4	-1.43	1.6	0.831	-0.986	Q99NE5	_S[Phospho_STY_NL_98 (STY): 76.4%]QT[Phospho_STY_NL_98 (STY): 23.6%]PLS[Phospho_STY_NL_98 (STY): 0%]T[Phospho_STY_NL_98 (STY): 0%]AAVS[Phospho_STY_NL_98 (STY): 0%]S[Phospho_STY_NL_98 (STY): 0%]QDT[Phospho_STY_NL_98 (STY): 0%]AS[Phospho_STY_NL_98 (STY): 0%]HGAPLDR_	SQTPLSTAAVSSQDTASHGAPLDR	1;3;6;7;11;12;15;17	0.76;0.24;0;0;0;0;0;0	241	241;243;246;247;251;252;255;257	Rims1	0.00693721	0.0939218	0.419216	0.898546	0.999782	0.0688546	0.999963	0.999653	TRUE
_S[Phospho_STY_NL_98 (STY)]REQQPYEGNINK_	ID_17674	4.28e-06	0.00141544	2.36e-05	0.180196	0.643403	0.000684864	0.264589	0.964945	2.31	1.42	2.38	0.703	-0.241	1.86	0.583	-0.0229	-0.732	1.58	-0.138	1.28	-1.43	0.952	-0.726	-1.67	-0.569	1.29	0.0148	-0.591	Q80TE7	_S[Phospho_STY_NL_98 (STY): 100%]REQQPY[Phospho_STY_NL_98 (STY): 0%]EGNINK_	SREQQPYEGNINK	1;7	1;0	1343	1343;1349	Lrrc7	0.000405782	0.0707437	0.00662768	0.845106	0.999782	0.0734517	0.999963	0.999653	TRUE
_S[Phospho_STY_NL_98 (STY)]RS[Phospho_STY_NL_98 (STY)]PGLAR_	ID_17707	2.2e-06	0.00199727	0.000112638	0.0587005	0.679168	7.22e-07	0.0033647	0.841518	2.84	1.63	2.55	1.19	-0.255	3.41	1.88	0.123	-0.679	2.16	-0.215	1.41	-1.43	1.11	-0.248	-1.69	-1.69	1.72	0.189	-1.57	P59644	_S[Phospho_STY_NL_98 (STY): 100%]RS[Phospho_STY_NL_98 (STY): 100%]PGLAR_	SRSPGLAR	1;3	1;1	883	883;885	Inpp5j	0.000251054	0.0865943	0.0180023	0.824013	0.999782	0.0012875	0.999963	0.999653	TRUE
_S[Phospho_STY_NL_98 (STY)]SDGGSEEPPDRR_	ID_17850	2.52e-05	0.0798861	0.0124054	0.216022	0.897981	0.00544679	0.157125	0.250515	3.66	1.33	2.35	1.14	-0.117	2.63	1.3	1.06	-2.22	1.44	-0.39	0.937	-0.961	1.39	0.177	-1.08	-1.02	1.6	0.281	0.033	A2A690	_S[Phospho_STY_NL_98 (STY): 80.8%]S[Phospho_STY_NL_98 (STY): 9.6%]DGGS[Phospho_STY_NL_98 (STY): 9.6%]EEPPDRR_	SSDGGSEEPPDRR	1;2;6	0.81;0.1;0.1	21	21;22;26	Tanc2	0.00155387	0.668787	0.284178	0.853994	0.999782	0.212934	0.999963	0.999653	TRUE
_S[Phospho_STY_NL_98 (STY)]SDSWDVWGSGSASNNK_	ID_17853	0.470287	0.614031	0.282442	0.695205	0.712797	2.19e-06	0.0691394	0.535162	0.609	0.395	1.03	0.375	0.352	5	1.76	-0.594	-0.668	-0.0587	-1.07	-0.678	-0.824	0.21	-0.449	-0.471	-0.262	4.74	1.5	-0.856	Q9EPJ9	_S[Phospho_STY_NL_98 (STY): 93.6%]S[Phospho_STY_NL_98 (STY): 6.4%]DS[Phospho_STY_NL_98 (STY): 0%]WDVWGS[Phospho_STY_NL_98 (STY): 0%]GS[Phospho_STY_NL_98 (STY): 0%]AS[Phospho_STY_NL_98 (STY): 0%]NNK_	SSDSWDVWGSGSASNNK	1;2;4;10;12;14	0.94;0.06;0;0;0;0	359	359;360;362;368;370;372	Arfgap1	0.7716	0.997038	0.86204	0.962835	0.999782	0.00237778	0.999963	0.999653	TRUE
_S[Phospho_STY_NL_98 (STY)]SLYEGLEKPESR_	ID_17880	0.590799	0.970351	0.00815193	0.483947	0.000391136	0.05073	0.989333	0.839484	0.497	-0.0319	2.86	0.736	3.93	2.08	-0.014	0.212	-1.14	-0.644	-0.743	-0.775	-0.0854	2.77	0.65	3.84	-1.2	0.879	-1.22	-0.992	G5E829	_S[Phospho_STY_NL_98 (STY): 91.1%]S[Phospho_STY_NL_98 (STY): 8.9%]LY[Phospho_STY_NL_98 (STY): 0%]EGLEKPES[Phospho_STY_NL_98 (STY): 0%]R_	SSLYEGLEKPESR	1;2;4;12	0.91;0.09;0;0	1126	1126;1127;1129;1137	Atp2b1	0.83614	0.99814	0.220752	0.917834	0.490484	0.498658	0.999963	0.999653	FALSE
_S[Phospho_STY_NL_98 (STY)]SMDSC[Carbamidomethyl (C)]LYR_	ID_17881	0.287792	0.000752153	0.102476	0.763546	0.914451	0.114049	0.407007	0.539896	0.7	2.16	1.23	0.224	-0.08	1.19	0.619	-0.457	-0.683	0.0167	-1.59	0.571	-0.0794	1.15	0.145	-0.159	-0.0406	1.15	0.579	-0.498	A2A690	_S[Phospho_STY_NL_98 (STY): 99.5%]S[Phospho_STY_NL_98 (STY): 0.5%]MDS[Phospho_STY_NL_98 (STY): 0%]CLY[Phospho_STY_NL_98 (STY): 0%]R_	SSMDSCLYR	1;2;5;8	1;0;0;0	219	219;220;223;226	Tanc2	0.652061	0.04716	0.685218	0.976012	0.999782	0.622216	0.999963	0.999653	TRUE
_S[Phospho_STY_NL_98 (STY)]SSHSFC[Carbamidomethyl (C)]SVVK_	ID_17918	0.846191	0.000817557	0.514026	0.775168	0.189395	0.482574	0.320956	0.230933	-0.111	-1.87	-0.424	-0.185	-0.858	-0.456	-0.647	-0.782	0.231	0.121	1.45	-0.416	0.173	-0.251	-0.0123	-0.685	0.207	-0.25	-0.44	-0.575	Q8BP27	_S[Phospho_STY_NL_98 (STY): 96%]S[Phospho_STY_NL_98 (STY): 3%]S[Phospho_STY_NL_98 (STY): 0.3%]HS[Phospho_STY_NL_98 (STY): 0.8%]FCS[Phospho_STY_NL_98 (STY): 0%]VVK_	SSSHSFCSVVK	1;2;3;5;8	0.96;0.03;0;0.01;0	139	139;140;141;143;146	Sfr1	0.947648	0.0495458	0.924842	0.976501	0.999782	0.877494	0.999963	0.999653	TRUE
_S[Phospho_STY_NL_98 (STY)]TERLS[Phospho_STY_NL_98 (STY)]PLMK_	ID_17936	9.79e-06	0.0162153	0.00313153	0.365404	0.239182	0.0104079	0.471987	0.845491	2.58	1.23	1.86	0.552	-0.719	1.6	0.438	-0.118	-1.15	1.42	0.00619	1.23	-1.02	0.845	-0.467	-1.74	-0.404	1.2	0.0336	-0.523	Q80TE7	_S[Phospho_STY_NL_98 (STY): 99.3%]T[Phospho_STY_NL_98 (STY): 0.7%]ERLS[Phospho_STY_NL_98 (STY): 100%]PLMK_	STERLSPLMK	1;2;6	0.99;0.01;1	928	928;929;933	Lrrc7	0.000759745	0.312461	0.131912	0.891833	0.999782	0.270944	0.999963	0.999653	TRUE
_S[Phospho_STY_NL_98 (STY)]VDIHDSIQPR_	ID_17968	2.42e-07	0.000568845	0.12844	0.11579	0.013351	0.0485914	0.778688	0.449715	1.19	0.693	0.358	0.371	-0.593	0.468	0.0656	-0.177	-0.802	0.391	-0.466	0.227	0.0109	0.369	0.382	-0.582	0.102	0.57	0.167	-0.0749	G3X9K3	_S[Phospho_STY_NL_98 (STY): 100%]VDIHDS[Phospho_STY_NL_98 (STY): 0%]IQPR_	SVDIHDSIQPR	1;7	1;0	1566	1566;1572	Arfgef1	5.12e-05	0.0389635	0.726725	0.824582	0.999782	0.491701	0.999963	0.999653	TRUE
_S[Phospho_STY_NL_98 (STY)]VDLDAFVAR_	ID_17972	0.0152457	0.000407035	0.0477561	0.157245	0.737225	0.043346	0.581715	0.823235	0.734	1.02	0.675	0.478	-0.113	0.69	0.185	-0.0749	-0.439	0.295	-0.786	0.238	-0.188	0.487	0.29	-0.3	-0.0271	0.662	0.158	-0.102	Q9JLQ0	_S[Phospho_STY_NL_98 (STY): 100%]VDLDAFVAR_	SVDLDAFVAR	1	1	458	458	Cd2ap	0.166802	0.0315976	0.535065	0.84228	0.999782	0.474462	0.999963	0.999653	TRUE
_S[Phospho_STY_NL_98 (STY)]VSESSPGDSPVKPPEGSSGAAR_	ID_17994	6.93e-07	0.00050162	0.00642686	0.332296	0.0827497	0.00173953	0.543307	0.312084	1.39	0.859	0.805	0.278	-0.503	0.935	0.174	-0.29	-0.592	0.802	-0.159	0.7	-0.461	0.344	-0.183	-0.964	-0.146	0.789	0.028	-0.437	Q6P9K8	_S[Phospho_STY_NL_98 (STY): 99.1%]VS[Phospho_STY_NL_98 (STY): 0.9%]ES[Phospho_STY_NL_98 (STY): 0%]S[Phospho_STY_NL_98 (STY): 0%]PGDS[Phospho_STY_NL_98 (STY): 0%]PVKPPEGS[Phospho_STY_NL_98 (STY): 0%]S[Phospho_STY_NL_98 (STY): 0%]GAAR_	SVSESSPGDSPVKPPEGSSGAAR	1;3;5;6;10;18;19	0.99;0.01;0;0;0;0;0	423	423;425;427;428;432;440;441	Caskin1	0.0001076	0.0358658	0.198054	0.878186	0.999782	0.123295	0.999963	0.999653	TRUE
_S[Phospho_STY_NL_98 (STY)]VSIPSGAPK_	ID_17998	1.49e-07	2.5e-06	0.0120903	0.29605	0.00731283	0.0028655	0.693302	0.0551276	2.83	2.3	1.4	0.569	-1.5	1.68	0.214	-1.06	-1.53	1.3	-1.35	0.956	-0.0449	1.35	0.524	-1.54	-0.0457	1.63	0.168	-1.1	Q149F3	_S[Phospho_STY_NL_98 (STY): 99.5%]VS[Phospho_STY_NL_98 (STY): 0.3%]IPS[Phospho_STY_NL_98 (STY): 0.3%]GAPK_	SVSIPSGAPK	1;3;6	0.99;0;0	195	195;197;200	Gspt2	3.62e-05	0.00110215	0.281517	0.864879	0.999782	0.155575	0.999963	0.999653	TRUE
_S[Phospho_STY_NL_98 (STY)]VVESDQEEPPGLEAAETPSAQPPQPLQR_	ID_18004	0.0638667	0.0012116	0.00604189	0.0650051	0.675945	0.0654899	0.938576	0.941048	2.29	3.83	3.92	2.59	-0.578	2.58	-0.106	-0.102	-0.675	1.61	-1.45	2.38	-2.21	1.71	0.373	-2.79	-0.555	2.03	-0.661	-0.657	Q3UH66	_S[Phospho_STY_NL_98 (STY): 99.7%]VVES[Phospho_STY_NL_98 (STY): 0%]DQEEPPGLEAAET[Phospho_STY_NL_98 (STY): 0.3%]PS[Phospho_STY_NL_98 (STY): 0%]AQPPQPLQR_	SVVESDQEEPPGLEAAETPSAQPPQPLQR	1;5;18;20	1;0;0;0	45	45;49;62;64	Wnk2	0.355707	0.0633063	0.192059	0.824013	0.999782	0.544776	0.999963	0.999653	FALSE
_SAAAGALGS[Phospho_STY_NL_98 (STY)]PGLPLR_	ID_18021	0.00092481	9.51e-05	0.00490049	0.280914	0.400679	0.0102884	0.111141	0.982641	1.15	1.28	1.09	-0.407	-0.317	0.991	0.605	0.00817	-0.959	0.189	-1.07	0.215	0.00847	1.1	-0.398	-0.308	0.0644	1.06	0.669	0.0725	P60469	_S[Phospho_STY_NL_98 (STY): 0%]AAAGALGS[Phospho_STY_NL_98 (STY): 100%]PGLPLR_	SAAAGALGSPGLPLR	1;9	0;1	1156	1156;1164	Ppfia3	0.0231451	0.01193	0.172544	0.862031	0.999782	0.270944	0.999963	0.999653	TRUE
_SAAES[Phospho_STY_NL_98 (STY)]ISESVPVGPK_	ID_18026	0.000573016	0.107861	0.000126838	0.941246	0.123577	0.0366959	0.093516	0.366923	-0.759	-0.317	-0.972	-0.0175	-0.37	-0.506	-0.404	-0.215	0.393	-0.367	-0.231	-0.548	0.643	-0.329	0.626	0.273	0.251	-0.256	-0.153	0.0354	P56399	_S[Phospho_STY_NL_98 (STY): 0%]AAES[Phospho_STY_NL_98 (STY): 99.8%]IS[Phospho_STY_NL_98 (STY): 0.2%]ES[Phospho_STY_NL_98 (STY): 0%]VPVGPK_	SAAESISESVPVGPK	1;5;7;9	0;1;0;0	779	779;783;785;787	Usp5	0.0162114	0.749914	0.019159	0.995663	0.999782	0.452087	0.999963	0.999653	TRUE
_SAEALGPGALVS[Phospho_STY_NL_98 (STY)]PR_	ID_18054	0.040001	0.00171568	0.218933	0.915333	0.501269	0.54067	0.513505	0.74553	0.561	0.817	0.378	0.0324	-0.206	0.187	0.2	-0.0991	-0.572	-0.0108	-1.46	-0.648	0.615	0.993	0.648	0.41	0.237	0.424	0.437	0.138	Q69ZH9	_S[Phospho_STY_NL_98 (STY): 0%]AEALGPGALVS[Phospho_STY_NL_98 (STY): 100%]PR_	SAEALGPGALVSPR	1;12	0;1	361	361;372	Arhgap23	0.285996	0.0786862	0.81448	0.994582	0.999782	0.893643	0.999963	0.999653	FALSE
_SAEC[Carbamidomethyl (C)]LHMTSELQPS[Phospho_STY_NL_98 (STY)]LDR_	ID_18055	0.0428888	0.00226924	0.0523006	0.493774	0.175407	0.00976955	0.12682	0.433561	1.23	1.76	1.34	0.464	-0.925	1.8	1.04	-0.532	-0.826	0.402	-0.9	0.862	-0.605	0.731	-0.141	-1.53	-0.0536	1.75	0.991	-0.585	Q99NE5	_S[Phospho_STY_NL_98 (STY): 0.1%]AECLHMT[Phospho_STY_NL_98 (STY): 0.4%]S[Phospho_STY_NL_98 (STY): 1.1%]ELQPS[Phospho_STY_NL_98 (STY): 98.5%]LDR_	SAECLHMTSELQPSLDR	1;8;9;14	0;0;0.01;0.98	866	866;873;874;879	Rims1	0.294513	0.0939218	0.553764	0.9187	0.999782	0.265882	0.999963	0.999653	FALSE
_SAEDLDLLNAS[Phospho_STY_NL_98 (STY)]FQDESK_	ID_18056	2.63e-07	5.18e-08	0.000140997	0.108471	0.0659449	2.56e-05	0.0243623	0.911263	1.33	1.33	1.06	0.425	-0.488	1.19	0.602	-0.0292	-0.973	0.36	-1.06	0.272	-0.0786	0.983	0.346	-0.567	-0.117	1.07	0.485	-0.147	Q8CHC4	_S[Phospho_STY_NL_98 (STY): 0%]AEDLDLLNAS[Phospho_STY_NL_98 (STY): 100%]FQDES[Phospho_STY_NL_98 (STY): 0%]K_	SAEDLDLLNASFQDESK	1;11;16	0;1;0	820	820;830;835	Synj1	5.35e-05	6.5e-05	0.0201259	0.824582	0.999782	0.0134623	0.999963	0.999653	TRUE
_SAT[Phospho_STY_NL_98 (STY)]PAT[Phospho_STY_NL_98 (STY)]DGRAT[Phospho_STY_NL_98 (STY)]PATEESTVPATQSSALPAAK_	ID_18192	0.993445	0.000237457	0.671892	0.609437	0.721761	0.0306826	0.0480313	0.236069	-0.00841	-3.71	0.493	-0.595	-0.415	-2.57	-2.34	-1.39	-1.05	-1.06	3.33	-0.381	-0.488	0.00544	-1.08	-0.902	1.86	-0.703	-0.476	0.476	Q3UHL1	_S[Phospho_STY_NL_98 (STY): 1.6%]AT[Phospho_STY_NL_98 (STY): 91.3%]PAT[Phospho_STY_NL_98 (STY): 92.9%]DGRAT[Phospho_STY_NL_98 (STY): 93.9%]PAT[Phospho_STY_NL_98 (STY): 11%]EES[Phospho_STY_NL_98 (STY): 7%]T[Phospho_STY_NL_98 (STY): 2.3%]VPAT[Phospho_STY_NL_98 (STY): 0%]QS[Phospho_STY_NL_98 (STY): 0%]S[Phospho_STY_NL_98 (STY): 0%]ALPAAK_	SATPATDGRATPATEESTVPATQSSALPAAK	1;3;6;11;14;17;18;22;24;25	0.02;0.91;0.93;0.94;0.11;0.07;0.02;0;0;0	436	436;438;441;446;449;452;453;457;459;460	Camkv	0.998344	0.0226375	0.954194	0.945204	0.999782	0.427748	0.999963	0.999653	TRUE
_SDS[Phospho_STY_NL_98 (STY)]QAS[Phospho_STY_NL_98 (STY)]LTVPLSPHVVR_	ID_18334	0.000174109	0.000783584	0.17604	0.286619	0.0806842	0.171518	0.970591	0.259954	2.93	2.41	1.14	0.892	-1.47	1.15	-0.0307	-0.944	-1.43	1.5	-0.786	1.62	-0.711	0.426	0.182	-2.19	0.208	1.36	0.177	-0.736	Q3UMB5	_S[Phospho_STY_NL_98 (STY): 1.6%]DS[Phospho_STY_NL_98 (STY): 98.4%]QAS[Phospho_STY_NL_98 (STY): 100%]LT[Phospho_STY_NL_98 (STY): 0%]VPLS[Phospho_STY_NL_98 (STY): 0%]PHVVR_	SDSQASLTVPLSPHVVR	1;3;6;8;12	0.02;0.98;1;0;0	486	486;488;491;493;497	Smcr8	0.00683934	0.0480225	0.782028	0.862031	0.999782	0.701944	0.999963	0.999653	TRUE
_SDSVLPAS[Phospho_STY_NL_98 (STY)]HGHLPQAGS[Phospho_STY_NL_98 (STY)]LER_	ID_18349	7.85e-06	0.0230389	0.0058659	0.129137	0.626871	0.0145144	0.235439	0.641627	2.95	1.3	1.95	1.05	-0.334	1.72	0.819	-0.32	-1.47	1.47	-0.357	0.947	-1.09	0.864	-0.0378	-1.42	-0.314	1.41	0.505	-0.633	Q9JM52	_S[Phospho_STY_NL_98 (STY): 0%]DS[Phospho_STY_NL_98 (STY): 0%]VLPAS[Phospho_STY_NL_98 (STY): 100%]HGHLPQAGS[Phospho_STY_NL_98 (STY): 100%]LER_	SDSVLPASHGHLPQAGSLER	1;3;8;17	0;0;1;1	713	713;715;720;729	Mink1	0.000636305	0.384029	0.190324	0.833412	0.999782	0.313603	0.999963	0.999653	TRUE
_SEDRPSS[Phospho_STY_NL_98 (STY)]PQVSVAAVETK_	ID_18385	0.000234561	0.00185955	0.456076	0.732914	0.772628	0.171845	0.683176	0.706258	-2.92	-2.26	-0.636	0.29	-0.246	-1.17	-0.347	-0.321	-0.572	-3.49	0.469	-1.79	1.15	0.511	1.44	0.901	1.26	0.0899	0.914	0.941	P70399	_S[Phospho_STY_NL_98 (STY): 0%]EDRPS[Phospho_STY_NL_98 (STY): 0.5%]S[Phospho_STY_NL_98 (STY): 99.5%]PQVS[Phospho_STY_NL_98 (STY): 0%]VAAVET[Phospho_STY_NL_98 (STY): 0%]K_	SEDRPSSPQVSVAAVETK	1;6;7;11;17	0;0.01;0.99;0;0	262	262;267;268;272;278	Tp53bp1	0.00844107	0.0830534	0.912646	0.970826	0.999782	0.701944	0.999963	0.999653	TRUE
_SES[Phospho_STY_NL_98 (STY)]LDEEEKLELQR_	ID_18473	1.69e-05	0.833086	0.763481	0.863989	0.927086	0.998131	0.951904	0.429063	-2.28	-0.0957	-0.167	-0.0951	-0.0508	-0.0013	0.0335	-0.44	-0.89	-3.17	-0.11	-0.205	0.565	0.398	0.47	0.514	0.998	0.997	1.03	0.558	Q9DCB4	_S[Phospho_STY_NL_98 (STY): 0%]ES[Phospho_STY_NL_98 (STY): 100%]LDEEEKLELQR_	SESLDEEEKLELQR	1;3	0;1	30	30;32	Arpp21	0.00113997	0.99814	0.970679	0.989539	0.999782	0.99901	0.999963	0.999653	TRUE
_SES[Phospho_STY_NL_98 (STY)]PFEGK_	ID_18481	0.251831	0.000994057	0.0081269	0.0785268	0.730683	0.218749	0.69222	0.131574	0.692	1.93	1.86	1.22	0.235	0.845	0.27	-1.04	-1.48	-0.787	-1.38	0.546	-0.509	1.35	0.708	-0.274	0.68	1.52	0.95	-0.359	P14873	_S[Phospho_STY_NL_98 (STY): 7.8%]ES[Phospho_STY_NL_98 (STY): 92.2%]PFEGK_	SESPFEGK	1;3	0.08;0.92	1420	1420;1422	Map1b	0.621451	0.0562895	0.220752	0.824582	0.999782	0.740612	0.999963	0.999653	FALSE
_SETLVNAQQT[Phospho_STY_NL_98 (STY)]PLGTPK_	ID_18512	0.808943	4.24e-05	0.862022	0.772808	0.922398	0.878205	0.962102	0.97413	-0.153	2.6	-0.125	-0.208	0.0703	-0.111	0.0343	0.0234	0.0579	-0.0956	-2.5	0.0998	0.457	0.332	0.249	0.527	0.466	0.356	0.5	0.49	Q9Z0P4	_S[Phospho_STY_NL_98 (STY): 0%]ET[Phospho_STY_NL_98 (STY): 0%]LVNAQQT[Phospho_STY_NL_98 (STY): 100%]PLGT[Phospho_STY_NL_98 (STY): 0%]PK_	SETLVNAQQTPLGTPK	1;3;10;14	0;0;1;0	132	132;134;141;145	Palm	0.93455	0.00704991	0.986375	0.976077	0.999782	0.985126	0.999963	0.999653	TRUE
_SETS[Phospho_STY_NL_98 (STY)]SNPSSPEIC[Carbamidomethyl (C)]PNK_	ID_18519	0.02225	0.000875899	0.64611	0.191978	0.970901	0.502124	0.852774	0.976766	2.02	-2.81	-0.452	1.29	0.0358	-0.661	0.182	0.0286	-1.09	0.935	2.36	-0.447	-0.173	-0.625	1.12	-0.138	-0.481	-1.14	-0.298	-0.452	Q5SVL6	_S[Phospho_STY_NL_98 (STY): 3.6%]ET[Phospho_STY_NL_98 (STY): 16%]S[Phospho_STY_NL_98 (STY): 76%]S[Phospho_STY_NL_98 (STY): 4.4%]NPS[Phospho_STY_NL_98 (STY): 0%]S[Phospho_STY_NL_98 (STY): 0%]PEICPNK_	SETSSNPSSPEICPNK	1;3;4;5;8;9	0.04;0.16;0.76;0.04;0;0	586	586;588;589;590;593;594	Rap1gap2	0.20715	0.0515484	0.951994	0.849981	0.999782	0.882004	0.999963	0.999653	FALSE
_SETSSNPSS[Phospho_STY_NL_98 (STY)]PEIC[Carbamidomethyl (C)]PNK_	ID_18528	1e-05	0.015023	0.00307576	0.886894	0.97631	0.0953449	0.302764	0.858031	-1.99	-0.959	-1.44	-0.0668	-0.0139	-0.793	-0.486	0.084	0.739	-1.25	0.696	-0.263	0.261	-1.18	0.194	0.247	0.397	-0.396	-0.0892	0.481	Q5SVL6	_S[Phospho_STY_NL_98 (STY): 0%]ET[Phospho_STY_NL_98 (STY): 0%]S[Phospho_STY_NL_98 (STY): 0%]S[Phospho_STY_NL_98 (STY): 0%]NPS[Phospho_STY_NL_98 (STY): 0%]S[Phospho_STY_NL_98 (STY): 100%]PEICPNK_	SETSSNPSSPEICPNK	1;3;4;5;8;9	0;0;0;0;0;1	586	586;588;589;590;593;594	Rap1gap2	0.000766428	0.300866	0.130942	0.992748	0.999782	0.600321	0.999963	0.999653	TRUE
_SFS[Phospho_STY_NL_98 (STY)]MQDLTLIR_	ID_18596	0.10361	0.00337384	0.417433	0.93805	0.415501	0.175064	0.560908	0.948748	0.356	0.612	0.2	0.0191	-0.201	0.336	0.143	-0.0158	-0.287	0.0693	-0.444	0.168	0.011	0.211	0.0301	-0.19	0.0365	0.372	0.18	0.0207	Q8VCD6	_S[Phospho_STY_NL_98 (STY): 0.8%]FS[Phospho_STY_NL_98 (STY): 99.2%]MQDLT[Phospho_STY_NL_98 (STY): 0%]LIR_	SFSMQDLTLIR	1;3;8	0.01;0.99;0	150	150;152;157	Reep2	0.440613	0.122131	0.907211	0.995663	0.999782	0.70321	0.999963	0.999653	FALSE
_SGAPLT[Phospho_STY_NL_98 (STY)]PGR_	ID_18622	2.83e-08	0.000129684	1.86e-06	0.283978	0.332618	0.00327327	0.0763734	0.776628	2	1.19	1.88	0.385	-0.348	1.09	0.642	0.101	-1.47	0.529	-0.685	0.508	-0.719	1.17	-0.334	-1.07	0.173	1.26	0.815	0.275	Q9DB75	_S[Phospho_STY_NL_98 (STY): 0%]GAPLT[Phospho_STY_NL_98 (STY): 100%]PGR_	SGAPLTPGR	1;6	0;1	22	22;27	Cdip1	9.88e-06	0.0142163	0.00134968	0.862031	0.999782	0.162686	0.999963	0.999653	TRUE
_SGAWFFGSGPQQPSQDGTLSDT[Phospho_STY_NL_98 (STY)]ATGAGSEVPR_	ID_18630	0.048855	0.00136452	0.123315	0.287487	0.99273	0.0145718	0.00280777	0.781032	2.43	3.77	2.14	-1.47	0.0126	3.45	4.28	0.383	0.55	2.98	-1.08	2.69	-1.71	0.438	-3.18	-1.69	-2.28	1.18	2	-1.89	Q99NE5	_S[Phospho_STY_NL_98 (STY): 0%]GAWFFGS[Phospho_STY_NL_98 (STY): 0%]GPQQPS[Phospho_STY_NL_98 (STY): 0.3%]QDGT[Phospho_STY_NL_98 (STY): 0.9%]LS[Phospho_STY_NL_98 (STY): 0.9%]DT[Phospho_STY_NL_98 (STY): 84.7%]AT[Phospho_STY_NL_98 (STY): 13.2%]GAGS[Phospho_STY_NL_98 (STY): 0%]EVPR_	SGAWFFGSGPQQPSQDGTLSDTATGAGSEVPR	1;8;14;18;20;22;24;28	0;0;0;0.01;0.01;0.85;0.13;0	198	198;205;211;215;217;219;221;225	Rims1	0.315554	0.0701134	0.719677	0.862031	0.999782	0.313603	0.999963	0.999653	FALSE
_SGERS[Phospho_STY_NL_98 (STY)]GYS[Phospho_STY_NL_98 (STY)]SPGSPGTPGSR_	ID_18647	0.670632	0.99824	0.900678	0.0866901	0.755295	2.72e-06	0.45522	0.787386	-0.316	0.00153	-0.105	1.47	0.264	4.37	0.633	0.228	-0.205	-0.521	-0.585	-0.583	-0.611	-0.716	0.856	-0.347	-0.438	3.93	0.195	-0.21	P10637	_S[Phospho_STY_NL_98 (STY): 0%]GERS[Phospho_STY_NL_98 (STY): 98.5%]GY[Phospho_STY_NL_98 (STY): 1.7%]S[Phospho_STY_NL_98 (STY): 81.5%]S[Phospho_STY_NL_98 (STY): 18.4%]PGS[Phospho_STY_NL_98 (STY): 0%]PGT[Phospho_STY_NL_98 (STY): 0%]PGS[Phospho_STY_NL_98 (STY): 0%]R_	SGERSGYSSPGSPGTPGSR	1;5;7;8;9;12;15;18	0;0.99;0.02;0.81;0.18;0;0;0	483	483;487;489;490;491;494;497;500	Mapt	0.876298	0.999792	0.989773	0.824582	0.999782	0.00277131	0.999963	0.999653	TRUE
_SGESSSQLS[Phospho_STY_NL_98 (STY)]QEQK_	ID_18649	0.00457354	0.00032411	0.00594306	0.0597179	0.880769	0.0231651	0.532325	0.978626	0.938	1.13	1.03	0.694	-0.0545	0.843	0.227	0.00973	-0.221	0.717	-0.678	0.452	-0.42	0.612	0.274	-0.474	-0.349	0.494	-0.122	-0.34	Q3TDD9	_S[Phospho_STY_NL_98 (STY): 0%]GES[Phospho_STY_NL_98 (STY): 0%]S[Phospho_STY_NL_98 (STY): 0%]S[Phospho_STY_NL_98 (STY): 0.1%]QLS[Phospho_STY_NL_98 (STY): 99.9%]QEQK_	SGESSSQLSQEQK	1;4;5;6;9	0;0;0;0;1	93	93;96;97;98;101	Ppp1r21	0.075387	0.0270956	0.190898	0.824013	0.999782	0.383439	0.999963	0.999653	TRUE
_SGGGSGGGAARPVS[Phospho_STY_NL_98 (STY)]PSPSVLS[Phospho_STY_NL_98 (STY)]EGR_	ID_18656	0.0146996	4.86e-05	0.652197	0.836869	0.642126	0.0274458	0.331176	0.429944	2.12	3.44	-0.435	-0.198	-0.448	2.17	0.94	0.763	-1	1.12	-0.367	3.08	-0.516	-0.95	-0.714	-0.964	-1.27	0.899	-0.33	-0.508	Q8BYR5	_S[Phospho_STY_NL_98 (STY): 0%]GGGS[Phospho_STY_NL_98 (STY): 0%]GGGAARPVS[Phospho_STY_NL_98 (STY): 99.7%]PS[Phospho_STY_NL_98 (STY): 0.3%]PS[Phospho_STY_NL_98 (STY): 0%]VLS[Phospho_STY_NL_98 (STY): 100%]EGR_	SGGGSGGGAARPVSPSPSVLSEGR	1;5;14;16;18;21	0;0;1;0;0;1	48	48;52;61;63;65;68	Cadps2	0.163286	0.00761449	0.951994	0.986063	0.999782	0.413896	0.999963	0.999653	TRUE
_SGLGLGAASAS[Phospho_STY_NL_98 (STY)]TSGSGPADSVMR_	ID_18701	0.0533002	3.9e-05	0.154158	0.39259	0.923303	0.369471	0.157012	0.807277	1.48	3.1	1.23	0.732	-0.0822	0.769	-1.22	-0.208	-0.863	0.612	-0.451	2.65	-0.939	0.289	-0.206	-1.02	-0.148	0.621	-1.37	-0.357	Q7TSJ2	_SGLGLGAASASTSGSGPADSVMR_	SGLGLGAASASTSGSGPADSVMR			98	None	Map6	0.328698	0.00662475	0.757601	0.898623	0.999782	0.829252	0.999963	0.999653	TRUE
_SGRS[Phospho_STY_NL_98 (STY)]PEPDPAPPK_	ID_18728	0.860582	0.000298785	0.018275	0.0763528	0.418855	0.0501076	0.618175	0.183852	0.135	2.74	2.12	1.57	-0.71	1.74	0.437	-1.17	-1.29	-1.15	-1.83	0.913	-0.447	1.67	1.13	-1.16	0.521	2.26	0.958	-0.652	Q80U49	_S[Phospho_STY_NL_98 (STY): 14.8%]GRS[Phospho_STY_NL_98 (STY): 85.2%]PEPDPAPPK_	SGRSPEPDPAPPK	1;4	0.15;0.85	840	840;843	Cep170b	0.95233	0.0263286	0.349261	0.824013	0.999782	0.497778	0.999963	0.999653	TRUE
_SGS[Phospho_STY_NL_98 (STY)]ISNYR_	ID_18736	3.06e-05	0.122865	0.0630114	0.351624	0.264139	0.0707511	0.577789	0.647785	0.827	0.266	0.394	0.195	-0.235	0.383	0.116	0.0955	-0.486	0.342	-0.17	0.0968	-0.18	0.214	0.0153	-0.415	0.0307	0.414	0.147	0.126	Q5EG47	_S[Phospho_STY_NL_98 (STY): 0%]GS[Phospho_STY_NL_98 (STY): 100%]IS[Phospho_STY_NL_98 (STY): 0%]NY[Phospho_STY_NL_98 (STY): 0%]R_	SGSISNYR	1;3;5;7	0;1;0;0	494	494;496;498;500	Prkaa1	0.00181338	0.784706	0.595779	0.885149	0.999782	0.554436	0.999963	0.999653	TRUE
_SGS[Phospho_STY_NL_98 (STY)]LSNVAGGR_	ID_18740	2.73e-08	5.57e-06	0.000141975	0.095575	0.207958	7.16e-05	0.138429	0.411576	1.97	1.43	1.42	0.593	-0.445	1.5	0.526	-0.289	-0.924	1.05	-0.545	0.886	-0.67	0.755	-0.0772	-1.12	-0.311	1.18	0.214	-0.6	Q6P9K8	_S[Phospho_STY_NL_98 (STY): 0%]GS[Phospho_STY_NL_98 (STY): 100%]LS[Phospho_STY_NL_98 (STY): 0%]NVAGGR_	SGSLSNVAGGR	1;3;5	0;1;0	388	388;390;392	Caskin1	9.88e-06	0.0017804	0.0201259	0.824582	0.999782	0.022901	0.999963	0.999653	TRUE
_SGY[Phospho_STY_NL_98 (STY)]S[Phospho_STY_NL_98 (STY)]SPGS[Phospho_STY_NL_98 (STY)]PGTPGSR_	ID_18816	0.398453	0.611119	2.75e-05	0.856916	0.595249	0.548436	0.995597	0.672584	0.536	-0.3	3.26	0.13	-0.383	-0.433	-0.00397	-0.305	-0.692	-0.156	-0.175	-0.475	-0.341	2.92	-0.211	-0.724	0.315	-0.118	0.311	0.0102	P10637	_SGYSSPGSPGTPGSR_	SGYSSPGSPGTPGSR			487	None	Mapt	0.729595	0.997038	0.0074596	0.988464	0.999782	0.897312	0.999963	0.999653	TRUE
_SHNAS[Phospho_STY_NL_98 (STY)]IIDMGEESENQLSK_	ID_18879	0.00153015	0.00150274	0.1436	0.244574	0.237457	0.0637206	0.532979	0.176388	1.55	1.45	0.787	0.624	-0.634	1	0.333	-0.727	-0.266	1.29	-0.954	0.494	0.000353	0.788	0.625	-0.634	-0.504	0.5	-0.171	-1.23	Q80TJ1	_S[Phospho_STY_NL_98 (STY): 0%]HNAS[Phospho_STY_NL_98 (STY): 100%]IIDMGEES[Phospho_STY_NL_98 (STY): 0%]ENQLS[Phospho_STY_NL_98 (STY): 0%]K_	SHNASIIDMGEESENQLSK	1;5;13;18	0;1;0;0	371	371;375;383;388	Cadps	0.033728	0.0729099	0.747562	0.856435	0.999782	0.538702	0.999963	0.999653	TRUE
_SHS[Phospho_STY_NL_98 (STY)]LSIR_	ID_18917	9.95e-06	0.0281887	0.10767	0.0536729	0.216248	0.0720202	0.657169	0.463901	1.09	0.47	0.417	0.503	-0.319	0.468	0.114	-0.188	-0.604	0.482	-0.109	0.361	-0.376	0.0413	0.127	-0.695	0.088	0.556	0.202	-0.1	Q8CBE3	_S[Phospho_STY_NL_98 (STY): 0%]HS[Phospho_STY_NL_98 (STY): 100%]LS[Phospho_STY_NL_98 (STY): 0%]IR_	SHSLSIR	1;3;5	0;1;0	20	20;22;24	Wdr37	0.000766428	0.429069	0.691561	0.824013	0.999782	0.557055	0.999963	0.999653	TRUE
_SHSGTS[Phospho_STY_NL_98 (STY)]PDNTAPPPPPPRPQPSHSR_	ID_18937	0.0431184	0.000494195	0.000317022	0.690919	0.559951	0.000785714	0.0490893	0.963684	-2.11	-3.5	-4.44	0.463	-0.68	-4.11	-2.33	0.053	2.1	-0.00909	3.14	-0.358	0.55	-3.89	1.01	-0.13	0.521	-3.59	-1.81	0.574	O54916	_S[Phospho_STY_NL_98 (STY): 0%]HS[Phospho_STY_NL_98 (STY): 0%]GT[Phospho_STY_NL_98 (STY): 0.6%]S[Phospho_STY_NL_98 (STY): 99.4%]PDNT[Phospho_STY_NL_98 (STY): 0%]APPPPPPRPQPS[Phospho_STY_NL_98 (STY): 0%]HS[Phospho_STY_NL_98 (STY): 0%]R_	SHSGTSPDNTAPPPPPPRPQPSHSR	1;3;5;6;10;22;24	0;0;0.01;0.99;0;0;0	534	534;536;538;539;543;555;557	Reps1	0.295456	0.0358061	0.0342258	0.962835	0.999782	0.0797823	0.999963	0.999653	TRUE
_SIS[Phospho_STY_NL_98 (STY)]LKDR_	ID_19000	0.000429654	0.000576056	0.000330522	0.986159	0.535943	8.83e-05	0.0503215	0.751119	2.09	1.9	2.43	0.0111	-0.397	2.68	1.27	-0.203	-0.402	1.69	-1.45	0.448	-0.403	2.03	-0.392	-0.8	-1.09	1.6	0.188	-1.29	P35436	_S[Phospho_STY_NL_98 (STY): 3.8%]IS[Phospho_STY_NL_98 (STY): 96.2%]LKDR_	SISLKDR	1;3	0.04;0.96	1310	1310;1312	Grin2a	0.0129708	0.0392923	0.0354484	0.998189	0.999782	0.0234001	0.999963	0.999653	TRUE
_SISGASSGLSTS[Phospho_STY_NL_98 (STY)]PLSSPR_	ID_19013	0.95045	0.000541885	0.198738	0.86198	0.806544	0.627032	0.164474	0.986763	-0.0517	-2.82	-1.22	-0.164	-0.231	-0.46	-1.32	0.0157	-0.435	-0.487	0.367	-2.45	0.98	-0.243	0.815	0.748	1.02	0.558	-0.307	1.03	Q69Z98	_S[Phospho_STY_NL_98 (STY): 0%]IS[Phospho_STY_NL_98 (STY): 0%]GAS[Phospho_STY_NL_98 (STY): 0%]S[Phospho_STY_NL_98 (STY): 0%]GLS[Phospho_STY_NL_98 (STY): 0%]T[Phospho_STY_NL_98 (STY): 0%]S[Phospho_STY_NL_98 (STY): 91.1%]PLS[Phospho_STY_NL_98 (STY): 8.7%]S[Phospho_STY_NL_98 (STY): 0.1%]PR_	SISGASSGLSTSPLSSPR	1;3;6;7;10;11;12;15;16	0;0;0;0;0;0;0.91;0.09;0	413	413;415;418;419;422;423;424;427;428	Brsk2	0.984194	0.0375907	0.801379	0.989392	0.999782	0.926483	0.999963	0.999653	TRUE
_SIVPSS[Phospho_STY_NL_98 (STY)]PQS[Phospho_STY_NL_98 (STY)]QR_	ID_19033	1.36e-05	1.25e-05	0.0589106	0.50139	0.564992	0.0162909	0.290455	0.945246	3.34	3.13	1.54	0.541	-0.463	1.98	0.854	0.0552	-0.936	2.41	-1.77	1.36	-0.705	0.837	-0.164	-1.17	-0.74	1.24	0.114	-0.685	P83093	_S[Phospho_STY_NL_98 (STY): 0%]IVPS[Phospho_STY_NL_98 (STY): 0.3%]S[Phospho_STY_NL_98 (STY): 99.7%]PQS[Phospho_STY_NL_98 (STY): 100%]QR_	SIVPSSPQSQR	1;5;6;9	0;0;1;1	518	518;522;523;526	Stim2	0.000958492	0.00287956	0.579578	0.919496	0.999782	0.332782	0.999963	0.999653	TRUE
_SKS[Phospho_STY_NL_98 (STY)]C[Carbamidomethyl (C)]DDGLNTFR_	ID_19082	0.582638	0.687854	0.995834	0.78943	0.807125	0.667206	0.457953	3.7e-05	0.308	0.209	0.00332	0.17	-0.155	-0.274	-0.473	-2.83	0.307	0.615	-0.169	0.0405	0.359	0.362	0.528	0.203	0.282	0.00799	-0.192	-2.55	Q69ZH9	_S[Phospho_STY_NL_98 (STY): 0.4%]KS[Phospho_STY_NL_98 (STY): 99.6%]CDDGLNT[Phospho_STY_NL_98 (STY): 0%]FR_	SKSCDDGLNTFR	1;3;10	0;1;0	617	617;619;626	Arhgap23	0.831914	0.997038	0.998652	0.977745	0.999782	0.936272	0.999963	0.301586	FALSE
_SKS[Phospho_STY_NL_98 (STY)]ETGDSSIFR_	ID_19094	8.86e-07	0.000484911	0.00975383	0.458072	0.0538644	0.00128969	0.353203	0.877746	1.22	0.766	0.676	0.189	-0.498	0.856	0.237	-0.0391	-0.495	0.729	-0.423	0.342	-0.124	0.552	0.0649	-0.622	-0.265	0.591	-0.0282	-0.304	Q8C0T5	_S[Phospho_STY_NL_98 (STY): 0%]KS[Phospho_STY_NL_98 (STY): 100%]ET[Phospho_STY_NL_98 (STY): 0%]GDS[Phospho_STY_NL_98 (STY): 0%]S[Phospho_STY_NL_98 (STY): 0%]IFR_	SKSETGDSSIFR	1;3;5;8;9	0;1;0;0;0	286	286;288;290;293;294	Sipa1l1	0.000128967	0.0354485	0.244138	0.913792	0.999782	0.104665	0.999963	0.999653	TRUE
_SLAQHIPGPGS[Phospho_STY_NL_98 (STY)]IEGMK_	ID_19161	0.013707	1.32e-05	0.0073147	0.739904	0.998154	0.00931182	0.133061	0.834813	0.596	1.04	0.741	0.089	-0.00062	0.717	0.406	-0.0559	-0.00919	0.587	-0.922	0.116	0.117	0.858	0.206	0.116	-0.488	0.229	-0.0818	-0.544	Q5DQR4	_S[Phospho_STY_NL_98 (STY): 0%]LAQHIPGPGS[Phospho_STY_NL_98 (STY): 100%]IEGMK_	SLAQHIPGPGSIEGMK	1;11	0;1	1110	1110;1120	Stxbp5l	0.157046	0.00299659	0.209963	0.972264	0.999782	0.262179	0.999963	0.999653	TRUE
_SLLQSEQQPS[Phospho_STY_NL_98 (STY)]WTDDLPLC[Carbamidomethyl (C)]HLSGVGSASNR_	ID_19246	0.389803	0.00169583	0.842919	0.719544	0.191117	0.461669	0.933118	0.31715	0.55	1.94	0.144	0.26	-0.954	-0.534	0.0608	-0.728	0.197	0.746	-1.34	0.604	0.259	0.402	0.519	-0.695	0.113	-0.421	0.174	-0.615	Q8CF89	_S[Phospho_STY_NL_98 (STY): 0%]LLQS[Phospho_STY_NL_98 (STY): 0%]EQQPS[Phospho_STY_NL_98 (STY): 100%]WT[Phospho_STY_NL_98 (STY): 0%]DDLPLCHLS[Phospho_STY_NL_98 (STY): 0%]GVGS[Phospho_STY_NL_98 (STY): 0%]AS[Phospho_STY_NL_98 (STY): 0%]NR_	SLLQSEQQPSWTDDLPLCHLSGVGSASNR	1;5;10;12;21;25;27	0;0;1;0;0;0;0	7	7;11;16;18;27;31;33	Tab1	0.724886	0.0783155	0.985943	0.967894	0.999782	0.869954	0.999963	0.999653	FALSE
_SLS[Phospho_STY_NL_98 (STY)]LGDKEISR_	ID_19332	0.803112	0.156075	0.76608	0.0121683	0.042844	0.0878836	0.102105	0.000602972	0.16	0.856	0.218	-1.88	-1.51	-1.26	-1.21	-2.64	-0.0395	0.121	-0.515	0.341	0.97	1.19	-0.914	-0.537	1.12	-0.141	-0.0861	-1.52	Q5SV85	_S[Phospho_STY_NL_98 (STY): 5%]LS[Phospho_STY_NL_98 (STY): 95%]LGDKEIS[Phospho_STY_NL_98 (STY): 0%]R_	SLSLGDKEISR	1;3;10	0.05;0.95;0	1065	1065;1067;1074	Synrg	0.933367	0.847371	0.970873	0.766561	0.999782	0.590309	0.999963	0.819137	FALSE
_SLS[Phospho_STY_NL_98 (STY)]LSLPGPR_	ID_19334	0.151703	0.0691965	0.971028	0.4575	9.23e-05	0.592855	0.915398	0.177483	0.442	0.524	0.0126	0.259	-1.45	0.186	-0.0369	-0.473	0.113	0.555	-0.832	-0.307	0.783	0.796	1.04	-0.67	-0.199	-0.0129	-0.236	-0.672	O89084	_S[Phospho_STY_NL_98 (STY): 0%]LS[Phospho_STY_NL_98 (STY): 100%]LS[Phospho_STY_NL_98 (STY): 0%]LPGPR_	SLSLSLPGPR	1;3;5	0;1;0	11	11;13;15	Pde4a	0.515323	0.633653	0.995679	0.913792	0.381513	0.914644	0.999963	0.999653	FALSE
_SLS[Phospho_STY_NL_98 (STY)]PIIGK_	ID_19340	1.76e-11	1.78e-06	4.23e-09	0.00692481	0.327619	0.000167778	0.00849964	0.857222	2.14	1.27	2.02	0.818	-0.289	1.18	0.796	-0.0528	-2.08	0.0547	-1.06	0.214	-0.424	1.59	0.394	-0.713	0.304	1.48	1.1	0.251	Q9Z2H5	_S[Phospho_STY_NL_98 (STY): 0%]LS[Phospho_STY_NL_98 (STY): 100%]PIIGK_	SLSPIIGK	1;3	0;1	780	780;782	Epb41l1	9.58e-08	0.000880843	5.13e-05	0.699668	0.999782	0.0355209	0.999963	0.999653	TRUE
_SLS[Phospho_STY_NL_98 (STY)]QSQGDPLPPAHTGTFR_	ID_19348	1.07e-05	8.02e-05	0.0476285	0.390302	0.0438564	0.836931	0.49953	0.0212634	5.11	4.19	2.44	1.04	-2.49	-0.25	0.82	-2.86	-2.21	2.91	-1.96	2.23	-0.645	1.8	0.4	-3.13	0.658	0.408	1.48	-2.2	O35927	_S[Phospho_STY_NL_98 (STY): 3.3%]LS[Phospho_STY_NL_98 (STY): 96.6%]QS[Phospho_STY_NL_98 (STY): 0.1%]QGDPLPPAHT[Phospho_STY_NL_98 (STY): 0%]GT[Phospho_STY_NL_98 (STY): 0%]FR_	SLSQSQGDPLPPAHTGTFR	1;3;5;15;17	0.03;0.97;0;0;0	433	433;435;437;447;449	Ctnnd2	0.000797172	0.0108049	0.534382	0.896659	0.999782	0.977087	0.999963	0.999653	TRUE
_SLS[Phospho_STY_NL_98 (STY)]SPTVTLSAPLEGAKDS[Phospho_STY_NL_98 (STY)]PIRR_	ID_19358	0.00390122	0.00213512	0.819932	0.91008	0.977801	0.283809	0.978126	0.958281	2.32	2.31	-0.201	-0.0996	-0.0245	0.95	-0.0242	0.0461	-0.42	1.9	0.169	2.48	-0.903	-1.1	-1	-0.928	-0.732	0.218	-0.756	-0.686	Q8CFI0	_S[Phospho_STY_NL_98 (STY): 2.2%]LS[Phospho_STY_NL_98 (STY): 94.5%]S[Phospho_STY_NL_98 (STY): 3.3%]PT[Phospho_STY_NL_98 (STY): 0%]VT[Phospho_STY_NL_98 (STY): 0%]LS[Phospho_STY_NL_98 (STY): 0.8%]APLEGAKDS[Phospho_STY_NL_98 (STY): 99.2%]PIRR_	SLSSPTVTLSAPLEGAKDSPIRR	1;3;4;6;8;10;19	0.02;0.95;0.03;0;0;0.01;0.99	475	475;477;478;480;482;484;493	Nedd4l	0.0670155	0.0904069	0.981389	0.993762	0.999782	0.77891	0.999963	0.999653	FALSE
_SMIILQDS[Phospho_STY_NL_98 (STY)]APEVGDVPR_	ID_19444	0.0026601	0.00148144	0.00289958	0.793991	0.914109	0.000668554	0.177972	0.568645	1.73	1.71	1.95	0.165	0.068	2.26	0.856	0.36	-0.702	1.03	-1.39	0.321	-0.265	1.69	-0.101	-0.197	-0.854	1.4	0.00234	-0.494	Q4ACU6	_S[Phospho_STY_NL_98 (STY): 0.1%]MIILQDS[Phospho_STY_NL_98 (STY): 99.9%]APEVGDVPR_	SMIILQDSAPEVGDVPR	1;8	0;1	890	890;897	Shank3	0.0507786	0.0726071	0.128005	0.978432	0.999782	0.0734517	0.999963	0.999653	FALSE
_SMS[Phospho_STY_NL_98 (STY)]DPKPLSPTADESSR_	ID_19452	5.98e-07	3.97e-06	9.2e-05	0.52246	0.868397	0.00269566	0.101756	0.672906	-1.83	-1.55	-1.56	-0.239	-0.0618	-1.16	-0.618	0.158	0.93	-0.901	0.28	-1.27	0.967	-0.593	0.728	0.905	0.258	-0.906	-0.36	0.416	Q9QYX7	_S[Phospho_STY_NL_98 (STY): 5.2%]MS[Phospho_STY_NL_98 (STY): 94.8%]DPKPLS[Phospho_STY_NL_98 (STY): 0%]PT[Phospho_STY_NL_98 (STY): 0%]ADES[Phospho_STY_NL_98 (STY): 0%]S[Phospho_STY_NL_98 (STY): 0%]R_	SMSDPKPLSPTADESSR	1;3;9;11;15;16	0.05;0.95;0;0;0;0	3608	3608;3610;3616;3618;3622;3623	Pclo	9.83e-05	0.00140856	0.0157868	0.926147	0.999782	0.155305	0.999963	0.999653	TRUE
_SMSDPKPLS[Phospho_STY_NL_98 (STY)]PTADESSR_	ID_19461	0.000526475	0.00116033	0.0626028	0.101697	0.797051	0.104513	0.0176638	0.918991	-2.75	-2.39	-1.62	-1.42	-0.22	-1.41	-2.08	0.0872	0.432	-2.32	0.298	-2.09	1.63	0.0154	0.216	1.41	1.31	-0.1	-0.777	1.39	Q9QYX7	_S[Phospho_STY_NL_98 (STY): 0%]MS[Phospho_STY_NL_98 (STY): 0%]DPKPLS[Phospho_STY_NL_98 (STY): 99.8%]PT[Phospho_STY_NL_98 (STY): 0.2%]ADES[Phospho_STY_NL_98 (STY): 0%]S[Phospho_STY_NL_98 (STY): 0%]R_	SMSDPKPLSPTADESSR	1;3;9;11;15;16	0;0;1;0;0;0	3608	3608;3610;3616;3618;3622;3623	Pclo	0.0151904	0.0617094	0.593739	0.824582	0.999782	0.613307	0.999963	0.999653	TRUE
_SNS[Phospho_STY_NL_98 (STY)]KDIQNLSVGLPR_	ID_19499	1.28e-05	0.00405492	0.026335	0.689382	0.0473364	0.0147863	0.882081	0.313885	1.19	0.697	0.649	0.114	-0.577	0.715	0.0424	-0.289	-0.391	0.803	-0.211	0.486	-0.215	0.434	-0.1	-0.791	-0.174	0.541	-0.131	-0.463	Q3UTQ8	_S[Phospho_STY_NL_98 (STY): 0.7%]NS[Phospho_STY_NL_98 (STY): 99.3%]KDIQNLS[Phospho_STY_NL_98 (STY): 0%]VGLPR_	SNSKDIQNLSVGLPR	1;3;10	0.01;0.99;0	341	341;343;350	Cdkl5	0.000900231	0.138872	0.419216	0.962835	0.999782	0.313845	0.999963	0.999653	TRUE
_SNT[Phospho_STY_NL_98 (STY)]KGS[Phospho_STY_NL_98 (STY)]VC[Carbamidomethyl (C)]DGSYAPDYSLSAVDLK_	ID_19531	0.240914	0.001041	0.564791	0.961224	0.457565	0.0267976	0.558282	0.800338	0.9	2.44	0.5	-0.0422	-0.646	1.96	0.509	0.219	-0.43	0.47	-0.601	1.84	-0.329	0.172	-0.371	-0.975	-0.813	1.15	-0.304	-0.593	Q61481	_S[Phospho_STY_NL_98 (STY): 1.2%]NT[Phospho_STY_NL_98 (STY): 91.3%]KGS[Phospho_STY_NL_98 (STY): 92.5%]VCDGS[Phospho_STY_NL_98 (STY): 7.5%]Y[Phospho_STY_NL_98 (STY): 7.5%]APDY[Phospho_STY_NL_98 (STY): 0%]S[Phospho_STY_NL_98 (STY): 0%]LS[Phospho_STY_NL_98 (STY): 0%]AVDLK_	SNTKGSVCDGSYAPDYSLSAVDLK	1;3;6;11;12;16;17;19	0.01;0.91;0.92;0.07;0.07;0;0;0	475	475;477;480;485;486;490;491;493	Pde1a	0.61241	0.0579196	0.933998	0.99764	0.999782	0.410174	0.999963	0.999653	FALSE
_SPAS[Phospho_STY_NL_98 (STY)]IDR_	ID_19584	0.0153075	0.259287	6.41e-05	0.00394701	0.356005	0.0843409	0.983103	0.0289208	2.1	0.89	4.11	2.87	0.889	1.68	-0.0203	-2.14	-2.24	-0.141	0.0889	0.979	-1.99	2.12	0.874	-1.1	0.55	2.23	0.53	-1.59	Q8C0T5	_S[Phospho_STY_NL_98 (STY): 0.2%]PAS[Phospho_STY_NL_98 (STY): 99.8%]IDR_	SPASIDR	1;4	0;1	1181	1181;1184	Sipa1l1	0.167366	0.951916	0.0130712	0.622429	0.999782	0.580382	0.999963	0.999653	TRUE
_SPPEMLESDC[Carbamidomethyl (C)]PS[Phospho_STY_NL_98 (STY)]PLELK_	ID_19693	0.125127	0.00177363	0.761165	0.904869	0.259081	0.454189	0.551735	0.0904339	0.731	1.43	0.163	0.0642	-0.609	0.403	0.32	0.92	-0.602	0.129	-1.61	-0.182	0.467	0.63	0.531	-0.143	0.0279	0.431	0.348	0.948	Q01065	_S[Phospho_STY_NL_98 (STY): 0%]PPEMLES[Phospho_STY_NL_98 (STY): 0%]DCPS[Phospho_STY_NL_98 (STY): 100%]PLELK_	SPPEMLESDCPSPLELK	1;8;12	0;0;1	7	7;14;18	Pde1b	0.473355	0.0807647	0.969835	0.993393	0.999782	0.867305	0.999963	0.999653	FALSE
_SPQVLYS[Phospho_STY_NL_98 (STY)]PVS[Phospho_STY_NL_98 (STY)]PLSPHR_	ID_19725	0.000973399	0.000413204	0.0479656	0.480611	0.385459	0.0206151	0.300496	0.847707	2.49	2.5	1.65	0.579	-0.714	1.94	0.853	-0.157	-1.53	0.967	-1.57	0.927	-0.497	1.15	0.0823	-1.21	-0.116	1.83	0.737	-0.274	O88737	_S[Phospho_STY_NL_98 (STY): 1%]PQVLY[Phospho_STY_NL_98 (STY): 17.1%]S[Phospho_STY_NL_98 (STY): 87.1%]PVS[Phospho_STY_NL_98 (STY): 94.7%]PLS[Phospho_STY_NL_98 (STY): 0.2%]PHR_	SPQVLYSPVSPLSPHR	1;6;7;10;13	0.01;0.17;0.87;0.95;0	2799	2799;2804;2805;2808;2811	Bsn	0.0240066	0.0317738	0.536675	0.917834	0.999782	0.364894	0.999963	0.999653	TRUE
_SPQVLYSPVS[Phospho_STY_NL_98 (STY)]PLS[Phospho_STY_NL_98 (STY)]PHR_	ID_19728	0.000106613	0.0195189	9.8e-05	0.117307	0.499596	0.00299489	0.313498	0.849857	1.67	0.899	1.91	0.727	-0.311	1.42	0.465	-0.087	-0.942	0.731	-0.129	0.77	-1.09	0.82	-0.366	-1.4	-0.0905	1.33	0.375	-0.177	O88737	_S[Phospho_STY_NL_98 (STY): 0%]PQVLY[Phospho_STY_NL_98 (STY): 0%]S[Phospho_STY_NL_98 (STY): 0%]PVS[Phospho_STY_NL_98 (STY): 100%]PLS[Phospho_STY_NL_98 (STY): 100%]PHR_	SPQVLYSPVSPLSPHR	1;6;7;10;13	0;0;0;1;1	2799	2799;2804;2805;2808;2811	Bsn	0.00482558	0.346589	0.0162999	0.824582	0.999782	0.158994	0.999963	0.999653	TRUE
_SPQVLYSPVSPLS[Phospho_STY_NL_98 (STY)]PHR_	ID_19729	1.21e-05	0.00348964	0.00210984	0.227229	0.824464	0.122987	0.390958	0.313161	1.39	0.823	1.06	0.403	-0.0736	0.517	0.286	-0.336	-1.09	0.298	-0.448	0.375	-0.454	0.609	-0.0512	-0.528	0.289	0.806	0.575	-0.0471	O88737	_S[Phospho_STY_NL_98 (STY): 0%]PQVLY[Phospho_STY_NL_98 (STY): 0%]S[Phospho_STY_NL_98 (STY): 0%]PVS[Phospho_STY_NL_98 (STY): 0%]PLS[Phospho_STY_NL_98 (STY): 100%]PHR_	SPQVLYSPVSPLSPHR	1;6;7;10;13	0;0;0;0;1	2799	2799;2804;2805;2808;2811	Bsn	0.000874565	0.124481	0.104543	0.853994	0.999782	0.638923	0.999963	0.999653	TRUE
_SPS[Phospho_STY_NL_98 (STY)]PSPTS[Phospho_STY_NL_98 (STY)]PGSLR_	ID_19760	0.000170643	0.00250736	0.180352	0.0139697	0.821838	0.332349	0.859191	0.390676	6.43	4.71	2.47	4.61	-0.412	1.78	0.324	1.57	-2.22	4.21	-1.59	3.11	-2.95	-0.478	1.67	-3.36	-0.814	0.966	-0.49	0.761	Q9JLM8	_S[Phospho_STY_NL_98 (STY): 0%]PS[Phospho_STY_NL_98 (STY): 100%]PS[Phospho_STY_NL_98 (STY): 0%]PT[Phospho_STY_NL_98 (STY): 12.3%]S[Phospho_STY_NL_98 (STY): 87.7%]PGS[Phospho_STY_NL_98 (STY): 0%]LR_	SPSPSPTSPGSLR	1;3;5;7;8;11	0;1;0;0.12;0.88;0	330	330;332;334;336;337;340	Dclk1	0.00673565	0.0996952	0.784108	0.766561	0.999782	0.810091	0.999963	0.999653	TRUE
_SPS[Phospho_STY_NL_98 (STY)]TESQLM[Oxidation (M)]SK_	ID_19767	0.291551	0.162903	9.77e-05	0.0541889	0.068495	0.0887437	0.789103	0.298784	-0.584	0.721	2.61	1.23	1.16	1.08	-0.168	0.654	-0.209	-0.793	-0.764	-0.0428	-1.07	1.54	0.155	0.0867	0.0272	1.11	-0.14	0.681	Q9QYB8	_S[Phospho_STY_NL_98 (STY): 16.7%]PS[Phospho_STY_NL_98 (STY): 75%]T[Phospho_STY_NL_98 (STY): 7.8%]ES[Phospho_STY_NL_98 (STY): 0.5%]QLM[Oxidation (M): 100%]S[Phospho_STY_NL_98 (STY): 0%]K_	SPSTESQLMSK	1;3;4;6;10	0.17;0.75;0.08;0;0	530	530;532;533;535;539	Add2	0.654382	0.863625	0.0162999	0.824013	0.999782	0.591431	0.999963	0.999653	TRUE
_SPSPSPTS[Phospho_STY_NL_98 (STY)]PGS[Phospho_STY_NL_98 (STY)]LRK_	ID_19801	7.19e-05	0.00292711	0.0984812	0.141608	0.997362	0.000738693	0.840653	0.886481	3.17	2.15	1.42	1.26	-0.0028	3.01	0.17	0.121	-0.202	2.97	-0.646	1.5	-1.24	0.177	0.0177	-1.24	-1.45	1.56	-1.28	-1.33	Q9JLM8	_S[Phospho_STY_NL_98 (STY): 0%]PS[Phospho_STY_NL_98 (STY): 0%]PS[Phospho_STY_NL_98 (STY): 0.8%]PT[Phospho_STY_NL_98 (STY): 3.3%]S[Phospho_STY_NL_98 (STY): 96%]PGS[Phospho_STY_NL_98 (STY): 99.9%]LRK_	SPSPSPTSPGSLRK	1;3;5;7;8;11	0;0;0.01;0.03;0.96;1	330	330;332;334;336;337;340	Dclk1	0.0035729	0.110203	0.675486	0.836784	0.999782	0.0776915	0.999963	0.999653	TRUE
_SPSSDS[Phospho_STY_NL_98 (STY)]WTC[Carbamidomethyl (C)]ADASTGR_	ID_19809	0.00916899	0.0268226	9.56e-07	0.581867	0.530502	0.0224006	0.193383	0.675187	-0.949	-0.744	-2.19	-0.222	-0.253	-0.939	-0.527	0.169	0.631	-0.318	0.498	-0.246	0.524	-1.67	0.303	0.272	0.265	-0.673	-0.261	0.434	Q9EPJ9	_S[Phospho_STY_NL_98 (STY): 0%]PS[Phospho_STY_NL_98 (STY): 0%]S[Phospho_STY_NL_98 (STY): 0%]DS[Phospho_STY_NL_98 (STY): 100%]WT[Phospho_STY_NL_98 (STY): 0%]CADAS[Phospho_STY_NL_98 (STY): 0%]T[Phospho_STY_NL_98 (STY): 0%]GR_	SPSSDSWTCADASTGR	1;3;4;6;8;13;14	0;0;0;1;0;0;0	342	342;344;345;347;349;354;355	Arfgap1	0.12064	0.417234	0.00090415	0.939204	0.999782	0.376857	0.999963	0.999653	TRUE
_SPSVS[Phospho_STY_NL_98 (STY)]PDR_	ID_19813	4.15e-06	0.349734	0.00063005	0.011686	0.818252	0.170174	0.06843	0.982728	1.04	0.18	0.843	0.607	0.0539	0.324	0.433	0.00507	-1.33	-0.288	-0.395	-0.215	-0.176	0.667	0.431	-0.122	0.386	0.71	0.819	0.391	O88737	_S[Phospho_STY_NL_98 (STY): 0%]PS[Phospho_STY_NL_98 (STY): 0%]VS[Phospho_STY_NL_98 (STY): 100%]PDR_	SPSVSPDR	1;3;5	0;0;1	138	138;140;142	Bsn	0.000398386	0.992577	0.0498596	0.76508	0.999782	0.699718	0.999963	0.999653	TRUE
_SPTSSVAT[Phospho_STY_NL_98 (STY)]PS[Phospho_STY_NL_98 (STY)]STISTPTKR_	ID_19836	0.990733	7.19e-08	0.00384696	0.506237	0.470358	5.75e-05	0.00028469	0.0034055	-0.00587	2.88	1.72	0.382	0.415	2.48	2.21	1.75	-1.24	-1.25	-1.07	1.81	-0.73	0.991	-0.347	-0.314	-1.05	1.43	1.16	0.695	Q80YA9	_SPTSSVATPSSTISTPTKR_	SPTSSVATPSSTISTPTKR			325	None	Cnksr2	0.997032	8.37e-05	0.150753	0.920441	0.999782	0.0197252	0.39445	0.999653	TRUE
_SPTSSVATPS[Phospho_STY_NL_98 (STY)]S[Phospho_STY_NL_98 (STY)]TISTPTKR_	ID_19837	0.818148	0.0020566	0.0028201	0.79208	0.628959	0.209143	0.298508	0.820557	0.156	2.02	2.39	-0.203	-0.373	0.974	0.805	-0.175	-1.12	-0.959	-0.133	1.89	-1.35	1.05	-1.55	-1.72	0.459	1.43	1.26	0.285	Q80YA9	_SPTSSVATPSSTISTPTKR_	SPTSSVATPSSTISTPTKR			325	None	Cnksr2	0.93872	0.0882281	0.125121	0.977884	0.999782	0.734851	0.999963	0.999653	FALSE
_SPTSSVATPSSTIS[Phospho_STY_NL_98 (STY)]TPT[Phospho_STY_NL_98 (STY)]KR_	ID_19841	0.144324	0.000289398	0.000661015	0.343192	0.742537	0.0944885	0.116024	0.69365	1.17	2.84	3.24	0.861	-0.297	1.53	1.44	-0.356	-1.38	-0.207	-0.873	1.97	-1.78	1.46	-0.924	-2.08	0.244	1.77	1.68	-0.113	Q80YA9	_SPTSSVATPSSTISTPTKR_	SPTSSVATPSSTISTPTKR			325	None	Cnksr2	0.504693	0.026065	0.0518071	0.881447	0.999782	0.599792	0.999963	0.999653	TRUE
_SQPPS[Phospho_STY_NL_98 (STY)]PGLIAS[Phospho_STY_NL_98 (STY)]PAPPDLDPEAVR_	ID_19939	0.424236	0.00154741	0.891376	0.722842	0.857841	0.938338	0.813724	0.644181	-0.888	-3.41	0.172	-0.447	0.226	0.0975	-0.297	-0.582	2.05	1.16	4.1	0.686	-1.33	-1.16	-1.78	-1.11	-1.23	-1.13	-1.53	-1.81	Q8CJ40	_S[Phospho_STY_NL_98 (STY): 0.4%]QPPS[Phospho_STY_NL_98 (STY): 99.8%]PGLIAS[Phospho_STY_NL_98 (STY): 99.8%]PAPPDLDPEAVR_	SQPPSPGLIASPAPPDLDPEAVR	1;5;11	0;1;1	1479	1479;1483;1489	Crocc	0.746373	0.0735451	0.989214	0.967894	0.999782	0.993413	0.999963	0.999653	FALSE
_SQPT[Phospho_STY_NL_98 (STY)]T[Phospho_STY_NL_98 (STY)]PQETVTGK_	ID_19941	0.000351798	0.00277539	0.204813	0.494281	0.932167	0.302727	0.764719	0.676422	3.22	2.47	1.24	0.663	-0.0824	-1	0.29	-0.405	-1.02	2.2	-0.686	1.78	-0.468	0.768	0.195	-0.551	-0.481	-1.48	-0.191	-0.886	Q9QYX7	_S[Phospho_STY_NL_98 (STY): 0.3%]QPT[Phospho_STY_NL_98 (STY): 94.8%]T[Phospho_STY_NL_98 (STY): 94.8%]PQET[Phospho_STY_NL_98 (STY): 5.1%]VT[Phospho_STY_NL_98 (STY): 5%]GK_	SQPTTPQETVTGK	1;4;5;9;11	0;0.95;0.95;0.05;0.05	856	856;859;860;864;866	Pclo	0.0111794	0.107725	0.803964	0.9187	0.999782	0.789555	0.999963	0.999653	TRUE
_SQPTT[Phospho_STY_NL_98 (STY)]PQETVTGK_	ID_19942	0.0192525	0.0155919	6.94e-06	0.000982003	0.0385449	0.00197222	0.00385514	0.291792	2.16	2.08	5.04	3.54	2.16	3.31	3.07	1.09	-1.69	0.47	-1.34	0.746	-2.65	2.39	0.892	-0.49	-1.28	2.03	1.79	-0.196	Q9QYX7	_S[Phospho_STY_NL_98 (STY): 0%]QPT[Phospho_STY_NL_98 (STY): 0.6%]T[Phospho_STY_NL_98 (STY): 99.4%]PQET[Phospho_STY_NL_98 (STY): 0%]VT[Phospho_STY_NL_98 (STY): 0%]GK_	SQPTTPQETVTGK	1;4;5;9;11	0;0.01;0.99;0;0	856	856;859;860;864;866	Pclo	0.189754	0.306609	0.00282834	0.400215	0.999782	0.133507	0.999963	0.999653	TRUE
_SQQQLHS[Phospho_STY_NL_98 (STY)]PALS[Phospho_STY_NL_98 (STY)]PAHS[Phospho_STY_NL_98 (STY)]PAK_	ID_19951	5.84e-08	0.0735696	3.44e-05	0.00291393	0.111411	0.0467066	0.442304	0.837138	3.38	0.923	2.78	1.92	1	1.26	0.479	-0.128	-2.23	1.15	0.189	1.11	-2.07	0.711	-0.143	-1.07	0.161	1.42	0.64	0.0333	O88737	_S[Phospho_STY_NL_98 (STY): 0.1%]QQQLHS[Phospho_STY_NL_98 (STY): 99.9%]PALS[Phospho_STY_NL_98 (STY): 99.9%]PAHS[Phospho_STY_NL_98 (STY): 100%]PAK_	SQQQLHSPALSPAHSPAK	1;7;11;15	0;1;1;1	235	235;241;245;249	Bsn	1.57e-05	0.646468	0.00848683	0.565512	0.999782	0.487047	0.999963	0.999653	TRUE
_SQQQLHS[Phospho_STY_NL_98 (STY)]PALS[Phospho_STY_NL_98 (STY)]PAHS[Phospho_STY_NL_98 (STY)]PAKQPLGKPEQER_	ID_19952	5.27e-10	8.44e-05	9.07e-06	0.00425263	0.129157	0.000349365	0.0790883	0.697577	3.42	1.81	2.55	1.56	-0.806	1.99	0.936	-0.205	-1.89	1.54	-0.155	1.66	-1.83	0.718	-0.271	-2.64	-0.0835	1.91	0.853	-0.288	O88737	_S[Phospho_STY_NL_98 (STY): 0%]QQQLHS[Phospho_STY_NL_98 (STY): 100%]PALS[Phospho_STY_NL_98 (STY): 100%]PAHS[Phospho_STY_NL_98 (STY): 100%]PAKQPLGKPEQER_	SQQQLHSPALSPAHSPAKQPLGKPEQER	1;7;11;15	0;1;1;1	235	235;241;245;249	Bsn	7.39e-07	0.0110999	0.00343893	0.624562	0.999782	0.0521187	0.999963	0.999653	TRUE
_SQQQLHS[Phospho_STY_NL_98 (STY)]PALS[Phospho_STY_NL_98 (STY)]PAHSPAK_	ID_19953	1.45e-11	8.4e-06	2.18e-06	0.00551884	0.380251	0.00016334	0.0692136	0.554912	3.92	2.13	2.8	1.54	-0.471	2.15	0.987	-0.317	-2.37	1.55	-0.549	1.58	-1.71	1.09	-0.178	-2.19	-0.0353	2.11	0.952	-0.352	O88737	_S[Phospho_STY_NL_98 (STY): 0%]QQQLHS[Phospho_STY_NL_98 (STY): 100%]PALS[Phospho_STY_NL_98 (STY): 100%]PAHS[Phospho_STY_NL_98 (STY): 0%]PAK_	SQQQLHSPALSPAHSPAK	1;7;11;15	0;1;1;0	235	235;241;245;249	Bsn	9.58e-08	0.00213276	0.00148238	0.661531	0.999782	0.0350365	0.999963	0.999653	TRUE
_SQQQLHS[Phospho_STY_NL_98 (STY)]PALSPAHSPAK_	ID_19954	1.04e-09	2.25e-06	2.48e-06	0.000846583	0.276102	0.00967201	0.147444	0.504415	3.34	2.25	2.73	1.84	-0.575	1.4	0.768	-0.352	-2.18	1.16	-1.08	1.16	-1.54	1.19	0.296	-2.12	0.422	1.82	1.19	0.0702	O88737	_S[Phospho_STY_NL_98 (STY): 0%]QQQLHS[Phospho_STY_NL_98 (STY): 100%]PALS[Phospho_STY_NL_98 (STY): 0%]PAHS[Phospho_STY_NL_98 (STY): 0%]PAK_	SQQQLHSPALSPAHSPAK	1;7;11;15	0;1;0;0	235	235;241;245;249	Bsn	1.13e-06	0.00105013	0.00155488	0.378088	0.999782	0.264552	0.999963	0.999653	TRUE
_SQQQLHSPALS[Phospho_STY_NL_98 (STY)]PAHS[Phospho_STY_NL_98 (STY)]PAKQPLGKPEQER_	ID_19956	8e-08	0.0537048	2.18e-05	0.000555143	0.273896	0.133886	0.52703	0.657756	2.95	0.881	2.53	2	0.604	0.832	0.348	-0.244	-1.55	1.4	0.394	1.28	-2.28	0.25	-0.277	-1.67	0.235	1.07	0.583	-0.00855	O88737	_S[Phospho_STY_NL_98 (STY): 0%]QQQLHS[Phospho_STY_NL_98 (STY): 0%]PALS[Phospho_STY_NL_98 (STY): 100%]PAHS[Phospho_STY_NL_98 (STY): 100%]PAKQPLGKPEQER_	SQQQLHSPALSPAHSPAKQPLGKPEQER	1;7;11;15	0;0;1;1	235	235;241;245;249	Bsn	2.05e-05	0.574472	0.00634178	0.304321	0.999782	0.656082	0.999963	0.999653	TRUE
_SQQQLHSPALS[Phospho_STY_NL_98 (STY)]PAHSPAK_	ID_19957	5.87e-08	0.00377723	0.000219164	0.00767309	0.0646438	0.142261	0.279441	0.413403	2.13	0.961	1.53	1.07	-0.733	0.579	0.425	-0.321	-1.67	0.46	-0.475	0.486	-0.734	0.8	0.341	-1.47	0.511	1.09	0.936	0.191	O88737	_S[Phospho_STY_NL_98 (STY): 0%]QQQLHS[Phospho_STY_NL_98 (STY): 0%]PALS[Phospho_STY_NL_98 (STY): 100%]PAHS[Phospho_STY_NL_98 (STY): 0%]PAK_	SQQQLHSPALSPAHSPAK	1;7;11;15	0;0;1;0	235	235;241;245;249	Bsn	1.57e-05	0.133282	0.0280475	0.718889	0.999782	0.666994	0.999963	0.999653	TRUE
_SQS[Phospho_STY_NL_98 (STY)]EMS[Phospho_STY_NL_98 (STY)]LEGFSEGR_	ID_19969	2.26e-08	0.0574859	9.42e-06	0.0190378	0.105942	0.0147164	0.703295	0.767549	4.31	1.2	3.68	1.83	1.24	1.91	0.29	-0.225	-1.12	3.19	-1.86	-0.654	-1.31	2.36	0.514	-0.069	-0.521	1.38	-0.231	-0.747	Q6WQJ1	_S[Phospho_STY_NL_98 (STY): 14.5%]QS[Phospho_STY_NL_98 (STY): 85.5%]EMS[Phospho_STY_NL_98 (STY): 100%]LEGFS[Phospho_STY_NL_98 (STY): 0%]EGR_	SQSEMSLEGFSEGR	1;3;6;11	0.15;0.85;1;0	728	728;730;733;738	Dagla	9.14e-06	0.590136	0.00348889	0.794077	0.999782	0.313603	0.999963	0.999653	TRUE
_SQS[Phospho_STY_NL_98 (STY)]ES[Phospho_STY_NL_98 (STY)]SDEVTELDLSHGK_	ID_19971	0.568523	0.933045	0.571039	0.898225	0.233376	0.409858	0.00103235	0.382836	0.36	-0.0492	0.406	0.0916	0.858	0.592	2.46	0.627	-0.0414	0.318	-0.444	-0.493	-0.46	-0.0543	-0.369	0.398	-0.527	0.0644	1.93	0.0994	Q7TPS5	_S[Phospho_STY_NL_98 (STY): 0%]QS[Phospho_STY_NL_98 (STY): 99.6%]ES[Phospho_STY_NL_98 (STY): 94%]S[Phospho_STY_NL_98 (STY): 6.4%]DEVT[Phospho_STY_NL_98 (STY): 0%]ELDLS[Phospho_STY_NL_98 (STY): 0%]HGK_	SQSESSDEVTELDLSHGK	1;3;5;6;10;15	0;1;0.94;0.06;0;0	657	657;659;661;662;666;671	C2cd5	0.824121	0.99814	0.937187	0.993151	0.999782	0.848122	0.934968	0.999653	FALSE
_SQSSDTEQPS[Phospho_STY_NL_98 (STY)]PTSGGGK_	ID_20035	0.0201816	0.000837278	0.0893834	0.963832	0.892535	0.147856	0.368461	0.929333	-1.16	-1.59	-0.953	0.0251	-0.0749	-0.809	-0.5	-0.0491	0.24	-0.919	0.604	-0.986	0.374	-0.579	0.399	0.299	0.591	-0.219	0.0904	0.541	Q8BGD9	_S[Phospho_STY_NL_98 (STY): 0%]QS[Phospho_STY_NL_98 (STY): 0%]S[Phospho_STY_NL_98 (STY): 0%]DT[Phospho_STY_NL_98 (STY): 0%]EQPS[Phospho_STY_NL_98 (STY): 99.9%]PT[Phospho_STY_NL_98 (STY): 0.1%]S[Phospho_STY_NL_98 (STY): 0%]GGGK_	SQSSDTEQPSPTSGGGK	1;3;4;6;10;12;13	0;0;0;0;1;0;0	495	495;497;498;500;504;506;507	Eif4b	0.195718	0.0501865	0.659177	0.99775	0.999782	0.673361	0.999963	0.999653	FALSE
_SRDESASETSTPSEHSAAPS[Phospho_STY_NL_98 (STY)]PQVEVR_	ID_20058	7.84e-06	0.245977	0.0400508	0.150199	0.0196564	0.381695	0.832237	0.551935	1.54	0.343	0.75	0.521	-0.857	0.315	0.076	-0.214	-0.942	0.599	0.00179	0.344	-0.417	0.333	0.103	-1.27	0.281	0.596	0.357	0.0675	Q9JMH9	_S[Phospho_STY_NL_98 (STY): 0%]RDES[Phospho_STY_NL_98 (STY): 0%]AS[Phospho_STY_NL_98 (STY): 0%]ET[Phospho_STY_NL_98 (STY): 0%]S[Phospho_STY_NL_98 (STY): 0%]T[Phospho_STY_NL_98 (STY): 0%]PS[Phospho_STY_NL_98 (STY): 0%]EHS[Phospho_STY_NL_98 (STY): 0%]AAPS[Phospho_STY_NL_98 (STY): 100%]PQVEVR_	SRDESASETSTPSEHSAAPSPQVEVR	1;5;7;9;10;11;13;16;20	0;0;0;0;0;0;0;0;1	145	145;149;151;153;154;155;157;160;164	Myo18a	0.000636305	0.944639	0.503336	0.84026	0.999782	0.835893	0.999963	0.999653	TRUE
_SRS[Phospho_STY_NL_98 (STY)]IS[Phospho_STY_NL_98 (STY)]PC[Carbamidomethyl (C)]PK_	ID_20095	0.292773	0.0407062	0.567708	0.71459	0.249148	0.731855	0.0011657	0.811899	0.799	-1.46	0.491	0.314	-0.995	-0.294	-2.92	-0.204	-0.205	0.593	1.33	-0.136	-0.298	0.193	0.016	-1.29	0.684	0.389	-2.24	0.479	Q8BTI8	_S[Phospho_STY_NL_98 (STY): 0.2%]RS[Phospho_STY_NL_98 (STY): 99.8%]IS[Phospho_STY_NL_98 (STY): 99.9%]PCPK_	SRSISPCPK	1;3;5	0;1;1	924	924;926;928	Srrm2	0.654931	0.507722	0.935687	0.967894	0.999782	0.95491	0.963105	0.999653	FALSE
_SRS[Phospho_STY_NL_98 (STY)]PVDSPVPASMFAPEPSSPGAAR_	ID_20119	0.496255	0.1658	0.00510011	0.79247	0.000121425	0.0125853	0.000859352	0.0882655	-0.626	-1.19	-3.03	-0.275	-4.28	-2.68	-3.65	-1.8	1.75	1.12	0.76	-0.433	1.59	-1.44	1.31	-2.69	1.3	-1.38	-2.36	-0.505	O08582	_S[Phospho_STY_NL_98 (STY): 1.3%]RS[Phospho_STY_NL_98 (STY): 98.6%]PVDS[Phospho_STY_NL_98 (STY): 0.1%]PVPAS[Phospho_STY_NL_98 (STY): 0%]MFAPEPS[Phospho_STY_NL_98 (STY): 0%]S[Phospho_STY_NL_98 (STY): 0%]PGAAR_	SRSPVDSPVPASMFAPEPSSPGAAR	1;3;7;12;19;20	0.01;0.99;0;0;0;0	6	6;8;12;17;24;25	Gtpbp1	0.784747	0.868236	0.176668	0.97796	0.395895	0.297007	0.933944	0.999653	FALSE
_SRS[Phospho_STY_NL_98 (STY)]QS[Phospho_STY_NL_98 (STY)]MDAMGLSNK_	ID_20121	3.28e-05	0.0017056	0.899947	0.0369637	0.507218	0.0153094	0.871999	0.869698	3.14	2.13	-0.1	1.69	-0.529	1.98	-0.128	0.131	-0.424	2.71	-0.147	1.99	-1.11	-1.21	0.579	-1.64	-1.06	0.922	-1.19	-0.927	A2ALS5	_S[Phospho_STY_NL_98 (STY): 3.4%]RS[Phospho_STY_NL_98 (STY): 98.7%]QS[Phospho_STY_NL_98 (STY): 98%]MDAMGLS[Phospho_STY_NL_98 (STY): 0%]NK_	SRSQSMDAMGLSNK	1;3;5;12	0.03;0.99;0.98;0	437	437;439;441;448	Rap1gap	0.00190797	0.0785441	0.989607	0.824013	0.999782	0.321083	0.999963	0.999653	TRUE
_SRT[Phospho_STY_NL_98 (STY)]PS[Phospho_STY_NL_98 (STY)]LPTPPTR_	ID_20181	0.185866	0.000152049	0.200767	0.973902	0.81072	0.0199638	0.136611	0.173505	2.33	-6.57	-2.56	-0.0651	-0.477	-4.74	-2.99	-2.73	1.68	4.01	2.92	-3.65	0.515	-2.05	0.45	0.0382	1.53	-3.21	-1.46	-1.2	P10637	_SRTPSLPTPPTR_	SRTPSLPTPPTR			502	None	Mapt	0.557681	0.0160955	0.802421	0.997932	0.999782	0.358789	0.999963	0.999653	TRUE
_SRT[Phospho_STY_NL_98 (STY)]PSLPTPPTR_	ID_20186	0.00707612	0.000176075	0.00835362	0.0198639	0.31098	0.000678473	0.0146916	0.0265871	2.28	3.05	2.54	2.23	-0.95	3.34	2.34	-2.12	-1.62	0.666	-1.88	1.16	-0.541	2	1.69	-1.49	-0.743	2.6	1.6	-2.86	P10637	_S[Phospho_STY_NL_98 (STY): 12%]RT[Phospho_STY_NL_98 (STY): 88%]PS[Phospho_STY_NL_98 (STY): 0%]LPT[Phospho_STY_NL_98 (STY): 0%]PPT[Phospho_STY_NL_98 (STY): 0%]R_	SRTPSLPTPPTR	1;3;5;8;11	0.12;0.88;0;0;0	502	502;504;506;509;512	Mapt	0.100309	0.0179399	0.223982	0.794077	0.999782	0.0734517	0.999963	0.999653	TRUE
_SS[Phospho_STY_NL_98 (STY)]PELTR_	ID_20229	0.171735	0.00234134	0.851809	0.994795	0.973075	0.667715	0.800414	0.278796	-1.38	-2.95	-0.212	0.00742	-0.0384	-0.488	-0.287	-1.24	-1.31	-2.69	0.489	-2.46	1.31	1.1	1.32	1.27	1.33	0.843	1.04	0.0935	Q8BTI8	_S[Phospho_STY_NL_98 (STY): 4.5%]S[Phospho_STY_NL_98 (STY): 95.5%]PELT[Phospho_STY_NL_98 (STY): 0%]R_	SSPELTR	1;2;6	0.05;0.95;0	1649	1649;1650;1654	Srrm2	0.541458	0.0951835	0.985943	0.998967	0.999782	0.936272	0.999963	0.999653	FALSE
_SSDPTQDLPGT[Phospho_STY_NL_98 (STY)]PLLS[Phospho_STY_NL_98 (STY)]PSSSTSALSVTR_	ID_20268	1.16e-07	3.87e-06	1.84e-06	0.0238818	0.224042	3.91e-06	0.0196402	0.620872	3.25	2.55	3.24	1.42	0.751	3.11	1.47	0.304	-1.21	2.03	-1.22	1.33	-1.45	1.79	-0.0337	-0.701	-1.41	1.7	0.0533	-1.11	Q0VGY8	_S[Phospho_STY_NL_98 (STY): 0%]S[Phospho_STY_NL_98 (STY): 0%]DPT[Phospho_STY_NL_98 (STY): 0%]QDLPGT[Phospho_STY_NL_98 (STY): 100%]PLLS[Phospho_STY_NL_98 (STY): 100%]PS[Phospho_STY_NL_98 (STY): 0%]S[Phospho_STY_NL_98 (STY): 0%]S[Phospho_STY_NL_98 (STY): 0%]T[Phospho_STY_NL_98 (STY): 0%]S[Phospho_STY_NL_98 (STY): 0%]ALS[Phospho_STY_NL_98 (STY): 0%]VT[Phospho_STY_NL_98 (STY): 0%]R_	SSDPTQDLPGTPLLSPSSSTSALSVTR	1;2;5;11;15;17;18;19;20;21;24;26	0;0;0;1;1;0;0;0;0;0;0;0	448	448;449;452;458;462;464;465;466;467;468;471;473	Tanc1	2.87e-05	0.0014017	0.00134968	0.801501	0.999782	0.00354438	0.999963	0.999653	TRUE
_SSFGIQEFPAC[Carbamidomethyl (C)]IQAS[Phospho_STY_NL_98 (STY)]PVHFPNGS[Phospho_STY_NL_98 (STY)]PR_	ID_20283	4.22e-06	0.107911	0.0683888	0.0280303	0.637529	0.0751763	0.803412	0.785653	1.78	0.533	0.741	0.899	-0.189	0.723	0.0998	-0.109	-0.72	1.06	0.384	0.917	-0.899	-0.158	-0.000198	-1.09	-0.209	0.513	-0.11	-0.318	P59764	_S[Phospho_STY_NL_98 (STY): 0%]S[Phospho_STY_NL_98 (STY): 0%]FGIQEFPACIQAS[Phospho_STY_NL_98 (STY): 100%]PVHFPNGS[Phospho_STY_NL_98 (STY): 100%]PR_	SSFGIQEFPACIQASPVHFPNGSPR	1;2;15;23	0;0;1;1	1594	1594;1595;1608;1616	Dock4	0.000402696	0.749914	0.605581	0.824013	0.999782	0.564757	0.999963	0.999653	TRUE
_SSGALS[Phospho_STY_NL_98 (STY)]VDK_	ID_20286	0.000703493	0.00021385	0.0977296	0.789763	0.49628	0.0164086	0.351164	0.50265	1.75	1.8	0.938	0.149	-0.381	1.38	0.524	-0.376	-1.19	0.563	-2.16	-0.365	0.776	1.71	0.926	0.395	-0.183	1.19	0.341	-0.558	P27546	_S[Phospho_STY_NL_98 (STY): 1.9%]S[Phospho_STY_NL_98 (STY): 1.9%]GALS[Phospho_STY_NL_98 (STY): 96.2%]VDK_	SSGALSVDK	1;2;6	0.02;0.02;0.96	871	871;872;876	Map4	0.0188314	0.0210011	0.675387	0.977745	0.999782	0.332782	0.999963	0.999653	TRUE
_SSGALS[Phospho_STY_NL_98 (STY)]VDKKPTSTK_	ID_20287	0.00337362	0.00141904	0.271125	0.720712	0.00718365	0.0147556	0.410291	0.0371064	1.83	1.87	0.756	0.244	-1.9	1.71	-0.564	-1.45	-0.417	1.41	-1.62	0.245	0.86	1.62	1.1	-1.04	-0.368	1.34	-0.932	-1.82	P27546	_S[Phospho_STY_NL_98 (STY): 0%]S[Phospho_STY_NL_98 (STY): 0%]GALS[Phospho_STY_NL_98 (STY): 100%]VDKKPT[Phospho_STY_NL_98 (STY): 0%]S[Phospho_STY_NL_98 (STY): 0%]T[Phospho_STY_NL_98 (STY): 0%]K_	SSGALSVDKKPTSTK	1;2;6;12;13;14	0;0;1;0;0;0	871	871;872;876;882;883;884	Map4	0.0602374	0.0707437	0.855571	0.967894	0.999782	0.313845	0.999963	0.999653	FALSE
_SSGGT[Phospho_STY_NL_98 (STY)]PLHS[Phospho_STY_NL_98 (STY)]PLHTPR_	ID_20296	6.57e-11	0.0134526	0.00345986	0.00869146	0.811024	0.0350405	0.557254	0.642289	3.09	0.92	1.34	1.2	-0.106	0.951	0.26	-0.206	-1.7	1.39	-0.0298	0.89	-0.917	0.426	0.28	-1.02	-0.113	0.839	0.147	-0.319	Q5RJI5	_S[Phospho_STY_NL_98 (STY): 0%]S[Phospho_STY_NL_98 (STY): 0%]GGT[Phospho_STY_NL_98 (STY): 100%]PLHS[Phospho_STY_NL_98 (STY): 100%]PLHT[Phospho_STY_NL_98 (STY): 0%]PR_	SSGGTPLHSPLHTPR	1;2;5;9;13	0;0;1;1;0	511	511;512;515;519;523	Brsk1	1.87e-07	0.282918	0.139957	0.741823	0.999782	0.443847	0.999963	0.999653	TRUE
_SSLLLDTVTS[Phospho_STY_NL_98 (STY)]IPSSR_	ID_20342	5.56e-06	0.305295	0.182588	0.696511	0.945841	0.076992	0.0117924	0.848058	-3.06	-0.589	-0.939	-0.273	-0.0475	-1.25	-1.81	0.134	0.726	-2.34	-1.22	-1.81	2.08	1.14	1.81	2.03	0.568	-0.686	-1.24	0.702	Q9QYR6	_S[Phospho_STY_NL_98 (STY): 2.6%]S[Phospho_STY_NL_98 (STY): 2.6%]LLLDT[Phospho_STY_NL_98 (STY): 8.6%]VT[Phospho_STY_NL_98 (STY): 2.8%]S[Phospho_STY_NL_98 (STY): 81.4%]IPS[Phospho_STY_NL_98 (STY): 1.9%]S[Phospho_STY_NL_98 (STY): 0.2%]R_	SSLLLDTVTSIPSSR	1;2;7;9;10;13;14	0.03;0.03;0.09;0.03;0.81;0.02;0	864	864;865;870;872;873;876;877	Map1a	0.000489941	0.971941	0.786613	0.962835	0.999782	0.565626	0.999963	0.999653	TRUE
_SSS[Phospho_STY_NL_98 (STY)]LVNLWK_	ID_20444	0.000316527	0.00226957	0.00193874	0.834085	0.927742	0.00616789	0.0715274	0.315471	1.3	1.01	1.25	-0.0813	-0.0352	1.1	0.71	0.391	-0.728	0.574	-0.224	0.786	-0.758	0.496	-0.84	-0.794	-0.229	0.869	0.48	0.162	Q3UVX5	_S[Phospho_STY_NL_98 (STY): 0%]S[Phospho_STY_NL_98 (STY): 0%]S[Phospho_STY_NL_98 (STY): 100%]LVNLWK_	SSSLVNLWK	1;2;3	0;0;1	858	858;859;860	Grm5	0.0102914	0.0939218	0.098394	0.986063	0.999782	0.221473	0.999963	0.999653	TRUE
_SSSIS[Phospho_STY_NL_98 (STY)]SIDKDSK_	ID_20497	3.3e-05	0.00399236	0.106068	0.0771362	0.872907	0.638484	0.276007	0.264556	3.57	-2.22	1.48	1.63	0.145	-0.427	-0.993	1.02	-1.3	2.27	2.38	0.164	-1.56	-0.0748	0.0678	-1.41	-0.278	-0.705	-1.27	0.739	Q5DQR4	_S[Phospho_STY_NL_98 (STY): 0%]S[Phospho_STY_NL_98 (STY): 0%]S[Phospho_STY_NL_98 (STY): 0%]IS[Phospho_STY_NL_98 (STY): 96.8%]S[Phospho_STY_NL_98 (STY): 3.2%]IDKDS[Phospho_STY_NL_98 (STY): 0%]K_	SSSISSIDKDSK	1;2;3;5;6;11	0;0;0;0.97;0.03;0	817	817;818;819;821;822;827	Stxbp5l	0.00191472	0.137307	0.689285	0.824013	0.999782	0.928769	0.999963	0.999653	TRUE
_SSSVTS[Phospho_STY_NL_98 (STY)]IDKESR_	ID_20534	0.0120372	0.00152793	0.0040125	0.185661	0.688486	0.0290031	0.220225	0.513843	-0.685	-0.818	-0.901	-0.403	0.121	-0.673	-0.373	0.197	0.562	-0.123	0.338	-0.48	0.299	-0.602	-0.104	0.42	0.123	-0.55	-0.25	0.32	Q8K400	_S[Phospho_STY_NL_98 (STY): 0%]S[Phospho_STY_NL_98 (STY): 0%]S[Phospho_STY_NL_98 (STY): 0%]VT[Phospho_STY_NL_98 (STY): 0%]S[Phospho_STY_NL_98 (STY): 100%]IDKES[Phospho_STY_NL_98 (STY): 0%]R_	SSSVTSIDKESR	1;2;3;5;6;11	0;0;0;0;1;0	781	781;782;783;785;786;791	Stxbp5	0.144745	0.0732148	0.154862	0.847286	0.999782	0.424043	0.999963	0.999653	FALSE
_STLS[Phospho_STY_NL_98 (STY)]MS[Phospho_STY_NL_98 (STY)]PR_	ID_20626	4.33e-05	0.000893158	0.000903012	0.157724	0.29018	0.000440231	0.245198	0.739773	3.41	2.51	3.07	1.26	-0.936	3.27	1.03	-0.293	-2.24	1.18	-1.14	1.38	-0.685	2.38	0.57	-1.62	-0.886	2.38	0.143	-1.18	Q9ERT9	_S[Phospho_STY_NL_98 (STY): 0%]T[Phospho_STY_NL_98 (STY): 0%]LS[Phospho_STY_NL_98 (STY): 100%]MS[Phospho_STY_NL_98 (STY): 100%]PR_	STLSMSPR	1;2;4;6	0;0;1;1	62	62;63;65;67	Ppp1r1a	0.00239892	0.0521873	0.0621135	0.84228	0.999782	0.0588466	0.999963	0.999653	TRUE
_STPAS[Phospho_STY_NL_98 (STY)]PVQS[Phospho_STY_NL_98 (STY)]PSK_	ID_20632	1.78e-05	2.1e-05	0.000840585	0.252246	0.88538	0.012522	0.0660078	0.596422	-1.38	-1.27	-1.18	-0.387	0.0484	-0.862	-0.627	0.178	1.25	-0.126	0.77	-0.497	0.358	-0.82	-0.0289	0.406	-0.121	-0.983	-0.748	0.057	Q9QYB8	_S[Phospho_STY_NL_98 (STY): 0%]T[Phospho_STY_NL_98 (STY): 0%]PAS[Phospho_STY_NL_98 (STY): 100%]PVQS[Phospho_STY_NL_98 (STY): 100%]PS[Phospho_STY_NL_98 (STY): 0%]K_	STPASPVQSPSK	1;2;5;9;11	0;0;1;1;0	598	598;599;602;606;608	Add2	0.00118919	0.00401137	0.0599039	0.857181	0.999782	0.296707	0.999963	0.999653	TRUE
_STPAS[Phospho_STY_NL_98 (STY)]PVQSPSK_	ID_20633	2.56e-05	5.71e-06	0.00158168	0.280622	0.908965	0.0117608	0.110583	0.838014	-1.59	-1.61	-1.31	-0.43	0.0453	-1.03	-0.639	0.081	1.01	-0.576	0.153	-1.46	0.991	-0.317	0.561	1.04	0.177	-0.849	-0.462	0.258	Q9QYB8	_S[Phospho_STY_NL_98 (STY): 0%]T[Phospho_STY_NL_98 (STY): 0%]PAS[Phospho_STY_NL_98 (STY): 100%]PVQS[Phospho_STY_NL_98 (STY): 0%]PS[Phospho_STY_NL_98 (STY): 0%]K_	STPASPVQSPSK	1;2;5;9;11	0;0;1;0;0	598	598;599;602;606;608	Add2	0.00157652	0.00179119	0.0883031	0.862031	0.999782	0.286584	0.999963	0.999653	TRUE
_STPSWQRS[Phospho_STY_NL_98 (STY)]EDS[Phospho_STY_NL_98 (STY)]LADQMEPTC[Carbamidomethyl (C)]HLPAVSK_	ID_20649	0.000337615	0.000514402	0.170947	0.0349541	0.406678	0.23295	0.397943	0.0659077	2.12	1.91	0.878	1.37	-0.529	0.763	-0.539	-1.19	-0.401	1.72	-0.705	1.2	-0.695	0.183	0.672	-1.22	-0.102	0.661	-0.641	-1.29	Q8C0T5	_S[Phospho_STY_NL_98 (STY): 0%]T[Phospho_STY_NL_98 (STY): 0%]PS[Phospho_STY_NL_98 (STY): 0%]WQRS[Phospho_STY_NL_98 (STY): 100%]EDS[Phospho_STY_NL_98 (STY): 100%]LADQMEPT[Phospho_STY_NL_98 (STY): 0%]CHLPAVS[Phospho_STY_NL_98 (STY): 0%]K_	STPSWQRSEDSLADQMEPTCHLPAVSK	1;2;4;8;11;19;26	0;0;0;1;1;0;0	1200	1200;1201;1203;1207;1210;1218;1225	Sipa1l1	0.0108192	0.0366191	0.775789	0.824013	0.999782	0.750333	0.999963	0.999653	TRUE
_STSQLS[Phospho_STY_NL_98 (STY)]QTESGHK_	ID_20683	1.16e-06	0.0118262	0.0027508	0.21078	0.30323	0.000140322	0.0224451	0.906501	2.08	0.928	1.36	0.552	-0.453	1.78	1.02	-0.0515	-1.12	0.96	-0.125	0.803	-0.451	0.914	0.101	-0.904	-0.775	1	0.248	-0.827	Q99NE5	_S[Phospho_STY_NL_98 (STY): 0%]T[Phospho_STY_NL_98 (STY): 0%]S[Phospho_STY_NL_98 (STY): 0.2%]QLS[Phospho_STY_NL_98 (STY): 76.4%]QT[Phospho_STY_NL_98 (STY): 12.9%]ES[Phospho_STY_NL_98 (STY): 10.4%]GHK_	STSQLSQTESGHK	1;2;3;6;8;10	0;0;0;0.76;0.13;0.1	1219	1219;1220;1221;1224;1226;1228	Rims1	0.000151544	0.26528	0.124338	0.853994	0.999782	0.0322187	0.999963	0.999653	TRUE
_SVIEPLPVT[Phospho_STY_NL_98 (STY)]PTR_	ID_20726	6.84e-05	0.00214495	0.00364427	0.0987614	0.20056	0.0726929	0.0977665	0.847187	1.65	1.15	1.32	0.733	-0.565	0.798	0.735	0.0845	-1.69	-0.0402	-0.949	0.199	-0.141	1.18	0.591	-0.707	0.22	1.02	0.955	0.304	O88643	_S[Phospho_STY_NL_98 (STY): 0%]VIEPLPVT[Phospho_STY_NL_98 (STY): 94.2%]PT[Phospho_STY_NL_98 (STY): 5.8%]R_	SVIEPLPVTPTR	1;9;11	0;0.94;0.06	204	204;212;214	Pak1	0.0034607	0.0905878	0.1449	0.824582	0.999782	0.558819	0.999963	0.999653	TRUE
_SVS[Phospho_STY_NL_98 (STY)]PGVTQAVVEEHC[Carbamidomethyl (C)]AS[Phospho_STY_NL_98 (STY)]PEEK_	ID_20750	0.128516	0.00140392	0.0153428	0.194617	0.950893	0.28157	0.310082	0.134251	1.63	3.3	3	1.58	-0.0744	1.31	1.23	-1.83	-1.59	0.0371	-1.86	1.44	-0.888	2.11	0.689	-0.963	0.207	1.51	1.44	-1.62	P14873	_S[Phospho_STY_NL_98 (STY): 7.3%]VS[Phospho_STY_NL_98 (STY): 92.6%]PGVT[Phospho_STY_NL_98 (STY): 0.6%]QAVVEEHCAS[Phospho_STY_NL_98 (STY): 99.4%]PEEK_	SVSPGVTQAVVEEHCASPEEK	1;3;7;17	0.07;0.93;0.01;0.99	1291	1291;1293;1297;1307	Map1b	0.477452	0.0706379	0.313432	0.852291	0.999782	0.776878	0.999963	0.999653	FALSE
_SVSTPSDAGS[Phospho_STY_NL_98 (STY)]QDSGDLGPLTR_	ID_20776	0.348263	0.00297176	0.207478	0.136734	0.950239	0.595765	0.943451	0.319054	0.909	2.77	1.39	1.65	0.0685	0.583	0.0779	-1.1	-0.602	0.307	-2.02	0.757	-0.657	0.737	0.992	-0.588	0.51	1.09	0.588	-0.588	O88485	_S[Phospho_STY_NL_98 (STY): 0%]VS[Phospho_STY_NL_98 (STY): 0%]T[Phospho_STY_NL_98 (STY): 0.6%]PS[Phospho_STY_NL_98 (STY): 10.6%]DAGS[Phospho_STY_NL_98 (STY): 88.8%]QDS[Phospho_STY_NL_98 (STY): 0%]GDLGPLT[Phospho_STY_NL_98 (STY): 0%]R_	SVSTPSDAGSQDSGDLGPLTR	1;3;4;6;10;13;20	0;0;0.01;0.11;0.89;0;0	85	85;87;88;90;94;97;104	Dync1i1	0.696611	0.111369	0.807243	0.836784	0.999782	0.915255	0.999963	0.999653	FALSE
_SWVYS[Phospho_STY_NL_98 (STY)]PLHYSAR_	ID_20810	0.000294684	0.000131671	5.45e-06	0.000858131	0.700049	0.0693405	0.391163	0.296586	1.76	1.74	2.6	1.82	0.201	0.96	0.448	-0.546	-1.32	0.433	-0.974	0.765	-1.37	1.23	0.452	-1.17	0.369	1.33	0.817	-0.178	O70161	_S[Phospho_STY_NL_98 (STY): 0.2%]WVY[Phospho_STY_NL_98 (STY): 8.2%]S[Phospho_STY_NL_98 (STY): 91.5%]PLHY[Phospho_STY_NL_98 (STY): 0%]S[Phospho_STY_NL_98 (STY): 0%]AR_	SWVYSPLHYSAR	1;4;5;9;10	0;0.08;0.91;0;0	641	641;644;645;649;650	Pip5k1c	0.00986404	0.01431	0.00239972	0.378088	0.999782	0.551128	0.999963	0.999653	TRUE
_SYS[Phospho_STY_NL_98 (STY)]PSFQR_	ID_20841	0.412693	0.115176	0.00698115	0.0760508	0.972777	0.140436	0.572366	0.000106151	0.511	0.921	1.97	1.27	0.0241	1.05	0.4	-2.93	-0.27	0.241	-0.564	0.357	-0.498	1.47	0.774	-0.474	0.127	1.18	0.527	-2.8	Q69ZH9	_S[Phospho_STY_NL_98 (STY): 4.7%]Y[Phospho_STY_NL_98 (STY): 1.4%]S[Phospho_STY_NL_98 (STY): 93.8%]PS[Phospho_STY_NL_98 (STY): 0%]FQR_	SYSPSFQR	1;2;3;5	0.05;0.01;0.94;0	419	419;420;421;423	Arhgap23	0.738175	0.767998	0.206872	0.824013	0.999782	0.6648	0.999963	0.346096	FALSE
_T[Phospho_STY_NL_98 (STY)]ISSPTSC[Carbamidomethyl (C)]EHR_	ID_20959	0.149669	0.102326	0.38645	0.019186	0.0685509	3.95e-05	0.00779113	0.000839273	-0.781	0.826	0.53	1.46	1.13	2.7	1.68	2.14	0.303	-0.478	-0.661	0.164	-0.927	-0.397	0.537	0.201	-1.28	1.42	0.395	0.86	Q924S7	_T[Phospho_STY_NL_98 (STY): 88.6%]IS[Phospho_STY_NL_98 (STY): 10.3%]S[Phospho_STY_NL_98 (STY): 1.1%]PT[Phospho_STY_NL_98 (STY): 0%]S[Phospho_STY_NL_98 (STY): 0%]CEHR_	TISSPTSCEHR	1;3;4;6;7	0.89;0.1;0.01;0;0	165	165;167;168;170;171	Spred2	0.512263	0.733564	0.896529	0.794077	0.999782	0.016079	0.999963	0.928268	TRUE
_T[Phospho_STY_NL_98 (STY)]PGT[Phospho_STY_NL_98 (STY)]PGTPSYPR_	ID_21003	6.07e-06	0.00304462	0.00129126	0.00156815	0.466271	0.00169326	0.0643539	0.952991	2.39	1.38	1.85	1.81	0.401	1.8	1.03	0.0324	-1.58	0.817	-0.232	1.15	-1.47	0.379	0.344	-1.07	-0.334	1.46	0.696	-0.302	P20357	_T[Phospho_STY_NL_98 (STY): 100%]PGT[Phospho_STY_NL_98 (STY): 100%]PGT[Phospho_STY_NL_98 (STY): 0%]PS[Phospho_STY_NL_98 (STY): 0%]Y[Phospho_STY_NL_98 (STY): 0%]PR_	TPGTPGTPSYPR	1;4;7;9;10	1;1;0;0;0	1617	1617;1620;1623;1625;1626	Map2	0.000518413	0.113318	0.0782531	0.466235	0.999782	0.121921	0.999963	0.999653	TRUE
_T[Phospho_STY_NL_98 (STY)]PPMLRPVDPQIPQLVAVK_	ID_21016	0.0403581	0.00114376	0.000476608	0.19322	0.479294	0.0652551	0.329202	0.827367	0.584	0.887	1.17	0.417	-0.226	0.595	0.312	-0.0694	-0.421	0.163	-0.799	0.0877	-0.459	0.714	-0.042	-0.685	0.252	0.847	0.564	0.182	P83510	_T[Phospho_STY_NL_98 (STY): 100%]PPMLRPVDPQIPQLVAVK_	TPPMLRPVDPQIPQLVAVK	1	1	552	552	Tnik	0.286819	0.0617094	0.0433925	0.852052	0.999782	0.544415	0.999963	0.999653	TRUE
_T[Phospho_STY_NL_98 (STY)]PS[Phospho_STY_NL_98 (STY)]PFEDR_	ID_21025	1.71e-05	0.0550916	6.81e-05	0.684922	0.703947	0.0173673	0.0948981	0.414968	2.97	1.16	3.09	0.294	0.275	1.77	1.22	0.592	-1.27	1.71	0.155	1.31	-1.92	1.18	-1.62	-1.64	-0.543	1.22	0.682	0.0492	Q80TE7	_T[Phospho_STY_NL_98 (STY): 100%]PS[Phospho_STY_NL_98 (STY): 100%]PFEDR_	TPSPFEDR	1;3	1;1	848	848;850	Lrrc7	0.00114981	0.579795	0.0133784	0.962551	0.999782	0.341377	0.999963	0.999653	TRUE
_T[Phospho_STY_NL_98 (STY)]PSPPEEPSPLPSPT[Phospho_STY_NL_98 (STY)]ASPNHT[Phospho_STY_NL_98 (STY)]LAPASPAPVRPR_	ID_21051	0.765666	8.29e-05	0.310752	0.00946476	0.852998	0.843743	0.827591	0.325859	0.435	-5.72	-1.69	4.44	0.308	0.327	0.362	1.64	1.14	1.57	4.39	-1.33	-0.909	-2.6	3.53	-0.601	-2.31	-1.98	-1.95	-0.674	Q7TQF7	_TPSPPEEPSPLPSPTASPNHTLAPASPAPVRPR_	TPSPPEEPSPLPSPTASPNHTLAPASPAPVRPR			260	None	Amph	0.917224	0.0110785	0.873288	0.752656	0.999782	0.978255	0.999963	0.999653	TRUE
_T[Phospho_STY_NL_98 (STY)]PSPPEEPSPLPSPTASPNHTLAPASPAPVRPR_	ID_21055	0.0176775	8.44e-05	0.744557	0.479731	0.763722	0.799296	0.616337	0.470462	2.47	3.98	0.377	0.818	-0.347	0.294	0.579	-0.836	-1.14	1.33	-1.51	2.47	-0.696	-0.319	0.123	-1.04	0.0164	0.31	0.596	-0.819	Q7TQF7	_TPSPPEEPSPLPSPTASPNHTLAPASPAPVRPR_	TPSPPEEPSPLPSPTASPNHTLAPASPAPVRPR			260	None	Amph	0.180676	0.0110999	0.967615	0.917834	0.999782	0.969317	0.999963	0.999653	TRUE
_TALVS[Phospho_STY_NL_98 (STY)]PGK_	ID_21205	0.819234	0.000235408	0.0028233	0.404057	0.810816	0.659335	0.0909402	0.629188	0.103	1.64	1.6	0.43	0.123	0.227	0.88	0.249	-1.66	-1.56	-1.41	0.228	0.0859	1.68	0.516	0.209	0.488	0.715	1.37	0.737	Q3UNH4	_T[Phospho_STY_NL_98 (STY): 0%]ALVS[Phospho_STY_NL_98 (STY): 100%]PGK_	TALVSPGK	1;5	0;1	515	515;519	Gprin1	0.939379	0.0225742	0.125121	0.900224	0.999782	0.934406	0.999963	0.999653	TRUE
_TAS[Phospho_STY_NL_98 (STY)]LVSR_	ID_21240	1.66e-06	0.000101726	0.00816951	0.566356	0.385839	0.0083057	0.545486	0.687125	1.75	1.28	1.02	0.216	-0.327	1.02	0.227	-0.151	-1.14	0.614	-0.923	0.353	-0.233	0.791	-0.0172	-0.559	0.126	1.15	0.353	-0.0252	Q6ZQ29	_T[Phospho_STY_NL_98 (STY): 1.1%]AS[Phospho_STY_NL_98 (STY): 98.8%]LVS[Phospho_STY_NL_98 (STY): 0.2%]R_	TASLVSR	1;3;6	0.01;0.99;0	478	478;480;483	Taok2	0.000199255	0.0123058	0.220861	0.935964	0.999782	0.25074	0.999963	0.999653	TRUE
_TASLTS[Phospho_STY_NL_98 (STY)]AAS[Phospho_STY_NL_98 (STY)]IDGSR_	ID_21266	0.866245	0.232112	0.702141	0.358332	0.881846	0.945848	0.903641	0.000214201	-0.124	0.823	0.32	-0.772	0.124	0.0568	-0.101	3.29	-0.308	-0.432	-0.375	0.448	-0.462	-0.142	-1.23	-0.338	-0.0778	-0.021	-0.179	3.21	Q9QYG0	_T[Phospho_STY_NL_98 (STY): 0%]AS[Phospho_STY_NL_98 (STY): 0.2%]LT[Phospho_STY_NL_98 (STY): 3.7%]S[Phospho_STY_NL_98 (STY): 96.3%]AAS[Phospho_STY_NL_98 (STY): 99.7%]IDGS[Phospho_STY_NL_98 (STY): 0.2%]R_	TASLTSAASIDGSR	1;3;5;6;9;13	0;0;0.04;0.96;1;0	330	330;332;334;335;338;342	Ndrg2	0.952914	0.938792	0.95804	0.889717	0.999782	0.994956	0.999963	0.498843	FALSE
_TDDDAPS[Phospho_STY_NL_98 (STY)]LHS[Phospho_STY_NL_98 (STY)]ETAAR_	ID_21312	0.000125452	0.555144	5.84e-05	0.139588	0.199692	0.0394435	0.275735	0.793917	2.22	0.298	2.66	0.92	0.796	1.29	0.675	-0.161	-1.28	0.937	1.03	1.33	-2.27	0.389	-1.35	-1.48	0.00115	1.29	0.677	-0.16	Q3UVX5	_T[Phospho_STY_NL_98 (STY): 0%]DDDAPS[Phospho_STY_NL_98 (STY): 99.3%]LHS[Phospho_STY_NL_98 (STY): 100%]ET[Phospho_STY_NL_98 (STY): 0.7%]AAR_	TDDDAPSLHSETAAR	1;7;10;12	0;0.99;1;0.01	1031	1031;1037;1040;1042	Grm5	0.00545627	0.997038	0.0123601	0.836784	0.999782	0.465351	0.999963	0.999653	TRUE
_TDVLGVHEAEAEEPEAGKS[Phospho_STY_NL_98 (STY)]EAEDDEEDEVDDLPSSR_	ID_21388	2.02e-07	0.351953	0.00606737	0.193811	0.825556	0.0345783	0.343056	0.564094	1.19	0.177	0.655	0.302	-0.0509	0.498	0.22	0.133	-0.755	0.436	-0.0673	0.109	-0.303	0.352	-0.000447	-0.354	-0.0234	0.474	0.196	0.11	Q61097	_T[Phospho_STY_NL_98 (STY): 0%]DVLGVHEAEAEEPEAGKS[Phospho_STY_NL_98 (STY): 100%]EAEDDEEDEVDDLPS[Phospho_STY_NL_98 (STY): 0%]S[Phospho_STY_NL_98 (STY): 0%]R_	TDVLGVHEAEAEEPEAGKSEAEDDEEDEVDDLPSSR	1;19;34;35	0;1;0;0	500	500;518;533;534	Ksr1	4.52e-05	0.993164	0.192059	0.852077	0.999782	0.443847	0.999963	0.999653	TRUE
_TEEPVS[Phospho_STY_NL_98 (STY)]PLTAYQK_	ID_21428	0.000150055	2.75e-05	0.000179143	0.397063	0.712586	0.0204678	0.0924888	0.999076	1.36	1.42	1.53	0.326	-0.141	0.91	0.653	-0.000444	-1.74	-0.373	-1.5	-0.0767	0.0831	1.61	0.409	-0.0583	0.373	1.28	1.03	0.373	G5E8K5	_T[Phospho_STY_NL_98 (STY): 0%]EEPVS[Phospho_STY_NL_98 (STY): 100%]PLT[Phospho_STY_NL_98 (STY): 0%]AY[Phospho_STY_NL_98 (STY): 0%]QK_	TEEPVSPLTAYQK	1;6;9;11	0;1;0;0	1878	1878;1883;1886;1888	Ank3	0.00614623	0.00503338	0.0241355	0.900147	0.999782	0.363471	0.999963	0.999653	TRUE
_TEEVLS[Phospho_STY_NL_98 (STY)]PDGS[Phospho_STY_NL_98 (STY)]PS[Phospho_STY_NL_98 (STY)]KSPSK_	ID_21430	0.428628	0.00138024	0.94213	0.0647317	0.231026	0.0415357	0.206689	0.0881231	-1.09	-4.26	0.113	2.92	1.88	-3.23	-1.98	-2.69	1.25	0.162	2.97	-1.29	-1.88	-1.77	1.04	-0.00211	1.62	-1.62	-0.363	-1.07	Q9QYB5	_T[Phospho_STY_NL_98 (STY): 0%]EEVLS[Phospho_STY_NL_98 (STY): 100%]PDGS[Phospho_STY_NL_98 (STY): 100%]PS[Phospho_STY_NL_98 (STY): 95.5%]KS[Phospho_STY_NL_98 (STY): 4.5%]PS[Phospho_STY_NL_98 (STY): 0%]K_	TEEVLSPDGSPSKSPSK	1;6;10;12;14;16	0;1;1;0.95;0.05;0	668	668;673;677;679;681;683	Add3	0.748397	0.0701134	0.99357	0.824013	0.999782	0.469518	0.999963	0.999653	FALSE
_TEEVLS[Phospho_STY_NL_98 (STY)]PDGS[Phospho_STY_NL_98 (STY)]PSK_	ID_21431	0.137959	0.00031151	0.306296	0.723134	0.640854	0.81118	0.729237	0.606082	-0.62	-1.47	-0.484	-0.167	0.22	-0.112	-0.163	0.243	0.371	-0.249	0.839	-0.631	-0.182	-0.666	-0.349	0.0373	0.202	0.0895	0.039	0.445	Q9QYB5	_T[Phospho_STY_NL_98 (STY): 0%]EEVLS[Phospho_STY_NL_98 (STY): 100%]PDGS[Phospho_STY_NL_98 (STY): 98.7%]PS[Phospho_STY_NL_98 (STY): 1.3%]K_	TEEVLSPDGSPSK	1;6;10;12	0;1;0.99;0.01	668	668;673;677;679	Add3	0.493396	0.0267621	0.870795	0.967894	0.999782	0.972332	0.999963	0.999653	TRUE
_TESVTSGPLS[Phospho_STY_NL_98 (STY)]PEGS[Phospho_STY_NL_98 (STY)]PSKSPSK_	ID_21503	0.147316	0.000366322	0.795015	0.972984	0.490826	0.671895	0.725249	0.541769	-1.69	-4.05	0.341	-0.0445	0.906	-0.557	-0.462	-0.802	1.71	0.0248	3.03	-1.02	-0.711	-0.37	-0.755	0.196	-0.397	-0.954	-0.859	-1.2	Q9QYB8	_T[Phospho_STY_NL_98 (STY): 0%]ES[Phospho_STY_NL_98 (STY): 0%]VT[Phospho_STY_NL_98 (STY): 0%]S[Phospho_STY_NL_98 (STY): 0%]GPLS[Phospho_STY_NL_98 (STY): 97.8%]PEGS[Phospho_STY_NL_98 (STY): 95.1%]PS[Phospho_STY_NL_98 (STY): 6.5%]KS[Phospho_STY_NL_98 (STY): 0.5%]PS[Phospho_STY_NL_98 (STY): 0%]K_	TESVTSGPLSPEGSPSKSPSK	1;3;5;6;10;14;16;18;20	0;0;0;0;0.98;0.95;0.06;0;0	683	683;685;687;688;692;696;698;700;702	Add2	0.508633	0.0295955	0.974693	0.997932	0.999782	0.937279	0.999963	0.999653	TRUE
_TETSHHLS[Phospho_STY_NL_98 (STY)]LDR_	ID_21521	3.51e-05	2.4e-05	0.466937	0.296173	0.131197	0.00235438	0.306862	0.429997	2.2	2.1	0.409	-0.589	-0.856	1.78	0.576	-0.444	-0.511	1.69	-1.24	0.859	-0.245	0.164	-0.835	-1.1	-0.212	1.57	0.364	-0.656	Q9QWY8	_T[Phospho_STY_NL_98 (STY): 0.3%]ET[Phospho_STY_NL_98 (STY): 0.3%]S[Phospho_STY_NL_98 (STY): 0.3%]HHLS[Phospho_STY_NL_98 (STY): 99.1%]LDR_	TETSHHLSLDR	1;3;4;8	0;0;0;0.99	921	921;923;924;928	Asap1	0.00200641	0.0044906	0.913611	0.864879	0.999782	0.146702	0.999963	0.999653	TRUE
_TLLS[Phospho_STY_NL_98 (STY)]PSGR_	ID_21901	2.93e-06	0.0121778	0.00108127	0.175387	0.786466	0.00387245	0.0403682	0.951062	2.83	1.32	2.14	0.852	-0.169	1.87	1.3	-0.0383	-2.3	0.531	-1.1	0.212	-0.59	1.55	0.262	-0.759	0.0478	1.92	1.35	0.00955	Q3UTQ8	_T[Phospho_STY_NL_98 (STY): 0.1%]LLS[Phospho_STY_NL_98 (STY): 99.5%]PS[Phospho_STY_NL_98 (STY): 0.4%]GR_	TLLSPSGR	1;4;6	0;0.99;0	540	540;543;545	Cdkl5	0.000305664	0.269365	0.0695273	0.843942	0.999782	0.176504	0.999963	0.999653	TRUE
_TLS[Phospho_STY_NL_98 (STY)]DES[Phospho_STY_NL_98 (STY)]LC[Carbamidomethyl (C)]SGR_	ID_21922	2.26e-06	0.0309368	0.553185	0.268669	0.743277	0.140727	0.885662	0.557843	4.1	1.61	0.531	0.994	0.293	1.33	0.129	0.525	-1.65	2.45	-0.433	1.18	-0.293	0.238	0.701	7.46e-05	-1.13	0.194	-1.01	-0.61	G3X9J0	_T[Phospho_STY_NL_98 (STY): 6.8%]LS[Phospho_STY_NL_98 (STY): 98.8%]DES[Phospho_STY_NL_98 (STY): 94.2%]LCS[Phospho_STY_NL_98 (STY): 0.2%]GR_	TLSDESLCSGR	1;3;6;9	0.07;0.99;0.94;0	1536	1536;1538;1541;1544	Sipa1l3	0.000254343	0.447279	0.932343	0.861623	0.999782	0.6648	0.999963	0.999653	TRUE
_TLSQSS[Phospho_STY_NL_98 (STY)]ESGTLPSGPPGHTMEVSC[Carbamidomethyl (C)]_	ID_21953	0.628085	0.000297852	0.343135	0.457251	0.618113	0.0177101	0.132849	0.0390058	-0.44	-3.23	0.982	0.769	0.515	-2.51	-1.57	-2.17	-0.346	-0.786	2.78	-0.449	-1.56	-0.581	-0.794	-1.05	2.12	-0.388	0.553	-0.0504	Q9QYG0	_T[Phospho_STY_NL_98 (STY): 0.1%]LS[Phospho_STY_NL_98 (STY): 0.2%]QS[Phospho_STY_NL_98 (STY): 24%]S[Phospho_STY_NL_98 (STY): 75.5%]ES[Phospho_STY_NL_98 (STY): 0.2%]GT[Phospho_STY_NL_98 (STY): 0%]LPS[Phospho_STY_NL_98 (STY): 0%]GPPGHT[Phospho_STY_NL_98 (STY): 0%]MEVS[Phospho_STY_NL_98 (STY): 0%]C_	TLSQSSESGTLPSGPPGHTMEVSC	1;3;5;6;8;10;13;19;23	0;0;0.24;0.76;0;0;0;0;0	348	348;350;352;353;355;357;360;366;370	Ndrg2	0.856732	0.0263286	0.8831	0.913792	0.999782	0.344522	0.999963	0.999653	TRUE
_TPGT[Phospho_STY_NL_98 (STY)]PGT[Phospho_STY_NL_98 (STY)]PSYPR_	ID_22094	5.95e-05	0.00117219	0.00764288	0.0105584	0.958242	0.000492986	0.0592749	0.84053	2.18	1.6	1.58	1.51	-0.0301	2.11	1.1	-0.116	-0.775	1.4	-0.511	1.09	-1.16	0.42	0.351	-1.19	-0.784	1.33	0.316	-0.899	P20357	_T[Phospho_STY_NL_98 (STY): 0%]PGT[Phospho_STY_NL_98 (STY): 100%]PGT[Phospho_STY_NL_98 (STY): 100%]PS[Phospho_STY_NL_98 (STY): 0%]Y[Phospho_STY_NL_98 (STY): 0%]PR_	TPGTPGTPSYPR	1;4;7;9;10	0;1;1;0;0	1617	1617;1620;1623;1625;1626	Map2	0.00311917	0.0620425	0.213346	0.760443	0.999782	0.062491	0.999963	0.999653	TRUE
_TPGTPGTPSY[Phospho_STY_NL_98 (STY)]PRT[Phospho_STY_NL_98 (STY)]PGT[Phospho_STY_NL_98 (STY)]PK_	ID_22103	0.000447421	0.000412868	7.72e-05	0.00261103	0.0394077	0.000875634	0.0364269	0.38011	2.84	2.66	3.7	2.73	1.83	3.05	1.86	-0.769	-1.02	1.83	-0.819	1.85	-2.65	1.04	0.0819	-0.82	-1.09	1.96	0.77	-1.86	P20357	_T[Phospho_STY_NL_98 (STY): 0%]PGT[Phospho_STY_NL_98 (STY): 0%]PGT[Phospho_STY_NL_98 (STY): 0%]PS[Phospho_STY_NL_98 (STY): 0.7%]Y[Phospho_STY_NL_98 (STY): 99.4%]PRT[Phospho_STY_NL_98 (STY): 100%]PGT[Phospho_STY_NL_98 (STY): 100%]PK_	TPGTPGTPSYPRTPGTPK	1;4;7;9;10;13;16	0;0;0;0.01;0.99;1;1	1617	1617;1620;1623;1625;1626;1629;1632	Map2	0.0132857	0.0317738	0.0141421	0.565512	0.999782	0.0859914	0.999963	0.999653	TRUE
_TPS[Phospho_STY_NL_98 (STY)]PPEEPS[Phospho_STY_NL_98 (STY)]PLPS[Phospho_STY_NL_98 (STY)]PTASPNHTLAPASPAPVRPR_	ID_22149	6.86e-09	0.000701724	0.00069398	0.0728396	0.611528	0.00553827	0.160898	0.937609	2.18	1.07	1.31	0.668	-0.187	1.05	0.52	0.0288	-1.03	1.15	0.16	1.23	-1.02	0.287	-0.355	-1.21	-0.359	0.694	0.16	-0.331	Q7TQF7	_T[Phospho_STY_NL_98 (STY): 0.5%]PS[Phospho_STY_NL_98 (STY): 99.5%]PPEEPS[Phospho_STY_NL_98 (STY): 100%]PLPS[Phospho_STY_NL_98 (STY): 100%]PT[Phospho_STY_NL_98 (STY): 0%]AS[Phospho_STY_NL_98 (STY): 0%]PNHT[Phospho_STY_NL_98 (STY): 0%]LAPAS[Phospho_STY_NL_98 (STY): 0%]PAPVRPR_	TPSPPEEPSPLPSPTASPNHTLAPASPAPVRPR	1;3;9;13;15;17;21;26	0;1;1;1;0;0;0;0	260	260;262;268;272;274;276;280;285	Amph	3.86e-06	0.0453949	0.0533645	0.824013	0.999782	0.214013	0.999963	0.999653	TRUE
_TS[Phospho_STY_NL_98 (STY)]SESIYSR_	ID_22310	0.0459384	0.485756	0.20588	0.49838	0.357904	0.00955209	0.000539318	0.000403319	2.4	-0.769	1.71	0.912	1.24	3.59	4.9	5.02	-1.25	1.15	0.733	-0.0359	-0.557	1.16	0.355	0.683	-3.94	-0.348	0.967	1.09	Q8K4G5	_T[Phospho_STY_NL_98 (STY): 0.4%]S[Phospho_STY_NL_98 (STY): 99.3%]S[Phospho_STY_NL_98 (STY): 0.4%]ES[Phospho_STY_NL_98 (STY): 0%]IY[Phospho_STY_NL_98 (STY): 0%]S[Phospho_STY_NL_98 (STY): 0%]R_	TSSESIYSR	1;2;3;5;7;8	0;0.99;0;0;0;0	395	395;396;397;399;401;402	Ablim1	0.304922	0.997038	0.805902	0.919048	0.999782	0.264458	0.676305	0.657491	FALSE
_TSDS[Phospho_STY_NL_98 (STY)]KEEIKEPES[Phospho_STY_NL_98 (STY)]FNAAAQEAEAPYISIAC[Carbamidomethyl (C)]DLIK_	ID_22330	0.51099	0.60252	0.852093	6.17e-06	0.921745	0.418995	0.893875	0.344745	-0.956	-0.704	0.308	8.16	-0.162	1.34	-0.22	-1.57	0.479	-0.477	-0.332	-1.04	-1.56	-1.26	6.6	-1.73	0.105	1.44	-0.115	-1.46	Q99P72	_TSDSKEEIKEPESFNAAAQEAEAPYISIACDLIK_	TSDSKEEIKEPESFNAAAQEAEAPYISIACDLIK			648	None	Rtn4	0.792896	0.997038	0.985943	0.0503163	0.999782	0.851077	0.999963	0.999653	FALSE
_TSS[Phospho_STY_NL_98 (STY)]VSSISQVSPER_	ID_22421	0.842199	0.116977	0.857656	0.530054	0.852665	0.00213944	0.0864787	0.000656291	0.155	-1.15	0.159	0.558	-0.165	-2.84	-1.54	-3.18	-0.478	-0.323	1.44	0.286	-0.811	-0.652	-0.253	-0.976	2.21	-0.628	0.669	-0.97	E9Q3L2	_T[Phospho_STY_NL_98 (STY): 5.4%]S[Phospho_STY_NL_98 (STY): 16.4%]S[Phospho_STY_NL_98 (STY): 77.9%]VS[Phospho_STY_NL_98 (STY): 0.3%]S[Phospho_STY_NL_98 (STY): 0%]IS[Phospho_STY_NL_98 (STY): 0%]QVS[Phospho_STY_NL_98 (STY): 0%]PER_	TSSVSSISQVSPER	1;2;3;5;6;8;11	0.05;0.16;0.78;0;0;0;0	258	258;259;260;262;263;265;268	Pi4ka	0.946799	0.771113	0.986375	0.926742	0.999782	0.139207	0.999963	0.822989	FALSE
_TTS[Phospho_STY_NL_98 (STY)]FAESC[Carbamidomethyl (C)]KPVQQPSAFGS[Phospho_STY_NL_98 (STY)]MK_	ID_22539	6.41e-05	0.00137466	0.514762	0.217893	0.375238	0.226501	0.238058	0.186973	3.26	2.37	0.564	1.07	-0.769	1.05	1.03	1.15	-0.84	2.42	-0.719	1.65	-0.432	0.132	0.64	-1.2	-1.43	-0.38	-0.406	-0.283	Q9WV60	_T[Phospho_STY_NL_98 (STY): 1.7%]T[Phospho_STY_NL_98 (STY): 3.5%]S[Phospho_STY_NL_98 (STY): 94.8%]FAES[Phospho_STY_NL_98 (STY): 0%]CKPVQQPS[Phospho_STY_NL_98 (STY): 0%]AFGS[Phospho_STY_NL_98 (STY): 100%]MK_	TTSFAESCKPVQQPSAFGSMK	1;2;3;7;15;19	0.02;0.04;0.95;0;0;1	7	7;8;9;13;21;25	Gsk3b	0.00330571	0.0701134	0.92486	0.853994	0.999782	0.745956	0.999963	0.999653	TRUE
_TTS[Phospho_STY_NL_98 (STY)]IS[Phospho_STY_NL_98 (STY)]PALAR_	ID_22543	4.68e-06	0.00970646	0.00730493	0.156976	0.198108	0.0328456	0.361823	0.255346	3.51	1.73	2.2	1.13	-1.03	1.73	0.726	-0.908	-2	1.51	-0.123	1.61	-1.11	1.09	0.0214	-2.14	-0.205	1.52	0.522	-1.11	P83510	_T[Phospho_STY_NL_98 (STY): 0%]T[Phospho_STY_NL_98 (STY): 0%]S[Phospho_STY_NL_98 (STY): 100%]IS[Phospho_STY_NL_98 (STY): 100%]PALAR_	TTSISPALAR	1;2;3;5	0;0;1;1	647	647;648;649;651	Tnik	0.00043328	0.229992	0.209963	0.84228	0.999782	0.43913	0.999963	0.999653	TRUE
_TTS[Phospho_STY_NL_98 (STY)]PDLFESQSLTSASSK_	ID_22546	0.0320034	0.00119568	0.744375	0.970207	0.793367	0.740436	0.926282	0.920229	-1.56	2.26	-0.265	-0.0304	-0.213	-0.269	0.0752	0.0814	-0.035	-1.6	-2.73	-0.478	1.14	0.872	1.11	0.924	0.659	0.39	0.734	0.74	Q8CHU3	_T[Phospho_STY_NL_98 (STY): 0.6%]T[Phospho_STY_NL_98 (STY): 0.7%]S[Phospho_STY_NL_98 (STY): 98.7%]PDLFES[Phospho_STY_NL_98 (STY): 0%]QS[Phospho_STY_NL_98 (STY): 0%]LT[Phospho_STY_NL_98 (STY): 0%]S[Phospho_STY_NL_98 (STY): 0%]AS[Phospho_STY_NL_98 (STY): 0%]S[Phospho_STY_NL_98 (STY): 0%]K_	TTSPDLFESQSLTSASSK	1;2;3;9;11;13;14;16;17	0.01;0.01;0.99;0;0;0;0;0;0	441	441;442;443;449;451;453;454;456;457	Epn2	0.253755	0.062675	0.967615	0.997932	0.999782	0.957679	0.999963	0.999653	FALSE
_TTSFAESC[Carbamidomethyl (C)]KPVQQPSAFGS[Phospho_STY_NL_98 (STY)]MK_	ID_22548	0.0107743	0.0014891	0.330453	0.0948746	0.119842	0.320877	0.785167	0.525574	1.59	1.87	0.673	1.16	-1.08	0.687	0.188	-0.438	-0.227	1.36	-0.881	0.991	-0.73	-0.0565	0.435	-1.81	0.0145	0.701	0.202	-0.424	Q9WV60	_T[Phospho_STY_NL_98 (STY): 0.1%]T[Phospho_STY_NL_98 (STY): 0.1%]S[Phospho_STY_NL_98 (STY): 0.1%]FAES[Phospho_STY_NL_98 (STY): 0%]CKPVQQPS[Phospho_STY_NL_98 (STY): 4.3%]AFGS[Phospho_STY_NL_98 (STY): 95.4%]MK_	TTSFAESCKPVQQPSAFGSMK	1;2;3;7;15;19	0;0;0;0;0.04;0.95	7	7;8;9;13;21;25	Gsk3b	0.135109	0.0726071	0.879726	0.824582	0.999782	0.803753	0.999963	0.999653	FALSE
_TTSIS[Phospho_STY_NL_98 (STY)]PALAR_	ID_22549	4.34e-08	8.73e-06	1.9e-06	0.14408	0.326777	0.000278508	0.0248452	0.818172	1.39	1	1.33	0.371	-0.248	0.97	0.578	-0.0579	-1.42	-0.0286	-0.862	0.138	-0.144	1.18	0.227	-0.392	0.16	1.13	0.738	0.102	P83510	_T[Phospho_STY_NL_98 (STY): 0%]T[Phospho_STY_NL_98 (STY): 0%]S[Phospho_STY_NL_98 (STY): 0%]IS[Phospho_STY_NL_98 (STY): 100%]PALAR_	TTSISPALAR	1;2;3;5	0;0;0;1	647	647;648;649;651	Tnik	1.36e-05	0.0021552	0.00134968	0.836784	0.999782	0.0493505	0.999963	0.999653	TRUE
_TVS[Phospho_STY_NL_98 (STY)]FEALPIMR_	ID_22630	0.00559857	0.00270244	0.0848501	0.242335	0.317588	0.316308	0.570489	0.0473863	1.95	1.98	1.35	0.912	-0.779	0.781	-0.441	-1.56	-1.71	0.244	-1.64	0.343	0.13	1.48	1.04	-0.648	0.765	1.55	0.324	-0.799	Q505D1	_T[Phospho_STY_NL_98 (STY): 0%]VS[Phospho_STY_NL_98 (STY): 100%]FEALPIMR_	TVSFEALPIMR	1;3	0;1	1009	1009;1011	Ankrd28	0.0853769	0.105395	0.650472	0.854759	0.999782	0.800443	0.999963	0.999653	FALSE
_TVTDVSTIDGNAAELVSGR_	ID_22655	0.501592	4.54e-06	0.827721	0.936976	0.381246	0.793224	0.924462	0.273272	0.706	-4.91	-0.259	-0.0942	1.05	0.312	-0.113	-1.31	0.106	0.812	3.36	-1.55	-0.627	-0.886	-0.721	0.421	-0.105	0.207	-0.218	-1.42	Q8BR92	_TVTDVSTIDGNAAELVSGR_	TVTDVSTIDGNAAELVSGR			320	None	Palm2	0.787185	0.0015432	0.983986	0.995663	0.999782	0.968573	0.999963	0.999653	TRUE
_VADPDHDHTGFLTEY[Phospho_STY_NL_98 (STY)]VATR_	ID_22744	0.350289	0.604394	5.17e-05	0.83381	0.693905	0.10364	0.514897	0.871119	-0.307	0.158	-1.62	-0.078	-0.146	-0.612	-0.242	-0.0603	-0.564	-0.871	-0.0781	0.0796	0.281	-1.34	0.203	0.135	0.862	0.25	0.619	0.801	P63085	_VADPDHDHT[Phospho_STY_NL_98 (STY): 0%]GFLT[Phospho_STY_NL_98 (STY): 0%]EY[Phospho_STY_NL_98 (STY): 100%]VAT[Phospho_STY_NL_98 (STY): 0%]R_	VADPDHDHTGFLTEYVATR	9;13;15;18	0;0;1;0	171	179;183;185;188	Mapk1	0.698692	0.997038	0.0113936	0.986063	0.999782	0.610605	0.999963	0.999653	TRUE
_VAIIRT[Phospho_STY_NL_98 (STY)]PPKS[Phospho_STY_NL_98 (STY)]PATPK_	ID_22790	0.00016163	2.02e-05	0.0532252	0.130077	0.169145	0.0281953	0.109681	0.722732	1.78	1.91	0.992	0.772	-0.7	1.13	0.817	-0.179	-1	0.779	-0.891	1.02	-0.764	0.228	0.00791	-1.46	0.0791	1.21	0.896	-0.1	P20357	_VAIIRT[Phospho_STY_NL_98 (STY): 100%]PPKS[Phospho_STY_NL_98 (STY): 99.9%]PAT[Phospho_STY_NL_98 (STY): 0.1%]PK_	VAIIRTPPKSPATPK	6;10;13	1;1;0	1645	1650;1654;1657	Map2	0.00647393	0.00397004	0.557703	0.833735	0.999782	0.418356	0.999963	0.999653	TRUE
_VDHGAEIITQS[Phospho_STY_NL_98 (STY)]PSR_	ID_22929	0.000263381	0.000313147	0.0265297	0.652331	0.882973	0.0109042	0.0710307	0.720125	-0.744	-0.683	-0.495	-0.0986	-0.0322	-0.572	-0.4	-0.0784	-0.107	-0.85	0.122	-0.561	0.264	-0.232	0.165	0.231	0.63	0.0575	0.23	0.552	P20357	_VDHGAEIIT[Phospho_STY_NL_98 (STY): 0%]QS[Phospho_STY_NL_98 (STY): 100%]PS[Phospho_STY_NL_98 (STY): 0%]R_	VDHGAEIITQSPSR	9;11;13	0;1;0	1773	1781;1783;1785	Map2	0.00913539	0.0267621	0.420538	0.955559	0.999782	0.275171	0.999963	0.999653	TRUE
_VDHGAEIITQS[Phospho_STY_NL_98 (STY)]PSRS[Phospho_STY_NL_98 (STY)]S[Phospho_STY_NL_98 (STY)]VASPR_	ID_22932	0.00413643	6.48e-06	0.459901	0.970485	0.145731	0.385252	0.841897	0.473462	4.96	7.66	1.4	0.0702	2.78	1.65	-0.378	1.36	-1.52	3.44	-2.02	5.63	-3.18	-1.77	-3.11	-0.393	-0.59	1.06	-0.969	0.772	P20357	_VDHGAEIITQSPSRSSVASPR_	VDHGAEIITQSPSRSSVASPR			1773	None	Map2	0.0700805	0.00194085	0.912646	0.997932	0.999782	0.837309	0.999963	0.999653	TRUE
_VDIVSPGGDNAGS[Phospho_STY_NL_98 (STY)]LR_	ID_22949	9.5e-05	0.00320687	0.0287454	0.18143	0.548352	0.0650866	0.346112	0.446335	1.45	0.991	0.883	0.533	-0.238	0.741	0.374	-0.302	-1.88	-0.427	-0.788	0.203	0.0984	0.982	0.631	-0.139	0.384	1.12	0.758	0.0821	Q3UNH4	_VDIVS[Phospho_STY_NL_98 (STY): 0%]PGGDNAGS[Phospho_STY_NL_98 (STY): 100%]LR_	VDIVSPGGDNAGSLR	5;13	0;1	178	182;190	Gprin1	0.00439811	0.117744	0.433093	0.845616	0.999782	0.543845	0.999963	0.999653	TRUE
_VDS[Phospho_STY_NL_98 (STY)]IGSGR_	ID_22978	9.27e-07	0.00424187	0.00152541	0.00280507	0.533726	0.0693768	0.340932	0.195371	2.86	1.44	1.97	1.85	0.371	1.09	0.568	-0.775	-1.53	1.32	-0.828	0.613	-0.952	1.02	0.895	-0.581	-0.131	0.964	0.437	-0.906	Q8VHH5	_VDS[Phospho_STY_NL_98 (STY): 100%]IGS[Phospho_STY_NL_98 (STY): 0%]GR_	VDSIGSGR	3;6	1;0	393	395;398	Agap3	0.000132639	0.142286	0.086659	0.565512	0.999782	0.551128	0.999963	0.999653	TRUE
_VDS[Phospho_STY_NL_98 (STY)]PMLNR_	ID_22979	2.12e-05	0.00138059	0.0233252	0.0826223	0.208252	0.0106975	0.25094	0.554908	0.981	0.663	0.562	0.426	-0.307	0.636	0.28	-0.143	-0.584	0.397	-0.613	0.0506	0.00811	0.57	0.434	-0.299	-0.092	0.544	0.188	-0.235	Q69Z98	_VDS[Phospho_STY_NL_98 (STY): 100%]PMLNR_	VDSPMLNR	3	1	366	368	Brsk2	0.00135668	0.0701134	0.392482	0.824582	0.999782	0.272637	0.999963	0.999653	TRUE
_VDS[Phospho_STY_NL_98 (STY)]PMLSR_	ID_22980	3.47e-06	0.000675031	0.0136836	0.24221	0.0217762	0.00924512	0.615516	0.226103	1.35	0.88	0.762	0.354	-0.706	0.806	0.151	-0.366	-0.835	0.516	-0.753	0.128	-0.00959	0.752	0.344	-0.716	0.109	0.916	0.26	-0.257	Q5RJI5	_VDS[Phospho_STY_NL_98 (STY): 100%]PMLS[Phospho_STY_NL_98 (STY): 0%]R_	VDSPMLSR	3;7	1;0	382	384;388	Brsk1	0.000346789	0.0441942	0.300193	0.854759	0.999782	0.262179	0.999963	0.999653	TRUE
_VEEEDTGDPFGFDS[Phospho_STY_NL_98 (STY)]DDESLPVSSK_	ID_23001	0.361815	0.00281133	0.575787	0.678383	0.407153	0.221642	0.813947	0.953813	-0.449	-1.42	-0.312	0.231	-0.463	-0.686	-0.131	0.0323	0.114	-0.334	-0.43	-1.85	0.736	0.424	0.968	0.273	0.546	-0.14	0.415	0.578	Q65Z40	_VEEEDT[Phospho_STY_NL_98 (STY): 12.9%]GDPFGFDS[Phospho_STY_NL_98 (STY): 87.1%]DDES[Phospho_STY_NL_98 (STY): 0%]LPVS[Phospho_STY_NL_98 (STY): 0%]S[Phospho_STY_NL_98 (STY): 0%]K_	VEEEDTGDPFGFDSDDESLPVSSK	6;14;18;22;23	0.13;0.87;0;0;0	64	69;77;81;85;86	Wapl	0.707342	0.107873	0.938741	0.959732	0.999782	0.743249	0.999963	0.999653	FALSE
_VEFVHMLNAT[Phospho_STY_NL_98 (STY)]MC[Carbamidomethyl (C)]ATTR_	ID_23008	0.586072	0.00114847	0.014006	0.282117	0.712897	0.841954	0.963151	0.900368	0.492	2.86	2.59	1.11	-0.378	-0.205	0.0474	0.128	-0.809	-0.317	-1.92	0.939	-0.596	1.99	0.512	-0.974	0.448	0.244	0.495	0.577	P26638	_VEFVHMLNAT[Phospho_STY_NL_98 (STY): 82.5%]MCAT[Phospho_STY_NL_98 (STY): 8.8%]T[Phospho_STY_NL_98 (STY): 8.8%]R_	VEFVHMLNATMCATTR	10;14;15	0.82;0.09;0.09	420	429;433;434	Sars	0.833841	0.0617094	0.301366	0.862031	0.999782	0.977811	0.999963	0.999653	FALSE
_VEGS[Phospho_STY_NL_98 (STY)]NGAATPSAPVC[Carbamidomethyl (C)]GSGSK_	ID_23010	0.452756	0.456238	0.33988	0.591157	0.0760571	0.375258	0.00010336	0.306612	0.712	0.657	1.03	-0.579	1.93	0.957	4.46	1.1	-0.604	0.108	-1.37	-0.709	-0.386	0.645	-0.964	1.55	-0.901	0.056	3.56	0.204	Q9QWI6	_VEGS[Phospho_STY_NL_98 (STY): 86.5%]NGAAT[Phospho_STY_NL_98 (STY): 4.3%]PS[Phospho_STY_NL_98 (STY): 9.3%]APVCGS[Phospho_STY_NL_98 (STY): 0%]GS[Phospho_STY_NL_98 (STY): 0%]K_	VEGSNGAATPSAPVCGSGSK	4;9;11;17;19	0.86;0.04;0.09;0;0	667	670;675;677;683;685	Srcin1	0.764037	0.997038	0.880854	0.941063	0.999782	0.832534	0.22498	0.999653	FALSE
_VESRPTNPSEGS[Phospho_STY_NL_98 (STY)]KT[Phospho_STY_NL_98 (STY)]GDLGHVK_	ID_23063	0.816591	0.0014258	0.936847	0.113324	0.725806	0.859219	0.256159	0.454994	0.122	-1.63	0.0474	0.957	0.21	-0.106	-0.683	-0.448	0.508	0.63	0.848	-0.784	-0.813	-0.766	0.144	-0.603	0.469	0.363	-0.214	0.0208	Q3U0M1	_VES[Phospho_STY_NL_98 (STY): 0%]RPT[Phospho_STY_NL_98 (STY): 0%]NPS[Phospho_STY_NL_98 (STY): 0.1%]EGS[Phospho_STY_NL_98 (STY): 100%]KT[Phospho_STY_NL_98 (STY): 99.9%]GDLGHVK_	VESRPTNPSEGSKTGDLGHVK	3;6;9;12;14	0;0;0;1;1	832	834;837;840;843;845	Trappc9	0.938108	0.0708642	0.992746	0.824582	0.999782	0.981023	0.999963	0.999653	FALSE
_VFS[Phospho_STY_NL_98 (STY)]GVVS[Phospho_STY_NL_98 (STY)]T[Phospho_STY_NL_98 (STY)]GLK_	ID_23107	4.58e-09	3.5e-06	3.97e-05	0.140867	0.368514	0.00569789	0.0795273	0.680678	1.47	1.02	1.08	0.362	-0.22	0.697	0.433	0.1	-0.662	0.806	-1.11	-0.0922	0.136	1.22	0.499	-0.0835	-0.334	0.363	0.099	-0.234	P58252	_VFS[Phospho_STY_NL_98 (STY): 100%]GVVS[Phospho_STY_NL_98 (STY): 100%]T[Phospho_STY_NL_98 (STY): 100%]GLK_	VFSGVVSTGLK	3;7;8	1;1;1	416	418;422;423	Eef2	2.98e-06	0.0013268	0.00956598	0.836784	0.999782	0.214908	0.999963	0.999653	TRUE
_VFS[Phospho_STY_NL_98 (STY)]LDVPDHPT[Phospho_STY_NL_98 (STY)]PTGLAK_	ID_23108	4.87e-05	0.00961155	0.000143413	0.155215	0.614415	0.00027525	0.104374	0.933665	2.03	1.15	2.14	0.756	-0.266	2.03	0.866	0.0439	-0.848	1.18	-0.338	0.812	-1.21	0.929	-0.451	-1.47	-0.448	1.58	0.418	-0.404	Q68FM6	_VFS[Phospho_STY_NL_98 (STY): 100%]LDVPDHPT[Phospho_STY_NL_98 (STY): 97.6%]PT[Phospho_STY_NL_98 (STY): 2.4%]GLAK_	VFSLDVPDHPTPTGLAK	3;11;13	1;0.98;0.02	645	647;655;657	Elfn2	0.00265231	0.228075	0.0201545	0.84228	0.999782	0.0493092	0.999963	0.999653	TRUE
_VFS[Phospho_STY_NL_98 (STY)]LDVPDHPTPTGLAK_	ID_23109	0.00427664	0.000136818	0.000542175	0.731367	0.84124	0.0575735	0.279059	0.421691	0.806	1.03	1.13	0.106	0.062	0.597	0.337	-0.249	-0.848	-0.0426	-1	0.0296	-0.0621	1.07	0.0442	-0.000117	0.215	0.812	0.552	-0.0345	Q68FM6	_VFS[Phospho_STY_NL_98 (STY): 100%]LDVPDHPT[Phospho_STY_NL_98 (STY): 0%]PT[Phospho_STY_NL_98 (STY): 0%]GLAK_	VFSLDVPDHPTPTGLAK	3;11;13	1;0;0	645	647;655;657	Elfn2	0.0714429	0.0146737	0.0457955	0.970553	0.999782	0.518469	0.999963	0.999653	TRUE
_VFS[Phospho_STY_NL_98 (STY)]VLREESESVLTLK_	ID_23110	0.401788	0.000210425	0.522848	0.0588125	0.658067	0.662354	0.954387	0.593726	0.419	1.83	0.363	1.09	-0.251	0.248	-0.0324	-0.303	0.11	0.529	-1.99	-0.166	0.566	0.929	1.65	0.315	-0.277	-0.0297	-0.31	-0.58	P63328	_VFSVLREESESVLTLK_	VFSVLREESESVLTLK			409	None	Ppp3ca	0.731838	0.02079	0.925666	0.824013	0.999782	0.935757	0.999963	0.999653	TRUE
_VGGS[Phospho_STY_NL_98 (STY)]IENLLMR_	ID_23147	0.000792911	0.000367322	0.0296374	0.52806	0.168103	0.0669102	0.486469	0.876989	0.675	0.671	0.483	0.138	-0.303	0.405	0.152	0.0337	-0.713	-0.0377	-0.678	-0.00733	0.0367	0.52	0.174	-0.266	0.237	0.642	0.389	0.271	Q62417	_VGGS[Phospho_STY_NL_98 (STY): 100%]IENLLMR_	VGGSIENLLMR	4	1	573	576	Sorbs1	0.020485	0.0295955	0.440427	0.926147	0.999782	0.547026	0.999963	0.999653	TRUE
_VGGTNHGGGS[Phospho_STY_NL_98 (STY)]FEEVLNSTAHASSQNASAGSR_	ID_23152	0.00031691	0.00311384	0.1206	0.371481	0.964549	0.414159	0.89172	0.603473	1.03	0.772	0.482	0.275	-0.0136	0.251	0.0418	-0.16	-0.842	0.188	-0.289	0.483	-0.393	0.0886	-0.118	-0.407	0.32	0.572	0.362	0.16	O54818	_VGGT[Phospho_STY_NL_98 (STY): 0%]NHGGGS[Phospho_STY_NL_98 (STY): 100%]FEEVLNS[Phospho_STY_NL_98 (STY): 0%]T[Phospho_STY_NL_98 (STY): 0%]AHAS[Phospho_STY_NL_98 (STY): 0%]S[Phospho_STY_NL_98 (STY): 0%]QNAS[Phospho_STY_NL_98 (STY): 0%]AGS[Phospho_STY_NL_98 (STY): 0%]R_	VGGTNHGGGSFEEVLNSTAHASSQNASAGSR	4;10;17;18;22;23;27;30	0;1;0;0;0;0;0;0	165	168;174;181;182;186;187;191;194	Tpd52l1	0.0102914	0.11563	0.715563	0.892643	0.999782	0.850837	0.999963	0.999653	TRUE
_VGS[Phospho_STY_NL_98 (STY)]AGAAALAAGGAGGAER_	ID_23184	0.850738	0.00203047	0.453736	0.535904	0.351039	0.305106	0.986689	0.869067	0.0602	0.957	0.273	0.225	-0.34	0.375	0.00607	-0.06	-0.528	-0.468	-0.752	0.205	0.0109	0.284	0.236	-0.33	0.376	0.751	0.382	0.316	Q5U4F6	_VGS[Phospho_STY_NL_98 (STY): 100%]AGAAALAAGGAGGAER_	VGSAGAAALAAGGAGGAER	3	1	11	13	Wdr34	0.949283	0.0874935	0.912646	0.927481	0.999782	0.791131	0.999963	0.999653	FALSE
_VGS[Phospho_STY_NL_98 (STY)]PRS[Phospho_STY_NL_98 (STY)]PVNK_	ID_23190	0.00033781	0.138264	6.63e-05	0.218957	0.963323	0.00239374	0.338561	0.900472	1.23	0.452	1.58	0.456	-0.017	1.17	0.354	-0.0461	-0.391	0.84	0.376	0.827	-1.19	0.392	-0.73	-1.2	-0.264	0.902	0.0904	-0.31	Q61137	_VGS[Phospho_STY_NL_98 (STY): 100%]PRS[Phospho_STY_NL_98 (STY): 100%]PVNK_	VGSPRSPVNK	3;6	1;1	374	376;379	Astn1	0.0108192	0.81353	0.013345	0.853994	0.999782	0.146702	0.999963	0.999653	TRUE
_VIS[Phospho_STY_NL_98 (STY)]PGPNFQER_	ID_23311	1.94e-06	0.00471751	0.00223834	0.100578	0.0288111	0.0246524	0.182419	0.801275	2.38	1.23	1.63	0.852	-1.15	1.18	0.689	-0.129	-2.48	-0.104	-1.21	0.0193	0.0719	1.71	0.924	-1.07	0.473	1.65	1.16	0.344	Q9JHU2	_VIS[Phospho_STY_NL_98 (STY): 100%]PGPNFQER_	VISPGPNFQER	3	1	276	278	Palmd	0.000228937	0.150445	0.108924	0.824582	0.999782	0.39554	0.999963	0.999653	TRUE
_VKAS[Phospho_STY_NL_98 (STY)]PITNDGEDEFVPS[Phospho_STY_NL_98 (STY)]DGLDKDEYAFSSGK_	ID_23335	0.535012	0.00241069	0.610978	0.197638	0.381335	0.188989	0.47294	0.984415	0.564	-2.67	0.526	1.34	-0.907	1.37	0.743	-0.0202	0.569	1.13	1.76	-0.913	-0.704	-0.178	0.636	-1.61	-0.847	0.52	-0.104	-0.867	Q64511	_VKAS[Phospho_STY_NL_98 (STY): 97.8%]PIT[Phospho_STY_NL_98 (STY): 2.2%]NDGEDEFVPS[Phospho_STY_NL_98 (STY): 100%]DGLDKDEY[Phospho_STY_NL_98 (STY): 0%]AFS[Phospho_STY_NL_98 (STY): 0%]S[Phospho_STY_NL_98 (STY): 0%]GK_	VKASPITNDGEDEFVPSDGLDKDEYAFSSGK	4;7;17;25;28;29	0.98;0.02;1;0;0;0	1384	1387;1390;1400;1408;1411;1412	Top2b	0.805631	0.0965578	0.946064	0.852481	0.999782	0.71804	0.999963	0.999653	FALSE
_VKPAGS[Phospho_STY_NL_98 (STY)]VNDVGLDALDLDR_	ID_23359	0.000187256	0.00168461	0.08607	0.0426962	0.0667175	0.193816	0.422972	0.425499	0.809	0.621	0.403	0.478	-0.431	0.303	0.186	-0.185	-0.761	0.0476	-0.449	0.172	-0.0669	0.336	0.411	-0.498	0.219	0.522	0.405	0.0338	P70429	_VKPAGS[Phospho_STY_NL_98 (STY): 100%]VNDVGLDALDLDR_	VKPAGSVNDVGLDALDLDR	6	1	362	367	Evl	0.00712343	0.0780183	0.653287	0.824013	0.999782	0.723837	0.999963	0.999653	TRUE
_VLNQPS[Phospho_STY_NL_98 (STY)]EGREC[Carbamidomethyl (C)]EAEVGQQGDSSLEER_	ID_23463	1.05e-05	0.0977059	0.00250388	0.133344	0.377552	0.0197929	0.330317	0.58362	2.01	0.652	1.5	-0.721	-0.421	1.13	0.465	-0.261	-0.949	1.06	-0.495	0.157	-0.0326	1.46	-0.753	-0.454	-0.265	0.869	0.199	-0.526	Q80TS7	_VLNQPS[Phospho_STY_NL_98 (STY): 100%]EGRECEAEVGQQGDS[Phospho_STY_NL_98 (STY): 0%]S[Phospho_STY_NL_98 (STY): 0%]LEER_	VLNQPSEGRECEAEVGQQGDSSLEER	6;21;22	1;0;0	519	524;539;540	Ddn	0.000785795	0.72158	0.117972	0.836247	0.999782	0.358789	0.999963	0.999653	TRUE
_VPRPEDTLTY[Phospho_STY_NL_98 (STY)]ADLDMVHLSR_	ID_23649	0.000451998	7.88e-07	2.01e-07	0.00146665	0.164327	1.29e-07	7.76e-05	0.183097	2.16	2.98	3.89	2.2	0.929	3.96	2.8	0.889	-1.75	0.404	-1.66	1.33	-1.43	2.45	0.771	-0.502	-1.7	2.27	1.11	-0.807	P97797	_VPRPEDT[Phospho_STY_NL_98 (STY): 0%]LT[Phospho_STY_NL_98 (STY): 1.6%]Y[Phospho_STY_NL_98 (STY): 98.4%]ADLDMVHLS[Phospho_STY_NL_98 (STY): 0%]R_	VPRPEDTLTYADLDMVHLSR	7;9;10;19	0;0.02;0.98;0	472	478;480;481;490	Sirpa	0.0133972	0.00053499	0.000322072	0.466235	0.999782	0.000420865	0.22498	0.999653	TRUE
_VPS[Phospho_STY_NL_98 (STY)]EAPS[Phospho_STY_NL_98 (STY)]PMPTHR_	ID_23654	2.02e-08	0.000424993	0.000833679	0.0560085	0.354769	0.00288208	0.272717	0.658569	2.43	1.3	1.5	0.831	-0.397	1.33	0.472	-0.189	-1.03	1.4	-0.0127	1.29	-1.2	0.301	-0.37	-1.6	-0.255	1.07	0.217	-0.444	Q8BJI1	_VPS[Phospho_STY_NL_98 (STY): 100%]EAPS[Phospho_STY_NL_98 (STY): 100%]PMPT[Phospho_STY_NL_98 (STY): 0%]HR_	VPSEAPSPMPTHR	3;7;11	1;1;0	680	682;686;690	Slc6a17	8.48e-06	0.0325269	0.0598707	0.824013	0.999782	0.155575	0.999963	0.999653	TRUE
_VPS[Phospho_STY_NL_98 (STY)]MESLFR_	ID_23656	2.62e-05	0.00111837	0.0726556	0.194485	0.415276	0.0408715	0.309704	0.345164	0.924	0.645	0.421	0.302	-0.189	0.481	0.236	-0.219	-1.05	-0.124	-0.541	0.105	0.0518	0.472	0.354	-0.137	0.241	0.722	0.477	0.0224	Q91VW5	_VPS[Phospho_STY_NL_98 (STY): 98.5%]MES[Phospho_STY_NL_98 (STY): 1.5%]LFR_	VPSMESLFR	3;6	0.98;0.02	91	93;96	Golga4	0.00159289	0.0609756	0.61621	0.852291	0.999782	0.46823	0.999963	0.999653	TRUE
_VPVAS[Phospho_STY_NL_98 (STY)]PSAHNISSSSGAPDR_	ID_23684	2.28e-06	0.00547635	0.000551367	0.0937748	0.154357	8.25e-05	0.00435148	0.213527	2.31	1.18	1.83	0.855	-0.724	2.12	1.49	0.631	-1.74	0.57	-0.564	0.621	-0.616	1.22	0.239	-1.34	-0.548	1.58	0.941	0.0829	Q05512	_VPVAS[Phospho_STY_NL_98 (STY): 100%]PS[Phospho_STY_NL_98 (STY): 0%]AHNIS[Phospho_STY_NL_98 (STY): 0%]S[Phospho_STY_NL_98 (STY): 0%]S[Phospho_STY_NL_98 (STY): 0%]S[Phospho_STY_NL_98 (STY): 0%]GAPDR_	VPVASPSAHNISSSSGAPDR	5;7;12;13;14;15	1;0;0;0;0;0	562	566;568;573;574;575;576	Mark2	0.000254701	0.163475	0.0460943	0.824582	0.999782	0.0234001	0.999963	0.999653	TRUE
_VQS[Phospho_STY_NL_98 (STY)]SPNLLAAGR_	ID_23748	0.0981181	0.00153598	0.563976	0.772768	0.0432482	0.30844	0.957485	0.685825	0.736	1.35	0.289	0.144	-1.03	0.511	-0.0266	-0.202	-0.307	0.429	-1.21	0.146	0.334	0.623	0.479	-0.694	0.0862	0.597	0.0596	-0.116	Q3UTJ2	_VQS[Phospho_STY_NL_98 (STY): 92.3%]S[Phospho_STY_NL_98 (STY): 7.7%]PNLLAAGR_	VQSSPNLLAAGR	3;4	0.92;0.08	25	27;28	Sorbs2	0.429873	0.0732148	0.933998	0.976077	0.999782	0.793216	0.999963	0.999653	FALSE
_VRPGS[Phospho_STY_NL_98 (STY)]VLAAALAPQEATEPVR_	ID_23782	1.48e-05	0.000339846	0.0279562	0.234691	0.117299	0.188876	0.281156	0.741491	1.63	1.22	0.886	0.472	-0.625	0.522	0.427	-0.13	-1.54	0.0957	-0.793	0.431	-0.183	0.703	0.289	-0.808	0.409	0.932	0.837	0.279	Q3UNH4	_VRPGS[Phospho_STY_NL_98 (STY): 100%]VLAAALAPQEAT[Phospho_STY_NL_98 (STY): 0%]EPVR_	VRPGSVLAAALAPQEATEPVR	5;17	1;0	813	817;829	Gprin1	0.00102154	0.0279807	0.429945	0.853994	0.999782	0.71804	0.999963	0.999653	TRUE
_VTGVYELSLC[Carbamidomethyl (C)]HVADAGS[Phospho_STY_NL_98 (STY)]PGMQR_	ID_23904	0.00607353	0.00102309	0.0801882	0.0862194	0.324648	0.472595	0.568285	0.928108	0.535	0.604	0.38	0.373	-0.212	0.154	0.123	-0.0193	-0.529	0.0052	-0.478	0.126	-0.0803	0.3	0.292	-0.292	0.182	0.336	0.304	0.162	P33173	_VT[Phospho_STY_NL_98 (STY): 0%]GVY[Phospho_STY_NL_98 (STY): 0%]ELS[Phospho_STY_NL_98 (STY): 0%]LCHVADAGS[Phospho_STY_NL_98 (STY): 100%]PGMQR_	VTGVYELSLCHVADAGSPGMQR	2;5;8;17	0;0;0;1	1326	1327;1330;1333;1342	Kif1a	0.0901736	0.0573141	0.637051	0.824582	0.999782	0.874127	0.999963	0.999653	FALSE
_VTQILQS[Phospho_STY_NL_98 (STY)]PAFR_	ID_23938	0.236076	0.293347	0.000207145	0.0720396	0.000343244	0.337939	0.0164013	0.178688	-1.02	0.838	3.82	1.77	3.67	0.933	2.39	1.31	0.361	-0.656	-0.833	0.00458	-2.07	1.76	-0.297	1.61	-1.05	-0.115	1.34	0.266	Q9QYB5	_VT[Phospho_STY_NL_98 (STY): 0.3%]QILQS[Phospho_STY_NL_98 (STY): 99.7%]PAFR_	VTQILQSPAFR	2;7	0;1	58	59;64	Add3	0.608075	0.970937	0.0270151	0.824013	0.466298	0.812309	0.999963	0.999653	TRUE
_VVQDFIDIFSDY[Phospho_STY_NL_98 (STY)]ANFK_	ID_24029	0.0469739	0.040119	4.35e-07	0.00320746	0.066396	0.000109076	0.0301702	0.299044	0.833	0.802	2.65	1.43	0.873	1.94	1.04	0.489	-0.829	0.00472	-0.675	0.126	-1.29	1.37	0.148	-0.413	-0.345	1.59	0.692	0.144	P49446	_VVQDFIDIFS[Phospho_STY_NL_98 (STY): 1.6%]DY[Phospho_STY_NL_98 (STY): 98.4%]ANFK_	VVQDFIDIFSDYANFK	10;12	0.02;0.98	684	693;695	Ptpre	0.308404	0.502605	0.000505957	0.574594	0.999782	0.0269418	0.999963	0.999653	TRUE
_VVQEYIDAFSDY[Phospho_STY_NL_98 (STY)]ANFK_	ID_24031	0.0239825	6.65e-05	0.00956153	0.988997	0.612472	0.00664469	0.0711272	0.350271	0.761	1.31	1	-0.00517	0.19	1.05	0.686	0.352	-0.903	-0.141	-1.26	0.0576	0.00464	1.01	-0.000536	0.195	-0.0486	1	0.638	0.303	P18052	_VVQEY[Phospho_STY_NL_98 (STY): 0%]IDAFS[Phospho_STY_NL_98 (STY): 0%]DY[Phospho_STY_NL_98 (STY): 100%]ANFK_	VVQEYIDAFSDYANFK	5;10;12	0;0;1	814	818;823;825	Ptpra	0.21672	0.00926952	0.242037	0.998441	0.999782	0.225201	0.999963	0.999653	TRUE
_VVTEKS[Phospho_STY_NL_98 (STY)]PTDWALFTYEGNSNDIR_	ID_24060	0.391724	0.944171	0.329685	0.142095	0.0520034	7.85e-05	0.00100205	0.402943	-0.938	-0.0712	1.22	1.84	2.45	-5.25	-4.28	-1.04	-0.609	-1.55	-1.3	-1.37	-0.821	0.395	1.02	1.63	3.77	-1.48	-0.515	2.73	Q62418	_VVT[Phospho_STY_NL_98 (STY): 12.5%]EKS[Phospho_STY_NL_98 (STY): 86.8%]PT[Phospho_STY_NL_98 (STY): 0.7%]DWALFT[Phospho_STY_NL_98 (STY): 0%]Y[Phospho_STY_NL_98 (STY): 0%]EGNS[Phospho_STY_NL_98 (STY): 0%]NDIR_	VVTEKSPTDWALFTYEGNSNDIR	3;6;8;14;15;19	0.12;0.87;0.01;0;0;0	19	21;24;26;32;33;37	Dbnl	0.725998	0.99814	0.879726	0.836784	0.999782	0.0234001	0.934968	0.999653	TRUE
_VVYAFS[Phospho_STY_NL_98 (STY)]PK_	ID_24078	0.0421188	0.000309344	0.00972151	0.348785	0.120842	0.0256331	0.239202	0.620326	0.817	1.4	1.19	0.422	-0.703	1.02	0.531	-0.223	-1.03	-0.209	-1.54	-0.137	0.0154	1.21	0.438	-0.688	0.438	1.46	0.97	0.216	Q811P8	_VVY[Phospho_STY_NL_98 (STY): 6%]AFS[Phospho_STY_NL_98 (STY): 94%]PK_	VVYAFSPK	3;6	0.06;0.94	887	889;892	Arhgap32	0.291907	0.0267621	0.244138	0.883571	0.999782	0.400553	0.999963	0.999653	TRUE
_VVYENGVFMC[Carbamidomethyl (C)]AEGTGK_	ID_24081	0.191621	0.00228603	0.72418	0.394251	0.239452	0.0843205	0.300278	0.817952	-0.658	-1.48	-0.201	-0.486	-0.673	-0.995	-0.592	-0.131	0.7	0.0416	1.1	-0.376	0.145	-0.056	-0.341	-0.528	0.132	-0.863	-0.46	0.000875	Q9EQF6	_VVYENGVFMCAEGTGK_	VVYENGVFMCAEGTGK			445	None	Dpysl5	0.565461	0.0939218	0.963399	0.899583	0.999782	0.580382	0.999963	0.999653	FALSE
_WGS[Phospho_STY_NL_98 (STY)]ALLSR_	ID_24139	0.000276325	0.000787517	0.124232	0.189396	0.150532	0.00712228	0.154146	0.888187	1.05	0.896	0.482	0.41	-0.45	0.862	0.446	-0.0436	-0.899	0.153	-0.611	0.284	-0.116	0.366	0.294	-0.567	0.0584	0.92	0.504	0.0148	Q8C437	_WGS[Phospho_STY_NL_98 (STY): 99.9%]ALLS[Phospho_STY_NL_98 (STY): 0.1%]R_	WGSALLSR	3;7	1;0	192	194;198	Pex5l	0.00936517	0.0480828	0.721612	0.847286	0.999782	0.23399	0.999963	0.999653	TRUE
_WLAES[Phospho_STY_NL_98 (STY)]PVGLPPEEEDK_	ID_24150	0.080532	0.00291686	0.921147	0.632447	0.73769	0.70866	0.592712	0.894118	-0.941	1.53	-0.0598	-0.289	-0.202	-0.226	0.323	0.0804	-0.975	-1.92	-2.68	-1.16	1.56	1.5	1.27	1.35	0.855	0.629	1.18	0.935	Q9QYR6	_WLAES[Phospho_STY_NL_98 (STY): 100%]PVGLPPEEEDK_	WLAESPVGLPPEEEDK	5	1	1743	1747	Map1a	0.394955	0.110071	0.991167	0.951349	0.999782	0.947699	0.999963	0.999653	FALSE
_WLPEGPVPQS[Phospho_STY_NL_98 (STY)]PPASMYGS[Phospho_STY_NL_98 (STY)]TGSLIR_	ID_24165	8.4e-06	0.0123225	0.0205479	0.0228826	0.949261	0.00317723	0.171497	0.261598	3.41	1.68	1.89	1.85	-0.0507	2.44	1.1	0.899	-1.15	2.26	0.365	2.04	-2.39	-0.504	-0.538	-2.44	-0.86	1.58	0.237	0.0383	Q5DTT2	_WLPEGPVPQS[Phospho_STY_NL_98 (STY): 100%]PPAS[Phospho_STY_NL_98 (STY): 2.8%]MY[Phospho_STY_NL_98 (STY): 3.8%]GS[Phospho_STY_NL_98 (STY): 92.5%]T[Phospho_STY_NL_98 (STY): 0.8%]GS[Phospho_STY_NL_98 (STY): 0.1%]LIR_	WLPEGPVPQSPPASMYGSTGSLIR	10;14;16;18;19;21	1;0.03;0.04;0.93;0.01;0	25	34;38;40;42;43;45	Psd	0.000661147	0.27015	0.370209	0.798785	0.999782	0.162686	0.999963	0.999653	TRUE
_WLTS[Phospho_STY_NL_98 (STY)]PVR_	ID_24169	1.91e-09	0.000208567	0.00028254	0.147137	0.866692	0.0192758	0.0629437	0.649918	1.65	0.857	1.02	0.389	-0.0446	0.637	0.502	0.121	-1.45	0.2	-0.774	0.0833	-0.113	0.909	0.275	-0.158	0.143	0.78	0.645	0.264	A2CG49	_WLT[Phospho_STY_NL_98 (STY): 16.5%]S[Phospho_STY_NL_98 (STY): 83.5%]PVR_	WLTSPVR	3;4	0.16;0.84	1742	1744;1745	Kalrn	1.83e-06	0.020768	0.0323553	0.836784	0.999782	0.356142	0.999963	0.999653	TRUE
_WS[Phospho_STY_NL_98 (STY)]PQIPR_	ID_24197	1.06e-11	1.51e-08	5.57e-08	0.00771786	0.187426	1.95e-05	0.0253176	0.31206	2.79	2.02	2.34	1.04	-0.502	1.75	0.864	-0.384	-1.8	0.992	-1.34	0.682	-0.713	1.63	0.325	-1.22	-0.0352	1.71	0.829	-0.419	Q3UVC0	_WS[Phospho_STY_NL_98 (STY): 100%]PQIPR_	WSPQIPR	2	1	399	400	Ksr2	9.58e-08	3.81e-05	0.000129782	0.718952	0.999782	0.0109474	0.999963	0.999653	TRUE
_YGM[Oxidation (M)]GTS[Phospho_STY_NL_98 (STY)]VER_	ID_24356	0.00662722	0.000908771	0.013774	0.309482	0.58396	0.0307541	0.164756	0.842757	1.5	1.73	1.54	0.621	0.334	1.34	0.853	0.121	-1.96	-0.461	-1.95	-0.218	-0.18	1.36	0.441	0.154	0.573	1.92	1.43	0.694	P35486	_Y[Phospho_STY_NL_98 (STY): 0%]GM[Oxidation (M): 100%]GT[Phospho_STY_NL_98 (STY): 12.8%]S[Phospho_STY_NL_98 (STY): 87.2%]VER_	YGMGTSVER	1;5;6	0;0.13;0.87	227	227;231;232	Pdha1	0.0956376	0.052349	0.300193	0.867353	0.999782	0.427748	0.999963	0.999653	FALSE
_YGMGTS[Phospho_STY_NL_98 (STY)]VER_	ID_24357	1.19e-10	6.93e-06	2.03e-05	0.0831574	0.58267	0.000761074	0.0155605	0.748879	2.09	1.23	1.41	0.536	-0.168	1.08	0.757	0.0978	-1.82	0.269	-0.869	0.359	-0.506	0.904	0.0301	-0.674	0.294	1.37	1.05	0.392	P35486	_Y[Phospho_STY_NL_98 (STY): 0%]GMGT[Phospho_STY_NL_98 (STY): 0%]S[Phospho_STY_NL_98 (STY): 100%]VER_	YGMGTSVER	1;5;6	0;0;1	227	227;231;232	Pdha1	2.78e-07	0.00201801	0.00611501	0.824582	0.999782	0.0790256	0.999963	0.999653	TRUE
_YGS[Phospho_STY_NL_98 (STY)]IVDDER_	ID_24366	5.63e-06	0.00573244	0.108827	0.295787	0.0476172	0.0909386	0.685025	0.523548	1.05	0.559	0.388	0.251	-0.482	0.409	0.097	-0.153	-0.338	0.708	-0.891	-0.332	0.494	0.881	0.745	0.0122	-0.27	0.139	-0.173	-0.423	Q3UQ44	_Y[Phospho_STY_NL_98 (STY): 0%]GS[Phospho_STY_NL_98 (STY): 100%]IVDDER_	YGSIVDDER	1;3	0;1	14	14;16	Iqgap2	0.000493158	0.167774	0.694634	0.864879	0.999782	0.593215	0.999963	0.999653	TRUE
_YIEKGS[Phospho_STY_NL_98 (STY)]PLNS[Phospho_STY_NL_98 (STY)]PLDR_	ID_24398	0.000339512	0.00253782	0.00116044	0.653955	0.889539	0.000295381	0.134834	0.269803	1.3	1.01	1.33	-0.176	0.0544	1.5	0.591	0.434	-0.184	1.12	-0.16	0.846	-0.744	0.587	-0.919	-0.689	-0.744	0.756	-0.153	-0.31	Q68FM6	_Y[Phospho_STY_NL_98 (STY): 0%]IEKGS[Phospho_STY_NL_98 (STY): 100%]PLNS[Phospho_STY_NL_98 (STY): 100%]PLDR_	YIEKGSPLNSPLDR	1;6;10	0;1;1	666	666;671;675	Elfn2	0.0108362	0.100416	0.0730403	0.956123	0.999782	0.0501594	0.999963	0.999653	TRUE
_YKDNIIATS[Phospho_STY_NL_98 (STY)]PVDSNHQQATLLSHTSSSQR_	ID_24411	0.580386	0.00190379	0.6229	0.14773	0.435863	0.381246	0.699977	0.242876	0.32	1.74	0.324	0.961	0.514	-0.578	0.254	0.773	-0.649	-0.328	-0.989	0.754	-0.326	-0.0017	0.636	0.188	0.134	-0.444	0.387	0.907	Q61137	_Y[Phospho_STY_NL_98 (STY): 0%]KDNIIAT[Phospho_STY_NL_98 (STY): 5.4%]S[Phospho_STY_NL_98 (STY): 92.8%]PVDS[Phospho_STY_NL_98 (STY): 1.7%]NHQQAT[Phospho_STY_NL_98 (STY): 0%]LLS[Phospho_STY_NL_98 (STY): 0%]HT[Phospho_STY_NL_98 (STY): 0%]S[Phospho_STY_NL_98 (STY): 0%]S[Phospho_STY_NL_98 (STY): 0%]S[Phospho_STY_NL_98 (STY): 0%]QR_	YKDNIIATSPVDSNHQQATLLSHTSSSQR	1;8;9;13;19;22;24;25;26;27	0;0.05;0.93;0.02;0;0;0;0;0;0	301	301;308;309;313;319;322;324;325;326;327	Astn1	0.830974	0.0841048	0.948685	0.836784	0.999782	0.835359	0.999963	0.999653	FALSE
_YNS[Phospho_STY_NL_98 (STY)]LDLR_	ID_24521	6.35e-06	1.87e-05	0.00929675	0.771142	0.0669736	0.000318985	0.243316	0.157423	1.57	1.37	0.965	0.105	-0.669	1.37	0.423	-0.514	-0.81	0.755	-1.26	0.111	0.214	1.18	0.319	-0.455	-0.182	1.19	0.24	-0.696	Q9QYX7	_Y[Phospho_STY_NL_98 (STY): 10.3%]NS[Phospho_STY_NL_98 (STY): 89.7%]LDLR_	YNSLDLR	1;3	0.1;0.9	3934	3934;3936	Pclo	0.000536166	0.00376166	0.236806	0.976012	0.999782	0.0518603	0.999963	0.999653	TRUE
_YQLQS[Phospho_STY_NL_98 (STY)]QEETK_	ID_24548	0.147257	0.372442	0.000155474	0.374636	0.734271	0.00116057	0.289596	0.0505492	1.08	0.613	3.37	0.745	-0.284	2.85	0.89	-1.66	-0.624	0.452	-1.09	-0.479	-0.879	2.49	-0.134	-1.16	0.06	2.91	0.95	-1.6	Q8CH77	_Y[Phospho_STY_NL_98 (STY): 0%]QLQS[Phospho_STY_NL_98 (STY): 98.9%]QEET[Phospho_STY_NL_98 (STY): 1.1%]K_	YQLQSQEETK	1;5;9	0;0.99;0.01	948	948;952;956	Nav1	0.5086	0.997038	0.0216628	0.893668	0.999782	0.100104	0.999963	0.999653	TRUE
_YSS[Phospho_STY_NL_98 (STY)]PHQS[Phospho_STY_NL_98 (STY)]LLSIR_	ID_24613	2.1e-07	0.000522637	0.0537839	0.337038	0.384219	0.00518137	0.0251078	0.953399	2.8	1.63	1.07	0.524	0.475	1.57	1.25	0.0318	-0.717	2.08	-0.75	0.878	-0.911	0.156	-0.386	-0.436	-0.782	0.792	0.464	-0.75	A2APX8	_Y[Phospho_STY_NL_98 (STY): 1%]S[Phospho_STY_NL_98 (STY): 1.5%]S[Phospho_STY_NL_98 (STY): 97.5%]PHQS[Phospho_STY_NL_98 (STY): 99.6%]LLS[Phospho_STY_NL_98 (STY): 0.4%]IR_	YSSPHQSLLSIR	1;2;3;7;10	0.01;0.02;0.98;1;0	549	549;550;551;555;558	Scn1a	4.57e-05	0.0366959	0.560963	0.878763	0.999782	0.206654	0.999963	0.999653	TRUE
_AAAAAAAAAAAAGDSDSWDADTFSMEDPVR_	ID_2	0.906084	0.810926	0.839129	0.969247	0.63595	0.358121	0.41504	0.547724	-0.0614	-0.116	-0.12	-0.0228	-0.281	-0.546	-0.484	0.356	-0.191	-0.252	-0.377	-0.493	0.535	0.415	0.512	0.254	0.211	-0.335	-0.273	0.567	Q66JS6	_AAAAAAAAAAAAGDSDSWDADTFSMEDPVR_	AAAAAAAAAAAAGDSDSWDADTFSMEDPVR			2	None	Eif3j2	0.966907	0.99814	0.985379	0.997932	0.999782	0.823623	0.999963	0.999653	FALSE
_AAAAALSGS[Phospho_STY_NL_98 (STY)]PPQTEKPTHYR_	ID_3	0.336207	0.00997417	0.573254	0.901706	0.335541	0.141669	0.865731	0.904501	-0.668	1.71	-0.443	0.0971	-0.76	-1.17	-0.133	-0.0943	0.469	-0.198	-1.84	-0.132	0.633	0.19	0.73	-0.127	0.583	-0.583	0.45	0.488	Q5FWH2	_AAAAALS[Phospho_STY_NL_98 (STY): 5.3%]GS[Phospho_STY_NL_98 (STY): 94.7%]PPQT[Phospho_STY_NL_98 (STY): 0%]EKPT[Phospho_STY_NL_98 (STY): 0%]HY[Phospho_STY_NL_98 (STY): 0%]R_	AAAAALSGSPPQTEKPTHYR	7;9;13;17;19	0.05;0.95;0;0;0	7	13;15;19;23;25	Unkl	0.686772	0.23531	0.93846	0.993332	0.999782	0.665835	0.999963	0.999653	FALSE
_AAAAALSGSPPQT[Phospho_STY_NL_98 (STY)]EKPTHYR_	ID_4	0.844068	0.143238	0.82898	0.230518	0.846374	0.131279	0.299703	0.0734451	0.234	-1.64	0.292	1.63	0.262	-2.06	-1.41	-2.46	-0.343	-0.108	1.08	-0.558	-1.48	-1.19	0.153	-1.22	2.41	0.351	1	-0.0425	Q5FWH2	_AAAAALS[Phospho_STY_NL_98 (STY): 1.2%]GS[Phospho_STY_NL_98 (STY): 18.6%]PPQT[Phospho_STY_NL_98 (STY): 79.1%]EKPT[Phospho_STY_NL_98 (STY): 1.1%]HY[Phospho_STY_NL_98 (STY): 0.1%]R_	AAAAALSGSPPQTEKPTHYR	7;9;13;17;19	0.01;0.19;0.79;0.01;0	7	13;15;19;23;25	Unkl	0.947388	0.822205	0.983986	0.853994	0.999782	0.65366	0.999963	0.999653	FALSE
_AAAAAVGPGLGS[Phospho_STY_NL_98 (STY)]GPGDS[Phospho_STY_NL_98 (STY)]PEGPEADAPER_	ID_5	0.841072	0.545229	0.3504	0.036887	0.432509	0.830366	0.156416	0.18146	-0.0526	0.148	-0.279	-0.634	-0.234	-0.0638	0.426	0.401	-0.0988	-0.151	-0.468	-0.321	0.476	0.197	-0.158	0.241	-0.00753	-0.0714	0.418	0.394	Q3UVL4	_AAAAAVGPGLGS[Phospho_STY_NL_98 (STY): 100%]GPGDS[Phospho_STY_NL_98 (STY): 100%]PEGPEADAPER_	AAAAAVGPGLGSGPGDSPEGPEADAPER	12;17	1;1	2	13;18	Vps51	0.946386	0.997038	0.886264	0.824013	0.999782	0.976246	0.999963	0.999653	FALSE
_AAAC[Carbamidomethyl (C)]PS[Phospho_STY_NL_98 (STY)]S[Phospho_STY_NL_98 (STY)]PHKIPLSR_	ID_6	0.377153	0.352422	0.873035	0.0515944	0.565431	0.894808	0.951422	0.825348	0.573	-0.561	-0.117	-1.45	-0.423	0.0972	-0.0448	-0.162	-0.22	0.353	0.0085	-0.553	0.394	0.277	-1.06	-0.0289	0.321	0.418	0.276	0.159	Q812A2	_AAACPS[Phospho_STY_NL_98 (STY): 100%]S[Phospho_STY_NL_98 (STY): 100%]PHKIPLS[Phospho_STY_NL_98 (STY): 0%]R_	AAACPSSPHKIPLSR	6;7;14	1;1;0	889	894;895;902	Srgap3	0.718039	0.993164	0.987141	0.824013	0.999782	0.988627	0.999963	0.999653	FALSE
_AAADDGEEPKS[Phospho_STY_NL_98 (STY)]EPETKK_	ID_8	0.417696	0.823033	0.887158	0.307406	0.353513	0.176303	0.630281	0.935237	-0.529	-0.135	-0.105	0.758	-0.689	-1.01	-0.356	-0.0601	-0.187	-0.716	-0.483	-0.619	0.326	0.221	1.08	-0.363	0.736	-0.272	0.379	0.676	P28352	_AAADDGEEPKS[Phospho_STY_NL_98 (STY): 99.9%]EPET[Phospho_STY_NL_98 (STY): 0.1%]KK_	AAADDGEEPKSEPETKK	11;15	1;0	8	18;22	Apex1	0.742075	0.99814	0.98902	0.867353	0.999782	0.705494	0.999963	0.999653	FALSE
_AAADLMAYC[Carbamidomethyl (C)]EAHAK_	ID_10	0.314749	0.278682	0.375758	0.508806	0.309951	0.512382	0.905275	0.609571	-0.477	-0.479	-0.477	-0.356	-0.548	0.353	0.0639	-0.275	0.272	-0.205	0.457	-0.0215	0.265	-0.212	-0.0901	-0.282	-0.141	0.212	-0.0771	-0.416	P63213	_AAADLMAYCEAHAK_	AAADLMAYCEAHAK			33	None	Gng2	0.669517	0.963618	0.895445	0.921653	0.999782	0.883256	0.999963	0.999653	FALSE
_AAAELLQSQGSQAGGS[Phospho_STY_NL_98 (STY)]QTLK_	ID_11	0.126847	0.0043283	0.00301274	0.0217172	0.232614	0.0536097	0.513577	0.6346	0.875	1.56	1.99	1.51	0.775	1.27	0.422	0.307	-0.207	0.668	-1.16	0.402	-1.24	0.746	0.273	-0.468	-0.21	1.06	0.213	0.0972	Q9R1T4	_AAAELLQS[Phospho_STY_NL_98 (STY): 0%]QGS[Phospho_STY_NL_98 (STY): 0%]QAGGS[Phospho_STY_NL_98 (STY): 98.1%]QT[Phospho_STY_NL_98 (STY): 1.9%]LK_	AAAELLQSQGSQAGGSQTLK	8;11;16;18	0;0;0.98;0.02	401	408;411;416;418	Septin6	0.474715	0.143707	0.12993	0.794077	0.999782	0.506851	0.999963	0.999653	FALSE
_AAAELLQSQGSQAGGSQTLK_	ID_12	0.116743	0.335141	0.583869	0.896204	0.226095	0.4174	0.451863	0.958323	-0.768	-0.436	-0.302	-0.0719	-0.671	-0.448	-0.415	0.0288	0.517	-0.251	0.621	0.185	-0.0254	-0.328	-0.0973	-0.697	0.0982	-0.35	-0.317	0.127	Q9R1T4	_AAAELLQSQGSQAGGSQTLK_	AAAELLQSQGSQAGGSQTLK			401	None	Septin6	0.462598	0.982585	0.940181	0.9931	0.999782	0.850946	0.999963	0.999653	FALSE
_AAAFVTSPPLSPDPTTPDFLNSLLSC[Carbamidomethyl (C)]GDLQVTGSAHC[Carbamidomethyl (C)]TFNTAQK_	ID_14	0.803786	0.880857	0.10852	0.989179	0.775096	0.299504	0.753618	0.790793	-0.121	0.068	-0.9	-0.00752	-0.158	-0.578	-0.174	0.147	0.949	0.828	1.17	1.23	-0.389	-1.29	-0.397	-0.547	-0.675	-1.25	-0.849	-0.528	O08553	_AAAFVTSPPLSPDPTTPDFLNSLLSCGDLQVTGSAHCTFNTAQK_	AAAFVTSPPLSPDPTTPDFLNSLLSCGDLQVTGSAHCTFNTAQK			298	None	Dpysl2	0.933551	0.99814	0.694052	0.998441	0.999782	0.787884	0.999963	0.999653	FALSE
_AAALSLSTLAS[Phospho_STY_NL_98 (STY)]PK_	ID_16	0.0921949	0.994635	0.314265	0.852863	0.364603	0.00507847	0.050111	0.0870283	0.96	0.00352	0.647	0.119	0.583	1.86	1.28	1.11	-0.895	0.0658	-0.381	-0.378	-0.323	0.325	-0.204	0.26	-0.497	1.36	0.778	0.613	P52795	_AAALS[Phospho_STY_NL_98 (STY): 0%]LS[Phospho_STY_NL_98 (STY): 0%]T[Phospho_STY_NL_98 (STY): 0%]LAS[Phospho_STY_NL_98 (STY): 100%]PK_	AAALSLSTLASPK	5;7;8;11	0;0;0;1	276	280;282;283;286	Efnb1	0.419939	0.999498	0.875602	0.988464	0.999782	0.205943	0.999963	0.999653	FALSE
_AAAQLLQSQAQQSGAQQTK_	ID_17	0.79089	0.51223	0.425882	0.380887	0.711868	0.159399	0.674356	0.463019	0.113	-0.26	-0.387	-0.426	-0.179	-0.687	0.204	-0.356	0.43	0.542	0.909	0.649	-0.293	-0.68	-0.719	-0.472	-0.14	-0.827	0.0638	-0.496	Q8C1B7	_AAAQLLQSQAQQSGAQQTK_	AAAQLLQSQAQQSGAQQTK			400	None	Septin11	0.928025	0.997038	0.909143	0.893944	0.999782	0.684473	0.999963	0.999653	FALSE
_AAASVVSGPPVASDC[Carbamidomethyl (C)]AS[Phospho_STY_NL_98 (STY)]PGDSAR_	ID_18	0.0956696	0.250391	0.787432	0.107655	0.341051	0.528066	0.875914	0.487088	0.365	0.233	0.0664	0.401	-0.235	0.156	-0.0384	-0.171	-0.893	-0.528	-0.203	0.0303	-0.024	0.0424	0.376	-0.259	0.509	0.665	0.471	0.338	Q6P9K8	_AAAS[Phospho_STY_NL_98 (STY): 0%]VVS[Phospho_STY_NL_98 (STY): 0%]GPPVAS[Phospho_STY_NL_98 (STY): 0%]DCAS[Phospho_STY_NL_98 (STY): 100%]PGDS[Phospho_STY_NL_98 (STY): 0%]AR_	AAASVVSGPPVASDCASPGDSAR	4;7;13;17;21	0;0;0;1;0	1347	1350;1353;1359;1363;1367	Caskin1	0.425671	0.946942	0.973732	0.824582	0.999782	0.89038	0.999963	0.999653	FALSE
_AAAT[Phospho_STY_NL_98 (STY)]PEPAVAQPDSTALEGATGQAPPSSK_	ID_19	0.0278896	0.129946	0.167898	0.478521	0.410533	0.723899	0.806996	0.819754	0.468	0.297	0.33	0.168	-0.196	-0.0838	0.0579	-0.054	-1.03	-0.567	-0.0379	0.259	-0.24	0.09	-0.0712	-0.435	0.626	0.542	0.684	0.572	Q3UHL1	_AAAT[Phospho_STY_NL_98 (STY): 100%]PEPAVAQPDS[Phospho_STY_NL_98 (STY): 0%]T[Phospho_STY_NL_98 (STY): 0%]ALEGAT[Phospho_STY_NL_98 (STY): 0%]GQAPPS[Phospho_STY_NL_98 (STY): 0%]S[Phospho_STY_NL_98 (STY): 0%]K_	AAATPEPAVAQPDSTALEGATGQAPPSSK	4;14;15;21;27;28	1;0;0;0;0;0	467	470;480;481;487;493;494	Camkv	0.236308	0.797581	0.772554	0.917834	0.999782	0.951157	0.999963	0.999653	FALSE
_AAAT[Phospho_STY_NL_98 (STY)]PES[Phospho_STY_NL_98 (STY)]QEPQAK_	ID_20	0.841875	0.74932	0.975807	0.891354	0.240144	0.52185	0.240829	0.385694	0.174	-0.259	0.0301	0.135	-1.17	0.636	-1.17	-0.863	0.939	1.11	2.11	1.85	-1.36	-1.33	-1.23	-2.54	-0.176	0.46	-1.35	-1.04	P28667	_AAAT[Phospho_STY_NL_98 (STY): 100%]PES[Phospho_STY_NL_98 (STY): 100%]QEPQAK_	AAATPESQEPQAK	4;7	1;1	145	148;151	Marcksl1	0.94663	0.997439	0.996496	0.992748	0.999782	0.886905	0.999963	0.999653	FALSE
_AAAT[Phospho_STY_NL_98 (STY)]PESQEPQAK_	ID_21	0.00640449	0.099676	0.847087	0.851936	0.505481	0.146552	0.637554	0.53798	-0.491	-0.27	-0.0382	-0.037	-0.132	-0.291	-0.0935	-0.122	0.116	-0.375	0.464	0.194	-0.304	-0.342	-0.341	-0.436	0.314	0.0239	0.221	0.192	P28667	_AAAT[Phospho_STY_NL_98 (STY): 100%]PES[Phospho_STY_NL_98 (STY): 0%]QEPQAK_	AAATPESQEPQAK	4;7	1;0	145	148;151	Marcksl1	0.0933864	0.726708	0.985943	0.988464	0.999782	0.671675	0.999963	0.999653	FALSE
_AAATPEPAVAQPDSTALEGATGQAPPSSK_	ID_22	0.571278	0.853112	0.100227	0.607706	0.395521	0.336738	0.992	0.610398	-0.344	-0.104	1.15	-0.354	0.587	-0.665	-0.00691	-0.351	-0.032	-0.376	-0.248	-0.352	-0.296	0.85	-0.65	0.291	0.559	-0.106	0.552	0.207	Q3UHL1	_AAATPEPAVAQPDSTALEGATGQAPPSSK_	AAATPEPAVAQPDSTALEGATGQAPPSSK			467	None	Camkv	0.825179	0.99814	0.681361	0.94427	0.999782	0.811832	0.999963	0.999653	FALSE
_AAC[Carbamidomethyl (C)]LC[Carbamidomethyl (C)]FR_	ID_23	0.327736	0.645708	0.396747	0.556443	0.839029	0.921913	0.530886	0.907222	-0.689	0.3	0.678	0.47	-0.162	-0.0782	0.501	0.093	0.219	-0.47	0.04	0.34	-0.0531	0.625	0.417	-0.215	-0.408	-0.486	0.0926	-0.315	Q9JI46	_AACLCFR_	AACLCFR			21	None	Nudt3	0.680837	0.997038	0.898143	0.933491	0.999782	0.990624	0.999963	0.999653	FALSE
_AADAEAEVASLNR_	ID_24	0.322773	0.936759	0.248079	0.825261	0.795215	0.443881	0.648976	0.801505	-0.414	0.0308	-0.551	-0.105	-0.123	-0.364	0.216	0.119	0.12	-0.294	0.18	0.211	0.193	-0.357	0.0886	0.0702	-0.0926	-0.456	0.123	0.0266	P21107	_AADAEAEVASLNR_	AADAEAEVASLNR			79	None	Tpm3	0.676505	0.99814	0.833806	0.984595	0.999782	0.861859	0.999963	0.999653	FALSE
_AADFIQR_	ID_26	0.100453	0.343179	0.199735	0.167992	0.0723079	0.968737	0.777473	0.58678	0.802	-0.427	0.709	0.763	1	0.0215	0.155	0.299	-0.515	0.288	0.229	-0.198	-0.566	0.143	0.197	0.435	-0.0782	-0.0567	0.0769	0.22	P35436	_AADFIQR_	AADFIQR			921	None	Grin2a	0.434191	0.988329	0.80203	0.84228	0.999782	0.997775	0.999963	0.999653	FALSE
_AADLEDT[Phospho_STY_NL_98 (STY)]T[Phospho_STY_NL_98 (STY)]EEETAK_	ID_27	0.466433	0.259066	0.317505	0.0990252	0.932387	0.00628461	0.348542	0.22025	0.348	0.503	0.544	0.904	0.0459	1.53	0.51	0.668	-0.323	0.0249	-0.481	0.0216	-0.234	0.309	0.669	-0.188	-0.55	0.978	-0.0407	0.118	O54781	_AADLEDT[Phospho_STY_NL_98 (STY): 86.7%]T[Phospho_STY_NL_98 (STY): 86.7%]EEET[Phospho_STY_NL_98 (STY): 26.6%]AK_	AADLEDTTEEETAK	7;8;12	0.87;0.87;0.27	325	331;332;336	Srpk2	0.769938	0.951916	0.877443	0.824582	0.999782	0.22152	0.999963	0.999653	FALSE
_AADRLPNLAS[Phospho_STY_NL_98 (STY)]PSAEGPPRPSPGTAPR_	ID_30	0.656904	0.130276	0.982718	0.112915	0.750529	0.638637	0.830826	0.785383	-0.368	-1.18	0.0204	1.51	0.3	-0.443	-0.201	-0.257	-0.569	-0.938	0.177	-1	-0.135	-0.114	1.38	0.165	0.721	0.278	0.52	0.465	O88746	_AADRLPNLAS[Phospho_STY_NL_98 (STY): 97.9%]PS[Phospho_STY_NL_98 (STY): 2.1%]AEGPPRPS[Phospho_STY_NL_98 (STY): 0%]PGT[Phospho_STY_NL_98 (STY): 0%]APR_	AADRLPNLASPSAEGPPRPSPGTAPR	10;12;20;23	0.98;0.02;0;0	453	462;464;472;475	Tom1	0.870142	0.798413	0.996978	0.824582	0.999782	0.928769	0.999963	0.999653	FALSE
_AAEAHPQDDHVEEEC[Carbamidomethyl (C)]FHDC[Carbamidomethyl (C)]S[Phospho_STY_NL_98 (STY)]ASFEEEQPGAHVAGSK_	ID_31	0.0680341	0.618374	0.590997	0.866915	0.510975	0.417969	0.821135	0.620871	-2.57	-0.645	0.851	0.265	1.04	-1.28	-0.358	-0.783	1.81	-0.767	1.07	0.421	-0.53	0.321	-0.265	0.511	-0.347	-1.63	-0.705	-1.13	Q91Z38	_AAEAHPQDDHVEEECFHDCS[Phospho_STY_NL_98 (STY): 93.9%]AS[Phospho_STY_NL_98 (STY): 6.1%]FEEEQPGAHVAGS[Phospho_STY_NL_98 (STY): 0%]K_	AAEAHPQDDHVEEECFHDCSASFEEEQPGAHVAGSK	20;22;35	0.94;0.06;0	48	67;69;82	Ttc1	0.365243	0.997038	0.942151	0.990322	0.999782	0.850946	0.999963	0.999653	FALSE
_AAEAHPQDDHVEEEC[Carbamidomethyl (C)]FHDC[Carbamidomethyl (C)]SAS[Phospho_STY_NL_98 (STY)]FEEEQPGAHVAGSK_	ID_32	0.0385661	0.129262	0.241772	0.641917	0.638975	0.551784	0.504248	0.87041	2.24	1.52	1.43	0.563	-0.568	0.721	0.81	0.197	-2.04	0.2	-0.864	0.654	-0.204	1.22	0.36	-0.772	0.112	0.834	0.922	0.31	Q91Z38	_AAEAHPQDDHVEEECFHDCS[Phospho_STY_NL_98 (STY): 16.2%]AS[Phospho_STY_NL_98 (STY): 83.8%]FEEEQPGAHVAGS[Phospho_STY_NL_98 (STY): 0%]K_	AAEAHPQDDHVEEECFHDCSASFEEEQPGAHVAGSK	20;22;35	0.16;0.84;0	48	67;69;82	Ttc1	0.278928	0.795714	0.829936	0.953456	0.999782	0.89862	0.999963	0.999653	FALSE
_AAEDLFVNIR_	ID_33	0.691859	0.758604	0.942638	0.196186	0.273008	0.509582	0.528733	0.983806	-0.177	0.128	-0.0366	-0.661	0.56	0.336	-0.321	0.0103	-0.0417	-0.219	-0.362	-0.234	0.0927	0.0562	-0.569	0.653	0.236	0.572	-0.0843	0.247	P28660	_AAEDLFVNIR_	AAEDLFVNIR			306	None	Nckap1	0.886759	0.99814	0.993622	0.852481	0.999782	0.882096	0.999963	0.999653	FALSE
_AAEDMPEAEQDLER_	ID_34	0.69101	0.25931	0.536991	0.978965	0.498928	0.279142	0.188656	0.121933	-0.409	1.09	0.723	0.0308	0.792	1.27	1.55	1.83	-0.352	-0.762	-0.759	0.326	-0.184	0.539	-0.153	0.608	-0.877	0.394	0.671	0.95	B2RUJ5	_AAEDMPEAEQDLER_	AAEDMPEAEQDLER			293	None	Apba1	0.88633	0.951916	0.926512	0.997932	0.999782	0.775152	0.999963	0.999653	FALSE
_AAEDMPEAEQDLERAPT[Phospho_STY_NL_98 (STY)]PGGGHPDS[Phospho_STY_NL_98 (STY)]PGLPAPAGQQQR_	ID_35	0.729013	0.648676	0.214603	0.510217	0.0997435	0.546207	0.223966	0.819997	0.152	-0.186	-0.624	0.329	-0.832	-0.302	-0.611	-0.114	0.321	0.474	0.901	0.715	-0.347	-0.971	-0.0172	-1.18	0.0289	-0.273	-0.582	-0.0847	B2RUJ5	_AAEDMPEAEQDLERAPT[Phospho_STY_NL_98 (STY): 100%]PGGGHPDS[Phospho_STY_NL_98 (STY): 100%]PGLPAPAGQQQR_	AAEDMPEAEQDLERAPTPGGGHPDSPGLPAPAGQQQR	17;25	1;1	293	309;317	Apba1	0.902213	0.997038	0.811074	0.922	0.999782	0.89625	0.999963	0.999653	FALSE
_AAEEKEPAAPAS[Phospho_STY_NL_98 (STY)]PAPS[Phospho_STY_NL_98 (STY)]PVPS[Phospho_STY_NL_98 (STY)]PTPAQPQK_	ID_37	0.0251711	0.792827	0.601003	0.302825	0.155799	0.284649	0.987088	0.641139	1.19	0.127	0.31	0.614	-0.849	0.637	-0.00959	-0.277	-0.273	0.92	0.634	0.762	-0.64	-0.33	-0.0264	-1.49	-0.174	0.464	-0.183	-0.45	A2AJI0	_AAEEKEPAAPAS[Phospho_STY_NL_98 (STY): 100%]PAPS[Phospho_STY_NL_98 (STY): 100%]PVPS[Phospho_STY_NL_98 (STY): 100%]PT[Phospho_STY_NL_98 (STY): 0%]PAQPQK_	AAEEKEPAAPASPAPSPVPSPTPAQPQK	12;16;20;22	1;1;1;0	533	544;548;552;554	Map7d1	0.22289	0.99814	0.944797	0.867353	0.999782	0.779134	0.999963	0.999653	FALSE
_AAEEKEPAAPAS[Phospho_STY_NL_98 (STY)]PAPS[Phospho_STY_NL_98 (STY)]PVPSPTPAQPQK_	ID_39	0.237524	0.810201	0.558492	0.856235	0.163738	0.787791	0.357095	0.980926	0.431	-0.0811	-0.242	0.0748	-0.579	-0.111	-0.381	0.00987	0.0378	0.469	0.413	0.332	-0.149	-0.391	-0.0747	-0.729	0.0255	-0.0856	-0.356	0.0354	A2AJI0	_AAEEKEPAAPAS[Phospho_STY_NL_98 (STY): 100%]PAPS[Phospho_STY_NL_98 (STY): 100%]PVPS[Phospho_STY_NL_98 (STY): 0%]PT[Phospho_STY_NL_98 (STY): 0%]PAQPQK_	AAEEKEPAAPASPAPSPVPSPTPAQPQK	12;16;20;22	1;1;0;0	533	544;548;552;554	Map7d1	0.609338	0.99814	0.933747	0.988464	0.999782	0.966706	0.999963	0.999653	FALSE
_AAEEKEPAAPAS[Phospho_STY_NL_98 (STY)]PAPSPVPS[Phospho_STY_NL_98 (STY)]PTPAQPQK_	ID_40	0.029246	0.00500907	0.054743	0.951219	0.625433	0.463981	0.673349	0.26299	-2.03	-2.47	-2.03	-0.0635	-0.507	-0.762	0.438	1.17	0.673	-1.36	1.5	-0.967	0.773	-1.25	0.71	0.266	-0.301	-1.06	0.137	0.867	A2AJI0	_AAEEKEPAAPAS[Phospho_STY_NL_98 (STY): 100%]PAPS[Phospho_STY_NL_98 (STY): 0%]PVPS[Phospho_STY_NL_98 (STY): 99.1%]PT[Phospho_STY_NL_98 (STY): 0.9%]PAQPQK_	AAEEKEPAAPASPAPSPVPSPTPAQPQK	12;16;20;22	1;0;0.99;0.01	533	544;548;552;554	Map7d1	0.242466	0.155836	0.562511	0.996714	0.999782	0.870835	0.999963	0.999653	FALSE
_AAEEKEPAAPAS[Phospho_STY_NL_98 (STY)]PAPSPVPSPT[Phospho_STY_NL_98 (STY)]PAQPQK_	ID_41	0.483628	0.45411	0.667791	0.813896	0.0419492	0.68979	0.808259	0.369005	0.55	0.547	0.383	-0.21	1.85	0.356	0.216	0.803	-0.414	0.137	-0.557	-0.00945	-0.255	0.128	-0.464	1.59	-0.292	0.0644	-0.0753	0.512	A2AJI0	_AAEEKEPAAPASPAPSPVPSPTPAQPQK_	AAEEKEPAAPASPAPSPVPSPTPAQPQK			533	None	Map7d1	0.777832	0.997038	0.95319	0.982847	0.999782	0.941367	0.999963	0.999653	FALSE
_AAEEKEPAAPAS[Phospho_STY_NL_98 (STY)]PAPSPVPSPTPAQPQK_	ID_42	0.0231863	0.865697	0.0485892	0.490624	0.310417	0.220189	0.357224	0.929105	-1.01	0.0683	-0.99	-0.341	-0.503	-0.609	-0.456	-0.0439	0.527	-0.481	-0.622	-0.554	0.83	-0.16	0.489	0.327	0.305	-0.304	-0.151	0.261	A2AJI0	_AAEEKEPAAPAS[Phospho_STY_NL_98 (STY): 100%]PAPS[Phospho_STY_NL_98 (STY): 0%]PVPS[Phospho_STY_NL_98 (STY): 0%]PT[Phospho_STY_NL_98 (STY): 0%]PAQPQK_	AAEEKEPAAPASPAPSPVPSPTPAQPQK	12;16;20;22	1;0;0;0	533	544;548;552;554	Map7d1	0.211938	0.99814	0.538112	0.9187	0.999782	0.742369	0.999963	0.999653	FALSE
_AAELIANSLATAGDGLIELR_	ID_43	0.66988	0.881538	0.765341	0.336829	0.429047	0.92347	0.0886894	0.275668	-0.279	-0.0907	-0.222	-0.717	0.59	0.0714	1.28	0.815	0.0244	-0.255	-0.0195	-0.11	0.178	-0.044	-0.539	0.768	-0.514	-0.442	0.768	0.301	P67778	_AAELIANSLATAGDGLIELR_	AAELIANSLATAGDGLIELR			220	None	Phb	0.875943	0.99814	0.970873	0.878763	0.999782	0.991127	0.999963	0.999653	FALSE
_AAETPAVASC[Carbamidomethyl (C)]WSGPQVS[Phospho_STY_NL_98 (STY)]PEHK_	ID_45	0.0621573	0.385038	0.0674733	0.968693	0.256569	0.101868	0.461718	0.666435	-0.574	-0.246	-0.639	-0.0135	-0.393	-0.57	-0.254	-0.149	-0.176	-0.75	-0.179	-0.425	0.614	-0.0252	0.601	0.221	0.41	-0.16	0.156	0.261	Q8BTI8	_AAET[Phospho_STY_NL_98 (STY): 0%]PAVAS[Phospho_STY_NL_98 (STY): 0%]CWS[Phospho_STY_NL_98 (STY): 0%]GPQVS[Phospho_STY_NL_98 (STY): 100%]PEHK_	AAETPAVASCWSGPQVSPEHK	4;9;12;17	0;0;0;1	1253	1256;1261;1264;1269	Srrm2	0.352203	0.997038	0.604036	0.997932	0.999782	0.610328	0.999963	0.999653	FALSE
_AAETVPDLPS[Phospho_STY_NL_98 (STY)]PPTEAPAPASNTSTR_	ID_46	0.0855219	0.426203	0.401364	0.894889	0.302998	0.809033	0.956381	0.99243	-3.14	1.34	1.73	0.271	2.12	-0.496	-0.112	-0.0194	-0.152	-3.29	-2.59	-1.25	-0.262	1.46	0.00898	1.86	1.84	1.34	1.73	1.82	Q5SRX1	_AAET[Phospho_STY_NL_98 (STY): 0%]VPDLPS[Phospho_STY_NL_98 (STY): 96%]PPT[Phospho_STY_NL_98 (STY): 4%]EAPAPAS[Phospho_STY_NL_98 (STY): 0%]NT[Phospho_STY_NL_98 (STY): 0%]S[Phospho_STY_NL_98 (STY): 0%]T[Phospho_STY_NL_98 (STY): 0%]R_	AAETVPDLPSPPTEAPAPASNTSTR	4;10;13;20;22;23;24	0;0.96;0.04;0;0;0;0	470	473;479;482;489;491;492;493	Tom1l2	0.406096	0.997038	0.900377	0.992917	0.999782	0.971827	0.999963	0.999653	FALSE
_AAFDDAIAELDTLS[Phospho_STY_NL_98 (STY)]EESYK_	ID_48	0.0400346	0.666832	0.501944	0.837474	0.680383	0.831	0.981524	0.247805	-1.2	-0.23	-0.438	-0.134	-0.269	-0.139	0.0151	0.757	0.0733	-1.12	-1.41	-1.64	1.31	0.877	1.18	1.05	0.196	0.0566	0.211	0.953	P62259	_AAFDDAIAELDT[Phospho_STY_NL_98 (STY): 2.4%]LS[Phospho_STY_NL_98 (STY): 96.5%]EES[Phospho_STY_NL_98 (STY): 0.5%]Y[Phospho_STY_NL_98 (STY): 0.5%]K_	AAFDDAIAELDTLSEESYK	12;14;17;18	0.02;0.97;0.01;0.01	197	208;210;213;214	Ywhae	0.285996	0.997038	0.922295	0.986063	0.999782	0.976309	0.999963	0.999653	FALSE
_AAFDDAIAELDTLSEESYK_	ID_50	0.430043	0.193975	0.698694	0.584793	0.677337	0.171888	0.884072	0.721814	-0.408	-0.627	-0.227	-0.321	0.244	-0.807	-0.0854	-0.209	0.511	0.103	0.947	0.32	-0.274	-0.501	-0.594	-0.03	-0.0441	-0.851	-0.13	-0.253	P62259	_AAFDDAIAELDTLSEESYK_	AAFDDAIAELDTLSEESYK			197	None	Ywhae	0.749697	0.903556	0.957533	0.939931	0.999782	0.701944	0.999963	0.999653	FALSE
_AAFGLSEAGFNTAC[Carbamidomethyl (C)]LTK_	ID_51	0.932208	0.511126	0.147747	0.424738	0.548009	0.0903132	0.822945	0.411666	0.046	-0.331	-0.897	-0.492	0.37	-1.05	0.137	0.506	0.281	0.327	0.22	-0.111	0.362	-0.535	-0.13	0.732	-0.234	-1.29	-0.0963	0.272	Q8K2B3	_AAFGLSEAGFNTACLTK_	AAFGLSEAGFNTACLTK			76	None	Sdha	0.977314	0.997038	0.753254	0.907105	0.999782	0.592655	0.999963	0.999653	FALSE
_AAFS[Phospho_STY_NL_98 (STY)]KDES[Phospho_STY_NL_98 (STY)]KEPIVEVR_	ID_52	0.0672736	0.974708	0.34513	0.593078	0.691717	0.14382	0.687953	0.4327	0.576	-0.00916	0.334	-0.189	0.14	0.521	0.142	0.278	-0.12	0.456	0.968	0.959	-0.947	-0.613	-1.14	-0.807	-0.176	0.344	-0.0346	0.101	P13595	_AAFS[Phospho_STY_NL_98 (STY): 100%]KDES[Phospho_STY_NL_98 (STY): 100%]KEPIVEVR_	AAFSKDESKEPIVEVR	4;8	1;1	767	770;774	Ncam1	0.363746	0.99814	0.884009	0.941063	0.999782	0.668729	0.999963	0.999653	FALSE
_AAFS[Phospho_STY_NL_98 (STY)]KDESKEPIVEVR_	ID_53	0.0598634	0.116009	0.00755239	0.117325	0.0687499	0.943517	0.784888	0.41069	-2.97	-2.3	-4.87	-2.79	-3.26	-0.125	-0.482	1.46	-0.997	-3.96	0.299	-2	2.5	-2.37	-0.299	-0.764	2.25	2.13	1.77	3.71	P13595	_AAFS[Phospho_STY_NL_98 (STY): 100%]KDES[Phospho_STY_NL_98 (STY): 0%]KEPIVEVR_	AAFSKDESKEPIVEVR	4;8	1;0	767	770;774	Ncam1	0.34754	0.769217	0.212641	0.824582	0.999782	0.994454	0.999963	0.999653	FALSE
_AAFSKDES[Phospho_STY_NL_98 (STY)]KEPIVEVR_	ID_54	0.848194	0.680236	0.799113	0.314119	0.775208	0.629563	0.767281	0.454422	-0.0542	-0.109	0.082	-0.325	0.092	0.155	0.0953	0.241	-0.185	-0.239	0.415	0.306	-0.309	-0.227	-0.635	-0.217	0.0931	0.249	0.188	0.335	P13595	_AAFS[Phospho_STY_NL_98 (STY): 0%]KDES[Phospho_STY_NL_98 (STY): 100%]KEPIVEVR_	AAFSKDESKEPIVEVR	4;8	0;1	767	770;774	Ncam1	0.948574	0.997038	0.975277	0.867837	0.999782	0.927488	0.999963	0.999653	FALSE
_AAGAEEYAQQEVVK_	ID_55	0.972324	0.736792	0.461985	0.135572	0.623908	0.284555	0.781499	0.861404	-0.0261	0.235	-0.63	-1.29	0.419	-0.919	-0.237	0.149	0.813	0.787	-0.188	0.0474	0.582	-0.048	-0.705	1	-0.43	-1.35	-0.667	-0.281	P16330	_AAGAEEYAQQEVVK_	AAGAEEYAQQEVVK			261	None	Cnp	0.990862	0.997038	0.912646	0.83675	0.999782	0.779134	0.999963	0.999653	FALSE
_AAGAEEYAQQEVVKR_	ID_56	0.0179345	0.555642	0.973017	0.237715	0.926042	0.245847	0.830511	0.581653	-2.4	-0.543	0.038	-1.33	-0.104	-1.31	0.241	-0.62	0.925	-1.47	0.307	-0.235	1.01	1.05	-0.327	0.903	-0.13	-1.44	0.111	-0.75	P16330	_AAGAEEYAQQEVVKR_	AAGAEEYAQQEVVKR			261	None	Cnp	0.181816	0.997038	0.996214	0.853994	0.999782	0.754515	0.999963	0.999653	FALSE
_AAGALGSASS[Phospho_STY_NL_98 (STY)]GSMPNLAAR_	ID_57	0.800618	0.48053	0.701461	0.30778	0.355652	0.707971	0.827314	0.798492	-0.222	-0.579	-0.384	1.02	0.928	-0.375	-0.218	0.255	0.332	0.109	0.35	-0.229	-0.772	-1.16	0.253	0.155	0.285	-0.0904	0.0663	0.54	Q8BIE6	_AAGALGS[Phospho_STY_NL_98 (STY): 0%]AS[Phospho_STY_NL_98 (STY): 3.7%]S[Phospho_STY_NL_98 (STY): 77%]GS[Phospho_STY_NL_98 (STY): 19.3%]MPNLAAR_	AAGALGSASSGSMPNLAAR	7;9;10;12	0;0.04;0.77;0.19	774	780;782;783;785	Frmd4a	0.932395	0.997038	0.957888	0.867353	0.999782	0.947176	0.999963	0.999653	FALSE
_AAGALGSASSGS[Phospho_STY_NL_98 (STY)]MPNLAAR_	ID_58	0.38577	0.841853	0.969566	0.193999	0.213195	0.158028	0.695789	0.454401	0.737	-0.157	0.0367	1.26	1.21	-1.37	-0.377	-0.722	-0.971	-0.234	-0.285	-0.442	-0.0225	0.0142	1.24	1.18	0.701	-0.67	0.324	-0.0212	Q8BIE6	_AAGALGS[Phospho_STY_NL_98 (STY): 0%]AS[Phospho_STY_NL_98 (STY): 0.5%]S[Phospho_STY_NL_98 (STY): 13.4%]GS[Phospho_STY_NL_98 (STY): 86.1%]MPNLAAR_	AAGALGSASSGSMPNLAAR	7;9;10;12	0;0.01;0.13;0.86	774	780;782;783;785	Frmd4a	0.722936	0.99814	0.995679	0.852291	0.999782	0.683893	0.999963	0.999653	FALSE
_AAGAVEAVC[Carbamidomethyl (C)]TGHTGKVS[Phospho_STY_NL_98 (STY)]PPPR_	ID_60	0.714688	0.646071	0.693019	0.960513	0.325032	0.394346	0.19362	0.954351	-0.431	-0.504	-0.529	0.0663	1.32	-1.14	-1.75	0.0766	-0.867	-1.3	-0.962	-1.47	1.13	0.6	1.2	2.45	0.976	-0.168	-0.777	1.05	Q8R3Q2	_AAGAVEAVCT[Phospho_STY_NL_98 (STY): 0%]GHT[Phospho_STY_NL_98 (STY): 10%]GKVS[Phospho_STY_NL_98 (STY): 90%]PPPR_	AAGAVEAVCTGHTGKVSPPPR	10;13;17	0;0.1;0.9	804	813;816;820	Ppp6r2	0.895074	0.997038	0.957134	0.99764	0.999782	0.840457	0.999963	0.999653	FALSE
_AAGGGGGS[Phospho_STY_NL_98 (STY)]GEDEAQSR_	ID_61	0.258989	0.581832	0.974987	0.851519	0.870203	0.227898	0.843306	0.623596	0.684	-0.309	-0.0215	0.128	-0.112	0.831	0.135	0.337	-0.212	0.472	0.561	0.252	-0.353	-0.374	-0.225	-0.465	-0.336	0.495	-0.201	0.000232	Q9CRA5	_AAGGGGGS[Phospho_STY_NL_98 (STY): 100%]GEDEAQS[Phospho_STY_NL_98 (STY): 0%]R_	AAGGGGGSGEDEAQSR	8;15	1;0	28	35;42	Golph3	0.627926	0.997038	0.996214	0.988464	0.999782	0.746772	0.999963	0.999653	FALSE
_AAGGSAPAAESC[Carbamidomethyl (C)]PSAPAGAST[Phospho_STY_NL_98 (STY)]PTGVDDLSK_	ID_62	0.849292	0.656096	0.192915	0.757276	0.57145	0.633752	0.809577	0.224346	0.137	-0.298	-1.07	0.253	0.464	-0.39	-0.197	-1	-0.674	-0.537	-0.701	-0.999	0.43	-0.643	0.683	0.894	1.1	0.707	0.9	0.0969	Q5SP85	_AAGGS[Phospho_STY_NL_98 (STY): 0%]APAAES[Phospho_STY_NL_98 (STY): 0%]CPS[Phospho_STY_NL_98 (STY): 0%]APAGAS[Phospho_STY_NL_98 (STY): 0.9%]T[Phospho_STY_NL_98 (STY): 99%]PT[Phospho_STY_NL_98 (STY): 0.1%]GVDDLS[Phospho_STY_NL_98 (STY): 0%]K_	AAGGSAPAAESCPSAPAGASTPTGVDDLSK	5;11;14;20;21;23;29	0;0;0;0.01;0.99;0;0	4	8;14;17;23;24;26;32	Ccdc85a	0.948887	0.997038	0.795171	0.975172	0.999782	0.927488	0.999963	0.999653	FALSE
_AAGLVNPGS[Phospho_STY_NL_98 (STY)]PPPPTQQNQYIHISSSPQSSGR_	ID_65	0.542625	0.772363	0.201637	0.808856	0.644134	0.84641	0.85088	0.479719	-0.105	-0.0462	-0.251	-0.0472	-0.0902	-0.0378	0.0367	0.138	0.282	0.178	-0.0709	-0.117	0.193	-0.0574	0.146	0.103	-0.211	-0.249	-0.175	-0.0731	P54254	_AAGLVNPGS[Phospho_STY_NL_98 (STY): 100%]PPPPT[Phospho_STY_NL_98 (STY): 0%]QQNQY[Phospho_STY_NL_98 (STY): 0%]IHIS[Phospho_STY_NL_98 (STY): 0%]S[Phospho_STY_NL_98 (STY): 0%]S[Phospho_STY_NL_98 (STY): 0%]PQS[Phospho_STY_NL_98 (STY): 0%]S[Phospho_STY_NL_98 (STY): 0%]GR_	AAGLVNPGSPPPPTQQNQYIHISSSPQSSGR	9;14;19;23;24;25;28;29	1;0;0;0;0;0;0;0	205	213;218;223;227;228;229;232;233	Atxn1	0.80957	0.99814	0.802636	0.981871	0.999782	0.978425	0.999963	0.999653	FALSE
_AAGPGNLVLPGS[Phospho_STY_NL_98 (STY)]LTAS[Phospho_STY_NL_98 (STY)]LEC[Carbamidomethyl (C)]VK_	ID_67	0.00309591	0.0991243	0.353309	0.220844	0.704393	0.144904	0.712404	0.889759	1.22	0.615	0.419	0.555	-0.171	0.662	0.166	0.0624	-0.57	0.647	0.0381	0.653	-0.552	-0.132	0.00292	-0.723	-0.141	0.522	0.0253	-0.0784	Q8CCJ4	_AAGPGNLVLPGS[Phospho_STY_NL_98 (STY): 100%]LT[Phospho_STY_NL_98 (STY): 0%]AS[Phospho_STY_NL_98 (STY): 100%]LECVK_	AAGPGNLVLPGSLTASLECVK	12;14;16	1;0;1	212	223;225;227	Amer2	0.0568812	0.726403	0.887327	0.853994	0.999782	0.669565	0.999963	0.999653	FALSE
_AAGPGNLVLPGS[Phospho_STY_NL_98 (STY)]LTAS[Phospho_STY_NL_98 (STY)]LEC[Carbamidomethyl (C)]VKEEPPR_	ID_68	0.268875	0.624447	0.887731	0.310144	0.777083	0.416772	0.508037	0.737415	1.42	-0.583	0.205	1.48	-0.412	1.18	-0.964	0.488	-0.565	0.856	1.05	0.469	-0.895	-0.69	0.587	-1.31	-0.216	0.968	-1.18	0.272	Q8CCJ4	_AAGPGNLVLPGS[Phospho_STY_NL_98 (STY): 100%]LT[Phospho_STY_NL_98 (STY): 0%]AS[Phospho_STY_NL_98 (STY): 100%]LECVKEEPPR_	AAGPGNLVLPGSLTASLECVKEEPPR	12;14;16	1;0;1	212	223;225;227	Amer2	0.636445	0.997038	0.989142	0.867353	0.999782	0.850946	0.999963	0.999653	FALSE
_AAGPGNLVLPGS[Phospho_STY_NL_98 (STY)]LTASLEC[Carbamidomethyl (C)]VK_	ID_69	0.0449018	0.140727	0.343093	0.760549	0.474007	0.412352	0.914539	0.947238	0.689	0.467	-0.365	-0.117	-0.275	-0.315	-0.0412	-0.0254	-1.1	-0.411	-0.998	-0.531	0.715	0.35	0.598	0.44	0.64	0.324	0.599	0.614	Q8CCJ4	_AAGPGNLVLPGS[Phospho_STY_NL_98 (STY): 82.9%]LT[Phospho_STY_NL_98 (STY): 8.5%]AS[Phospho_STY_NL_98 (STY): 8.5%]LECVK_	AAGPGNLVLPGSLTASLECVK	12;14;16	0.83;0.09;0.09	212	223;225;227	Amer2	0.301007	0.818165	0.8831	0.975679	0.999782	0.849517	0.999963	0.999653	FALSE
_AAGPGNLVLPGSLTAS[Phospho_STY_NL_98 (STY)]LEC[Carbamidomethyl (C)]VK_	ID_71	0.0790857	0.649945	0.207915	0.296758	0.790808	0.50398	0.645218	0.98146	-0.743	-0.177	-0.602	-0.498	0.126	-0.318	-0.219	0.011	-0.397	-1.14	-0.727	-0.904	0.855	0.253	0.357	0.981	0.617	0.299	0.398	0.628	Q8CCJ4	_AAGPGNLVLPGS[Phospho_STY_NL_98 (STY): 3.1%]LT[Phospho_STY_NL_98 (STY): 3.1%]AS[Phospho_STY_NL_98 (STY): 93.8%]LECVK_	AAGPGNLVLPGSLTASLECVK	12;14;16	0.03;0.03;0.94	212	223;225;227	Amer2	0.392587	0.997038	0.807349	0.864879	0.999782	0.882004	0.999963	0.999653	FALSE
_AAGPGNLVLPGSLTAS[Phospho_STY_NL_98 (STY)]LEC[Carbamidomethyl (C)]VKEEPPR_	ID_72	0.743401	0.548715	0.495058	0.976991	0.742457	0.835111	0.673665	0.683554	0.334	-0.57	-0.792	0.0334	-0.381	0.241	0.489	0.473	-0.252	0.0815	-0.0899	-0.66	0.0633	-0.729	0.0967	-0.318	0.28	0.522	0.769	0.753	Q8CCJ4	_AAGPGNLVLPGS[Phospho_STY_NL_98 (STY): 0%]LT[Phospho_STY_NL_98 (STY): 0%]AS[Phospho_STY_NL_98 (STY): 100%]LECVKEEPPR_	AAGPGNLVLPGSLTASLECVKEEPPR	12;14;16	0;0;1	212	223;225;227	Amer2	0.907484	0.997038	0.920623	0.997932	0.999782	0.976971	0.999963	0.999653	FALSE
_AAGS[Phospho_STY_NL_98 (STY)]KEHIPHTEQQDQEGK_	ID_73	0.421728	0.687687	0.996796	0.532177	0.444998	0.791563	0.717824	0.71116	0.533	0.248	-0.00302	0.471	-0.576	-0.199	-0.272	-0.279	-1.04	-0.505	-0.219	0.0287	0.205	0.202	0.676	-0.371	0.589	0.391	0.317	0.311	P70663	_AAGS[Phospho_STY_NL_98 (STY): 100%]KEHIPHT[Phospho_STY_NL_98 (STY): 0%]EQQDQEGK_	AAGSKEHIPHTEQQDQEGK	4;11	1;0	280	283;290	Sparcl1	0.7447	0.997038	0.998802	0.927448	0.999782	0.968119	0.999963	0.999653	FALSE
_AAGTTVVEVEEIVDIGSFAPEDIHIPK_	ID_75	0.449164	0.77059	0.457144	0.857313	0.598081	0.0308458	0.706964	0.301543	-0.446	-0.16	-0.498	-0.12	0.353	-1.47	-0.252	-0.694	1.31	0.86	0.987	0.827	-0.464	-0.962	-0.584	-0.111	-0.257	-1.73	-0.508	-0.951	Q9D0K2	_AAGTTVVEVEEIVDIGSFAPEDIHIPK_	AAGTTVVEVEEIVDIGSFAPEDIHIPK			237	None	Oxct1	0.76242	0.99814	0.912646	0.988464	0.999782	0.427956	0.999963	0.999653	FALSE
_AAGVSVEPFWPGLFAK_	ID_76	0.208288	0.344827	0.690329	0.208112	0.646329	0.330175	0.304286	0.637023	-0.582	-0.405	-0.208	-0.662	0.24	-0.511	0.539	0.247	-0.206	-0.788	0.543	0.137	0.175	-0.0333	-0.487	0.415	-0.0223	-0.533	0.517	0.224	P47955	_AAGVSVEPFWPGLFAK_	AAGVSVEPFWPGLFAK			34	None	Rplp1	0.582133	0.988329	0.956985	0.853994	0.999782	0.808671	0.999963	0.999653	FALSE
_AAHLPLLTIEPPS[Phospho_STY_NL_98 (STY)]DSS[Phospho_STY_NL_98 (STY)]VDLSDR_	ID_78	0.17265	0.475365	0.261002	0.573916	0.269031	0.905854	0.362949	0.612281	1.67	0.81	-1.56	-0.779	-1.54	-0.164	-1.26	-0.702	0.192	1.87	-0.77	0.0401	0.496	-1.07	-0.283	-1.04	0.633	0.469	-0.63	-0.0692	Q5DU25	_AAHLPLLT[Phospho_STY_NL_98 (STY): 0%]IEPPS[Phospho_STY_NL_98 (STY): 99.7%]DS[Phospho_STY_NL_98 (STY): 16.8%]S[Phospho_STY_NL_98 (STY): 83.5%]VDLS[Phospho_STY_NL_98 (STY): 0%]DR_	AAHLPLLTIEPPSDSSVDLSDR	8;13;15;16;20	0;1;0.17;0.83;0	578	585;590;592;593;597	Iqsec2	0.542352	0.997038	0.847099	0.937285	0.999782	0.98895	0.999963	0.999653	FALSE
_AAHLPLLTIEPPS[Phospho_STY_NL_98 (STY)]DSSVDLSDR_	ID_79	0.0230675	0.688747	0.000245972	0.0255744	0.851221	0.0180124	0.619881	0.677997	-2.3	-0.369	-4.37	-2.57	0.211	-2.73	-0.558	-0.467	1.11	-1.19	-0.275	-0.644	2.07	-2.31	-0.499	2.28	0.876	-1.85	0.318	0.409	Q5DU25	_AAHLPLLTIEPPSDSSVDLSDR_	AAHLPLLTIEPPSDSSVDLSDR			578	None	Iqsec2	0.211618	0.997038	0.0292689	0.810539	0.999782	0.346271	0.999963	0.999653	TRUE
_AAHLPLLTIEPPSDSS[Phospho_STY_NL_98 (STY)]VDLSDR_	ID_81	0.0536513	0.0919566	0.0107017	0.583734	0.88079	0.197762	0.485895	0.106649	1.81	1.47	2.76	0.577	-0.158	1.36	0.734	-1.72	-0.92	0.895	-2.54	-1.07	0.077	2.84	0.654	-0.0808	0.4	1.76	1.13	-1.32	Q5DU25	_AAHLPLLT[Phospho_STY_NL_98 (STY): 0%]IEPPS[Phospho_STY_NL_98 (STY): 0.2%]DS[Phospho_STY_NL_98 (STY): 2.5%]S[Phospho_STY_NL_98 (STY): 97.3%]VDLS[Phospho_STY_NL_98 (STY): 0%]DR_	AAHLPLLTIEPPSDSSVDLSDR	8;13;15;16;20	0;0;0.02;0.97;0	578	585;590;592;593;597	Iqsec2	0.329549	0.709062	0.258457	0.939484	0.999782	0.726273	0.999963	0.999653	FALSE
_AAHQES[Phospho_STY_NL_98 (STY)]DNENEIQIQNQLK_	ID_82	0.980041	0.913354	0.546653	0.410297	0.334691	0.811035	0.577926	0.773943	-0.00571	0.0231	-0.157	0.214	-0.251	-0.062	-0.144	-0.0745	0.0289	0.0232	0.0994	0.122	-0.0892	-0.246	0.125	-0.34	0.107	0.045	-0.0374	0.0325	A2A791	_AAHQES[Phospho_STY_NL_98 (STY): 100%]DNENEIQIQNQLK_	AAHQESDNENEIQIQNQLK	6	1	116	121	Zmym4	0.99276	0.99814	0.92906	0.900387	0.999782	0.972332	0.999963	0.999653	FALSE
_AAIAAAAAAAAAK_	ID_84	0.250667	0.41445	0.188454	0.112736	0.647586	0.497819	0.168773	0.355844	-0.636	-0.419	-0.829	-1	0.286	-0.425	0.868	0.58	0.23	-0.406	0.269	-0.15	0.486	-0.343	-0.517	0.772	-0.348	-0.773	0.52	0.232	Q9CR57	_AAIAAAAAAAAAK_	AAIAAAAAAAAAK			148	None	Rpl14	0.620746	0.997038	0.790278	0.824582	0.999782	0.881442	0.999963	0.999653	FALSE
_AAIENYVLTYK_	ID_85	0.164684	0.276973	0.34985	0.841871	0.505886	0.528742	0.988203	0.747992	-0.468	-0.34	-0.357	-0.0758	0.253	-0.24	0.00562	-0.122	0.187	-0.281	-0.0312	-0.371	0.217	-0.14	0.141	0.47	0.0951	-0.145	0.101	-0.027	Q8BYI9	_AAIENYVLTYK_	AAIENYVLTYK			1066	None	Tnr	0.533766	0.962321	0.886127	0.987089	0.999782	0.890449	0.999963	0.999653	FALSE
_AAILKAS[Phospho_STY_NL_98 (STY)]PK_	ID_86	0.947358	0.356654	0.308932	0.187893	0.740218	0.733093	0.37716	0.629129	-0.0317	-0.413	-0.558	0.724	-0.181	-0.186	-0.484	-0.264	-0.154	-0.186	0.442	0.0284	-0.187	-0.745	0.538	-0.368	0.368	0.181	-0.116	0.104	Q9CR57	_AAILKAS[Phospho_STY_NL_98 (STY): 100%]PK_	AAILKASPK	7	1	133	139	Rpl14	0.982585	0.994965	0.872159	0.847286	0.999782	0.95522	0.999963	0.999653	FALSE
_AAKES[Phospho_STY_NL_98 (STY)]EEEEEEEETEEK_	ID_87	0.31055	0.270217	0.637667	0.743055	0.92196	0.276016	0.944518	0.442192	-0.243	-0.246	0.128	-0.0889	-0.0265	0.297	0.0189	0.209	-0.212	-0.455	-0.236	-0.482	0.159	0.286	0.0697	0.132	0.193	0.49	0.212	0.402	E9Q5C9	_AAKES[Phospho_STY_NL_98 (STY): 100%]EEEEEEEET[Phospho_STY_NL_98 (STY): 0%]EEK_	AAKESEEEEEEEETEEK	5;14	1;0	559	563;572	Nolc1	0.666314	0.960372	0.951651	0.973098	0.999782	0.773803	0.999963	0.999653	FALSE
_AAKRLS[Phospho_STY_NL_98 (STY)]LES[Phospho_STY_NL_98 (STY)]EGANEGATAAPELSALEEAFR_	ID_88	0.265902	0.883798	0.478271	0.976276	0.146301	0.542351	0.540144	0.634798	1.04	0.126	-0.751	-0.0314	-1.55	0.645	0.648	-0.502	0.0486	1.09	-0.163	-0.0363	0.798	0.0473	0.767	-0.751	-0.685	-0.0403	-0.0367	-1.19	Q7TQD2	_AAKRLS[Phospho_STY_NL_98 (STY): 100%]LES[Phospho_STY_NL_98 (STY): 99.9%]EGANEGAT[Phospho_STY_NL_98 (STY): 0.1%]AAPELS[Phospho_STY_NL_98 (STY): 0%]ALEEAFR_	AAKRLSLESEGANEGATAAPELSALEEAFR	6;9;17;23	1;1;0;0	26	31;34;42;48	Tppp	0.633913	0.99814	0.915164	0.997932	0.999782	0.894701	0.999963	0.999653	FALSE
_AALAEITEMVAQLHGTMIK_	ID_89	0.656361	0.866891	0.214158	0.494553	0.155364	0.844232	0.798987	0.411202	-0.169	0.0593	-0.541	-0.296	-0.62	0.085	0.11	-0.356	0.299	0.13	0.21	0.27	0.0698	-0.471	-0.226	-0.55	0.00928	0.0942	0.119	-0.347	F8VPU2	_AALAEITEMVAQLHGTMIK_	AALAEITEMVAQLHGTMIK			718	None	Farp1	0.869848	0.99814	0.811074	0.9187	0.999782	0.978325	0.999963	0.999653	FALSE
_AALAGGTTM[Oxidation (M)]IIDHVVPEPGSSLLTSFEK_	ID_90	0.515228	0.047904	0.0371986	0.101299	0.945066	0.124224	0.77207	0.0796678	-0.309	0.886	-1.14	-0.892	0.0371	-0.836	-0.156	-0.956	-0.487	-0.796	-0.543	0.344	0.705	-0.438	-0.187	0.742	0.744	-0.0924	0.588	-0.212	P97427	_AALAGGTTM[Oxidation (M): 100%]IIDHVVPEPGSSLLTSFEK_	AALAGGTTMIIDHVVPEPGSSLLTSFEK			95	None	Crmp1	0.795609	0.549803	0.483922	0.824582	0.999782	0.64065	0.999963	0.999653	FALSE
_AALAGGTTM[Oxidation (M)]IIDHVVPEPGTSLLAAFDQWR_	ID_91	0.501912	0.932109	0.452884	0.322989	0.349606	0.355637	0.763573	0.865824	-0.431	-0.0508	-0.548	-0.723	0.684	-0.675	0.219	0.123	0.185	-0.246	0.423	0.372	0.0137	-0.534	-0.709	0.698	-0.0715	-0.747	0.148	0.0516	O08553	_AALAGGTTM[Oxidation (M): 100%]IIDHVVPEPGTSLLAAFDQWR_	AALAGGTTMIIDHVVPEPGTSLLAAFDQWR			95	None	Dpysl2	0.787428	0.99814	0.912646	0.874079	0.999782	0.822488	0.999963	0.999653	FALSE
_AALAGGTTMIIDHVVPEPESSLTEAYEK_	ID_92	0.203803	0.46528	0.321107	0.402787	0.667456	0.194542	0.950073	0.8422	-0.703	-0.374	-0.622	-0.524	0.269	-0.816	-0.0391	-0.124	0.687	-0.016	0.947	0.573	-0.261	-0.884	-0.785	0.00732	-0.0706	-0.887	-0.11	-0.195	Q62188	_AALAGGTTMIIDHVVPEPESSLTEAYEK_	AALAGGTTMIIDHVVPEPESSLTEAYEK			95	None	Dpysl3	0.578842	0.997038	0.877999	0.900191	0.999782	0.724321	0.999963	0.999653	FALSE
_AALAGGTTMIIDHVVPEPGSSLLTSFEK_	ID_93	0.885252	0.800398	0.712498	0.337555	0.566892	0.473486	0.562983	0.890929	-0.112	-0.183	-0.325	-0.85	0.506	-0.634	0.511	0.121	0.323	0.211	0.798	0.616	-0.132	-0.458	-0.982	0.374	-0.402	-1.04	0.109	-0.281	P97427	_AALAGGTTMIIDHVVPEPGSSLLTSFEK_	AALAGGTTMIIDHVVPEPGSSLLTSFEK			95	None	Crmp1	0.95947	0.99814	0.960179	0.878763	0.999782	0.874127	0.999963	0.999653	FALSE
_AALAGGTTMIIDHVVPEPGTSLLAAFDQWR_	ID_94	0.494752	0.703188	0.310663	0.228883	0.411213	0.529943	0.530462	0.489186	-0.632	-0.328	-1.07	-1.27	0.865	-0.66	0.66	0.727	0.555	-0.0764	1.23	0.907	-0.034	-1.1	-1.3	0.831	-0.745	-1.41	-0.0859	-0.018	O08553	_AALAGGTTMIIDHVVPEPGTSLLAAFDQWR_	AALAGGTTMIIDHVVPEPGTSLLAAFDQWR			95	None	Dpysl2	0.784495	0.997038	0.873288	0.853994	0.999782	0.890539	0.999963	0.999653	FALSE
_AALAQAADC[Carbamidomethyl (C)]EVEQWNSDDPIPR_	ID_95	0.410787	0.344913	0.640708	0.561012	0.875703	0.55004	0.877698	0.889124	-0.426	-0.456	-0.274	-0.342	-0.0919	-0.352	0.0904	0.0819	0.806	0.38	0.516	0.06	-0.0262	-0.301	-0.368	-0.118	-0.352	-0.704	-0.262	-0.27	Q91Z53	_AALAQAADCEVEQWNSDDPIPR_	AALAQAADCEVEQWNSDDPIPR			21	None	Grhpr	0.736413	0.988329	0.951994	0.935028	0.999782	0.897779	0.999963	0.999653	FALSE
_AALC[Carbamidomethyl (C)]HFC[Carbamidomethyl (C)]IDMLNAK_	ID_96	0.0625016	0.0685438	0.685089	0.672757	0.648034	0.728917	0.282707	0.809726	-0.586	-0.532	0.143	-0.149	0.161	-0.122	-0.38	-0.0848	0.286	-0.3	0.0112	-0.521	0.00483	0.148	-0.144	0.166	0.298	0.175	-0.0826	0.213	Q9DB05	_AALCHFCIDMLNAK_	AALCHFCIDMLNAK			209	None	Napa	0.352805	0.632372	0.955898	0.959375	0.999782	0.953649	0.999963	0.999653	FALSE
_AALC[Carbamidomethyl (C)]HFIVDELNAK_	ID_97	0.48671	0.820937	0.255164	0.630325	0.461584	0.786715	0.568312	0.671686	-0.286	0.0865	0.534	0.225	0.344	0.126	-0.267	-0.198	0.302	0.0155	0.265	0.351	-0.291	0.243	-0.0658	0.0538	-0.244	-0.118	-0.511	-0.442	P28663	_AALCHFIVDELNAK_	AALCHFIVDELNAK			209	None	Napb	0.779481	0.99814	0.842212	0.951323	0.999782	0.966541	0.999963	0.999653	FALSE
_AALDC[Carbamidomethyl (C)]C[Carbamidomethyl (C)]VVDVQEYSADPHAIAGALK_	ID_98	0.493629	0.644826	0.846094	0.544799	0.164222	0.403709	0.631427	0.110583	-0.334	0.209	0.107	-0.336	0.777	-0.464	0.266	-0.893	0.54	0.206	0.296	0.505	-0.4	-0.292	-0.736	0.377	-0.0212	-0.485	0.245	-0.914	Q5SSM3	_AALDCCVVDVQEYSADPHAIAGALK_	AALDCCVVDVQEYSADPHAIAGALK			304	None	Arhgap44	0.783787	0.997038	0.985943	0.930565	0.999782	0.845195	0.999963	0.999653	FALSE
_AALDGPLDTALDHLR_	ID_99	0.960386	0.665347	0.536014	0.927054	0.4541	0.46748	0.831993	0.602375	0.048	-0.39	0.682	0.101	0.825	-0.801	-0.233	0.574	-0.562	-0.514	-0.198	-0.588	0.00976	0.691	0.11	0.835	0.359	-0.442	0.126	0.933	P33173	_AALDGPLDTALDHLR_	AALDGPLDTALDHLR			980	None	Kif1a	0.988018	0.997038	0.926512	0.995663	0.999782	0.871893	0.999963	0.999653	FALSE
_AALEQPC[Carbamidomethyl (C)]EGS[Phospho_STY_NL_98 (STY)]LTRPK_	ID_100	0.111639	0.159772	0.1729	0.0493271	0.360622	0.081161	0.532422	0.48357	0.429	0.352	0.417	0.606	-0.278	0.536	0.19	-0.213	-0.531	-0.102	-0.737	-0.385	0.29	0.707	0.896	0.0117	0.0237	0.56	0.213	-0.189	P84086	_AALEQPCEGS[Phospho_STY_NL_98 (STY): 100%]LT[Phospho_STY_NL_98 (STY): 0%]RPK_	AALEQPCEGSLTRPK	10;12	1;0	84	93;95	Cplx2	0.454192	0.854527	0.778917	0.824013	0.999782	0.572419	0.999963	0.999653	FALSE
_AALEQPC[Carbamidomethyl (C)]EGSLTRPK_	ID_101	0.933928	0.299387	0.953227	0.747674	0.691842	0.0142587	0.786359	0.325988	-0.0434	-0.508	0.0349	0.192	0.236	-1.5	-0.161	-0.587	-0.351	-0.395	0.394	-0.114	0.161	0.196	0.353	0.398	0.434	-1.06	0.272	-0.154	P84086	_AALEQPCEGSLTRPK_	AALEQPCEGSLTRPK			84	None	Cplx2	0.978222	0.970937	0.994508	0.973851	0.999782	0.313603	0.999963	0.999653	FALSE
_AALGLQDS[Phospho_STY_NL_98 (STY)]DDEDAAVDIDEQIESMFNSK_	ID_102	0.746406	0.746408	0.892231	0.0984114	0.992805	0.67315	0.95842	0.723129	-0.0696	0.0647	-0.0331	0.409	-0.0022	0.103	0.0127	0.0867	-0.132	-0.202	-0.307	-0.243	0.0929	0.0597	0.502	0.0907	0.0743	0.178	0.0871	0.161	Q569Z5	_AALGLQDS[Phospho_STY_NL_98 (STY): 100%]DDEDAAVDIDEQIES[Phospho_STY_NL_98 (STY): 0%]MFNS[Phospho_STY_NL_98 (STY): 0%]K_	AALGLQDSDDEDAAVDIDEQIESMFNSK	8;23;27	1;0;0	797	804;819;823	Ddx46	0.907791	0.997038	0.989214	0.824582	0.999782	0.937591	0.999963	0.999653	FALSE
_AALGTLYLTATHVIFVENAPDTR_	ID_103	0.568236	0.224568	0.0740805	0.12165	0.851366	0.710932	0.552075	0.682061	-0.235	-0.467	-0.846	-0.731	-0.0876	0.173	-0.278	-0.192	0.265	0.0298	0.276	-0.191	0.387	-0.459	-0.343	0.3	-0.0188	0.154	-0.297	-0.21	Q9Z2C9	_AALGTLYLTATHVIFVENAPDTR_	AALGTLYLTATHVIFVENAPDTR			23	None	Mtmr7	0.823925	0.932952	0.618678	0.829102	0.999782	0.948802	0.999963	0.999653	FALSE
_AALLAAFQPES[Phospho_STY_NL_98 (STY)]PR_	ID_104	0.319703	0.0880285	0.115292	0.788812	0.916297	0.158004	0.260687	0.827604	0.204	0.328	0.37	0.0622	0.0244	0.331	0.263	0.0506	-0.446	-0.241	-0.56	-0.232	0.0611	0.431	0.123	0.0855	0.181	0.512	0.443	0.231	Q3UHQ6	_AALLAAFQPES[Phospho_STY_NL_98 (STY): 100%]PR_	AALLAAFQPESPR	11	1	1157	1167	Dop1b	0.673726	0.698318	0.702877	0.977745	0.999782	0.683893	0.999963	0.999653	FALSE
_AALLAQY[Phospho_STY_NL_98 (STY)]ADVTDEEDEADKKDDAGASTANVSSDR_	ID_105	0.373329	0.58196	0.55227	0.872376	0.60256	0.836714	0.438725	0.889672	-0.864	-0.496	-0.655	0.177	-0.574	0.227	-0.854	0.153	0.276	-0.588	0.351	-0.146	-0.35	-1.01	-0.174	-0.924	0.747	0.974	-0.107	0.9	Q9CR29	_AALLAQY[Phospho_STY_NL_98 (STY): 100%]ADVT[Phospho_STY_NL_98 (STY): 0%]DEEDEADKKDDAGAS[Phospho_STY_NL_98 (STY): 0%]T[Phospho_STY_NL_98 (STY): 0%]ANVS[Phospho_STY_NL_98 (STY): 0%]S[Phospho_STY_NL_98 (STY): 0%]DR_	AALLAQYADVTDEEDEADKKDDAGASTANVSSDR	7;11;26;27;31;32	1;0;0;0;0;0	127	133;137;152;153;157;158	Ccdc43	0.71516	0.997038	0.931998	0.991368	0.999782	0.977085	0.999963	0.999653	FALSE
_AALLAQYADVT[Phospho_STY_NL_98 (STY)]DEEDEADKK_	ID_106	0.321095	0.409957	0.152509	0.294371	0.287591	0.245285	0.458866	0.842594	0.393	0.303	0.647	0.472	0.479	0.524	-0.333	-0.089	-0.448	-0.0553	-0.735	-0.431	-0.0909	0.556	0.381	0.388	0.269	0.793	-0.0638	0.18	Q9CR29	_AALLAQY[Phospho_STY_NL_98 (STY): 18.7%]ADVT[Phospho_STY_NL_98 (STY): 81.3%]DEEDEADKK_	AALLAQYADVTDEEDEADKK	7;11	0.19;0.81	127	133;137	Ccdc43	0.674721	0.997038	0.757419	0.864879	0.999782	0.754515	0.999963	0.999653	FALSE
_AALLAQYADVT[Phospho_STY_NL_98 (STY)]DEEDEADKKDDAGASTANVSSDR_	ID_107	0.883899	0.73913	0.274931	0.219166	0.565253	0.719688	0.331651	0.667006	0.128	0.271	1.09	1.23	0.572	-0.357	0.969	0.428	-1.15	-1.02	-0.825	-0.554	0.737	1.83	1.97	1.31	-0.501	-0.858	0.468	-0.0732	Q9CR29	_AALLAQY[Phospho_STY_NL_98 (STY): 14.2%]ADVT[Phospho_STY_NL_98 (STY): 85.8%]DEEDEADKKDDAGAS[Phospho_STY_NL_98 (STY): 0%]T[Phospho_STY_NL_98 (STY): 0%]ANVS[Phospho_STY_NL_98 (STY): 0%]S[Phospho_STY_NL_98 (STY): 0%]DR_	AALLAQYADVTDEEDEADKKDDAGASTANVSSDR	7;11;26;27;31;32	0.14;0.86;0;0;0;0	127	133;137;152;153;157;158	Ccdc43	0.958739	0.997038	0.859458	0.853994	0.999782	0.949295	0.999963	0.999653	FALSE
_AALPAGEGGS[Phospho_STY_NL_98 (STY)]PEGAK_	ID_108	0.207583	0.548287	0.237196	0.413793	0.539932	0.187865	0.30129	0.492904	-0.447	-0.197	-0.477	0.329	-0.246	-0.532	-0.416	-0.275	-0.327	-0.774	-0.152	-0.349	0.509	0.0323	0.837	0.263	0.435	-0.097	0.0186	0.159	Q7TQF7	_AALPAGEGGS[Phospho_STY_NL_98 (STY): 100%]PEGAK_	AALPAGEGGSPEGAK	10	1	491	500	Amph	0.581905	0.997038	0.825862	0.901844	0.999782	0.71804	0.999963	0.999653	FALSE
_AALPSHVVTMLDNFPTNLHPMSQLSAAITALNSESNFAR_	ID_111	0.0863513	0.108859	0.582822	0.545248	0.558732	0.408451	0.550687	0.394851	-1.42	-1.23	-0.511	-0.563	-0.544	-0.77	-0.555	-0.792	1.38	-0.0401	1.38	0.15	-0.221	-0.732	-0.784	-0.765	0.14	-0.629	-0.415	-0.652	Q9CZU6	_AALPSHVVTMLDNFPTNLHPMSQLSAAITALNSESNFAR_	AALPSHVVTMLDNFPTNLHPMSQLSAAITALNSESNFAR			145	None	Cs	0.40732	0.752279	0.939761	0.930942	0.999782	0.847833	0.999963	0.999653	FALSE
_AALS[Phospho_STY_NL_98 (STY)]PVQEHETGR_	ID_114	0.978265	0.852071	0.533616	0.380872	0.647826	0.75914	0.890169	0.647325	0.0094	-0.0599	0.245	0.345	-0.179	0.12	0.0542	-0.18	-1.07	-1.06	-0.377	-0.436	0.196	0.44	0.54	0.0162	0.704	0.824	0.758	0.524	Q9R1L5	_AALS[Phospho_STY_NL_98 (STY): 100%]PVQEHET[Phospho_STY_NL_98 (STY): 0%]GR_	AALSPVQEHETGR	4;11	1;0	1411	1414;1421	Mast1	0.992323	0.99814	0.925666	0.893944	0.999782	0.960815	0.999963	0.999653	FALSE
_AALVGGTTMIIGHVLPDKETSLVEAYEK_	ID_116	0.231132	0.438784	0.749289	0.450013	0.980951	0.699765	0.879727	0.506556	-0.45	-0.27	-0.136	-0.321	0.0101	-0.164	-0.0642	-0.282	0.318	-0.132	0.257	-0.0122	-0.0755	-0.211	-0.397	-0.0654	0.158	-0.00568	0.0939	-0.124	Q9EQF6	_AALVGGTTMIIGHVLPDKETSLVEAYEK_	AALVGGTTMIIGHVLPDKETSLVEAYEK			88	None	Dpysl5	0.601734	0.997038	0.968823	0.912835	0.999782	0.944805	0.999963	0.999653	FALSE
[truncated: 15,557 more rows]

## Sheet: Clusters
cluster	name	Comparison	log2FC	TimePointNumeric	Region	Protein	GeneSymbol
[truncated: 8,096 more rows]
