# Supplementary material for: Multiomic profiling of the acute stress response in the mouse hippocampus
Source: Nat Commun. 2022 Apr 5;13:1824. doi: 10.1038/s41467-022-29367-5 (PMC8983670; doi:10.1038/s41467-022-29367-5)
Supplement: Supplementary file 6 — Supplementary Data 2 [file 41467_2022_29367_MOESM6_ESM.xlsx]

## Sheet: About
Supplementary Data 2
This Document contains transcriptomic results
Sheet 'Stats'
This sheet contains statistical results from all contrasts Control vs Stress at the different time points for genes
The sheet is in a long data format. Each gene has multiple rows, one for each contrast (i.e one in vHC at 45min, one in vHC at 1h30 min and so on)
The columns contain statiatical values (p value, logFC, CPM and adjusted p.value)
Sheet 'Clusters'
This sheet contains information about expression profiles (only for significantly changing genes)
The sheet is in a long data format (i.e. each genes has multiple rows, one for each time-point and in both regions)
cluster indicates the cluster number the genes was associated with after k-means
Log2FC inidcates the fold change of this genes at the associated time-point and in the associated region
Sheet 'ProcessedvsUnprocessed'
This sheet contains information about expression of processed (spliced) vs unprocessed (unspliced) transcripts for a given gene
The sheet is in a wide data format. There is one single row for each gene with the column names indicateing the expression of a type (spliced or unspliced) at each time-point
data of dHC and vHC are aggregated
example of column names and meaning
logFC.TimePoint3h = logFC of the processed transcript in the contrast swim 3h vs control
logFC.typeunspliced.TimePoint3h = logFC of the unprocessed transcript in the contrast swim 3h vs control

## Sheet: Stats
logFC	logCPM	P.Value	adj.P.Val	EnsembleID	ShortName	Region	TimePoint	Test
-0.0600875	5.05121	0.337884	0.665017	ENSMUSG00000000001	Gnai3	vHC	Swim_45min	vHC_Swim_45min
0.19344	1.07862	0.387546	0.697996	ENSMUSG00000000028	Cdc45	vHC	Swim_45min	vHC_Swim_45min
-0.108696	0.191101	0.687801	0.882231	ENSMUSG00000000037	Scml2	vHC	Swim_45min	vHC_Swim_45min
-0.17713	6.01651	0.00111818	0.0574139	ENSMUSG00000000056	Narf	vHC	Swim_45min	vHC_Swim_45min
-0.0362725	4.40818	0.662592	0.871181	ENSMUSG00000000058	Cav2	vHC	Swim_45min	vHC_Swim_45min
-0.0815185	4.92786	0.292318	0.627938	ENSMUSG00000000078	Klf6	vHC	Swim_45min	vHC_Swim_45min
-0.116373	5.58092	0.0496621	0.327437	ENSMUSG00000000085	Scmh1	vHC	Swim_45min	vHC_Swim_45min
-0.00356288	6.7785	0.944054	0.984645	ENSMUSG00000000088	Cox5a	vHC	Swim_45min	vHC_Swim_45min
0.2833	0.972851	0.0779735	0.379983	ENSMUSG00000000093	Tbx2	vHC	Swim_45min	vHC_Swim_45min
-0.371889	-0.882257	0.39463	0.702316	ENSMUSG00000000094	Tbx4	vHC	Swim_45min	vHC_Swim_45min
0.133434	1.16509	0.573029	0.821592	ENSMUSG00000000120	Ngfr	vHC	Swim_45min	vHC_Swim_45min
0.781885	0.890906	0.000133556	0.0127781	ENSMUSG00000000125	Wnt3	vHC	Swim_45min	vHC_Swim_45min
-0.0964308	2.09024	0.472799	0.759063	ENSMUSG00000000126	Wnt9a	vHC	Swim_45min	vHC_Swim_45min
-0.136975	4.08583	0.157825	0.489007	ENSMUSG00000000127	Fer	vHC	Swim_45min	vHC_Swim_45min
0.00432074	6.46869	0.930893	0.979127	ENSMUSG00000000131	Xpo6	vHC	Swim_45min	vHC_Swim_45min
0.0535836	4.97607	0.434154	0.732925	ENSMUSG00000000134	Tfe3	vHC	Swim_45min	vHC_Swim_45min
-0.17313	4.88258	0.0264766	0.261922	ENSMUSG00000000142	Axin2	vHC	Swim_45min	vHC_Swim_45min
0.076547	4.60682	0.384191	0.696252	ENSMUSG00000000148	Brat1	vHC	Swim_45min	vHC_Swim_45min
0.0984935	6.74151	0.129124	0.455558	ENSMUSG00000000149	Gna12	vHC	Swim_45min	vHC_Swim_45min
-0.437331	-0.286194	0.297127	0.631927	ENSMUSG00000000167	Pih1d2	vHC	Swim_45min	vHC_Swim_45min
0.0707551	6.62643	0.130837	0.458971	ENSMUSG00000000168	Dlat	vHC	Swim_45min	vHC_Swim_45min
0.0236105	6.34801	0.644934	0.861803	ENSMUSG00000000171	Sdhd	vHC	Swim_45min	vHC_Swim_45min
-0.261367	6.88566	2.50829e-06	0.000502981	ENSMUSG00000000184	Ccnd2	vHC	Swim_45min	vHC_Swim_45min
-0.0235841	6.07206	0.598036	0.837197	ENSMUSG00000000194	Gpr107	vHC	Swim_45min	vHC_Swim_45min
-0.0802151	7.02863	0.314677	0.646476	ENSMUSG00000000197	Nalcn	vHC	Swim_45min	vHC_Swim_45min
0.275256	2.22845	0.235086	0.57503	ENSMUSG00000000202	Btbd17	vHC	Swim_45min	vHC_Swim_45min
0.572811	0.127403	0.189363	0.527394	ENSMUSG00000000214	Th	vHC	Swim_45min	vHC_Swim_45min
-0.0924591	6.47453	0.0590747	0.347906	ENSMUSG00000000223	Drp2	vHC	Swim_45min	vHC_Swim_45min
0.152097	5.7351	0.0919383	0.40226	ENSMUSG00000000247	Lhx2	vHC	Swim_45min	vHC_Swim_45min
0.0768635	5.7458	0.194667	0.532473	ENSMUSG00000000253	Gmpr	vHC	Swim_45min	vHC_Swim_45min
-0.0323498	4.7216	0.715749	0.894794	ENSMUSG00000000266	Mid2	vHC	Swim_45min	vHC_Swim_45min
-0.192051	3.18671	0.0836396	0.388386	ENSMUSG00000000275	Trim25	vHC	Swim_45min	vHC_Swim_45min
-0.0564289	6.36012	0.473769	0.759471	ENSMUSG00000000276	Dgke	vHC	Swim_45min	vHC_Swim_45min
-0.0719369	3.95326	0.279364	0.616611	ENSMUSG00000000278	Scpep1	vHC	Swim_45min	vHC_Swim_45min
0.176814	5.60673	0.0216147	0.242511	ENSMUSG00000000282	Mnt	vHC	Swim_45min	vHC_Swim_45min
0.22463	2.26538	0.10233	0.418842	ENSMUSG00000000290	Itgb2	vHC	Swim_45min	vHC_Swim_45min
0.107939	3.23332	0.32621	0.655674	ENSMUSG00000000295	Hddc2	vHC	Swim_45min	vHC_Swim_45min
0.110941	4.34028	0.129296	0.455945	ENSMUSG00000000296	Tpd52l1	vHC	Swim_45min	vHC_Swim_45min
-0.0911915	0.346308	0.69718	0.886707	ENSMUSG00000000301	Pemt	vHC	Swim_45min	vHC_Swim_45min
0.342027	0.906497	0.323787	0.653868	ENSMUSG00000000303	Cdh1	vHC	Swim_45min	vHC_Swim_45min
0.0122859	4.3037	0.867184	0.958735	ENSMUSG00000000305	Cdh4	vHC	Swim_45min	vHC_Swim_45min
0.0300492	7.82716	0.575072	0.823378	ENSMUSG00000000308	Ckmt1	vHC	Swim_45min	vHC_Swim_45min
0.177961	1.17845	0.343103	0.669732	ENSMUSG00000000317	Bcl6b	vHC	Swim_45min	vHC_Swim_45min
0.147827	-0.798513	0.832444	0.94539	ENSMUSG00000000318	Clec10a	vHC	Swim_45min	vHC_Swim_45min
-0.474784	-0.158259	0.097847	0.411901	ENSMUSG00000000320	Alox12	vHC	Swim_45min	vHC_Swim_45min
0.136437	5.09595	0.300066	0.634512	ENSMUSG00000000325	Arvcf	vHC	Swim_45min	vHC_Swim_45min
0.108532	6.30474	0.0788864	0.381189	ENSMUSG00000000326	Comt	vHC	Swim_45min	vHC_Swim_45min
0.0596494	5.43726	0.260377	0.600605	ENSMUSG00000000339	Rtca	vHC	Swim_45min	vHC_Swim_45min
-0.156609	4.78565	0.0292076	0.269367	ENSMUSG00000000340	Dbt	vHC	Swim_45min	vHC_Swim_45min
0.01128	6.78968	0.836033	0.947119	ENSMUSG00000000346	Dazap2	vHC	Swim_45min	vHC_Swim_45min
-0.0794663	4.52468	0.530813	0.79724	ENSMUSG00000000355	Mcts1	vHC	Swim_45min	vHC_Swim_45min
-0.182642	-0.290771	0.645891	0.862447	ENSMUSG00000000365	Rnf17	vHC	Swim_45min	vHC_Swim_45min
-0.0164175	7.04357	0.735745	0.903619	ENSMUSG00000000374	Trappc10	vHC	Swim_45min	vHC_Swim_45min
0.0728214	5.58811	0.344366	0.670589	ENSMUSG00000000378	Ccm2	vHC	Swim_45min	vHC_Swim_45min
0.0346301	4.66025	0.741039	0.906087	ENSMUSG00000000384	Tbrg4	vHC	Swim_45min	vHC_Swim_45min
0.0195597	6.7486	0.705339	0.890942	ENSMUSG00000000399	Ndufa9	vHC	Swim_45min	vHC_Swim_45min
0.0175579	1.56573	0.839932	0.948313	ENSMUSG00000000402	Egfl6	vHC	Swim_45min	vHC_Swim_45min
0.329935	0.967541	0.119448	0.442746	ENSMUSG00000000409	Lck	vHC	Swim_45min	vHC_Swim_45min
-0.316602	6.93642	0.0015888	0.0689362	ENSMUSG00000000416	Cttnbp2	vHC	Swim_45min	vHC_Swim_45min
-0.0728251	5.58102	0.271291	0.609734	ENSMUSG00000000420	Galnt1	vHC	Swim_45min	vHC_Swim_45min
-0.109264	5.77609	0.0391652	0.302379	ENSMUSG00000000439	Mkrn2	vHC	Swim_45min	vHC_Swim_45min
-0.0760184	0.688109	0.829728	0.944632	ENSMUSG00000000440	Pparg	vHC	Swim_45min	vHC_Swim_45min
0.0235701	6.07258	0.660931	0.870886	ENSMUSG00000000441	Raf1	vHC	Swim_45min	vHC_Swim_45min
0.0186339	4.81388	0.817418	0.939771	ENSMUSG00000000489	Pdgfb	vHC	Swim_45min	vHC_Swim_45min
0.442315	3.74198	2.25053e-05	0.00312108	ENSMUSG00000000530	Acvrl1	vHC	Swim_45min	vHC_Swim_45min
0.26496	5.30634	9.88067e-05	0.00997409	ENSMUSG00000000531	Grasp	vHC	Swim_45min	vHC_Swim_45min
0.00381156	7.15558	0.940398	0.983308	ENSMUSG00000000532	Acvr1b	vHC	Swim_45min	vHC_Swim_45min
-0.0653749	8.32554	0.317762	0.648765	ENSMUSG00000000538	Tom1l2	vHC	Swim_45min	vHC_Swim_45min
0.171681	5.58405	0.0529731	0.335411	ENSMUSG00000000552	Zfp385a	vHC	Swim_45min	vHC_Swim_45min
0.0965388	1.66645	0.654266	0.866616	ENSMUSG00000000555	Itga5	vHC	Swim_45min	vHC_Swim_45min
-0.036644	5.84345	0.65289	0.865743	ENSMUSG00000000560	Gabra2	vHC	Swim_45min	vHC_Swim_45min
-0.0843406	5.73796	0.106934	0.424388	ENSMUSG00000000561	Wdr77	vHC	Swim_45min	vHC_Swim_45min
-0.116849	0.518288	0.545136	0.805215	ENSMUSG00000000562	Adora3	vHC	Swim_45min	vHC_Swim_45min
0.321473	7.27358	0.0579334	0.346923	ENSMUSG00000000563	Atp5f1	vHC	Swim_45min	vHC_Swim_45min
-0.17575	4.49228	0.0243912	0.253994	ENSMUSG00000000567	Sox9	vHC	Swim_45min	vHC_Swim_45min
-0.0121579	6.77634	0.846707	0.951522	ENSMUSG00000000568	Hnrnpd	vHC	Swim_45min	vHC_Swim_45min
0.0320557	4.89836	0.671642	0.87498	ENSMUSG00000000581	C1d	vHC	Swim_45min	vHC_Swim_45min
0.0548726	5.7952	0.371379	0.688355	ENSMUSG00000000594	Gm2a	vHC	Swim_45min	vHC_Swim_45min
-0.058767	5.29608	0.373457	0.690291	ENSMUSG00000000600	Krit1	vHC	Swim_45min	vHC_Swim_45min
-0.0242951	7.75446	0.652519	0.865534	ENSMUSG00000000605	Clcn4	vHC	Swim_45min	vHC_Swim_45min
0.064445	6.03862	0.247868	0.588436	ENSMUSG00000000627	Sema4f	vHC	Swim_45min	vHC_Swim_45min
0.0590064	2.92844	0.59848	0.837197	ENSMUSG00000000628	Hk2	vHC	Swim_45min	vHC_Swim_45min
0.0326721	7.68506	0.552569	0.809115	ENSMUSG00000000631	Myo18a	vHC	Swim_45min	vHC_Swim_45min
0.124344	7.56874	0.206604	0.544875	ENSMUSG00000000632	Sez6	vHC	Swim_45min	vHC_Swim_45min
-0.0398171	-0.223026	0.833187	0.94594	ENSMUSG00000000682	Cd52	vHC	Swim_45min	vHC_Swim_45min
0.281443	0.100683	0.290941	0.62669	ENSMUSG00000000686	Abhd15	vHC	Swim_45min	vHC_Swim_45min
0.0233982	2.68627	0.903695	0.97103	ENSMUSG00000000693	Loxl3	vHC	Swim_45min	vHC_Swim_45min
-0.070856	4.48896	0.318312	0.649179	ENSMUSG00000000708	Kat2b	vHC	Swim_45min	vHC_Swim_45min
-0.0662598	7.50473	0.157567	0.488535	ENSMUSG00000000711	Rab5b	vHC	Swim_45min	vHC_Swim_45min
-0.0259644	4.13559	0.762608	0.917343	ENSMUSG00000000732	Icosl	vHC	Swim_45min	vHC_Swim_45min
0.1906	5.34753	0.0172557	0.227001	ENSMUSG00000000738	Spg7	vHC	Swim_45min	vHC_Swim_45min
-0.143435	1.45762	0.480201	0.763987	ENSMUSG00000000739	Sult5a1	vHC	Swim_45min	vHC_Swim_45min
0.294623	7.24139	0.0137804	0.206972	ENSMUSG00000000740	Rpl13	vHC	Swim_45min	vHC_Swim_45min
0.118261	6.74418	0.0224396	0.244659	ENSMUSG00000000743	Chmp1a	vHC	Swim_45min	vHC_Swim_45min
-0.015179	6.10304	0.768513	0.91986	ENSMUSG00000000751	Rpa1	vHC	Swim_45min	vHC_Swim_45min
0.162113	2.7208	0.393132	0.701163	ENSMUSG00000000753	Serpinf1	vHC	Swim_45min	vHC_Swim_45min
-0.0210849	4.93422	0.847825	0.951527	ENSMUSG00000000759	Tubgcp3	vHC	Swim_45min	vHC_Swim_45min
-0.168503	0.224082	0.712272	0.89354	ENSMUSG00000000766	Oprm1	vHC	Swim_45min	vHC_Swim_45min
0.0369896	3.94385	0.678618	0.878111	ENSMUSG00000000776	Polr3d	vHC	Swim_45min	vHC_Swim_45min
-0.101033	1.88438	0.434849	0.733366	ENSMUSG00000000782	Tcf7	vHC	Swim_45min	vHC_Swim_45min
-0.0269349	7.66346	0.70677	0.89164	ENSMUSG00000000787	Ddx3x	vHC	Swim_45min	vHC_Swim_45min
0.364149	-0.589912	0.206312	0.544521	ENSMUSG00000000791	Il12rb1	vHC	Swim_45min	vHC_Swim_45min
0.0479126	4.86677	0.626867	0.851816	ENSMUSG00000000792	Slc5a5	vHC	Swim_45min	vHC_Swim_45min
-0.159574	2.65619	0.453165	0.743863	ENSMUSG00000000794	Kcnn3	vHC	Swim_45min	vHC_Swim_45min
-0.135571	7.09737	0.065054	0.356761	ENSMUSG00000000804	Usp32	vHC	Swim_45min	vHC_Swim_45min
-0.0978267	5.56013	0.179458	0.51588	ENSMUSG00000000805	Car4	vHC	Swim_45min	vHC_Swim_45min
0.214102	2.18135	0.0813839	0.384604	ENSMUSG00000000811	Txnrd3	vHC	Swim_45min	vHC_Swim_45min
0.0394415	6.91416	0.364943	0.683392	ENSMUSG00000000823	Zfp512b	vHC	Swim_45min	vHC_Swim_45min
-0.0429187	8.68241	0.364575	0.683378	ENSMUSG00000000826	Dnajc5	vHC	Swim_45min	vHC_Swim_45min
-0.00719022	5.65371	0.879399	0.964622	ENSMUSG00000000827	Tpd52l2	vHC	Swim_45min	vHC_Swim_45min
-0.104374	5.59843	0.17535	0.510499	ENSMUSG00000000838	Fmr1	vHC	Swim_45min	vHC_Swim_45min
0.0420532	6.79329	0.392228	0.700749	ENSMUSG00000000861	Bcl11a	vHC	Swim_45min	vHC_Swim_45min
0.130193	3.78275	0.131788	0.460142	ENSMUSG00000000876	Pxmp4	vHC	Swim_45min	vHC_Swim_45min
-0.0739535	7.74752	0.213032	0.551953	ENSMUSG00000000881	Dlg3	vHC	Swim_45min	vHC_Swim_45min
0.0677641	1.69759	0.626072	0.851304	ENSMUSG00000000884	Gnb1l	vHC	Swim_45min	vHC_Swim_45min
0.0867703	0.734483	0.757258	0.915257	ENSMUSG00000000901	Mmp11	vHC	Swim_45min	vHC_Swim_45min
0.118126	5.89995	0.0628207	0.354778	ENSMUSG00000000902	Smarcb1	vHC	Swim_45min	vHC_Swim_45min
0.167516	6.31939	0.0198474	0.235795	ENSMUSG00000000915	Hip1r	vHC	Swim_45min	vHC_Swim_45min
0.0564992	2.82289	0.812098	0.937658	ENSMUSG00000000916	Nsun5	vHC	Swim_45min	vHC_Swim_45min
0.176095	4.32325	0.0158096	0.218638	ENSMUSG00000000934	Top1mt	vHC	Swim_45min	vHC_Swim_45min
0.23005	3.72826	0.0441146	0.315757	ENSMUSG00000000957	Mmp14	vHC	Swim_45min	vHC_Swim_45min
0.196095	1.44494	0.170385	0.504406	ENSMUSG00000000958	Slc7a7	vHC	Swim_45min	vHC_Swim_45min
0.0531171	5.53454	0.386921	0.69771	ENSMUSG00000000959	Oxa1l	vHC	Swim_45min	vHC_Swim_45min
0.0132421	4.59784	0.862988	0.957521	ENSMUSG00000000976	Heatr6	vHC	Swim_45min	vHC_Swim_45min
-0.105118	5.36646	0.259041	0.598988	ENSMUSG00000001016	Ilf2	vHC	Swim_45min	vHC_Swim_45min
-0.00217638	6.95681	0.958136	0.989439	ENSMUSG00000001017	Chtop	vHC	Swim_45min	vHC_Swim_45min
0.597632	3.20598	0.0689495	0.364318	ENSMUSG00000001018	Snapin	vHC	Swim_45min	vHC_Swim_45min
0.316432	-0.181959	0.324364	0.654416	ENSMUSG00000001020	S100a4	vHC	Swim_45min	vHC_Swim_45min
0.291737	2.83642	0.0264554	0.261922	ENSMUSG00000001025	S100a6	vHC	Swim_45min	vHC_Swim_45min
0.241521	1.37275	0.121877	0.445889	ENSMUSG00000001029	Icam2	vHC	Swim_45min	vHC_Swim_45min
-0.0186685	4.44461	0.824213	0.942114	ENSMUSG00000001034	Mapk7	vHC	Swim_45min	vHC_Swim_45min
-0.0478875	7.67562	0.256724	0.596921	ENSMUSG00000001036	Epn2	vHC	Swim_45min	vHC_Swim_45min
-0.0188783	3.03931	0.853044	0.953186	ENSMUSG00000001039	B9d1	vHC	Swim_45min	vHC_Swim_45min
-0.0613812	6.18769	0.255989	0.596355	ENSMUSG00000001052	Sec24b	vHC	Swim_45min	vHC_Swim_45min
0.202386	3.82358	0.135092	0.463981	ENSMUSG00000001053	N4bp3	vHC	Swim_45min	vHC_Swim_45min
0.243231	5.55615	0.00216785	0.0805433	ENSMUSG00000001054	Rmnd5b	vHC	Swim_45min	vHC_Swim_45min
0.352098	3.69655	0.0177001	0.228643	ENSMUSG00000001056	Nhp2	vHC	Swim_45min	vHC_Swim_45min
0.358733	4.96369	0.00223378	0.082047	ENSMUSG00000001062	Vps9d1	vHC	Swim_45min	vHC_Swim_45min
0.0582585	3.81038	0.66823	0.872914	ENSMUSG00000001065	Zfp276	vHC	Swim_45min	vHC_Swim_45min
0.354371	3.22014	0.0534044	0.336105	ENSMUSG00000001082	Mfsd10	vHC	Swim_45min	vHC_Swim_45min
-0.186632	7.31782	0.00371499	0.108517	ENSMUSG00000001089	Luzp1	vHC	Swim_45min	vHC_Swim_45min
0.0750837	6.06462	0.17242	0.507361	ENSMUSG00000001098	Kctd10	vHC	Swim_45min	vHC_Swim_45min
0.0295021	6.55561	0.563852	0.816347	ENSMUSG00000001100	Poldip2	vHC	Swim_45min	vHC_Swim_45min
0.11038	1.89238	0.577979	0.825311	ENSMUSG00000001103	Sebox	vHC	Swim_45min	vHC_Swim_45min
0.110263	4.82298	0.258996	0.598988	ENSMUSG00000001105	Ift20	vHC	Swim_45min	vHC_Swim_45min
0.0548731	6.62124	0.593774	0.834742	ENSMUSG00000001119	Col6a1	vHC	Swim_45min	vHC_Swim_45min
0.160297	5.43225	0.0483547	0.324418	ENSMUSG00000001120	Pcbp3	vHC	Swim_45min	vHC_Swim_45min
0.369369	2.71112	0.00113714	0.0579861	ENSMUSG00000001123	Lgals9	vHC	Swim_45min	vHC_Swim_45min
-0.0210878	7.2752	0.657518	0.869367	ENSMUSG00000001127	Araf	vHC	Swim_45min	vHC_Swim_45min
-0.181171	4.20189	0.026711	0.262347	ENSMUSG00000001128	Cfp	vHC	Swim_45min	vHC_Swim_45min
-0.65197	-0.60132	0.0851093	0.391366	ENSMUSG00000001131	Timp1	vHC	Swim_45min	vHC_Swim_45min
-0.213148	0.434025	0.43597	0.733366	ENSMUSG00000001134	Uxt	vHC	Swim_45min	vHC_Swim_45min
-0.0719642	5.11164	0.224049	0.563559	ENSMUSG00000001138	Cnnm3	vHC	Swim_45min	vHC_Swim_45min
-0.0532903	6.18563	0.289339	0.625735	ENSMUSG00000001143	Lman2l	vHC	Swim_45min	vHC_Swim_45min
-0.0138562	6.34984	0.748793	0.910744	ENSMUSG00000001150	Mcm3ap	vHC	Swim_45min	vHC_Swim_45min
-0.000936711	4.93249	1	1	ENSMUSG00000001151	Pcnt	vHC	Swim_45min	vHC_Swim_45min
-0.212581	4.61534	0.00114658	0.0582675	ENSMUSG00000001156	Mxd1	vHC	Swim_45min	vHC_Swim_45min
-0.103143	4.74261	0.179909	0.516478	ENSMUSG00000001157	Gmcl1	vHC	Swim_45min	vHC_Swim_45min
-0.154659	4.27168	0.0918029	0.40226	ENSMUSG00000001158	Snrnp27	vHC	Swim_45min	vHC_Swim_45min
-0.209855	-0.15181	0.435121	0.733366	ENSMUSG00000001166	Oas1c	vHC	Swim_45min	vHC_Swim_45min
-0.0391449	6.74852	0.572139	0.821501	ENSMUSG00000001173	Ocrl	vHC	Swim_45min	vHC_Swim_45min
-0.0337185	11.3648	0.3648	0.683378	ENSMUSG00000001175	Calm1	vHC	Swim_45min	vHC_Swim_45min
0.0664995	8.17888	0.123059	0.447834	ENSMUSG00000001211	Agpat3	vHC	Swim_45min	vHC_Swim_45min
0.224845	6.75061	0.0232697	0.248602	ENSMUSG00000001227	Sema6b	vHC	Swim_45min	vHC_Swim_45min
0.135483	0.518933	0.534913	0.798991	ENSMUSG00000001228	Uhrf1	vHC	Swim_45min	vHC_Swim_45min
0.0877763	6.49999	0.180915	0.517315	ENSMUSG00000001229	Dpp9	vHC	Swim_45min	vHC_Swim_45min
0.46804	2.50228	0.128779	0.455233	ENSMUSG00000001240	Ramp2	vHC	Swim_45min	vHC_Swim_45min
0.258621	2.85008	0.0143044	0.21037	ENSMUSG00000001247	Lsr	vHC	Swim_45min	vHC_Swim_45min
0.442001	5.70903	0.000866213	0.0481479	ENSMUSG00000001248	Gramd1a	vHC	Swim_45min	vHC_Swim_45min
0.105012	0.223277	0.815413	0.938924	ENSMUSG00000001249	Hpn	vHC	Swim_45min	vHC_Swim_45min
-0.00107256	3.91248	0.989239	1	ENSMUSG00000001260	Gabrg1	vHC	Swim_45min	vHC_Swim_45min
0.234846	9.56234	0.0397084	0.303663	ENSMUSG00000001270	Ckb	vHC	Swim_45min	vHC_Swim_45min
-0.172924	4.91334	0.05124	0.330875	ENSMUSG00000001280	Sp1	vHC	Swim_45min	vHC_Swim_45min
0.495139	-0.624202	0.139068	0.468292	ENSMUSG00000001281	Itgb7	vHC	Swim_45min	vHC_Swim_45min
0.165361	3.04424	0.38491	0.696461	ENSMUSG00000001285	Myg1	vHC	Swim_45min	vHC_Swim_45min
-0.277377	3.3395	0.00158723	0.0689362	ENSMUSG00000001288	Rarg	vHC	Swim_45min	vHC_Swim_45min
0.0966152	6.52475	0.207209	0.545463	ENSMUSG00000001289	Pfdn5	vHC	Swim_45min	vHC_Swim_45min
-0.0692481	5.93489	0.407031	0.71033	ENSMUSG00000001300	Efnb2	vHC	Swim_45min	vHC_Swim_45min
0.0289058	2.53685	0.895341	0.969471	ENSMUSG00000001305	Rrp15	vHC	Swim_45min	vHC_Swim_45min
0.0657693	6.04631	0.337914	0.665017	ENSMUSG00000001313	Rnd2	vHC	Swim_45min	vHC_Swim_45min
-0.128203	6.55143	0.0462437	0.320925	ENSMUSG00000001323	Srr	vHC	Swim_45min	vHC_Swim_45min
-0.00240714	6.34735	0.958152	0.989439	ENSMUSG00000001334	Fndc5	vHC	Swim_45min	vHC_Swim_45min
-0.0829825	-0.570686	0.817657	0.939771	ENSMUSG00000001348	Acp5	vHC	Swim_45min	vHC_Swim_45min
0.421775	-0.23342	0.326927	0.656465	ENSMUSG00000001349	Cnn1	vHC	Swim_45min	vHC_Swim_45min
0.0123305	6.45897	0.846811	0.951522	ENSMUSG00000001366	Fbxo9	vHC	Swim_45min	vHC_Swim_45min
-0.075818	6.14884	0.362039	0.68237	ENSMUSG00000001376	Vps50	vHC	Swim_45min	vHC_Swim_45min
0.0543498	6.49836	0.351791	0.675233	ENSMUSG00000001380	Hars	vHC	Swim_45min	vHC_Swim_45min
-0.0259765	7.26988	0.721098	0.897249	ENSMUSG00000001383	Zmat2	vHC	Swim_45min	vHC_Swim_45min
0.0760236	0.430659	0.700001	0.888778	ENSMUSG00000001403	Ube2c	vHC	Swim_45min	vHC_Swim_45min
-0.0127921	6.45499	0.817244	0.939719	ENSMUSG00000001415	Smg5	vHC	Swim_45min	vHC_Swim_45min
0.0125603	6.97936	0.816499	0.939442	ENSMUSG00000001416	Cct3	vHC	Swim_45min	vHC_Swim_45min
-0.000736753	4.80893	0.984253	0.999954	ENSMUSG00000001418	Glmp	vHC	Swim_45min	vHC_Swim_45min
0.0262859	8.24566	0.528384	0.796276	ENSMUSG00000001419	Mef2d	vHC	Swim_45min	vHC_Swim_45min
0.16333	-0.857304	0.724334	0.898574	ENSMUSG00000001420	Tmem79	vHC	Swim_45min	vHC_Swim_45min
0.0660809	6.8544	0.188317	0.526159	ENSMUSG00000001424	Snd1	vHC	Swim_45min	vHC_Swim_45min
0.195574	3.04091	0.276855	0.614218	ENSMUSG00000001435	Col18a1	vHC	Swim_45min	vHC_Swim_45min
0.0725632	4.05358	0.366886	0.685043	ENSMUSG00000001436	Slc19a1	vHC	Swim_45min	vHC_Swim_45min
-0.0778514	7.91408	0.142925	0.472141	ENSMUSG00000001440	Kpnb1	vHC	Swim_45min	vHC_Swim_45min
-0.0114799	7.48719	0.819931	0.940541	ENSMUSG00000001441	Npepps	vHC	Swim_45min	vHC_Swim_45min
0.00632635	5.85353	0.948402	0.986034	ENSMUSG00000001445	Mrpl10	vHC	Swim_45min	vHC_Swim_45min
-0.0240319	5.86056	0.632097	0.854467	ENSMUSG00000001467	Cyp51	vHC	Swim_45min	vHC_Swim_45min
0.0488917	9.50199	0.183458	0.520722	ENSMUSG00000001472	Tcf25	vHC	Swim_45min	vHC_Swim_45min
0.224801	2.62263	0.0756442	0.376111	ENSMUSG00000001473	Tubb6	vHC	Swim_45min	vHC_Swim_45min
-0.00319054	5.91707	0.943567	0.984645	ENSMUSG00000001482	Def8	vHC	Swim_45min	vHC_Swim_45min
0.372656	-0.0844248	0.13841	0.467532	ENSMUSG00000001493	Meox1	vHC	Swim_45min	vHC_Swim_45min
0.314344	3.74672	0.125333	0.451216	ENSMUSG00000001506	Col1a1	vHC	Swim_45min	vHC_Swim_45min
0.0927394	4.73445	0.261412	0.60141	ENSMUSG00000001507	Itga3	vHC	Swim_45min	vHC_Swim_45min
-0.362435	-0.883832	0.279943	0.617179	ENSMUSG00000001508	Sgca	vHC	Swim_45min	vHC_Swim_45min
0.045969	1.27857	0.768058	0.91986	ENSMUSG00000001517	Foxm1	vHC	Swim_45min	vHC_Swim_45min
0.01628	4.34958	0.815512	0.938965	ENSMUSG00000001518	Itfg2	vHC	Swim_45min	vHC_Swim_45min
0.073594	4.52959	0.278855	0.6161	ENSMUSG00000001520	Nrip2	vHC	Swim_45min	vHC_Swim_45min
-0.0502498	4.82979	0.363089	0.683126	ENSMUSG00000001521	Tulp3	vHC	Swim_45min	vHC_Swim_45min
-0.0806729	3.673	0.467877	0.755764	ENSMUSG00000001524	Gtf2h4	vHC	Swim_45min	vHC_Swim_45min
0.101678	8.78039	0.113857	0.43804	ENSMUSG00000001525	Tubb5	vHC	Swim_45min	vHC_Swim_45min
-0.0195935	4.37034	0.815824	0.939032	ENSMUSG00000001542	Ell2	vHC	Swim_45min	vHC_Swim_45min
0.0275305	5.16862	0.768637	0.91986	ENSMUSG00000001552	Jup	vHC	Swim_45min	vHC_Swim_45min
0.193469	2.73389	0.0791548	0.381189	ENSMUSG00000001555	Fkbp10	vHC	Swim_45min	vHC_Swim_45min
0.126283	-0.686948	0.704189	0.89082	ENSMUSG00000001558	Klhl10	vHC	Swim_45min	vHC_Swim_45min
0.0565444	4.88276	0.373999	0.690779	ENSMUSG00000001569	Nom1	vHC	Swim_45min	vHC_Swim_45min
0.0170269	6.93349	0.698483	0.887603	ENSMUSG00000001576	Ergic1	vHC	Swim_45min	vHC_Swim_45min
0.1895	4.44293	0.0688454	0.364202	ENSMUSG00000001627	Ifrd1	vHC	Swim_45min	vHC_Swim_45min
-0.00837526	5.04036	0.913417	0.975326	ENSMUSG00000001630	Stk38l	vHC	Swim_45min	vHC_Swim_45min
0.0348476	5.49344	0.550498	0.807997	ENSMUSG00000001632	Brpf1	vHC	Swim_45min	vHC_Swim_45min
-0.0124886	5.19866	0.848393	0.951731	ENSMUSG00000001642	Akr1b3	vHC	Swim_45min	vHC_Swim_45min
0.101726	2.91825	0.378534	0.693103	ENSMUSG00000001663	Gstt1	vHC	Swim_45min	vHC_Swim_45min
0.0303693	0.798816	0.915701	0.975828	ENSMUSG00000001665	Gstt3	vHC	Swim_45min	vHC_Swim_45min
0.169982	4.09379	0.0498388	0.327673	ENSMUSG00000001666	Ddt	vHC	Swim_45min	vHC_Swim_45min
-0.0706211	4.55093	0.219928	0.560513	ENSMUSG00000001674	Ddx18	vHC	Swim_45min	vHC_Swim_45min
0.0912022	6.79246	0.162266	0.494109	ENSMUSG00000001687	Ubl3	vHC	Swim_45min	vHC_Swim_45min
-0.0611166	4.22251	0.455646	0.745955	ENSMUSG00000001700	Gramd3	vHC	Swim_45min	vHC_Swim_45min
-0.0856898	4.03927	0.224878	0.565013	ENSMUSG00000001707	Eef1e1	vHC	Swim_45min	vHC_Swim_45min
0.108127	7.317	0.0895067	0.397661	ENSMUSG00000001729	Akt1	vHC	Swim_45min	vHC_Swim_45min
-0.0291363	5.51378	0.666664	0.872763	ENSMUSG00000001741	Il16	vHC	Swim_45min	vHC_Swim_45min
0.159598	3.34999	0.311596	0.643622	ENSMUSG00000001750	Tcirg1	vHC	Swim_45min	vHC_Swim_45min
0.0732807	3.09855	0.518311	0.79056	ENSMUSG00000001751	Naglu	vHC	Swim_45min	vHC_Swim_45min
0.131798	4.82342	0.0874487	0.394264	ENSMUSG00000001755	Coasy	vHC	Swim_45min	vHC_Swim_45min
0.0394337	4.58438	0.567946	0.818873	ENSMUSG00000001761	Smo	vHC	Swim_45min	vHC_Swim_45min
0.0992337	5.30747	0.194316	0.531905	ENSMUSG00000001763	Tspan33	vHC	Swim_45min	vHC_Swim_45min
-0.168614	4.20046	0.00586457	0.143294	ENSMUSG00000001767	Crnkl1	vHC	Swim_45min	vHC_Swim_45min
0.157766	4.52064	0.220927	0.561011	ENSMUSG00000001768	Rin2	vHC	Swim_45min	vHC_Swim_45min
0.0120523	2.94535	0.882468	0.965434	ENSMUSG00000001773	Folh1	vHC	Swim_45min	vHC_Swim_45min
-0.26759	6.16887	2.32442e-06	0.000479058	ENSMUSG00000001774	Chordc1	vHC	Swim_45min	vHC_Swim_45min
0.0124023	6.8037	0.838151	0.947605	ENSMUSG00000001783	Rtcb	vHC	Swim_45min	vHC_Swim_45min
-0.111139	4.45248	0.125568	0.451293	ENSMUSG00000001785	Pwp1	vHC	Swim_45min	vHC_Swim_45min
0.0290886	5.04861	0.705685	0.891	ENSMUSG00000001786	Fbxo7	vHC	Swim_45min	vHC_Swim_45min
-0.0148159	6.85497	0.836238	0.947119	ENSMUSG00000001794	Capns1	vHC	Swim_45min	vHC_Swim_45min
0.170594	6.00502	0.200085	0.538712	ENSMUSG00000001802	Lrp3	vHC	Swim_45min	vHC_Swim_45min
1.18961	0.445203	0.0189108	0.234141	ENSMUSG00000001827	Folr1	vHC	Swim_45min	vHC_Swim_45min
-0.0264441	6.16112	0.565202	0.817465	ENSMUSG00000001829	Clpb	vHC	Swim_45min	vHC_Swim_45min
-0.0790678	7.98135	0.253854	0.59341	ENSMUSG00000001833	2007-09-01	vHC	Swim_45min	vHC_Swim_45min
0.164904	3.86006	0.0281585	0.264793	ENSMUSG00000001844	Zdhhc4	vHC	Swim_45min	vHC_Swim_45min
0.0212246	8.06583	0.703229	0.890377	ENSMUSG00000001847	Rac1	vHC	Swim_45min	vHC_Swim_45min
0.0254833	5.7299	0.688431	0.882331	ENSMUSG00000001855	Nup214	vHC	Swim_45min	vHC_Swim_45min
-0.117344	3.14771	0.253393	0.593073	ENSMUSG00000001864	Aif1l	vHC	Swim_45min	vHC_Swim_45min
0.0573602	2.90613	0.569704	0.820283	ENSMUSG00000001870	Ltbp1	vHC	Swim_45min	vHC_Swim_45min
-0.0564548	6.14594	0.380554	0.6935	ENSMUSG00000001891	Ugp2	vHC	Swim_45min	vHC_Swim_45min
0.243476	1.39579	0.0832268	0.388	ENSMUSG00000001901	Kcnh6	vHC	Swim_45min	vHC_Swim_45min
0.255121	5.53354	0.0117681	0.195084	ENSMUSG00000001909	Trmt1	vHC	Swim_45min	vHC_Swim_45min
0.0672589	7.19549	0.156554	0.487432	ENSMUSG00000001910	Nacc1	vHC	Swim_45min	vHC_Swim_45min
0.0919421	8.09415	0.245066	0.584935	ENSMUSG00000001911	Nfix	vHC	Swim_45min	vHC_Swim_45min
-0.434448	-0.312775	0.762491	0.917343	ENSMUSG00000001918	Slc1a5	vHC	Swim_45min	vHC_Swim_45min
0.021583	8.86008	0.559917	0.8143	ENSMUSG00000001924	Uba1	vHC	Swim_45min	vHC_Swim_45min
0.149564	4.46901	0.0482718	0.324395	ENSMUSG00000001930	Vwf	vHC	Swim_45min	vHC_Swim_45min
-0.0173435	4.52935	0.849362	0.951867	ENSMUSG00000001942	Siae	vHC	Swim_45min	vHC_Swim_45min
0.35767	2.75208	0.00323998	0.100163	ENSMUSG00000001943	Vsig2	vHC	Swim_45min	vHC_Swim_45min
0.173314	4.17242	0.0325192	0.279109	ENSMUSG00000001946	Esam	vHC	Swim_45min	vHC_Swim_45min
-0.0375825	1.06209	0.850219	0.95189	ENSMUSG00000001948	Spa17	vHC	Swim_45min	vHC_Swim_45min
0.0907875	4.17974	0.356488	0.678434	ENSMUSG00000001962	Fam50a	vHC	Swim_45min	vHC_Swim_45min
0.163944	4.83095	0.0487009	0.325382	ENSMUSG00000001964	Emd	vHC	Swim_45min	vHC_Swim_45min
-0.0275539	3.70255	0.787823	0.928038	ENSMUSG00000001983	Taco1	vHC	Swim_45min	vHC_Swim_45min
-0.0165678	6.51572	0.818929	0.940419	ENSMUSG00000001985	Grik3	vHC	Swim_45min	vHC_Swim_45min
-0.0806973	7.10596	0.37666	0.691655	ENSMUSG00000001986	Gria3	vHC	Swim_45min	vHC_Swim_45min
0.342317	3.59111	0.013549	0.205945	ENSMUSG00000001988	Npas1	vHC	Swim_45min	vHC_Swim_45min
-0.0210698	6.59219	0.651597	0.865534	ENSMUSG00000001995	Sipa1l2	vHC	Swim_45min	vHC_Swim_45min
-0.202465	3.99829	0.0281845	0.26487	ENSMUSG00000001998	Ap4e1	vHC	Swim_45min	vHC_Swim_45min
0.00125099	3.73214	0.993356	1	ENSMUSG00000001999	Blvra	vHC	Swim_45min	vHC_Swim_45min
0.0800678	7.17369	0.0897825	0.39841	ENSMUSG00000002006	Pdzd4	vHC	Swim_45min	vHC_Swim_45min
0.148765	1.11838	0.444217	0.739522	ENSMUSG00000002007	Srpk3	vHC	Swim_45min	vHC_Swim_45min
0.105661	6.88263	0.0386017	0.300777	ENSMUSG00000002010	Idh3g	vHC	Swim_45min	vHC_Swim_45min
0.127272	6.65735	0.0292949	0.269437	ENSMUSG00000002012	Pnck	vHC	Swim_45min	vHC_Swim_45min
0.154962	4.87836	0.0185306	0.232243	ENSMUSG00000002014	Ssr4	vHC	Swim_45min	vHC_Swim_45min
0.0371243	5.64036	0.525037	0.793745	ENSMUSG00000002015	Bcap31	vHC	Swim_45min	vHC_Swim_45min
-0.0503781	5.31519	0.47192	0.758456	ENSMUSG00000002017	Fam98a	vHC	Swim_45min	vHC_Swim_45min
-0.149804	8.13702	0.0835116	0.388386	ENSMUSG00000002028	Kmt2a	vHC	Swim_45min	vHC_Swim_45min
0.0592596	5.08762	0.386163	0.697282	ENSMUSG00000002031	Ift46	vHC	Swim_45min	vHC_Swim_45min
0.0677837	6.00767	0.259108	0.598988	ENSMUSG00000002032	Tmem25	vHC	Swim_45min	vHC_Swim_45min
0.848009	1.21748	0.0762031	0.377498	ENSMUSG00000002043	Trappc6a	vHC	Swim_45min	vHC_Swim_45min
-0.0446849	8.05787	0.5233	0.792939	ENSMUSG00000002052	Supt6	vHC	Swim_45min	vHC_Swim_45min
-0.0422477	3.37705	0.662706	0.871181	ENSMUSG00000002055	Spag5	vHC	Swim_45min	vHC_Swim_45min
0.138364	4.53511	0.0673071	0.361983	ENSMUSG00000002058	Unc119	vHC	Swim_45min	vHC_Swim_45min
0.154908	3.98014	0.0521439	0.333088	ENSMUSG00000002059	Rab34	vHC	Swim_45min	vHC_Swim_45min
0.0502603	5.54735	0.525027	0.793745	ENSMUSG00000002064	Sdf2	vHC	Swim_45min	vHC_Swim_45min
-0.120044	4.12726	0.113702	0.437786	ENSMUSG00000002068	Ccne1	vHC	Swim_45min	vHC_Swim_45min
0.0317619	1.61816	0.909879	0.974429	ENSMUSG00000002083	Bbc3	vHC	Swim_45min	vHC_Swim_45min
0.0601848	7.19494	0.400855	0.707066	ENSMUSG00000002102	Psmc3	vHC	Swim_45min	vHC_Swim_45min
-0.0232111	6.85276	0.617708	0.848116	ENSMUSG00000002103	Acp2	vHC	Swim_45min	vHC_Swim_45min
0.148908	4.50424	0.0772815	0.37878	ENSMUSG00000002105	Slc39a13	vHC	Swim_45min	vHC_Swim_45min
-0.124812	9.0135	0.0249741	0.255179	ENSMUSG00000002107	Celf2	vHC	Swim_45min	vHC_Swim_45min
0.0685558	1.38682	0.769066	0.92004	ENSMUSG00000002108	Nr1h3	vHC	Swim_45min	vHC_Swim_45min
-0.0798566	2.34867	0.705098	0.890942	ENSMUSG00000002109	Ddb2	vHC	Swim_45min	vHC_Swim_45min
0.343915	1.31109	0.0444675	0.316304	ENSMUSG00000002111	Spi1	vHC	Swim_45min	vHC_Swim_45min
-0.108548	6.41759	0.00846171	0.17014	ENSMUSG00000002129	Sf3a1	vHC	Swim_45min	vHC_Swim_45min
0.0190476	3.48439	0.8981	0.969971	ENSMUSG00000002147	Stat6	vHC	Swim_45min	vHC_Swim_45min
-0.083023	4.0034	0.301278	0.635227	ENSMUSG00000002190	Clgn	vHC	Swim_45min	vHC_Swim_45min
0.0823622	-0.394203	0.866163	0.958449	ENSMUSG00000002204	Napsa	vHC	Swim_45min	vHC_Swim_45min
-0.0518025	4.58645	0.479283	0.763508	ENSMUSG00000002205	Vrk3	vHC	Swim_45min	vHC_Swim_45min
0.285074	4.62513	0.00460894	0.122878	ENSMUSG00000002210	Smg9	vHC	Swim_45min	vHC_Swim_45min
-0.00378117	5.73637	0.943552	0.984645	ENSMUSG00000002221	Paxip1	vHC	Swim_45min	vHC_Swim_45min
-0.153422	7.2008	0.00909671	0.176222	ENSMUSG00000002222	Rmnd5a	vHC	Swim_45min	vHC_Swim_45min
0.19498	4.22967	0.0198787	0.235795	ENSMUSG00000002227	Mov10	vHC	Swim_45min	vHC_Swim_45min
0.244083	3.17605	0.0337311	0.284737	ENSMUSG00000002233	Rhoc	vHC	Swim_45min	vHC_Swim_45min
0.460452	0.526135	0.210603	0.549621	ENSMUSG00000002249	Tead3	vHC	Swim_45min	vHC_Swim_45min
0.142396	4.37879	0.0740277	0.372642	ENSMUSG00000002250	Ppard	vHC	Swim_45min	vHC_Swim_45min
0.507424	0.964374	0.00955386	0.180139	ENSMUSG00000002257	Def6	vHC	Swim_45min	vHC_Swim_45min
-0.0976471	8.77841	0.210731	0.54967	ENSMUSG00000002265	Peg3	vHC	Swim_45min	vHC_Swim_45min
-0.12222	3.28985	0.272015	0.609825	ENSMUSG00000002266	Zim1	vHC	Swim_45min	vHC_Swim_45min
0.330939	4.60379	0.0332931	0.281984	ENSMUSG00000002274	Metrn	vHC	Swim_45min	vHC_Swim_45min
0.0125308	3.8628	0.913604	0.975335	ENSMUSG00000002279	Lmf1	vHC	Swim_45min	vHC_Swim_45min
0.0127203	4.8108	0.887988	0.967273	ENSMUSG00000002280	Narfl	vHC	Swim_45min	vHC_Swim_45min
1.14241	-0.618623	0.0387455	0.301018	ENSMUSG00000002289	Angptl4	vHC	Swim_45min	vHC_Swim_45min
0.096582	0.555471	0.72653	0.899646	ENSMUSG00000002297	Dbf4	vHC	Swim_45min	vHC_Swim_45min
0.0448798	4.68835	0.580208	0.826446	ENSMUSG00000002307	Daxx	vHC	Swim_45min	vHC_Swim_45min
0.0163538	3.47923	0.913247	0.975326	ENSMUSG00000002308	Cd320	vHC	Swim_45min	vHC_Swim_45min
0.184089	5.76146	0.273634	0.611583	ENSMUSG00000002319	Ipo4	vHC	Swim_45min	vHC_Swim_45min
0.0370093	5.16112	0.564897	0.817408	ENSMUSG00000002320	Tm9sf1	vHC	Swim_45min	vHC_Swim_45min
0.198822	1.62063	0.266113	0.605374	ENSMUSG00000002324	Rec8	vHC	Swim_45min	vHC_Swim_45min
-0.315661	3.81926	4.09816e-05	0.00524247	ENSMUSG00000002325	Irf9	vHC	Swim_45min	vHC_Swim_45min
-0.0629861	4.04463	0.414868	0.717148	ENSMUSG00000002326	Gmpr2	vHC	Swim_45min	vHC_Swim_45min
0.0650462	4.68701	0.612137	0.845135	ENSMUSG00000002329	Mdp1	vHC	Swim_45min	vHC_Swim_45min
0.00172919	5.86533	0.997729	1	ENSMUSG00000002332	Dhrs1	vHC	Swim_45min	vHC_Swim_45min
-0.0158384	7.81109	0.74915	0.910851	ENSMUSG00000002341	Ncan	vHC	Swim_45min	vHC_Swim_45min
0.299791	3.96636	0.0607273	0.352306	ENSMUSG00000002342	Tmem161a	vHC	Swim_45min	vHC_Swim_45min
0.133751	4.67869	0.248515	0.589048	ENSMUSG00000002343	Armc6	vHC	Swim_45min	vHC_Swim_45min
0.0901375	3.32132	0.494679	0.773421	ENSMUSG00000002345	Borcs8	vHC	Swim_45min	vHC_Swim_45min
0.17164	5.32428	0.0247129	0.254809	ENSMUSG00000002346	Slc25a42	vHC	Swim_45min	vHC_Swim_45min
-0.00211311	3.69332	0.988168	1	ENSMUSG00000002365	Snx9	vHC	Swim_45min	vHC_Swim_45min
0.163713	6.49479	0.0128277	0.201627	ENSMUSG00000002372	Ranbp3	vHC	Swim_45min	vHC_Swim_45min
0.186753	6.00597	0.0419747	0.310036	ENSMUSG00000002379	Ndufa11	vHC	Swim_45min	vHC_Swim_45min
0.20963	3.62385	0.243232	0.583267	ENSMUSG00000002393	Nr2f6	vHC	Swim_45min	vHC_Swim_45min
0.173132	5.03548	0.0731806	0.371058	ENSMUSG00000002395	Use1	vHC	Swim_45min	vHC_Swim_45min
-0.037637	4.70966	0.553511	0.80973	ENSMUSG00000002396	Ocel1	vHC	Swim_45min	vHC_Swim_45min
0.0118162	4.61036	0.916118	0.975882	ENSMUSG00000002409	Dyrk1b	vHC	Swim_45min	vHC_Swim_45min
-0.0927231	7.26813	0.201198	0.538898	ENSMUSG00000002413	Braf	vHC	Swim_45min	vHC_Swim_45min
-0.0493894	5.37586	0.404271	0.708515	ENSMUSG00000002416	Ndufb2	vHC	Swim_45min	vHC_Swim_45min
-0.261117	4.39659	0.0611224	0.352779	ENSMUSG00000002428	Hltf	vHC	Swim_45min	vHC_Swim_45min
-0.0172639	6.33842	0.71691	0.895248	ENSMUSG00000002455	Prpf6	vHC	Swim_45min	vHC_Swim_45min
0.0338677	4.61331	0.725145	0.899049	ENSMUSG00000002458	Rgs19	vHC	Swim_45min	vHC_Swim_45min
0.0431051	3.82601	0.570068	0.820381	ENSMUSG00000002459	Rgs20	vHC	Swim_45min	vHC_Swim_45min
-0.00762014	5.61942	0.847217	0.951522	ENSMUSG00000002475	Abhd3	vHC	Swim_45min	vHC_Swim_45min
0.0256139	4.65491	0.738659	0.904668	ENSMUSG00000002477	Snrpd1	vHC	Swim_45min	vHC_Swim_45min
0.0853992	3.29856	0.551905	0.808884	ENSMUSG00000002486	Tchp	vHC	Swim_45min	vHC_Swim_45min
-0.0711025	6.83634	0.253402	0.593073	ENSMUSG00000002489	Tiam1	vHC	Swim_45min	vHC_Swim_45min
0.0519698	7.5948	0.201084	0.538898	ENSMUSG00000002496	Tsc2	vHC	Swim_45min	vHC_Swim_45min
0.0465424	5.19495	0.631379	0.854117	ENSMUSG00000002504	Slc9a3r2	vHC	Swim_45min	vHC_Swim_45min
0.233712	6.46087	0.0676447	0.361983	ENSMUSG00000002524	Puf60	vHC	Swim_45min	vHC_Swim_45min
0.0287593	6.93158	0.492429	0.771559	ENSMUSG00000002546	Golga2	vHC	Swim_45min	vHC_Swim_45min
0.185576	5.30578	0.0101339	0.184793	ENSMUSG00000002550	Uck1	vHC	Swim_45min	vHC_Swim_45min
0.0972951	0.276859	0.753031	0.912972	ENSMUSG00000002565	Scin	vHC	Swim_45min	vHC_Swim_45min
-0.172168	4.42514	0.0554826	0.339928	ENSMUSG00000002578	Ikzf4	vHC	Swim_45min	vHC_Swim_45min
0.0107349	5.21984	0.92473	0.978007	ENSMUSG00000002580	Mien1	vHC	Swim_45min	vHC_Swim_45min
0.0398441	5.62264	0.406961	0.710291	ENSMUSG00000002602	Axl	vHC	Swim_45min	vHC_Swim_45min
0.163692	1.96384	0.344773	0.670589	ENSMUSG00000002603	Tgfb1	vHC	Swim_45min	vHC_Swim_45min
0.0303754	5.80379	0.667716	0.872914	ENSMUSG00000002608	Ccdc97	vHC	Swim_45min	vHC_Swim_45min
-0.164594	4.29522	0.166066	0.499884	ENSMUSG00000002617	Zfp40	vHC	Swim_45min	vHC_Swim_45min
0.0760484	7.13942	0.180799	0.517315	ENSMUSG00000002625	Akap8l	vHC	Swim_45min	vHC_Swim_45min
-0.136124	0.276519	0.565599	0.817546	ENSMUSG00000002633	Shh	vHC	Swim_45min	vHC_Swim_45min
0.139359	3.39847	0.163404	0.496091	ENSMUSG00000002635	Pdcd2l	vHC	Swim_45min	vHC_Swim_45min
0.0780875	6.01062	0.298474	0.633167	ENSMUSG00000002658	Gtf2f1	vHC	Swim_45min	vHC_Swim_45min
0.169749	5.34187	0.0460385	0.320925	ENSMUSG00000002660	Clpp	vHC	Swim_45min	vHC_Swim_45min
0.117857	2.87962	0.447561	0.740583	ENSMUSG00000002661	Alkbh7	vHC	Swim_45min	vHC_Swim_45min
0.352476	0.811958	0.105656	0.422594	ENSMUSG00000002668	Dennd1c	vHC	Swim_45min	vHC_Swim_45min
-0.0332511	3.61815	0.68054	0.878619	ENSMUSG00000002679	Med6	vHC	Swim_45min	vHC_Swim_45min
-0.0658683	3.86048	0.493928	0.772817	ENSMUSG00000002688	Prkd1	vHC	Swim_45min	vHC_Swim_45min
-0.204546	1.68976	0.117029	0.441209	ENSMUSG00000002699	Lcp2	vHC	Swim_45min	vHC_Swim_45min
-0.111251	5.85834	0.0995335	0.4143	ENSMUSG00000002718	Cse1l	vHC	Swim_45min	vHC_Swim_45min
-0.00630904	5.29774	0.915774	0.975828	ENSMUSG00000002728	Naa20	vHC	Swim_45min	vHC_Swim_45min
0.0168717	3.86921	0.816894	0.939609	ENSMUSG00000002731	Prkra	vHC	Swim_45min	vHC_Swim_45min
0.132811	0.416228	0.534342	0.798991	ENSMUSG00000002732	Fkbp7	vHC	Swim_45min	vHC_Swim_45min
-0.0655385	5.35382	0.218274	0.558153	ENSMUSG00000002733	Plekha3	vHC	Swim_45min	vHC_Swim_45min
0.0247254	6.69499	0.673252	0.875423	ENSMUSG00000002741	Ykt6	vHC	Swim_45min	vHC_Swim_45min
-0.113099	7.59848	0.0115019	0.193266	ENSMUSG00000002748	Baz1b	vHC	Swim_45min	vHC_Swim_45min
0.162118	5.75366	0.163305	0.496083	ENSMUSG00000002763	Pex6	vHC	Swim_45min	vHC_Swim_45min
0.192192	4.51857	0.056587	0.342453	ENSMUSG00000002767	Mrpl2	vHC	Swim_45min	vHC_Swim_45min
0.115751	5.74575	0.175421	0.510589	ENSMUSG00000002768	Mea1	vHC	Swim_45min	vHC_Swim_45min
0.218826	4.08081	0.0310838	0.275375	ENSMUSG00000002771	Grin2d	vHC	Swim_45min	vHC_Swim_45min
0.060112	5.87086	0.285176	0.622388	ENSMUSG00000002778	Kdelr1	vHC	Swim_45min	vHC_Swim_45min
0.194719	3.68814	0.19128	0.529453	ENSMUSG00000002781	Tmem143	vHC	Swim_45min	vHC_Swim_45min
0.0270132	3.21819	0.778227	0.923425	ENSMUSG00000002797	Ggct	vHC	Swim_45min	vHC_Swim_45min
0.159256	5.48217	0.25037	0.590151	ENSMUSG00000002799	Jag2	vHC	Swim_45min	vHC_Swim_45min
0.110247	5.7085	0.053014	0.335411	ENSMUSG00000002803	Btbd6	vHC	Swim_45min	vHC_Swim_45min
-0.0745358	4.80167	0.240165	0.580408	ENSMUSG00000002804	Nudt14	vHC	Swim_45min	vHC_Swim_45min
-0.0724121	6.92431	0.11413	0.438181	ENSMUSG00000002808	Epdr1	vHC	Swim_45min	vHC_Swim_45min
0.0104252	6.21513	0.880154	0.964843	ENSMUSG00000002812	Flii	vHC	Swim_45min	vHC_Swim_45min
0.110848	3.2226	0.229128	0.569044	ENSMUSG00000002814	Top3a	vHC	Swim_45min	vHC_Swim_45min
0.0352382	3.57688	0.661366	0.870886	ENSMUSG00000002820	Atg4d	vHC	Swim_45min	vHC_Swim_45min
0.298712	3.45638	0.0258906	0.25994	ENSMUSG00000002825	Qtrt1	vHC	Swim_45min	vHC_Swim_45min
0.184038	3.42417	0.492269	0.771559	ENSMUSG00000002831	Plin4	vHC	Swim_45min	vHC_Swim_45min
0.262948	6.15928	0.00142858	0.0651875	ENSMUSG00000002833	Hdgfrp2	vHC	Swim_45min	vHC_Swim_45min
0.0745067	2.01031	0.659651	0.870343	ENSMUSG00000002835	Chaf1a	vHC	Swim_45min	vHC_Swim_45min
0.0975612	6.30672	0.107141	0.424872	ENSMUSG00000002844	Adprh	vHC	Swim_45min	vHC_Swim_45min
-0.23637	2.91719	0.0348705	0.289037	ENSMUSG00000002845	Tmem39a	vHC	Swim_45min	vHC_Swim_45min
-0.018588	4.26575	0.78374	0.926516	ENSMUSG00000002846	Timmdc1	vHC	Swim_45min	vHC_Swim_45min
0.230223	0.748427	0.285252	0.622388	ENSMUSG00000002847	Pla1a	vHC	Swim_45min	vHC_Swim_45min
0.235441	2.56284	0.0827829	0.387025	ENSMUSG00000002870	Mcm2	vHC	Swim_45min	vHC_Swim_45min
0.0731771	4.69431	0.440821	0.737542	ENSMUSG00000002871	Tpra1	vHC	Swim_45min	vHC_Swim_45min
-0.157587	4.75413	0.0506939	0.329817	ENSMUSG00000002881	Nab1	vHC	Swim_45min	vHC_Swim_45min
0.0161973	3.7925	0.886583	0.96714	ENSMUSG00000002885	Adgre5	vHC	Swim_45min	vHC_Swim_45min
0.23299	1.21607	0.351961	0.675247	ENSMUSG00000002897	Il17ra	vHC	Swim_45min	vHC_Swim_45min
0.0171132	5.82118	0.743392	0.907459	ENSMUSG00000002900	Lamb1	vHC	Swim_45min	vHC_Swim_45min
0.0878583	4.27899	0.263323	0.602994	ENSMUSG00000002908	Kcnn1	vHC	Swim_45min	vHC_Swim_45min
0.657724	2.66212	0.000480952	0.0331946	ENSMUSG00000002910	Arrdc2	vHC	Swim_45min	vHC_Swim_45min
0.0797726	0.83633	0.640088	0.858926	ENSMUSG00000002944	Cd36	vHC	Swim_45min	vHC_Swim_45min
0.0162713	6.64259	0.714983	0.894463	ENSMUSG00000002948	Map2k7	vHC	Swim_45min	vHC_Swim_45min
0.0330205	4.58286	0.782712	0.926135	ENSMUSG00000002949	Timm44	vHC	Swim_45min	vHC_Swim_45min
0.04991	8.47913	0.268287	0.606795	ENSMUSG00000002957	Ap2a2	vHC	Swim_45min	vHC_Swim_45min
0.522248	3.5401	0.00259839	0.0902987	ENSMUSG00000002963	Pnkp	vHC	Swim_45min	vHC_Swim_45min
0.279793	6.26036	0.0107768	0.18942	ENSMUSG00000002968	Med25	vHC	Swim_45min	vHC_Swim_45min
0.227781	3.81189	0.0399635	0.304068	ENSMUSG00000002980	Bcam	vHC	Swim_45min	vHC_Swim_45min
0.0585221	6.08212	0.418445	0.71992	ENSMUSG00000002981	Clptm1	vHC	Swim_45min	vHC_Swim_45min
0.26181	2.68052	0.113894	0.438061	ENSMUSG00000002983	Relb	vHC	Swim_45min	vHC_Swim_45min
0.182237	6.0399	0.0635054	0.355505	ENSMUSG00000002984	Tomm40	vHC	Swim_45min	vHC_Swim_45min
0.235156	10.1814	0.0422816	0.310332	ENSMUSG00000002985	Apoe	vHC	Swim_45min	vHC_Swim_45min
-0.112284	4.85898	0.068378	0.362986	ENSMUSG00000002996	Hbp1	vHC	Swim_45min	vHC_Swim_45min
-0.0994527	5.04569	0.108757	0.427754	ENSMUSG00000002997	Prkar2b	vHC	Swim_45min	vHC_Swim_45min
-0.0904345	5.43318	0.053409	0.336105	ENSMUSG00000003031	Cdkn1b	vHC	Swim_45min	vHC_Swim_45min
0.926788	2.84332	6.10763e-06	0.00106961	ENSMUSG00000003032	Klf4	vHC	Swim_45min	vHC_Swim_45min
0.106465	6.20776	0.0681245	0.362573	ENSMUSG00000003033	Ap1m1	vHC	Swim_45min	vHC_Swim_45min
0.0819215	5.25946	0.205343	0.543832	ENSMUSG00000003037	Rab8a	vHC	Swim_45min	vHC_Swim_45min
0.0618918	5.92212	0.292843	0.628133	ENSMUSG00000003038	Hmgn2	vHC	Swim_45min	vHC_Swim_45min
-0.00627542	6.2098	0.895666	0.969564	ENSMUSG00000003039	Fam32a	vHC	Swim_45min	vHC_Swim_45min
0.0473725	4.97209	0.448542	0.74078	ENSMUSG00000003062	Stard3nl	vHC	Swim_45min	vHC_Swim_45min
0.199778	5.54864	0.0543973	0.337182	ENSMUSG00000003068	Stk11	vHC	Swim_45min	vHC_Swim_45min
0.11693	2.80738	0.424024	0.724269	ENSMUSG00000003070	Efna2	vHC	Swim_45min	vHC_Swim_45min
0.238641	7.37228	0.0206943	0.239655	ENSMUSG00000003072	Atp5d	vHC	Swim_45min	vHC_Swim_45min
0.147835	6.74663	0.0117152	0.194454	ENSMUSG00000003099	Ppp5c	vHC	Swim_45min	vHC_Swim_45min
-0.27168	4.68405	0.00277156	0.0929611	ENSMUSG00000003119	Cdk12	vHC	Swim_45min	vHC_Swim_45min
-0.00214181	3.56365	0.982169	0.999049	ENSMUSG00000003123	Lipe	vHC	Swim_45min	vHC_Swim_45min
-0.0455628	7.64446	0.353802	0.677053	ENSMUSG00000003131	Pafah1b2	vHC	Swim_45min	vHC_Swim_45min
-0.0769477	4.22393	0.432338	0.731107	ENSMUSG00000003134	Tbc1d8	vHC	Swim_45min	vHC_Swim_45min
0.132039	4.59081	0.145017	0.473845	ENSMUSG00000003135	Cnot11	vHC	Swim_45min	vHC_Swim_45min
-0.0278354	7.547	0.544172	0.804758	ENSMUSG00000003153	Slc2a3	vHC	Swim_45min	vHC_Swim_45min
0.0057316	5.56674	0.899318	0.969971	ENSMUSG00000003154	Foxj2	vHC	Swim_45min	vHC_Swim_45min
-0.0349671	4.99925	0.631557	0.854117	ENSMUSG00000003161	Sri	vHC	Swim_45min	vHC_Swim_45min
-0.00136676	7.2061	0.968779	0.994728	ENSMUSG00000003166	Dgcr2	vHC	Swim_45min	vHC_Swim_45min
-0.0262213	3.31167	0.817908	0.939828	ENSMUSG00000003184	Irf3	vHC	Swim_45min	vHC_Swim_45min
-0.543275	-0.239239	0.20703	0.545345	ENSMUSG00000003190	Bcl2l12	vHC	Swim_45min	vHC_Swim_45min
-0.17057	2.26153	0.13725	0.466374	ENSMUSG00000003198	Zfp959	vHC	Swim_45min	vHC_Swim_45min
0.12887	6.05138	0.1032	0.419439	ENSMUSG00000003199	Mpnd	vHC	Swim_45min	vHC_Swim_45min
0.126876	5.67679	0.0899933	0.398868	ENSMUSG00000003200	Sh3gl1	vHC	Swim_45min	vHC_Swim_45min
-0.30744	-0.151126	0.24696	0.587651	ENSMUSG00000003206	Ebi3	vHC	Swim_45min	vHC_Swim_45min
0.118873	2.62794	0.363156	0.683126	ENSMUSG00000003208	Ccdc94	vHC	Swim_45min	vHC_Swim_45min
-0.247775	6.96949	0.0102605	0.185382	ENSMUSG00000003226	Ranbp2	vHC	Swim_45min	vHC_Swim_45min
-0.0083478	3.5678	0.975162	0.996861	ENSMUSG00000003228	Grk5	vHC	Swim_45min	vHC_Swim_45min
0.00934454	5.24499	0.923325	0.977596	ENSMUSG00000003233	Dvl3	vHC	Swim_45min	vHC_Swim_45min
0.00590806	5.84718	0.907454	0.972536	ENSMUSG00000003234	Abcf3	vHC	Swim_45min	vHC_Swim_45min
-0.00725928	5.85771	0.871204	0.960554	ENSMUSG00000003235	Eif2b5	vHC	Swim_45min	vHC_Swim_45min
0.0359449	5.00599	0.695021	0.886382	ENSMUSG00000003269	Cyth2	vHC	Swim_45min	vHC_Swim_45min
0.0971538	3.71678	0.241523	0.58134	ENSMUSG00000003271	Sult2b1	vHC	Swim_45min	vHC_Swim_45min
0.339582	6.0836	0.0296556	0.269516	ENSMUSG00000003273	Car11	vHC	Swim_45min	vHC_Swim_45min
0.00550379	9.23274	0.902629	0.970569	ENSMUSG00000003279	Dlgap1	vHC	Swim_45min	vHC_Swim_45min
-0.136046	1.67453	0.302195	0.635797	ENSMUSG00000003282	Plag1	vHC	Swim_45min	vHC_Swim_45min
-0.0198123	0.950821	0.836296	0.947119	ENSMUSG00000003283	Hck	vHC	Swim_45min	vHC_Swim_45min
0.151636	5.08576	0.119754	0.442994	ENSMUSG00000003299	Mrpl4	vHC	Swim_45min	vHC_Swim_45min
0.105336	6.1121	0.16128	0.49274	ENSMUSG00000003308	Keap1	vHC	Swim_45min	vHC_Swim_45min
0.441403	-1.05527	0.431294	0.730037	ENSMUSG00000003309	Ap1m2	vHC	Swim_45min	vHC_Swim_45min
-0.0682579	8.32947	0.248498	0.589048	ENSMUSG00000003316	Glg1	vHC	Swim_45min	vHC_Swim_45min
0.167471	6.44613	0.100137	0.414738	ENSMUSG00000003344	Btbd2	vHC	Swim_45min	vHC_Swim_45min
0.205929	6.89623	0.0608029	0.352306	ENSMUSG00000003345	Csnk1g2	vHC	Swim_45min	vHC_Swim_45min
0.286411	6.23948	0.0189763	0.234141	ENSMUSG00000003346	Abhd17a	vHC	Swim_45min	vHC_Swim_45min
0.0757103	3.38457	0.461477	0.750174	ENSMUSG00000003348	Mob3a	vHC	Swim_45min	vHC_Swim_45min
0.0928428	7.86087	0.160007	0.491603	ENSMUSG00000003352	Cacnb3	vHC	Swim_45min	vHC_Swim_45min
0.0119269	2.87988	0.984099	0.999937	ENSMUSG00000003354	Ccdc65	vHC	Swim_45min	vHC_Swim_45min
0.307481	-0.751905	0.446703	0.740365	ENSMUSG00000003355	Fkbp11	vHC	Swim_45min	vHC_Swim_45min
0.0580481	6.24058	0.304936	0.638451	ENSMUSG00000003360	Ddx23	vHC	Swim_45min	vHC_Swim_45min
0.104675	9.05045	0.0876866	0.395016	ENSMUSG00000003363	Pld3	vHC	Swim_45min	vHC_Swim_45min
0.320529	7.40789	0.0267249	0.262347	ENSMUSG00000003378	Grik5	vHC	Swim_45min	vHC_Swim_45min
-0.0108901	-0.531689	1	1	ENSMUSG00000003379	Cd79a	vHC	Swim_45min	vHC_Swim_45min
0.33595	5.98614	0.0640022	0.356525	ENSMUSG00000003380	Rabac1	vHC	Swim_45min	vHC_Swim_45min
-0.0131368	5.09293	0.812137	0.937658	ENSMUSG00000003382	Etv3	vHC	Swim_45min	vHC_Swim_45min
0.0698367	6.59684	0.423881	0.724228	ENSMUSG00000003402	Prkcsh	vHC	Swim_45min	vHC_Swim_45min
0.0207823	8.43036	0.616366	0.847701	ENSMUSG00000003410	Elavl3	vHC	Swim_45min	vHC_Swim_45min
0.119995	6.06255	0.0721012	0.369572	ENSMUSG00000003411	Rab3b	vHC	Swim_45min	vHC_Swim_45min
0.0552162	1.43587	0.730853	0.901645	ENSMUSG00000003418	St8sia6	vHC	Swim_45min	vHC_Swim_45min
0.174051	4.1705	0.142158	0.471014	ENSMUSG00000003420	Fcgrt	vHC	Swim_45min	vHC_Swim_45min
0.116531	5.39752	0.203316	0.541167	ENSMUSG00000003421	Nosip	vHC	Swim_45min	vHC_Swim_45min
0.185492	4.27649	0.114913	0.438404	ENSMUSG00000003423	Pih1d1	vHC	Swim_45min	vHC_Swim_45min
0.0503918	7.28651	0.530662	0.79724	ENSMUSG00000003429	Rps11	vHC	Swim_45min	vHC_Swim_45min
-0.0958803	7.4423	0.0441092	0.315757	ENSMUSG00000003435	Supt5	vHC	Swim_45min	vHC_Swim_45min
0.199375	0.116521	0.425928	0.725766	ENSMUSG00000003436	Dll3	vHC	Swim_45min	vHC_Swim_45min
0.0915155	5.66539	0.182439	0.518875	ENSMUSG00000003437	Paf1	vHC	Swim_45min	vHC_Swim_45min
0.166873	4.53588	0.127209	0.45398	ENSMUSG00000003438	Timm50	vHC	Swim_45min	vHC_Swim_45min
0.005897	3.88196	1	1	ENSMUSG00000003444	Med29	vHC	Swim_45min	vHC_Swim_45min
-0.144057	4.95614	0.155035	0.485372	ENSMUSG00000003452	Bicd1	vHC	Swim_45min	vHC_Swim_45min
0.025932	6.15739	0.591225	0.83332	ENSMUSG00000003458	Ncstn	vHC	Swim_45min	vHC_Swim_45min
0.0421419	6.52031	0.379846	0.693319	ENSMUSG00000003464	Pex19	vHC	Swim_45min	vHC_Swim_45min
0.0450095	9.04073	0.436048	0.733366	ENSMUSG00000003469	Phyhip	vHC	Swim_45min	vHC_Swim_45min
0.721755	0.749314	0.0012918	0.0616359	ENSMUSG00000003476	Crhr2	vHC	Swim_45min	vHC_Swim_45min
0.281006	-0.319245	0.411701	0.713863	ENSMUSG00000003477	Inmt	vHC	Swim_45min	vHC_Swim_45min
0.0754139	5.71136	0.291336	0.627252	ENSMUSG00000003500	Impdh1	vHC	Swim_45min	vHC_Swim_45min
-0.0269849	7.22967	0.524233	0.793219	ENSMUSG00000003518	Dusp3	vHC	Swim_45min	vHC_Swim_45min
0.134479	5.06582	0.096617	0.40953	ENSMUSG00000003526	Prodh	vHC	Swim_45min	vHC_Swim_45min
0.140193	4.84304	0.0156928	0.217747	ENSMUSG00000003527	Dgcr14	vHC	Swim_45min	vHC_Swim_45min
0.0973461	4.56982	0.375445	0.69146	ENSMUSG00000003528	Slc25a1	vHC	Swim_45min	vHC_Swim_45min
0.208663	5.49137	0.0645729	0.356568	ENSMUSG00000003531	Dgcr6	vHC	Swim_45min	vHC_Swim_45min
0.11522	6.19621	0.21376	0.552996	ENSMUSG00000003534	Ddr1	vHC	Swim_45min	vHC_Swim_45min
0.0840113	1.87015	0.619311	0.848263	ENSMUSG00000003541	Ier3	vHC	Swim_45min	vHC_Swim_45min
1.5123	3.57025	5.08796e-38	2.51668e-34	ENSMUSG00000003545	Fosb	vHC	Swim_45min	vHC_Swim_45min
0.0722978	4.58847	0.44445	0.739522	ENSMUSG00000003546	Klc4	vHC	Swim_45min	vHC_Swim_45min
0.196528	3.56883	0.04057	0.305904	ENSMUSG00000003549	Ercc1	vHC	Swim_45min	vHC_Swim_45min
0.00693308	2.81767	0.95423	0.988167	ENSMUSG00000003559	As3mt	vHC	Swim_45min	vHC_Swim_45min
0.159157	5.6648	0.12074	0.444064	ENSMUSG00000003573	Homer3	vHC	Swim_45min	vHC_Swim_45min
0.0810206	8.05593	0.199693	0.538381	ENSMUSG00000003575	Crtc1	vHC	Swim_45min	vHC_Swim_45min
0.146274	4.81278	0.0540138	0.337034	ENSMUSG00000003581	Rnf215	vHC	Swim_45min	vHC_Swim_45min
0.189196	6.14657	0.00791041	0.165561	ENSMUSG00000003585	Sec14l2	vHC	Swim_45min	vHC_Swim_45min
0.0598508	3.32187	0.55378	0.809929	ENSMUSG00000003604	Aven	vHC	Swim_45min	vHC_Swim_45min
-0.0205914	3.98501	0.830035	0.944692	ENSMUSG00000003617	Cp	vHC	Swim_45min	vHC_Swim_45min
-0.0772157	4.80701	0.310331	0.642439	ENSMUSG00000003623	Crot	vHC	Swim_45min	vHC_Swim_45min
0.185172	3.72225	0.0186054	0.232788	ENSMUSG00000003644	Rps6ka1	vHC	Swim_45min	vHC_Swim_45min
0.0397876	5.71973	0.623137	0.850018	ENSMUSG00000003657	Calb2	vHC	Swim_45min	vHC_Swim_45min
-0.0473423	7.58035	0.405738	0.709926	ENSMUSG00000003660	Snrnp200	vHC	Swim_45min	vHC_Swim_45min
-0.0231772	5.57034	0.622234	0.849667	ENSMUSG00000003662	Ciao1	vHC	Swim_45min	vHC_Swim_45min
-0.078654	0.0306047	0.88446	0.96596	ENSMUSG00000003665	Has1	vHC	Swim_45min	vHC_Swim_45min
0.118705	3.76275	0.225715	0.565487	ENSMUSG00000003680	Taf6l	vHC	Swim_45min	vHC_Swim_45min
-0.0601601	5.80593	0.251869	0.591936	ENSMUSG00000003721	Insig2	vHC	Swim_45min	vHC_Swim_45min
-0.0841651	7.15906	0.0640323	0.356525	ENSMUSG00000003731	Kpna6	vHC	Swim_45min	vHC_Swim_45min
-0.00582354	5.63497	0.957843	0.98938	ENSMUSG00000003746	Man1a	vHC	Swim_45min	vHC_Swim_45min
0.0580021	3.29085	0.611363	0.844566	ENSMUSG00000003752	Itpkc	vHC	Swim_45min	vHC_Swim_45min
0.125052	4.32329	0.356104	0.678378	ENSMUSG00000003762	Adck4	vHC	Swim_45min	vHC_Swim_45min
-0.0318252	6.00717	0.540288	0.802574	ENSMUSG00000003778	Brd8	vHC	Swim_45min	vHC_Swim_45min
-0.0631529	1.72366	0.715957	0.89481	ENSMUSG00000003779	Kif20a	vHC	Swim_45min	vHC_Swim_45min
0.266156	4.3169	0.202834	0.540559	ENSMUSG00000003808	Farsa	vHC	Swim_45min	vHC_Swim_45min
0.0222673	5.11832	0.720519	0.896946	ENSMUSG00000003809	Gcdh	vHC	Swim_45min	vHC_Swim_45min
0.00883337	7.33555	0.833507	0.946103	ENSMUSG00000003810	Mast2	vHC	Swim_45min	vHC_Swim_45min
-0.230165	-0.209614	0.608537	0.842739	ENSMUSG00000003812	Dnase2a	vHC	Swim_45min	vHC_Swim_45min
0.0753414	5.77168	0.246192	0.586773	ENSMUSG00000003813	Rad23a	vHC	Swim_45min	vHC_Swim_45min
0.0719817	8.47356	0.410706	0.713512	ENSMUSG00000003814	Calr	vHC	Swim_45min	vHC_Swim_45min
0.0778505	1.87526	0.742424	0.907109	ENSMUSG00000003824	Syce2	vHC	Swim_45min	vHC_Swim_45min
-0.232044	7.06644	0.00465842	0.123882	ENSMUSG00000003847	Nfat5	vHC	Swim_45min	vHC_Swim_45min
-0.00307592	4.29735	0.946139	0.985217	ENSMUSG00000003848	Nob1	vHC	Swim_45min	vHC_Swim_45min
0.133535	1.76593	0.331335	0.659575	ENSMUSG00000003849	Nqo1	vHC	Swim_45min	vHC_Swim_45min
0.153066	7.18089	0.0597629	0.349418	ENSMUSG00000003863	Ppfia3	vHC	Swim_45min	vHC_Swim_45min
0.0873115	4.71029	0.223654	0.563559	ENSMUSG00000003865	Gys1	vHC	Swim_45min	vHC_Swim_45min
0.0845232	4.82199	0.373588	0.690371	ENSMUSG00000003868	Ruvbl2	vHC	Swim_45min	vHC_Swim_45min
0.16059	4.65177	0.122015	0.446176	ENSMUSG00000003872	Lin7b	vHC	Swim_45min	vHC_Swim_45min
0.186919	5.25663	0.0411704	0.308705	ENSMUSG00000003873	Bax	vHC	Swim_45min	vHC_Swim_45min
0.026586	4.93564	0.667259	0.872863	ENSMUSG00000003923	Tfam	vHC	Swim_45min	vHC_Swim_45min
-0.179318	4.73913	0.0248198	0.254879	ENSMUSG00000003929	Zfp81	vHC	Swim_45min	vHC_Swim_45min
0.0393766	7.47832	0.396388	0.703773	ENSMUSG00000003934	Efnb3	vHC	Swim_45min	vHC_Swim_45min
-0.0848148	8.41858	0.12429	0.449399	ENSMUSG00000003948	Mmd	vHC	Swim_45min	vHC_Swim_45min
-0.0415628	7.39877	0.456784	0.746637	ENSMUSG00000003949	Hlf	vHC	Swim_45min	vHC_Swim_45min
0.0126669	4.67444	0.90781	0.972705	ENSMUSG00000003955	Fam162a	vHC	Swim_45min	vHC_Swim_45min
0.150283	7.76157	0.0726155	0.370306	ENSMUSG00000003970	Rpl8	vHC	Swim_45min	vHC_Swim_45min
-0.000951965	4.83665	0.998344	1	ENSMUSG00000003974	Grm3	vHC	Swim_45min	vHC_Swim_45min
-0.0709701	6.17301	0.228237	0.568041	ENSMUSG00000003992	Ssbp2	vHC	Swim_45min	vHC_Swim_45min
0.141976	3.09572	0.141458	0.470282	ENSMUSG00000004018	Fancl	vHC	Swim_45min	vHC_Swim_45min
0.0497161	6.68778	0.253547	0.593073	ENSMUSG00000004031	Brinp2	vHC	Swim_45min	vHC_Swim_45min
0.0342531	7.08767	0.64867	0.863783	ENSMUSG00000004032	Gstm5	vHC	Swim_45min	vHC_Swim_45min
0.00716774	4.45574	0.955556	0.98867	ENSMUSG00000004035	Gstm7	vHC	Swim_45min	vHC_Swim_45min
0.0738376	5.81859	0.103683	0.419923	ENSMUSG00000004040	Stat3	vHC	Swim_45min	vHC_Swim_45min
0.0713744	0.289469	0.722041	0.897421	ENSMUSG00000004043	Stat5a	vHC	Swim_45min	vHC_Swim_45min
0.196684	3.99471	0.0869887	0.393304	ENSMUSG00000004044	Ptrf	vHC	Swim_45min	vHC_Swim_45min
0.18077	4.48239	0.105574	0.422594	ENSMUSG00000004054	Map3k11	vHC	Swim_45min	vHC_Swim_45min
-0.0239155	6.50751	0.715676	0.894794	ENSMUSG00000004056	Akt2	vHC	Swim_45min	vHC_Swim_45min
-0.0497306	6.24151	0.304736	0.638428	ENSMUSG00000004069	Dnaja3	vHC	Swim_45min	vHC_Swim_45min
0.0276848	6.47203	0.643339	0.860899	ENSMUSG00000004070	Hmox2	vHC	Swim_45min	vHC_Swim_45min
0.00147568	8.40969	0.974628	0.996613	ENSMUSG00000004071	Cdip1	vHC	Swim_45min	vHC_Swim_45min
-0.109608	3.24307	0.248778	0.589048	ENSMUSG00000004085	Map3k20	vHC	Swim_45min	vHC_Swim_45min
0.0166832	5.50102	0.836853	0.947278	ENSMUSG00000004096	Cwc15	vHC	Swim_45min	vHC_Swim_45min
0.189133	2.39349	0.116294	0.441002	ENSMUSG00000004098	Col5a3	vHC	Swim_45min	vHC_Swim_45min
-0.0457802	6.17002	0.370262	0.687305	ENSMUSG00000004099	Dnmt1	vHC	Swim_45min	vHC_Swim_45min
0.312842	3.65774	0.0120997	0.198025	ENSMUSG00000004100	Ppan	vHC	Swim_45min	vHC_Swim_45min
0.427867	2.02104	0.0585846	0.347525	ENSMUSG00000004105	Angptl2	vHC	Swim_45min	vHC_Swim_45min
-0.107835	9.02986	0.184869	0.522129	ENSMUSG00000004110	Cacna1e	vHC	Swim_45min	vHC_Swim_45min
0.0436294	7.61459	0.467048	0.755041	ENSMUSG00000004113	Cacna1b	vHC	Swim_45min	vHC_Swim_45min
0.000847012	2.6377	1	1	ENSMUSG00000004127	Trmt10a	vHC	Swim_45min	vHC_Swim_45min
-0.0694141	7.17154	0.409947	0.712818	ENSMUSG00000004151	Etv1	vHC	Swim_45min	vHC_Swim_45min
0.150183	8.75543	0.058654	0.347525	ENSMUSG00000004187	Kifc2	vHC	Swim_45min	vHC_Swim_45min
0.0684992	10.8114	0.152544	0.483244	ENSMUSG00000004207	Psap	vHC	Swim_45min	vHC_Swim_45min
-0.0888936	5.62192	0.157156	0.488284	ENSMUSG00000004221	Ikbkg	vHC	Swim_45min	vHC_Swim_45min
-0.191512	3.23903	0.0951145	0.408072	ENSMUSG00000004233	Wars2	vHC	Swim_45min	vHC_Swim_45min
0.186306	6.93075	0.12612	0.452201	ENSMUSG00000004263	Atn1	vHC	Swim_45min	vHC_Swim_45min
0.112191	5.83046	0.0698863	0.366187	ENSMUSG00000004264	Phb2	vHC	Swim_45min	vHC_Swim_45min
0.0697498	2.07759	0.599548	0.837197	ENSMUSG00000004266	Ptpn6	vHC	Swim_45min	vHC_Swim_45min
0.0585133	9.67314	0.22776	0.567618	ENSMUSG00000004267	Eno2	vHC	Swim_45min	vHC_Swim_45min
0.0505575	4.49175	0.618868	0.848263	ENSMUSG00000004268	Emg1	vHC	Swim_45min	vHC_Swim_45min
0.0472838	3.84476	0.642937	0.860677	ENSMUSG00000004270	Lpcat3	vHC	Swim_45min	vHC_Swim_45min
0.100001	6.24302	0.225312	0.565146	ENSMUSG00000004285	Atp6v1f	vHC	Swim_45min	vHC_Swim_45min
-0.0294459	3.88604	0.764517	0.918447	ENSMUSG00000004317	Clcn5	vHC	Swim_45min	vHC_Swim_45min
-0.137715	7.39008	0.0644618	0.356568	ENSMUSG00000004319	Clcn3	vHC	Swim_45min	vHC_Swim_45min
0.560818	2.93715	0.00844786	0.17014	ENSMUSG00000004328	Hif3a	vHC	Swim_45min	vHC_Swim_45min
-0.163347	3.26173	0.0475553	0.322733	ENSMUSG00000004347	Pde1c	vHC	Swim_45min	vHC_Swim_45min
-0.160409	5.31746	0.027372	0.262757	ENSMUSG00000004356	Utp20	vHC	Swim_45min	vHC_Swim_45min
-0.112753	6.82419	0.103492	0.419846	ENSMUSG00000004360	RP23-331E5.6	vHC	Swim_45min	vHC_Swim_45min
-0.0793964	6.9446	0.363975	0.683378	ENSMUSG00000004364	Cul3	vHC	Swim_45min	vHC_Swim_45min
0.294919	7.84603	0.0251673	0.255512	ENSMUSG00000004366	Sst	vHC	Swim_45min	vHC_Swim_45min
-0.0934603	-0.555431	0.794207	0.93017	ENSMUSG00000004371	Il11	vHC	Swim_45min	vHC_Swim_45min
-0.00917606	7.66567	0.838742	0.947841	ENSMUSG00000004383	Large	vHC	Swim_45min	vHC_Swim_45min
0.0398129	5.17474	0.504534	0.778697	ENSMUSG00000004393	Ddx56	vHC	Swim_45min	vHC_Swim_45min
0.000787335	6.21733	0.999085	1	ENSMUSG00000004394	Tmed4	vHC	Swim_45min	vHC_Swim_45min
0.174663	1.96981	0.375208	0.69146	ENSMUSG00000004415	Col26a1	vHC	Swim_45min	vHC_Swim_45min
-0.00678643	3.33465	0.974297	0.996611	ENSMUSG00000004446	Bid	vHC	Swim_45min	vHC_Swim_45min
0.0423722	4.17936	0.565494	0.817546	ENSMUSG00000004451	Ralb	vHC	Swim_45min	vHC_Swim_45min
0.0764172	6.77307	0.364664	0.683378	ENSMUSG00000004455	Ppp1cc	vHC	Swim_45min	vHC_Swim_45min
0.0121886	5.90018	0.864001	0.957774	ENSMUSG00000004460	Dnajb11	vHC	Swim_45min	vHC_Swim_45min
-0.0883028	4.19754	0.148595	0.477272	ENSMUSG00000004462	Tbccd1	vHC	Swim_45min	vHC_Swim_45min
0.182279	2.23786	0.204261	0.542762	ENSMUSG00000004473	Clec11a	vHC	Swim_45min	vHC_Swim_45min
-0.163534	2.94113	0.343589	0.670065	ENSMUSG00000004500	Zfp324	vHC	Swim_45min	vHC_Swim_45min
0.0128923	4.95878	0.839706	0.948313	ENSMUSG00000004508	Gab2	vHC	Swim_45min	vHC_Swim_45min
0.121486	6.71026	0.00519547	0.133615	ENSMUSG00000004530	Coro1c	vHC	Swim_45min	vHC_Swim_45min
-0.0584134	7.21416	0.238709	0.579171	ENSMUSG00000004535	Tax1bp1	vHC	Swim_45min	vHC_Swim_45min
0.0524955	9.60104	0.246576	0.587135	ENSMUSG00000004558	Ndrg2	vHC	Swim_45min	vHC_Swim_45min
-0.00967816	3.44527	0.910793	0.974636	ENSMUSG00000004561	Mettl17	vHC	Swim_45min	vHC_Swim_45min
0.184668	4.40921	0.0371702	0.297756	ENSMUSG00000004562	Arhgef40	vHC	Swim_45min	vHC_Swim_45min
0.148565	6.04174	0.0570463	0.343551	ENSMUSG00000004565	Pnpla6	vHC	Swim_45min	vHC_Swim_45min
0.0851328	5.84151	0.133773	0.462611	ENSMUSG00000004567	Mcoln1	vHC	Swim_45min	vHC_Swim_45min
0.0573344	6.18251	0.281967	0.618402	ENSMUSG00000004568	Arhgef18	vHC	Swim_45min	vHC_Swim_45min
-0.292373	4.67347	0.00243785	0.0863372	ENSMUSG00000004591	Pkn2	vHC	Swim_45min	vHC_Swim_45min
-0.00383533	2.87021	1	1	ENSMUSG00000004609	Cd33	vHC	Swim_45min	vHC_Swim_45min
0.091412	4.84269	0.316308	0.64773	ENSMUSG00000004610	Etfb	vHC	Swim_45min	vHC_Swim_45min
0.126476	5.25416	0.0373967	0.297946	ENSMUSG00000004626	Stxbp2	vHC	Swim_45min	vHC_Swim_45min
0.0386013	4.55304	0.609848	0.843465	ENSMUSG00000004631	Sgce	vHC	Swim_45min	vHC_Swim_45min
0.0929795	4.54652	0.156239	0.487133	ENSMUSG00000004633	Chn2	vHC	Swim_45min	vHC_Swim_45min
0.0269931	3.97055	0.747099	0.909565	ENSMUSG00000004637	Wwox	vHC	Swim_45min	vHC_Swim_45min
0.059411	4.2579	0.382634	0.69514	ENSMUSG00000004642	Slbp	vHC	Swim_45min	vHC_Swim_45min
0.78112	-0.221995	0.119552	0.442815	ENSMUSG00000004655	Aqp1	vHC	Swim_45min	vHC_Swim_45min
0.0711726	2.73228	0.444316	0.739522	ENSMUSG00000004661	Arid3b	vHC	Swim_45min	vHC_Swim_45min
0.388239	2.78871	0.0019529	0.0753615	ENSMUSG00000004665	Cnn2	vHC	Swim_45min	vHC_Swim_45min
0.193956	5.47715	0.0291917	0.269367	ENSMUSG00000004667	Polr2e	vHC	Swim_45min	vHC_Swim_45min
0.022129	6.72295	0.705551	0.890992	ENSMUSG00000004677	Myo9b	vHC	Swim_45min	vHC_Swim_45min
-0.0614653	5.28107	0.487504	0.768119	ENSMUSG00000004698	Hdac9	vHC	Swim_45min	vHC_Swim_45min
-0.134706	2.29481	0.260328	0.600605	ENSMUSG00000004730	Adgre1	vHC	Swim_45min	vHC_Swim_45min
0.0739933	6.54133	0.321717	0.652358	ENSMUSG00000004748	Mtfp1	vHC	Swim_45min	vHC_Swim_45min
-0.0920759	4.6135	0.278925	0.6161	ENSMUSG00000004768	Rab23	vHC	Swim_45min	vHC_Swim_45min
-0.0671639	5.85828	0.278794	0.6161	ENSMUSG00000004771	Rab11a	vHC	Swim_45min	vHC_Swim_45min
0.163797	4.64014	0.0435574	0.314318	ENSMUSG00000004788	Eif2b2	vHC	Swim_45min	vHC_Swim_45min
0.0262315	6.98421	0.635221	0.855947	ENSMUSG00000004789	Dlst	vHC	Swim_45min	vHC_Swim_45min
0.149922	2.03398	0.420465	0.721804	ENSMUSG00000004791	Pgf	vHC	Swim_45min	vHC_Swim_45min
-0.0161707	6.25871	0.85583	0.954605	ENSMUSG00000004798	Ulk2	vHC	Swim_45min	vHC_Swim_45min
0.175125	-0.473588	0.592908	0.834448	ENSMUSG00000004814	Ccl24	vHC	Swim_45min	vHC_Swim_45min
0.392692	3.69879	0.499475	0.776258	ENSMUSG00000004815	Dgkq	vHC	Swim_45min	vHC_Swim_45min
-0.116803	2.18428	0.349276	0.673128	ENSMUSG00000004837	Grap	vHC	Swim_45min	vHC_Swim_45min
-0.102701	5.34052	0.12014	0.443474	ENSMUSG00000004843	Chmp2b	vHC	Swim_45min	vHC_Swim_45min
0.0503689	5.21242	0.524776	0.793737	ENSMUSG00000004846	Plod3	vHC	Swim_45min	vHC_Swim_45min
0.0966208	7.72582	0.114095	0.438181	ENSMUSG00000004849	Ap1s1	vHC	Swim_45min	vHC_Swim_45min
-0.0475338	5.83522	0.401975	0.707701	ENSMUSG00000004865	Srpk1	vHC	Swim_45min	vHC_Swim_45min
-0.131094	3.70824	0.144856	0.473845	ENSMUSG00000004880	Lbr	vHC	Swim_45min	vHC_Swim_45min
0.332943	1.07515	0.23355	0.573593	ENSMUSG00000004885	Crabp2	vHC	Swim_45min	vHC_Swim_45min
0.347513	3.89716	0.00179146	0.0740488	ENSMUSG00000004891	Nes	vHC	Swim_45min	vHC_Swim_45min
0.246461	7.73223	0.00306405	0.0977793	ENSMUSG00000004892	Bcan	vHC	Swim_45min	vHC_Swim_45min
0.706865	0.214964	0.2097	0.548613	ENSMUSG00000004894	Hapln2	vHC	Swim_45min	vHC_Swim_45min
0.0960399	5.28981	0.160088	0.491603	ENSMUSG00000004895	Prcc	vHC	Swim_45min	vHC_Swim_45min
-0.0799343	2.7452	0.555134	0.81119	ENSMUSG00000004896	Rrnad1	vHC	Swim_45min	vHC_Swim_45min
-0.0101724	7.20277	0.842992	0.949512	ENSMUSG00000004897	Hdgf	vHC	Swim_45min	vHC_Swim_45min
0.0799743	5.94491	0.327359	0.656832	ENSMUSG00000004902	Slc25a18	vHC	Swim_45min	vHC_Swim_45min
0.244027	5.36624	0.029783	0.269846	ENSMUSG00000004929	Thop1	vHC	Swim_45min	vHC_Swim_45min
0.314133	4.2604	0.0143241	0.21045	ENSMUSG00000004931	Apba3	vHC	Swim_45min	vHC_Swim_45min
0.255127	6.68908	0.0242242	0.253159	ENSMUSG00000004933	Matk	vHC	Swim_45min	vHC_Swim_45min
0.249592	3.71193	0.112057	0.435423	ENSMUSG00000004934	Pias4	vHC	Swim_45min	vHC_Swim_45min
0.0244758	8.14116	0.55161	0.808673	ENSMUSG00000004936	Map2k1	vHC	Swim_45min	vHC_Swim_45min
0.168589	6.95367	0.0262834	0.261894	ENSMUSG00000004937	Sgta	vHC	Swim_45min	vHC_Swim_45min
-0.0785458	-0.797708	0.68758	0.882231	ENSMUSG00000004939	Nmrk2	vHC	Swim_45min	vHC_Swim_45min
0.0833938	5.08272	0.330319	0.658879	ENSMUSG00000004945	Tmem242	vHC	Swim_45min	vHC_Swim_45min
0.15355	2.73457	0.292324	0.627938	ENSMUSG00000004947	Dtx2	vHC	Swim_45min	vHC_Swim_45min
0.348284	3.19224	0.0836262	0.388386	ENSMUSG00000004951	Hspb1	vHC	Swim_45min	vHC_Swim_45min
0.540876	1.07843	0.0833481	0.388321	ENSMUSG00000004952	Rasa4	vHC	Swim_45min	vHC_Swim_45min
0.161222	7.19027	0.0216947	0.242598	ENSMUSG00000004961	Syt5	vHC	Swim_45min	vHC_Swim_45min
-0.0405934	8.59699	0.378616	0.693103	ENSMUSG00000004980	Hnrnpa2b1	vHC	Swim_45min	vHC_Swim_45min
0.0647162	2.99095	0.628862	0.853079	ENSMUSG00000004994	Ccdc130	vHC	Swim_45min	vHC_Swim_45min
0.0952627	3.68351	0.296361	0.631128	ENSMUSG00000004996	Mri1	vHC	Swim_45min	vHC_Swim_45min
-0.0446044	8.46777	0.329789	0.658734	ENSMUSG00000005034	Prkacb	vHC	Swim_45min	vHC_Swim_45min
0.149085	3.20828	0.234454	0.574577	ENSMUSG00000005043	Sgsh	vHC	Swim_45min	vHC_Swim_45min
-0.0258173	8.29522	0.768679	0.91986	ENSMUSG00000005045	Chd5	vHC	Swim_45min	vHC_Swim_45min
0.131428	3.70432	0.182493	0.518875	ENSMUSG00000005054	Cstb	vHC	Swim_45min	vHC_Swim_45min
0.068638	2.40058	0.710294	0.893393	ENSMUSG00000005057	Sh2b2	vHC	Swim_45min	vHC_Swim_45min
0.0536468	6.07952	0.370453	0.687316	ENSMUSG00000005069	Pex5	vHC	Swim_45min	vHC_Swim_45min
-0.080511	5.53564	0.188379	0.526235	ENSMUSG00000005078	Jkamp	vHC	Swim_45min	vHC_Swim_45min
-0.126678	2.29958	0.51063	0.783204	ENSMUSG00000005087	Cd44	vHC	Swim_45min	vHC_Swim_45min
-0.0984022	11.4334	0.158713	0.490245	ENSMUSG00000005089	Slc1a2	vHC	Swim_45min	vHC_Swim_45min
-0.00913608	5.43749	0.925591	0.978106	ENSMUSG00000005102	Eif2ak4	vHC	Swim_45min	vHC_Swim_45min
0.0303546	7.71669	0.495742	0.773493	ENSMUSG00000005103	Wdr1	vHC	Swim_45min	vHC_Swim_45min
-0.0496532	1.17047	0.728902	0.900973	ENSMUSG00000005107	Slc2a9	vHC	Swim_45min	vHC_Swim_45min
-0.34006	0.00107414	0.18715	0.525058	ENSMUSG00000005124	Wisp1	vHC	Swim_45min	vHC_Swim_45min
0.111893	7.19094	0.018076	0.229396	ENSMUSG00000005125	Ndrg1	vHC	Swim_45min	vHC_Swim_45min
0.132218	5.82772	0.078684	0.381189	ENSMUSG00000005142	Man2b1	vHC	Swim_45min	vHC_Swim_45min
-0.0541287	3.13777	0.636174	0.856308	ENSMUSG00000005148	Klf5	vHC	Swim_45min	vHC_Swim_45min
0.185578	3.16875	0.161737	0.493627	ENSMUSG00000005150	Wdr83	vHC	Swim_45min	vHC_Swim_45min
0.0726236	7.17207	0.203193	0.541033	ENSMUSG00000005161	Prdx2	vHC	Swim_45min	vHC_Swim_45min
-0.0270229	7.35127	0.599415	0.837197	ENSMUSG00000005198	Polr2a	vHC	Swim_45min	vHC_Swim_45min
0.165585	6.18607	0.0277472	0.263725	ENSMUSG00000005204	Senp3	vHC	Swim_45min	vHC_Swim_45min
-0.215932	4.49417	0.0144117	0.210903	ENSMUSG00000005225	Plekha8	vHC	Swim_45min	vHC_Swim_45min
0.0137836	3.27397	0.902075	0.970569	ENSMUSG00000005237	Dnah2	vHC	Swim_45min	vHC_Swim_45min
-0.0260811	-0.608414	0.940991	0.983405	ENSMUSG00000005251	Ripk4	vHC	Swim_45min	vHC_Swim_45min
0.00669154	6.30584	0.907342	0.972536	ENSMUSG00000005262	Ufd1l	vHC	Swim_45min	vHC_Swim_45min
-0.371133	4.09747	0.000429026	0.0306073	ENSMUSG00000005267	Zfp287	vHC	Swim_45min	vHC_Swim_45min
0.0181143	2.37012	0.935249	0.98061	ENSMUSG00000005268	Prlr	vHC	Swim_45min	vHC_Swim_45min
0.0661543	6.5986	0.26948	0.608452	ENSMUSG00000005299	Letm1	vHC	Swim_45min	vHC_Swim_45min
-0.0553324	7.56807	0.148564	0.477272	ENSMUSG00000005312	Ubqln1	vHC	Swim_45min	vHC_Swim_45min
0.0153624	8.91389	0.674531	0.875931	ENSMUSG00000005338	Cadm3	vHC	Swim_45min	vHC_Swim_45min
0.102433	6.67917	0.114011	0.438181	ENSMUSG00000005354	Txn2	vHC	Swim_45min	vHC_Swim_45min
-0.0215006	3.53317	0.786563	0.927586	ENSMUSG00000005357	Slc1a6	vHC	Swim_45min	vHC_Swim_45min
-0.0325873	9.44459	0.503074	0.777869	ENSMUSG00000005360	Slc1a3	vHC	Swim_45min	vHC_Swim_45min
-0.0807301	5.83195	0.29376	0.628856	ENSMUSG00000005362	Crbn	vHC	Swim_45min	vHC_Swim_45min
-0.152628	4.55998	0.0123732	0.198537	ENSMUSG00000005370	Msh6	vHC	Swim_45min	vHC_Swim_45min
-0.0729074	6.75692	0.300757	0.635203	ENSMUSG00000005371	Fbxo11	vHC	Swim_45min	vHC_Swim_45min
-0.34344	1.17466	0.241873	0.581769	ENSMUSG00000005373	Mlxipl	vHC	Swim_45min	vHC_Swim_45min
-0.145726	5.29126	0.00396155	0.113184	ENSMUSG00000005374	Tbl2	vHC	Swim_45min	vHC_Swim_45min
0.159361	4.66763	0.128119	0.454784	ENSMUSG00000005378	Wbscr22	vHC	Swim_45min	vHC_Swim_45min
0.00882355	3.82647	0.940944	0.983405	ENSMUSG00000005397	Nid1	vHC	Swim_45min	vHC_Swim_45min
0.00762239	2.43024	0.948183	0.985961	ENSMUSG00000005410	Mcm5	vHC	Swim_45min	vHC_Swim_45min
0.112621	2.6903	0.214453	0.553535	ENSMUSG00000005413	Hmox1	vHC	Swim_45min	vHC_Swim_45min
-0.054086	8.92738	0.206691	0.54497	ENSMUSG00000005417	Mprip	vHC	Swim_45min	vHC_Swim_45min
0.198602	6.93141	0.105014	0.421673	ENSMUSG00000005442	Cic	vHC	Swim_45min	vHC_Swim_45min
0.297947	3.03564	0.0201401	0.237615	ENSMUSG00000005447	Pafah1b3	vHC	Swim_45min	vHC_Swim_45min
0.187385	0.553556	0.482159	0.765296	ENSMUSG00000005465	Il27ra	vHC	Swim_45min	vHC_Swim_45min
0.0142781	7.78087	0.752624	0.912725	ENSMUSG00000005469	Prkaca	vHC	Swim_45min	vHC_Swim_45min
-0.00496603	3.12355	0.959279	0.989794	ENSMUSG00000005481	Ddx39	vHC	Swim_45min	vHC_Swim_45min
-0.0179462	6.05148	0.74588	0.908713	ENSMUSG00000005483	Dnajb1	vHC	Swim_45min	vHC_Swim_45min
-0.0369804	4.24215	0.760255	0.916444	ENSMUSG00000005501	Usp40	vHC	Swim_45min	vHC_Swim_45min
0.011088	5.17566	0.877401	0.963914	ENSMUSG00000005505	Kbtbd4	vHC	Swim_45min	vHC_Swim_45min
-0.0841939	8.10898	0.168585	0.503345	ENSMUSG00000005506	Celf1	vHC	Swim_45min	vHC_Swim_45min
0.215567	6.11107	0.0866384	0.392918	ENSMUSG00000005510	Ndufs3	vHC	Swim_45min	vHC_Swim_45min
0.144672	6.29443	0.0450858	0.318282	ENSMUSG00000005514	Por	vHC	Swim_45min	vHC_Swim_45min
-0.0544273	6.38184	0.293811	0.628856	ENSMUSG00000005533	Igf1r	vHC	Swim_45min	vHC_Swim_45min
-0.156941	6.11124	0.0416666	0.3093	ENSMUSG00000005534	Insr	vHC	Swim_45min	vHC_Swim_45min
0.114412	1.00113	0.457076	0.74673	ENSMUSG00000005540	Fcer2a	vHC	Swim_45min	vHC_Swim_45min
0.718269	-0.509076	0.0523946	0.334258	ENSMUSG00000005553	Atp4a	vHC	Swim_45min	vHC_Swim_45min
0.0970005	6.74584	0.0956523	0.409009	ENSMUSG00000005566	Trim28	vHC	Swim_45min	vHC_Swim_45min
-0.0231488	6.49294	0.692924	0.885219	ENSMUSG00000005575	Ube2m	vHC	Swim_45min	vHC_Swim_45min
-0.0595814	6.66123	0.495476	0.773493	ENSMUSG00000005580	Adcy9	vHC	Swim_45min	vHC_Swim_45min
-0.107028	6.91974	0.197074	0.535304	ENSMUSG00000005583	Mef2c	vHC	Swim_45min	vHC_Swim_45min
-0.0763607	6.22288	0.101152	0.416255	ENSMUSG00000005609	Ctr9	vHC	Swim_45min	vHC_Swim_45min
-0.13241	9.317	0.0170314	0.22545	ENSMUSG00000005610	Eif4g2	vHC	Swim_45min	vHC_Swim_45min
0.328306	1.80838	0.0785003	0.381102	ENSMUSG00000005611	Mrvi1	vHC	Swim_45min	vHC_Swim_45min
-0.114697	5.3854	0.0278636	0.263963	ENSMUSG00000005615	Pcyt1a	vHC	Swim_45min	vHC_Swim_45min
-0.112691	5.45751	0.0570108	0.343551	ENSMUSG00000005621	Zfp592	vHC	Swim_45min	vHC_Swim_45min
0.0709779	6.51346	0.29681	0.631456	ENSMUSG00000005625	Psmd4	vHC	Swim_45min	vHC_Swim_45min
0.268092	-0.878946	0.5284	0.796276	ENSMUSG00000005640	Insrr	vHC	Swim_45min	vHC_Swim_45min
-0.0387768	4.99619	0.572569	0.821592	ENSMUSG00000005656	Snx6	vHC	Swim_45min	vHC_Swim_45min
0.0579536	2.90788	0.669773	0.873795	ENSMUSG00000005667	Mthfd2	vHC	Swim_45min	vHC_Swim_45min
-0.0864533	7.48725	0.339308	0.666181	ENSMUSG00000005672	Kit	vHC	Swim_45min	vHC_Swim_45min
0.0523034	5.52585	0.441247	0.737687	ENSMUSG00000005674	Tomm40l	vHC	Swim_45min	vHC_Swim_45min
-0.629318	-0.331294	0.114753	0.438308	ENSMUSG00000005677	Nr1i3	vHC	Swim_45min	vHC_Swim_45min
-0.38214	-0.539068	0.165102	0.498666	ENSMUSG00000005681	Apoa2	vHC	Swim_45min	vHC_Swim_45min
-0.0287572	4.31687	0.775512	0.923062	ENSMUSG00000005682	Pan2	vHC	Swim_45min	vHC_Swim_45min
-0.00527743	8.32981	0.891323	0.968205	ENSMUSG00000005683	Cs	vHC	Swim_45min	vHC_Swim_45min
-0.0793941	4.76237	0.213104	0.551953	ENSMUSG00000005686	Ampd3	vHC	Swim_45min	vHC_Swim_45min
0.177464	4.866	0.0647881	0.356697	ENSMUSG00000005687	Bcas2	vHC	Swim_45min	vHC_Swim_45min
-0.121851	6.07434	0.0473104	0.322671	ENSMUSG00000005698	Ctcf	vHC	Swim_45min	vHC_Swim_45min
0.179845	4.20064	0.070073	0.366321	ENSMUSG00000005699	Pard6a	vHC	Swim_45min	vHC_Swim_45min
0.316948	-0.715041	0.335976	0.662972	ENSMUSG00000005705	Agrp	vHC	Swim_45min	vHC_Swim_45min
0.0569476	4.84747	0.501646	0.777191	ENSMUSG00000005716	Pvalb	vHC	Swim_45min	vHC_Swim_45min
-0.477384	1.71992	0.00633502	0.151235	ENSMUSG00000005718	Tfap4	vHC	Swim_45min	vHC_Swim_45min
0.0657697	5.21193	0.386471	0.697472	ENSMUSG00000005732	Ranbp1	vHC	Swim_45min	vHC_Swim_45min
0.741748	0.23212	0.216783	0.556451	ENSMUSG00000005763	Cd247	vHC	Swim_45min	vHC_Swim_45min
-0.0170666	3.87679	0.940032	0.983158	ENSMUSG00000005774	Rfx5	vHC	Swim_45min	vHC_Swim_45min
0.138671	5.9412	0.10759	0.425968	ENSMUSG00000005779	Psmb4	vHC	Swim_45min	vHC_Swim_45min
-0.114168	5.70877	0.230873	0.570226	ENSMUSG00000005802	Slc30a4	vHC	Swim_45min	vHC_Swim_45min
-0.16416	2.06156	0.320605	0.651438	ENSMUSG00000005803	Sqrdl	vHC	Swim_45min	vHC_Swim_45min
0.584022	1.34115	0.0149731	0.215088	ENSMUSG00000005804	Bloc1s6	vHC	Swim_45min	vHC_Swim_45min
-0.0673786	5.66599	0.195135	0.532869	ENSMUSG00000005813	Metap1	vHC	Swim_45min	vHC_Swim_45min
0.08093	4.74718	0.315122	0.646727	ENSMUSG00000005823	Gpr108	vHC	Swim_45min	vHC_Swim_45min
0.012999	5.61079	0.843228	0.949512	ENSMUSG00000005846	Rsl1d1	vHC	Swim_45min	vHC_Swim_45min
-0.326919	-0.985654	0.347198	0.67145	ENSMUSG00000005864	Cnga2	vHC	Swim_45min	vHC_Swim_45min
-0.168117	8.5957	0.0328198	0.280699	ENSMUSG00000005871	Apc	vHC	Swim_45min	vHC_Swim_45min
-0.014854	8.64134	0.709176	0.892916	ENSMUSG00000005873	Reep5	vHC	Swim_45min	vHC_Swim_45min
0.0842295	6.32349	0.17221	0.50736	ENSMUSG00000005881	Ergic3	vHC	Swim_45min	vHC_Swim_45min
-0.161122	4.44163	0.132093	0.460664	ENSMUSG00000005882	Uqcc1	vHC	Swim_45min	vHC_Swim_45min
-0.107658	6.82029	0.167016	0.500747	ENSMUSG00000005886	Ncoa2	vHC	Swim_45min	vHC_Swim_45min
-0.104438	6.98227	0.231908	0.571641	ENSMUSG00000005893	Nr2c2	vHC	Swim_45min	vHC_Swim_45min
-0.10098	3.65272	0.301575	0.635288	ENSMUSG00000005897	Nr2c1	vHC	Swim_45min	vHC_Swim_45min
-0.0728435	6.47757	0.135051	0.463981	ENSMUSG00000005899	Smpd4	vHC	Swim_45min	vHC_Swim_45min
-0.114191	4.93684	0.0537965	0.337034	ENSMUSG00000005907	Pex1	vHC	Swim_45min	vHC_Swim_45min
0.167992	1.68818	0.18483	0.522129	ENSMUSG00000005917	Otx1	vHC	Swim_45min	vHC_Swim_45min
-0.00947063	6.47169	0.848888	0.951839	ENSMUSG00000005936	Kctd20	vHC	Swim_45min	vHC_Swim_45min
-0.111109	4.44247	0.104063	0.420191	ENSMUSG00000005949	Ctns	vHC	Swim_45min	vHC_Swim_45min
0.0901924	2.49253	0.451602	0.742858	ENSMUSG00000005950	P2rx5	vHC	Swim_45min	vHC_Swim_45min
0.0582558	2.39399	0.680199	0.878619	ENSMUSG00000005951	Shpk	vHC	Swim_45min	vHC_Swim_45min
-0.109322	4.38296	0.298464	0.633167	ENSMUSG00000005958	Ephb3	vHC	Swim_45min	vHC_Swim_45min
0.0937762	2.22012	0.452142	0.74317	ENSMUSG00000005968	Tuft1	vHC	Swim_45min	vHC_Swim_45min
-0.0424733	3.387	0.757103	0.915247	ENSMUSG00000005973	Rcn1	vHC	Swim_45min	vHC_Swim_45min
-0.211158	-0.40109	0.420289	0.721586	ENSMUSG00000005980	Dnase1	vHC	Swim_45min	vHC_Swim_45min
0.0540547	6.24729	0.2958	0.630476	ENSMUSG00000005981	Trap1	vHC	Swim_45min	vHC_Swim_45min
0.554222	4.61726	0.0957406	0.409009	ENSMUSG00000005982	Naa60	vHC	Swim_45min	vHC_Swim_45min
0.104532	1.94269	0.527566	0.795989	ENSMUSG00000005983	RP23-312H15.5	vHC	Swim_45min	vHC_Swim_45min
0.16112	5.68259	0.0646382	0.356568	ENSMUSG00000005986	Ankrd13d	vHC	Swim_45min	vHC_Swim_45min
-0.156887	6.95175	0.0281505	0.264793	ENSMUSG00000006005	Tpr	vHC	Swim_45min	vHC_Swim_45min
-0.131706	5.68263	0.0714302	0.3683	ENSMUSG00000006010	AC121113.1	vHC	Swim_45min	vHC_Swim_45min
0.0994321	1.97426	0.751068	0.912358	ENSMUSG00000006014	Prg4	vHC	Swim_45min	vHC_Swim_45min
0.10135	3.43752	0.442041	0.738511	ENSMUSG00000006019	Dhx34	vHC	Swim_45min	vHC_Swim_45min
0.207507	4.03853	0.0101273	0.184793	ENSMUSG00000006021	Kptn	vHC	Swim_45min	vHC_Swim_45min
0.111847	7.65006	0.0713248	0.368263	ENSMUSG00000006024	Napa	vHC	Swim_45min	vHC_Swim_45min
0.143873	5.64227	0.00845874	0.17014	ENSMUSG00000006050	Sra1	vHC	Swim_45min	vHC_Swim_45min
0.0860301	7.51552	0.175969	0.510966	ENSMUSG00000006057	Atp5g1	vHC	Swim_45min	vHC_Swim_45min
0.110332	5.35304	0.11501	0.438498	ENSMUSG00000006058	Snf8	vHC	Swim_45min	vHC_Swim_45min
0.153869	5.4948	0.104022	0.420191	ENSMUSG00000006095	Tbcb	vHC	Swim_45min	vHC_Swim_45min
0.162074	5.52417	0.0752244	0.375931	ENSMUSG00000006127	Inpp5k	vHC	Swim_45min	vHC_Swim_45min
-0.168189	5.74765	0.00893902	0.174534	ENSMUSG00000006134	Crkl	vHC	Swim_45min	vHC_Swim_45min
-0.0328402	3.47637	0.879171	0.964622	ENSMUSG00000006154	Eps8l1	vHC	Swim_45min	vHC_Swim_45min
0.0195797	6.10049	0.719435	0.896862	ENSMUSG00000006169	Clint1	vHC	Swim_45min	vHC_Swim_45min
0.00190678	3.6859	0.996815	1	ENSMUSG00000006191	Cdkal1	vHC	Swim_45min	vHC_Swim_45min
0.504829	1.83338	0.65943	0.870343	ENSMUSG00000006205	Htra1	vHC	Swim_45min	vHC_Swim_45min
0.0638784	4.47764	0.542877	0.804019	ENSMUSG00000006215	Zbtb17	vHC	Swim_45min	vHC_Swim_45min
0.245685	1.16079	0.191913	0.530354	ENSMUSG00000006218	Fam131c	vHC	Swim_45min	vHC_Swim_45min
0.445241	0.698246	0.0239126	0.251838	ENSMUSG00000006219	Fblim1	vHC	Swim_45min	vHC_Swim_45min
0.0599905	2.44211	0.715696	0.894794	ENSMUSG00000006235	Epor	vHC	Swim_45min	vHC_Swim_45min
0.00285812	3.60203	0.988698	1	ENSMUSG00000006241	Ccdc159	vHC	Swim_45min	vHC_Swim_45min
-0.0903134	4.69769	0.246587	0.587135	ENSMUSG00000006262	Mob1b	vHC	Swim_45min	vHC_Swim_45min
-0.0193498	9.67309	0.605738	0.84056	ENSMUSG00000006273	Atp6v1b2	vHC	Swim_45min	vHC_Swim_45min
-0.00193976	6.13797	0.972671	0.996408	ENSMUSG00000006276	Eps15l1	vHC	Swim_45min	vHC_Swim_45min
-0.191163	2.40217	0.195873	0.533803	ENSMUSG00000006281	Tep1	vHC	Swim_45min	vHC_Swim_45min
0.0642503	5.4991	0.230552	0.570189	ENSMUSG00000006288	Ttc5	vHC	Swim_45min	vHC_Swim_45min
-0.0990033	3.92672	0.447671	0.740583	ENSMUSG00000006289	Osgep	vHC	Swim_45min	vHC_Swim_45min
0.120053	7.24706	0.0640056	0.356525	ENSMUSG00000006299	Aamp	vHC	Swim_45min	vHC_Swim_45min
-0.0141905	4.97082	0.829913	0.944692	ENSMUSG00000006301	Tmbim1	vHC	Swim_45min	vHC_Swim_45min
0.0340691	7.76169	0.567219	0.818597	ENSMUSG00000006304	Arpc2	vHC	Swim_45min	vHC_Swim_45min
0.0576032	6.44149	0.388777	0.698604	ENSMUSG00000006307	Kmt2b	vHC	Swim_45min	vHC_Swim_45min
-0.140406	0.520312	0.596042	0.835743	ENSMUSG00000006310	Zbtb32	vHC	Swim_45min	vHC_Swim_45min
0.182618	0.0798015	0.343313	0.669803	ENSMUSG00000006313	Upk1a	vHC	Swim_45min	vHC_Swim_45min
0.133511	5.59019	0.0680146	0.362573	ENSMUSG00000006315	Tmem147	vHC	Swim_45min	vHC_Swim_45min
0.157719	7.3803	0.0472425	0.322671	ENSMUSG00000006333	Rps9	vHC	Swim_45min	vHC_Swim_45min
0.220673	4.03518	0.0225766	0.245431	ENSMUSG00000006335	Tfpt	vHC	Swim_45min	vHC_Swim_45min
0.140719	1.76352	0.480029	0.763876	ENSMUSG00000006342	Susd2	vHC	Swim_45min	vHC_Swim_45min
0.00160312	0.627294	1	1	ENSMUSG00000006344	Ggt5	vHC	Swim_45min	vHC_Swim_45min
0.267362	0.802799	0.262347	0.602597	ENSMUSG00000006345	Ggt1	vHC	Swim_45min	vHC_Swim_45min
0.213211	5.92927	0.0426493	0.311453	ENSMUSG00000006356	Crip2	vHC	Swim_45min	vHC_Swim_45min
0.414263	1.97143	0.0251741	0.255512	ENSMUSG00000006360	Crip1	vHC	Swim_45min	vHC_Swim_45min
0.0385157	5.59726	0.604309	0.839708	ENSMUSG00000006362	Cbfa2t3	vHC	Swim_45min	vHC_Swim_45min
0.242987	4.28059	0.0790714	0.381189	ENSMUSG00000006369	Fbln1	vHC	Swim_45min	vHC_Swim_45min
0.0625066	7.80933	0.204451	0.542762	ENSMUSG00000006373	Pgrmc1	vHC	Swim_45min	vHC_Swim_45min
0.140639	3.03881	0.163905	0.496974	ENSMUSG00000006378	Gcat	vHC	Swim_45min	vHC_Swim_45min
-0.0420771	4.10438	0.522922	0.792447	ENSMUSG00000006386	Tek	vHC	Swim_45min	vHC_Swim_45min
0.0187861	4.07564	0.800708	0.93285	ENSMUSG00000006390	Elovl1	vHC	Swim_45min	vHC_Swim_45min
0.0385619	4.37398	0.533429	0.798341	ENSMUSG00000006392	Med8	vHC	Swim_45min	vHC_Swim_45min
-0.118759	-0.886286	0.8095	0.936256	ENSMUSG00000006398	Cdc20	vHC	Swim_45min	vHC_Swim_45min
-0.1009	4.45305	0.209447	0.548434	ENSMUSG00000006403	Adamts4	vHC	Swim_45min	vHC_Swim_45min
0.20112	3.05261	0.0422284	0.310332	ENSMUSG00000006411	Pvrl4	vHC	Swim_45min	vHC_Swim_45min
0.0636026	5.71588	0.413126	0.715438	ENSMUSG00000006412	Pfdn2	vHC	Swim_45min	vHC_Swim_45min
0.300361	3.42443	0.145517	0.474065	ENSMUSG00000006418	Rnf114	vHC	Swim_45min	vHC_Swim_45min
-0.108585	5.55274	0.0980335	0.412335	ENSMUSG00000006423	RP23-286I5.3	vHC	Swim_45min	vHC_Swim_45min
0.12834	7.55224	0.0354186	0.290374	ENSMUSG00000006435	Neurl1a	vHC	Swim_45min	vHC_Swim_45min
0.0984193	5.56826	0.234723	0.574667	ENSMUSG00000006442	Srm	vHC	Swim_45min	vHC_Swim_45min
1.02365	0.943774	3.74723e-08	1.15844e-05	ENSMUSG00000006445	Epha2	vHC	Swim_45min	vHC_Swim_45min
-0.023825	5.06449	0.783849	0.926516	ENSMUSG00000006456	Rbm14	vHC	Swim_45min	vHC_Swim_45min
-0.317931	0.110282	0.293403	0.628682	ENSMUSG00000006457	Actn3	vHC	Swim_45min	vHC_Swim_45min
0.0142022	3.08904	0.966634	0.993866	ENSMUSG00000006463	Zdhhc24	vHC	Swim_45min	vHC_Swim_45min
-0.0192031	6.25242	0.700939	0.888994	ENSMUSG00000006464	Bbs1	vHC	Swim_45min	vHC_Swim_45min
-0.0156521	5.20483	0.832633	0.945473	ENSMUSG00000006471	Ndor1	vHC	Swim_45min	vHC_Swim_45min
0.0967548	9.66882	0.151205	0.481591	ENSMUSG00000006476	Nsmf	vHC	Swim_45min	vHC_Swim_45min
-0.0901546	6.01771	0.111924	0.435423	ENSMUSG00000006494	Pdk1	vHC	Swim_45min	vHC_Swim_45min
0.0971569	4.9585	0.307012	0.639614	ENSMUSG00000006498	Ptbp1	vHC	Swim_45min	vHC_Swim_45min
0.0946241	3.96961	0.37386	0.690779	ENSMUSG00000006517	Mvd	vHC	Swim_45min	vHC_Swim_45min
0.0755639	1.9226	0.652365	0.865534	ENSMUSG00000006519	Cyba	vHC	Swim_45min	vHC_Swim_45min
0.0975009	4.14618	0.498001	0.775185	ENSMUSG00000006522	Itih3	vHC	Swim_45min	vHC_Swim_45min
-0.0419323	4.47333	0.711529	0.89354	ENSMUSG00000006526	Tmem110	vHC	Swim_45min	vHC_Swim_45min
-0.0610897	5.37177	0.370399	0.687316	ENSMUSG00000006527	Sfmbt1	vHC	Swim_45min	vHC_Swim_45min
0.141348	2.42152	0.204325	0.542762	ENSMUSG00000006567	Atp7b	vHC	Swim_45min	vHC_Swim_45min
0.128181	8.09344	0.0806396	0.383384	ENSMUSG00000006575	Rundc3a	vHC	Swim_45min	vHC_Swim_45min
0.0820198	5.17052	0.278872	0.6161	ENSMUSG00000006576	Slc4a3	vHC	Swim_45min	vHC_Swim_45min
-0.226185	4.93413	0.00275898	0.0928356	ENSMUSG00000006586	Runx1t1	vHC	Swim_45min	vHC_Swim_45min
0.114421	4.54004	0.27824	0.615412	ENSMUSG00000006589	Aprt	vHC	Swim_45min	vHC_Swim_45min
-0.0829144	5.26886	0.176201	0.510972	ENSMUSG00000006599	Gtf2h1	vHC	Swim_45min	vHC_Swim_45min
0.130197	2.41552	0.281558	0.618104	ENSMUSG00000006611	Hfe	vHC	Swim_45min	vHC_Swim_45min
-0.000939597	4.68548	1	1	ENSMUSG00000006641	Slc5a6	vHC	Swim_45min	vHC_Swim_45min
0.051318	1.58901	0.789147	0.92857	ENSMUSG00000006649	Nphs1	vHC	Swim_45min	vHC_Swim_45min
0.143759	10.1672	0.0273341	0.262757	ENSMUSG00000006651	Aplp1	vHC	Swim_45min	vHC_Swim_45min
-0.00554963	6.55379	0.906024	0.972407	ENSMUSG00000006673	Qrich1	vHC	Swim_45min	vHC_Swim_45min
0.176378	6.22795	0.0557951	0.340858	ENSMUSG00000006675	P4htm	vHC	Swim_45min	vHC_Swim_45min
0.096943	7.56642	0.0949925	0.407868	ENSMUSG00000006676	Usp19	vHC	Swim_45min	vHC_Swim_45min
-0.0490504	2.64997	0.749943	0.911492	ENSMUSG00000006678	Pola1	vHC	Swim_45min	vHC_Swim_45min
-0.0451901	7.99867	0.398742	0.705993	ENSMUSG00000006699	Cdc42	vHC	Swim_45min	vHC_Swim_45min
-0.00981542	4.21475	0.890527	0.967823	ENSMUSG00000006705	Pknox1	vHC	Swim_45min	vHC_Swim_45min
-0.101853	5.8287	0.0860733	0.392473	ENSMUSG00000006711	RP23-92G13.7	vHC	Swim_45min	vHC_Swim_45min
-0.272635	0.855814	0.122192	0.446377	ENSMUSG00000006715	Gmnn	vHC	Swim_45min	vHC_Swim_45min
-0.000685419	5.74894	0.96809	0.99451	ENSMUSG00000006717	Acot13	vHC	Swim_45min	vHC_Swim_45min
0.0700968	1.63493	0.665172	0.872522	ENSMUSG00000006720	Zfp184	vHC	Swim_45min	vHC_Swim_45min
0.147606	4.72747	0.253558	0.593073	ENSMUSG00000006728	Cdk4	vHC	Swim_45min	vHC_Swim_45min
0.145504	6.67509	0.0542984	0.337182	ENSMUSG00000006731	B4galnt1	vHC	Swim_45min	vHC_Swim_45min
0.0488315	3.84841	0.567134	0.818597	ENSMUSG00000006732	Mettl1	vHC	Swim_45min	vHC_Swim_45min
-0.0528322	5.60529	0.341337	0.668395	ENSMUSG00000006736	Tspan31	vHC	Swim_45min	vHC_Swim_45min
-0.114296	7.75674	0.0461089	0.320925	ENSMUSG00000006740	Kif5b	vHC	Swim_45min	vHC_Swim_45min
-0.110506	3.1236	0.221568	0.561353	ENSMUSG00000006763	Saal1	vHC	Swim_45min	vHC_Swim_45min
-0.248552	0.10437	0.260193	0.60058	ENSMUSG00000006764	Tph2	vHC	Swim_45min	vHC_Swim_45min
0.130434	7.32164	0.100177	0.414738	ENSMUSG00000006782	Cnp	vHC	Swim_45min	vHC_Swim_45min
0.314929	0.543081	0.227624	0.567618	ENSMUSG00000006784	Ttc25	vHC	Swim_45min	vHC_Swim_45min
0.0300185	7.53163	0.532577	0.797757	ENSMUSG00000006800	Sulf2	vHC	Swim_45min	vHC_Swim_45min
-0.078822	7.04396	0.0730514	0.371058	ENSMUSG00000006818	Sod2	vHC	Swim_45min	vHC_Swim_45min
-0.0529013	3.56641	0.432472	0.731251	ENSMUSG00000006850	Tmco6	vHC	Swim_45min	vHC_Swim_45min
-0.0328061	5.04674	0.61969	0.848457	ENSMUSG00000006906	Stambp	vHC	Swim_45min	vHC_Swim_45min
-0.0316034	6.86166	0.479567	0.763632	ENSMUSG00000006920	Ezh1	vHC	Swim_45min	vHC_Swim_45min
0.113722	8.18727	0.0903449	0.399017	ENSMUSG00000006930	Hap1	vHC	Swim_45min	vHC_Swim_45min
0.0788557	3.33727	0.447198	0.740556	ENSMUSG00000006931	P3h4	vHC	Swim_45min	vHC_Swim_45min
-0.0594927	8.83357	0.275122	0.613039	ENSMUSG00000006932	Ctnnb1	vHC	Swim_45min	vHC_Swim_45min
0.00566075	6.50871	0.938758	0.982585	ENSMUSG00000006941	Eif1b	vHC	Swim_45min	vHC_Swim_45min
0.205083	6.39057	0.0651629	0.356761	ENSMUSG00000006958	Chrd	vHC	Swim_45min	vHC_Swim_45min
-0.00571355	7.99822	0.891409	0.968205	ENSMUSG00000006998	Psmd2	vHC	Swim_45min	vHC_Swim_45min
0.0700097	7.42787	0.288352	0.625106	ENSMUSG00000007021	Syngr3	vHC	Swim_45min	vHC_Swim_45min
0.37198	4.91562	0.0212188	0.241894	ENSMUSG00000007029	Vars	vHC	Swim_45min	vHC_Swim_45min
-0.0886023	2.70808	0.543518	0.804675	ENSMUSG00000007033	Hspa1l	vHC	Swim_45min	vHC_Swim_45min
0.114518	5.95816	0.114559	0.438308	ENSMUSG00000007036	Abhd16a	vHC	Swim_45min	vHC_Swim_45min
0.0900942	5.5164	0.278166	0.615409	ENSMUSG00000007038	Neu1	vHC	Swim_45min	vHC_Swim_45min
0.252508	2.83487	0.0878722	0.395144	ENSMUSG00000007039	Ddah2	vHC	Swim_45min	vHC_Swim_45min
0.15905	2.8731	0.227171	0.567222	ENSMUSG00000007041	Clic1	vHC	Swim_45min	vHC_Swim_45min
0.177685	1.51071	0.606994	0.841557	ENSMUSG00000007050	Lsm2	vHC	Swim_45min	vHC_Swim_45min
0.0681586	0.784991	0.788918	0.92857	ENSMUSG00000007080	Pole	vHC	Swim_45min	vHC_Swim_45min
0.0523317	10.3017	0.242781	0.582761	ENSMUSG00000007097	Atp1a2	vHC	Swim_45min	vHC_Swim_45min
0.114051	6.84335	0.150028	0.479694	ENSMUSG00000007207	Stx1a	vHC	Swim_45min	vHC_Swim_45min
0.191496	2.72937	0.120776	0.444064	ENSMUSG00000007216	Zfp775	vHC	Swim_45min	vHC_Swim_45min
-0.206329	0.239057	0.591926	0.833515	ENSMUSG00000007279	Scube2	vHC	Swim_45min	vHC_Swim_45min
0.00539289	5.34613	0.965863	0.993446	ENSMUSG00000007338	Mrpl49	vHC	Swim_45min	vHC_Swim_45min
-0.574631	-0.660907	0.054101	0.337034	ENSMUSG00000007379	Dennd2c	vHC	Swim_45min	vHC_Swim_45min
0.0335134	6.27409	0.481636	0.765075	ENSMUSG00000007411	Mark3	vHC	Swim_45min	vHC_Swim_45min
0.000230851	5.63574	0.98212	0.999049	ENSMUSG00000007415	Gatad1	vHC	Swim_45min	vHC_Swim_45min
-0.0907928	2.83832	0.651846	0.865534	ENSMUSG00000007440	Pcdha10	vHC	Swim_45min	vHC_Swim_45min
-0.0354431	6.68827	0.423655	0.724015	ENSMUSG00000007458	M6pr	vHC	Swim_45min	vHC_Swim_45min
0.250285	5.30396	0.000128827	0.0124963	ENSMUSG00000007476	Lrrc8a	vHC	Swim_45min	vHC_Swim_45min
0.0518173	9.44287	0.242459	0.582553	ENSMUSG00000007564	Ppp2r1a	vHC	Swim_45min	vHC_Swim_45min
0.25067	3.44588	0.00549328	0.137927	ENSMUSG00000007570	Fance	vHC	Swim_45min	vHC_Swim_45min
0.0662673	3.43183	0.413912	0.716273	ENSMUSG00000007589	Tinf2	vHC	Swim_45min	vHC_Swim_45min
-0.089204	-0.593586	0.801637	0.93326	ENSMUSG00000007591	Tssk4	vHC	Swim_45min	vHC_Swim_45min
-0.0142335	7.09559	0.771529	0.921095	ENSMUSG00000007594	Hapln4	vHC	Swim_45min	vHC_Swim_45min
0.21399	6.25172	0.0538881	0.337034	ENSMUSG00000007603	Dus3l	vHC	Swim_45min	vHC_Swim_45min
0.558625	1.62097	0.0466642	0.321322	ENSMUSG00000007610	Gtpbp3	vHC	Swim_45min	vHC_Swim_45min
-0.0285299	4.67821	0.753295	0.913024	ENSMUSG00000007613	Tgfbr1	vHC	Swim_45min	vHC_Swim_45min
-0.100946	6.74858	0.117516	0.442145	ENSMUSG00000007617	Homer1	vHC	Swim_45min	vHC_Swim_45min
-0.0490426	1.52966	0.884251	0.96596	ENSMUSG00000007646	Rad51c	vHC	Swim_45min	vHC_Swim_45min
-0.202211	6.71579	0.136493	0.465293	ENSMUSG00000007653	Gabrb2	vHC	Swim_45min	vHC_Swim_45min
-0.116667	3.46301	0.201519	0.538898	ENSMUSG00000007655	Cav1	vHC	Swim_45min	vHC_Swim_45min
-0.115666	6.14446	0.054191	0.337034	ENSMUSG00000007656	Arpp19	vHC	Swim_45min	vHC_Swim_45min
0.140603	6.54666	0.0232959	0.248602	ENSMUSG00000007659	Bcl2l1	vHC	Swim_45min	vHC_Swim_45min
0.0392443	6.69707	0.549147	0.807866	ENSMUSG00000007670	Khsrp	vHC	Swim_45min	vHC_Swim_45min
0.405676	5.88586	8.92642e-10	4.13935e-07	ENSMUSG00000007682	Dio2	vHC	Swim_45min	vHC_Swim_45min
0.252067	5.74043	0.0893621	0.397376	ENSMUSG00000007721	Ccdc124	vHC	Swim_45min	vHC_Swim_45min
-0.0505373	6.72736	0.23942	0.579588	ENSMUSG00000007739	Cct4	vHC	Swim_45min	vHC_Swim_45min
0.0510712	3.62694	0.561251	0.815391	ENSMUSG00000007777	RP23-79E13.7	vHC	Swim_45min	vHC_Swim_45min
0.159327	7.13305	0.0104483	0.18725	ENSMUSG00000007783	Cpt1c	vHC	Swim_45min	vHC_Swim_45min
-0.0325319	-0.253198	0.962833	0.991443	ENSMUSG00000007805	Twist2	vHC	Swim_45min	vHC_Swim_45min
-0.147108	5.03536	0.0640575	0.356525	ENSMUSG00000007812	Zfp655	vHC	Swim_45min	vHC_Swim_45min
-0.0176341	6.97691	0.723989	0.898418	ENSMUSG00000007815	Rhoa	vHC	Swim_45min	vHC_Swim_45min
-0.00197858	7.36373	0.980049	0.998897	ENSMUSG00000007817	Zmiz1	vHC	Swim_45min	vHC_Swim_45min
-0.161897	4.49608	0.0352776	0.290243	ENSMUSG00000007827	Ankrd26	vHC	Swim_45min	vHC_Swim_45min
0.262259	2.22615	0.242694	0.582749	ENSMUSG00000007833	Aldh16a1	vHC	Swim_45min	vHC_Swim_45min
0.173601	6.13998	0.00648874	0.151874	ENSMUSG00000007836	Hnrnpa0	vHC	Swim_45min	vHC_Swim_45min
0.0179888	2.09681	0.885133	0.966411	ENSMUSG00000007837	Prrg2	vHC	Swim_45min	vHC_Swim_45min
-0.0038898	7.04155	0.94179	0.983963	ENSMUSG00000007850	Hnrnph1	vHC	Swim_45min	vHC_Swim_45min
-0.069082	2.28374	0.876217	0.962982	ENSMUSG00000007867	Ift43	vHC	Swim_45min	vHC_Swim_45min
0.105423	4.67883	0.486809	0.767971	ENSMUSG00000007872	Id3	vHC	Swim_45min	vHC_Swim_45min
0.238785	-0.186388	0.479962	0.763852	ENSMUSG00000007877	Tcap	vHC	Swim_45min	vHC_Swim_45min
-0.0431829	7.3578	0.434516	0.733286	ENSMUSG00000007880	Arid1a	vHC	Swim_45min	vHC_Swim_45min
0.0218622	4.54893	0.849184	0.951867	ENSMUSG00000007888	Crlf1	vHC	Swim_45min	vHC_Swim_45min
0.0653046	8.49444	0.228442	0.568232	ENSMUSG00000007891	Ctsd	vHC	Swim_45min	vHC_Swim_45min
0.331041	7.75244	0.0189515	0.234141	ENSMUSG00000007892	Rplp1	vHC	Swim_45min	vHC_Swim_45min
-0.156547	4.06962	0.0712909	0.368263	ENSMUSG00000007908	Hmgcll1	vHC	Swim_45min	vHC_Swim_45min
0.182022	5.57835	0.185935	0.523338	ENSMUSG00000007944	Ttc9b	vHC	Swim_45min	vHC_Swim_45min
0.253103	7.50954	0.130181	0.457872	ENSMUSG00000007950	Abhd8	vHC	Swim_45min	vHC_Swim_45min
-0.00669779	5.57532	0.882483	0.965434	ENSMUSG00000007987	Ift22	vHC	Swim_45min	vHC_Swim_45min
-0.141548	6.39017	0.1024	0.418842	ENSMUSG00000007989	Fzd3	vHC	Swim_45min	vHC_Swim_45min
0.115618	5.97095	0.236144	0.576187	ENSMUSG00000008035	Mid1ip1	vHC	Swim_45min	vHC_Swim_45min
0.289964	6.55532	0.0380986	0.299441	ENSMUSG00000008036	Ap2s1	vHC	Swim_45min	vHC_Swim_45min
-0.00351251	4.20399	0.972917	0.996408	ENSMUSG00000008090	Fgfrl1	vHC	Swim_45min	vHC_Swim_45min
0.200338	1.53516	0.172291	0.50736	ENSMUSG00000008129	AC159266.3	vHC	Swim_45min	vHC_Swim_45min
0.127823	4.54295	0.0715101	0.3683	ENSMUSG00000008136	Fhl2	vHC	Swim_45min	vHC_Swim_45min
0.192519	7.42409	0.0703413	0.366737	ENSMUSG00000008140	Emc10	vHC	Swim_45min	vHC_Swim_45min
0.038839	8.76029	0.391356	0.70027	ENSMUSG00000008153	Clstn3	vHC	Swim_45min	vHC_Swim_45min
0.17273	2.741	0.484183	0.766672	ENSMUSG00000008167	Fbxw9	vHC	Swim_45min	vHC_Swim_45min
-0.0252825	5.73877	0.650319	0.86509	ENSMUSG00000008200	Fnbp4	vHC	Swim_45min	vHC_Swim_45min
-0.0409974	5.52703	0.594916	0.83497	ENSMUSG00000008206	Cers4	vHC	Swim_45min	vHC_Swim_45min
-0.126687	4.99088	0.062801	0.354778	ENSMUSG00000008226	Scrn3	vHC	Swim_45min	vHC_Swim_45min
-0.00150266	5.21424	0.951056	0.986942	ENSMUSG00000008301	Phax	vHC	Swim_45min	vHC_Swim_45min
0.110784	5.30259	0.135921	0.464774	ENSMUSG00000008305	Tle1	vHC	Swim_45min	vHC_Swim_45min
-0.993741	-1.08442	0.0859242	0.392222	ENSMUSG00000008307	AC090443.3	vHC	Swim_45min	vHC_Swim_45min
0.124546	3.63594	0.148416	0.477272	ENSMUSG00000008318	Relt	vHC	Swim_45min	vHC_Swim_45min
-0.272369	2.72718	0.609185	0.842959	ENSMUSG00000008333	Snrpb2	vHC	Swim_45min	vHC_Swim_45min
0.0841434	9.98604	0.187891	0.525722	ENSMUSG00000008348	Ubc	vHC	Swim_45min	vHC_Swim_45min
0.086145	4.88298	0.203491	0.541245	ENSMUSG00000008373	Prpf31	vHC	Swim_45min	vHC_Swim_45min
0.480071	2.58488	0.000886456	0.048719	ENSMUSG00000008384	Sertad1	vHC	Swim_45min	vHC_Swim_45min
0.142052	5.49524	0.031644	0.277194	ENSMUSG00000008393	Carhsp1	vHC	Swim_45min	vHC_Swim_45min
0.126598	2.94705	0.253497	0.593073	ENSMUSG00000008398	Elk3	vHC	Swim_45min	vHC_Swim_45min
-0.176465	5.17834	0.000797962	0.0462537	ENSMUSG00000008429	Herpud2	vHC	Swim_45min	vHC_Swim_45min
-0.109241	4.8946	0.0850648	0.391366	ENSMUSG00000008435	Rdh13	vHC	Swim_45min	vHC_Swim_45min
0.0397668	0.311862	0.856339	0.955071	ENSMUSG00000008438	Adam21	vHC	Swim_45min	vHC_Swim_45min
0.0463889	5.05019	0.667596	0.872914	ENSMUSG00000008450	Nutf2	vHC	Swim_45min	vHC_Swim_45min
0.0345912	7.09524	0.556842	0.812771	ENSMUSG00000008475	Arpc5	vHC	Swim_45min	vHC_Swim_45min
-0.133589	6.26687	0.092078	0.40234	ENSMUSG00000008489	Elavl2	vHC	Swim_45min	vHC_Swim_45min
-0.00163884	3.81435	0.969384	0.995122	ENSMUSG00000008496	Pou2f2	vHC	Swim_45min	vHC_Swim_45min
0.010115	2.55638	0.971865	0.996304	ENSMUSG00000008540	Mgst1	vHC	Swim_45min	vHC_Swim_45min
-0.104964	7.44958	0.116599	0.441002	ENSMUSG00000008575	Nfib	vHC	Swim_45min	vHC_Swim_45min
0.0170056	7.07474	0.717813	0.895725	ENSMUSG00000008604	Ubqln4	vHC	Swim_45min	vHC_Swim_45min
-0.0571245	8.03574	0.230047	0.56999	ENSMUSG00000008658	Rbfox1	vHC	Swim_45min	vHC_Swim_45min
0.0558716	6.72774	0.366496	0.685	ENSMUSG00000008668	Rps18	vHC	Swim_45min	vHC_Swim_45min
0.0492039	7.88179	0.37974	0.693319	ENSMUSG00000008682	Rpl10	vHC	Swim_45min	vHC_Swim_45min
-0.0220159	7.40607	0.653529	0.866332	ENSMUSG00000008683	Rps15a	vHC	Swim_45min	vHC_Swim_45min
-0.00364314	6.56959	0.943783	0.984645	ENSMUSG00000008690	Ncaph2	vHC	Swim_45min	vHC_Swim_45min
-0.0471646	7.25792	0.41801	0.719505	ENSMUSG00000008730	Hipk1	vHC	Swim_45min	vHC_Swim_45min
-0.0215972	7.45726	0.634111	0.855485	ENSMUSG00000008734	Gprc5b	vHC	Swim_45min	vHC_Swim_45min
-0.090984	6.84705	0.213165	0.551953	ENSMUSG00000008763	Man1a2	vHC	Swim_45min	vHC_Swim_45min
0.116126	3.2773	0.353947	0.677053	ENSMUSG00000008822	Acyp1	vHC	Swim_45min	vHC_Swim_45min
0.312376	0.965829	0.0754102	0.376111	ENSMUSG00000008845	Cd163	vHC	Swim_45min	vHC_Swim_45min
0.217259	6.60225	0.0957724	0.409009	ENSMUSG00000008855	Hdac5	vHC	Swim_45min	vHC_Swim_45min
-0.0745836	5.70534	0.133338	0.462176	ENSMUSG00000008859	Rala	vHC	Swim_45min	vHC_Swim_45min
-0.0344969	7.14006	0.527232	0.79589	ENSMUSG00000008892	Vdac3	vHC	Swim_45min	vHC_Swim_45min
0.221322	4.167	0.0222548	0.244079	ENSMUSG00000008958	Vps72	vHC	Swim_45min	vHC_Swim_45min
-0.232854	4.7929	0.000715056	0.0437976	ENSMUSG00000008976	Gabpa	vHC	Swim_45min	vHC_Swim_45min
0.195328	3.44587	0.305383	0.63888	ENSMUSG00000008999	Bmp7	vHC	Swim_45min	vHC_Swim_45min
0.0287358	7.4728	0.653955	0.866616	ENSMUSG00000009013	Dynll1	vHC	Swim_45min	vHC_Swim_45min
-0.0732576	4.41572	0.303368	0.637181	ENSMUSG00000009030	Pdcl	vHC	Swim_45min	vHC_Swim_45min
0.110972	6.09569	0.132714	0.462009	ENSMUSG00000009035	Tmem184b	vHC	Swim_45min	vHC_Swim_45min
0.0201086	7.18695	0.623127	0.850018	ENSMUSG00000009073	Nf2	vHC	Swim_45min	vHC_Swim_45min
0.102789	8.04178	0.105801	0.4228	ENSMUSG00000009075	Cabp7	vHC	Swim_45min	vHC_Swim_45min
0.234643	3.5283	0.0419581	0.310036	ENSMUSG00000009076	Zmat5	vHC	Swim_45min	vHC_Swim_45min
0.0277259	7.61675	0.566716	0.818597	ENSMUSG00000009079	Ewsr1	vHC	Swim_45min	vHC_Swim_45min
0.0577687	7.87955	0.192897	0.530653	ENSMUSG00000009090	Ap1b1	vHC	Swim_45min	vHC_Swim_45min
-0.000356925	0.619286	0.975407	0.996974	ENSMUSG00000009092	Derl3	vHC	Swim_45min	vHC_Swim_45min
0.201596	0.504283	0.455439	0.745765	ENSMUSG00000009097	Tbx1	vHC	Swim_45min	vHC_Swim_45min
-0.043725	6.01772	0.430443	0.7291	ENSMUSG00000009112	Bcl2l13	vHC	Swim_45min	vHC_Swim_45min
-0.0307059	0.445089	0.922153	0.977559	ENSMUSG00000009145	Dqx1	vHC	Swim_45min	vHC_Swim_45min
-0.304227	4.30783	0.00015717	0.014221	ENSMUSG00000009207	Lnpk	vHC	Swim_45min	vHC_Swim_45min
0.428796	-0.54692	0.131377	0.459598	ENSMUSG00000009214	Tmem8c	vHC	Swim_45min	vHC_Swim_45min
0.00196229	7.08049	0.981006	0.999049	ENSMUSG00000009216	Fam163b	vHC	Swim_45min	vHC_Swim_45min
0.184019	2.80158	0.193583	0.531171	ENSMUSG00000009281	Rarres2	vHC	Swim_45min	vHC_Swim_45min
0.0948159	5.8987	0.0449376	0.317689	ENSMUSG00000009291	Pttg1ip	vHC	Swim_45min	vHC_Swim_45min
-0.0324226	2.98636	0.884869	0.966201	ENSMUSG00000009292	Trpm2	vHC	Swim_45min	vHC_Swim_45min
0.119382	6.20099	0.0688676	0.364202	ENSMUSG00000009293	Ube2g2	vHC	Swim_45min	vHC_Swim_45min
-0.305632	-0.940635	0.426501	0.72602	ENSMUSG00000009350	Mpo	vHC	Swim_45min	vHC_Swim_45min
-0.183749	-0.680536	0.538272	0.800886	ENSMUSG00000009356	Lpo	vHC	Swim_45min	vHC_Swim_45min
-0.00154155	3.02084	0.954338	0.988167	ENSMUSG00000009376	Met	vHC	Swim_45min	vHC_Swim_45min
0.118889	1.59846	0.519347	0.790594	ENSMUSG00000009378	Slc16a12	vHC	Swim_45min	vHC_Swim_45min
0.131139	7.72083	0.131051	0.459191	ENSMUSG00000009394	Syn2	vHC	Swim_45min	vHC_Swim_45min
-0.0721038	6.73178	0.301993	0.635646	ENSMUSG00000009406	Elk1	vHC	Swim_45min	vHC_Swim_45min
-0.0520327	7.97399	0.445803	0.740046	ENSMUSG00000009418	Nav1	vHC	Swim_45min	vHC_Swim_45min
-0.14422	6.0117	0.0965639	0.40953	ENSMUSG00000009470	Tnpo1	vHC	Swim_45min	vHC_Swim_45min
-0.0867744	6.02842	0.383018	0.695497	ENSMUSG00000009535	Rnmt	vHC	Swim_45min	vHC_Swim_45min
0.576497	-0.26163	0.0324425	0.279109	ENSMUSG00000009545	Kcnq1	vHC	Swim_45min	vHC_Swim_45min
0.0967062	5.93094	0.36475	0.683378	ENSMUSG00000009549	Srp14	vHC	Swim_45min	vHC_Swim_45min
-0.0908252	0.128831	0.721462	0.897421	ENSMUSG00000009551	RP23-17P12.8	vHC	Swim_45min	vHC_Swim_45min
0.102796	6.37486	0.100292	0.414898	ENSMUSG00000009555	Cdk9	vHC	Swim_45min	vHC_Swim_45min
0.135085	4.26906	0.218433	0.558465	ENSMUSG00000009563	Tor2a	vHC	Swim_45min	vHC_Swim_45min
0.241378	2.91272	0.108378	0.427168	ENSMUSG00000009566	Fpgs	vHC	Swim_45min	vHC_Swim_45min
-0.0657947	8.04061	0.34915	0.673128	ENSMUSG00000009569	Mkl2	vHC	Swim_45min	vHC_Swim_45min
-0.118773	8.01792	0.0507205	0.329817	ENSMUSG00000009575	Cbx5	vHC	Swim_45min	vHC_Swim_45min
-0.200488	0.642343	0.38118	0.694199	ENSMUSG00000009585	Apobec3	vHC	Swim_45min	vHC_Swim_45min
0.108963	3.49097	0.257834	0.597786	ENSMUSG00000009614	Sardh	vHC	Swim_45min	vHC_Swim_45min
0.13491	3.73752	0.365561	0.684047	ENSMUSG00000009621	Vav2	vHC	Swim_45min	vHC_Swim_45min
0.0383103	0.043937	0.821497	0.941163	ENSMUSG00000009628	Tex15	vHC	Swim_45min	vHC_Swim_45min
-0.0361956	6.63921	0.448182	0.740681	ENSMUSG00000009630	Ppp2cb	vHC	Swim_45min	vHC_Swim_45min
-0.0975768	2.0529	0.512875	0.784674	ENSMUSG00000009633	G0s2	vHC	Swim_45min	vHC_Swim_45min
0.118927	4.34998	0.265311	0.604618	ENSMUSG00000009640	Dmap1	vHC	Swim_45min	vHC_Swim_45min
0.0503663	5.37368	0.352154	0.675406	ENSMUSG00000009647	Mcu	vHC	Swim_45min	vHC_Swim_45min
0.0176689	7.55847	0.725796	0.8993	ENSMUSG00000009681	Bcr	vHC	Swim_45min	vHC_Swim_45min
0.0553373	3.69286	0.607661	0.842079	ENSMUSG00000009687	Fxyd5	vHC	Swim_45min	vHC_Swim_45min
0.0205753	4.17958	0.765402	0.919025	ENSMUSG00000009731	Kcnd1	vHC	Swim_45min	vHC_Swim_45min
0.0169422	4.91343	0.834131	0.946503	ENSMUSG00000009733	Tfcp2	vHC	Swim_45min	vHC_Swim_45min
-0.341936	0.0531425	0.120006	0.443197	ENSMUSG00000009734	Pou6f2	vHC	Swim_45min	vHC_Swim_45min
0.323686	5.97581	0.180553	0.517125	ENSMUSG00000009739	Pou6f1	vHC	Swim_45min	vHC_Swim_45min
0.00411925	5.44473	0.963904	0.992142	ENSMUSG00000009741	Ubp1	vHC	Swim_45min	vHC_Swim_45min
0.363974	0.837079	0.0667527	0.360459	ENSMUSG00000009772	Nuak2	vHC	Swim_45min	vHC_Swim_45min
-0.129356	5.12202	0.051676	0.332087	ENSMUSG00000009828	Ick	vHC	Swim_45min	vHC_Swim_45min
0.0941256	6.7968	0.105878	0.4228	ENSMUSG00000009863	Sdhb	vHC	Swim_45min	vHC_Swim_45min
0.0362709	0.140525	0.944902	0.984964	ENSMUSG00000009876	Cox4i2	vHC	Swim_45min	vHC_Swim_45min
0.0529102	8.57815	0.21717	0.556968	ENSMUSG00000009894	Snap47	vHC	Swim_45min	vHC_Swim_45min
-0.0501435	5.24499	0.403587	0.708317	ENSMUSG00000009905	Kdsr	vHC	Swim_45min	vHC_Swim_45min
-0.0331207	5.29451	0.579612	0.826212	ENSMUSG00000009907	Vps4b	vHC	Swim_45min	vHC_Swim_45min
0.0924231	6.64354	0.320565	0.651438	ENSMUSG00000009927	Rps25	vHC	Swim_45min	vHC_Swim_45min
0.0280693	4.66946	0.744587	0.908107	ENSMUSG00000009995	Taz	vHC	Swim_45min	vHC_Swim_45min
0.251923	1.64564	0.169276	0.50399	ENSMUSG00000010021	Kif19a	vHC	Swim_45min	vHC_Swim_45min
-0.0206737	6.11307	0.711892	0.89354	ENSMUSG00000010025	Aldh3a2	vHC	Swim_45min	vHC_Swim_45min
0.0258943	1.71252	0.928651	0.97893	ENSMUSG00000010044	Zmynd10	vHC	Swim_45min	vHC_Swim_45min
0.171727	4.97339	0.0771422	0.378543	ENSMUSG00000010045	Tmem115	vHC	Swim_45min	vHC_Swim_45min
0.132118	3.25955	0.267808	0.606795	ENSMUSG00000010047	Hyal2	vHC	Swim_45min	vHC_Swim_45min
0.183669	2.23979	0.392448	0.700871	ENSMUSG00000010048	Ifrd2	vHC	Swim_45min	vHC_Swim_45min
-0.0164118	2.41456	0.931398	0.979189	ENSMUSG00000010051	Hyal1	vHC	Swim_45min	vHC_Swim_45min
0.0138647	6.22901	0.824953	0.942667	ENSMUSG00000010054	Tusc2	vHC	Swim_45min	vHC_Swim_45min
0.0793868	4.91304	0.310063	0.642439	ENSMUSG00000010057	Nprl2	vHC	Swim_45min	vHC_Swim_45min
0.155491	5.57573	0.0140085	0.208916	ENSMUSG00000010064	Slc38a3	vHC	Swim_45min	vHC_Swim_45min
-0.0120536	5.38537	0.866502	0.958481	ENSMUSG00000010066	Cacna2d2	vHC	Swim_45min	vHC_Swim_45min
0.313435	3.06945	0.168961	0.50371	ENSMUSG00000010067	Rassf1	vHC	Swim_45min	vHC_Swim_45min
0.220944	1.06528	0.416481	0.718057	ENSMUSG00000010080	Epn3	vHC	Swim_45min	vHC_Swim_45min
0.0169278	9.38752	0.814407	0.938348	ENSMUSG00000010086	Rnf112	vHC	Swim_45min	vHC_Swim_45min
0.175406	6.99163	0.00214278	0.079912	ENSMUSG00000010095	Slc3a2	vHC	Swim_45min	vHC_Swim_45min
-0.0317939	7.35294	0.448811	0.740978	ENSMUSG00000010097	Nxf1	vHC	Swim_45min	vHC_Swim_45min
0.207538	5.44615	0.00040437	0.0292705	ENSMUSG00000010110	Stx5a	vHC	Swim_45min	vHC_Swim_45min
0.278296	0.164316	0.679205	0.878474	ENSMUSG00000010122	Slc47a1	vHC	Swim_45min	vHC_Swim_45min
-0.0488175	-0.317976	0.926218	0.978384	ENSMUSG00000010136	Pifo	vHC	Swim_45min	vHC_Swim_45min
-0.044453	0.0757456	1	1	ENSMUSG00000010142	Tnfrsf13b	vHC	Swim_45min	vHC_Swim_45min
0.0949529	4.11511	0.361053	0.68181	ENSMUSG00000010154	Spire2	vHC	Swim_45min	vHC_Swim_45min
-0.0756924	6.61398	0.346515	0.671225	ENSMUSG00000010175	Prox1	vHC	Swim_45min	vHC_Swim_45min
0.148117	5.48469	0.00876464	0.173566	ENSMUSG00000010205	Raver1	vHC	Swim_45min	vHC_Swim_45min
-0.043449	8.6459	0.414022	0.716311	ENSMUSG00000010277	RP23-185A18.9	vHC	Swim_45min	vHC_Swim_45min
-0.199369	5.22295	0.00185256	0.0741543	ENSMUSG00000010290	AC161207.1	vHC	Swim_45min	vHC_Swim_45min
0.188674	3.58962	0.0586077	0.347525	ENSMUSG00000010307	Tmem86a	vHC	Swim_45min	vHC_Swim_45min
0.0419113	-0.429068	0.929148	0.97904	ENSMUSG00000010311	Optc	vHC	Swim_45min	vHC_Swim_45min
0.46196	1.09778	0.0151863	0.216059	ENSMUSG00000010358	Ifi35	vHC	Swim_45min	vHC_Swim_45min
-0.111041	1.58784	0.666474	0.872763	ENSMUSG00000010362	Rdm1	vHC	Swim_45min	vHC_Swim_45min
0.145406	5.93219	0.0785516	0.381102	ENSMUSG00000010376	Nedd8	vHC	Swim_45min	vHC_Swim_45min
-0.102139	5.85035	0.0313802	0.276144	ENSMUSG00000010392	Gosr1	vHC	Swim_45min	vHC_Swim_45min
0.32239	3.56889	0.0287305	0.267293	ENSMUSG00000010406	Mrpl52	vHC	Swim_45min	vHC_Swim_45min
-0.0248457	6.79769	0.640674	0.85896	ENSMUSG00000010453	Kansl3	vHC	Swim_45min	vHC_Swim_45min
-0.20977	2.11997	0.185286	0.522513	ENSMUSG00000010461	Eya4	vHC	Swim_45min	vHC_Swim_45min
0.256832	0.193963	0.225642	0.565487	ENSMUSG00000010476	Ebf3	vHC	Swim_45min	vHC_Swim_45min
-0.168571	4.33781	0.0308048	0.273992	ENSMUSG00000010505	Myt1	vHC	Swim_45min	vHC_Swim_45min
0.00570849	5.13917	0.947217	0.985571	ENSMUSG00000010517	Faf1	vHC	Swim_45min	vHC_Swim_45min
-0.473404	1.29123	0.0150987	0.215397	ENSMUSG00000010529	RP23-41J14.5	vHC	Swim_45min	vHC_Swim_45min
0.176082	0.173782	0.56372	0.816261	ENSMUSG00000010538	Tsacc	vHC	Swim_45min	vHC_Swim_45min
-0.19043	5.45832	0.000724174	0.0437976	ENSMUSG00000010554	Mettl16	vHC	Swim_45min	vHC_Swim_45min
-0.0296564	1.28733	0.946399	0.985233	ENSMUSG00000010592	Dazl	vHC	Swim_45min	vHC_Swim_45min
0.250818	3.75137	0.0644514	0.356568	ENSMUSG00000010607	Pigyl	vHC	Swim_45min	vHC_Swim_45min
-0.0663296	6.81018	0.181393	0.51762	ENSMUSG00000010608	Rbm25	vHC	Swim_45min	vHC_Swim_45min
0.096383	3.94164	0.362777	0.682806	ENSMUSG00000010609	Psen2	vHC	Swim_45min	vHC_Swim_45min
0.0821516	-0.591508	0.917404	0.976204	ENSMUSG00000010651	Acaa1b	vHC	Swim_45min	vHC_Swim_45min
0.255727	2.79478	0.256942	0.596921	ENSMUSG00000010660	Plcd1	vHC	Swim_45min	vHC_Swim_45min
0.0191819	7.8897	0.647367	0.863201	ENSMUSG00000010663	Fads1	vHC	Swim_45min	vHC_Swim_45min
-0.095292	5.12972	0.140973	0.469556	ENSMUSG00000010721	Lmbr1	vHC	Swim_45min	vHC_Swim_45min
0.0212019	1.48387	0.940488	0.983308	ENSMUSG00000010751	Tnfrsf22	vHC	Swim_45min	vHC_Swim_45min
-0.0137807	5.72287	0.740398	0.905603	ENSMUSG00000010755	Cars	vHC	Swim_45min	vHC_Swim_45min
-0.0992649	1.96319	0.444817	0.73958	ENSMUSG00000010797	Wnt2	vHC	Swim_45min	vHC_Swim_45min
-0.116562	8.01396	0.106138	0.4228	ENSMUSG00000010803	Gabra1	vHC	Swim_45min	vHC_Swim_45min
0.223981	1.08558	0.401349	0.707234	ENSMUSG00000010825	Grid2ip	vHC	Swim_45min	vHC_Swim_45min
-0.0280175	2.84873	0.855841	0.954605	ENSMUSG00000010911	Apip	vHC	Swim_45min	vHC_Swim_45min
-0.0521324	5.6993	0.292537	0.628078	ENSMUSG00000010914	Pdhx	vHC	Swim_45min	vHC_Swim_45min
0.116798	4.75967	0.145303	0.473845	ENSMUSG00000010936	Vac14	vHC	Swim_45min	vHC_Swim_45min
0.324101	4.92585	0.042275	0.310332	ENSMUSG00000011096	Akt1s1	vHC	Swim_45min	vHC_Swim_45min
0.0152454	5.05805	0.862918	0.957514	ENSMUSG00000011114	Tbrg1	vHC	Swim_45min	vHC_Swim_45min
0.0788097	3.385	0.454689	0.745142	ENSMUSG00000011148	Adssl1	vHC	Swim_45min	vHC_Swim_45min
0.412328	0.0710968	0.263111	0.602994	ENSMUSG00000011154	Cfap161	vHC	Swim_45min	vHC_Swim_45min
0.0980987	5.28602	0.0643833	0.356568	ENSMUSG00000011158	Brf1	vHC	Swim_45min	vHC_Swim_45min
0.0929317	-0.24856	0.78833	0.928267	ENSMUSG00000011171	Vipr2	vHC	Swim_45min	vHC_Swim_45min
0.17625	5.82496	0.00109431	0.0567776	ENSMUSG00000011179	Odc1	vHC	Swim_45min	vHC_Swim_45min
0.122927	3.00066	0.21716	0.556968	ENSMUSG00000011254	Thg1l	vHC	Swim_45min	vHC_Swim_45min
-0.0311103	4.70512	0.664497	0.872299	ENSMUSG00000011256	Adam19	vHC	Swim_45min	vHC_Swim_45min
0.150515	4.98932	0.0645501	0.356568	ENSMUSG00000011257	Pabpc4	vHC	Swim_45min	vHC_Swim_45min
-0.183389	0.168583	0.346444	0.67122	ENSMUSG00000011267	Zfp296	vHC	Swim_45min	vHC_Swim_45min
0.162863	0.500064	0.5516	0.808673	ENSMUSG00000011305	Plin5	vHC	Swim_45min	vHC_Swim_45min
0.0654101	5.64005	0.354595	0.677312	ENSMUSG00000011306	Sugp1	vHC	Swim_45min	vHC_Swim_45min
-0.0282881	3.57714	0.764478	0.918447	ENSMUSG00000011382	Dhdh	vHC	Swim_45min	vHC_Swim_45min
-0.393613	4.11515	7.05427e-07	0.00016356	ENSMUSG00000011427	Zfp790	vHC	Swim_45min	vHC_Swim_45min
0.0716658	5.4163	0.36375	0.683378	ENSMUSG00000011589	Fsd1	vHC	Swim_45min	vHC_Swim_45min
0.524744	2.29155	0.0300178	0.270705	ENSMUSG00000011658	Fuz	vHC	Swim_45min	vHC_Swim_45min
0.211796	8.02906	0.0604661	0.351848	ENSMUSG00000011751	Sptbn4	vHC	Swim_45min	vHC_Swim_45min
0.0484859	9.04001	0.303577	0.637436	ENSMUSG00000011752	Pgam1	vHC	Swim_45min	vHC_Swim_45min
-0.132525	5.96723	0.0399524	0.304068	ENSMUSG00000011831	Evi5	vHC	Swim_45min	vHC_Swim_45min
-0.0203486	6.68714	0.695205	0.886382	ENSMUSG00000011832	Evi5l	vHC	Swim_45min	vHC_Swim_45min
0.0361834	4.60207	0.660271	0.870679	ENSMUSG00000011837	Snapc2	vHC	Swim_45min	vHC_Swim_45min
0.139879	8.46867	0.0671481	0.361805	ENSMUSG00000011877	Git1	vHC	Swim_45min	vHC_Swim_45min
0.15151	4.94669	0.00669085	0.154892	ENSMUSG00000011884	Gltp	vHC	Swim_45min	vHC_Swim_45min
0.0485132	4.81726	0.40673	0.710222	ENSMUSG00000011958	Bnip2	vHC	Swim_45min	vHC_Swim_45min
-0.19542	5.64878	0.0120105	0.197368	ENSMUSG00000011960	Ccnt1	vHC	Swim_45min	vHC_Swim_45min
0.608603	1.44728	0.0101967	0.185201	ENSMUSG00000012017	Scarf2	vHC	Swim_45min	vHC_Swim_45min
-0.0593714	6.01913	0.327571	0.656956	ENSMUSG00000012076	Brms1l	vHC	Swim_45min	vHC_Swim_45min
0.0675767	6.16457	0.206468	0.544769	ENSMUSG00000012114	Med15	vHC	Swim_45min	vHC_Swim_45min
0.0711373	6.22576	0.140325	0.469183	ENSMUSG00000012117	Dhdds	vHC	Swim_45min	vHC_Swim_45min
0.158442	2.77372	0.324488	0.654578	ENSMUSG00000012126	Ubxn11	vHC	Swim_45min	vHC_Swim_45min
0.057682	4.5851	0.578279	0.825472	ENSMUSG00000012296	Tjap1	vHC	Swim_45min	vHC_Swim_45min
-0.112846	-0.707002	0.611057	0.844271	ENSMUSG00000012396	Nanog	vHC	Swim_45min	vHC_Swim_45min
0.102378	7.53654	0.0971365	0.410479	ENSMUSG00000012405	Rpl15	vHC	Swim_45min	vHC_Swim_45min
-0.141918	5.47891	0.061417	0.353243	ENSMUSG00000012422	Tmem167	vHC	Swim_45min	vHC_Swim_45min
0.0591992	2.37298	0.625828	0.851304	ENSMUSG00000012429	Mplkip	vHC	Swim_45min	vHC_Swim_45min
-0.565827	1.27098	0.000313897	0.0235248	ENSMUSG00000012443	Kif11	vHC	Swim_45min	vHC_Swim_45min
-0.417031	1.98962	0.00430738	0.119027	ENSMUSG00000012483	Rpa3	vHC	Swim_45min	vHC_Swim_45min
-0.0423094	6.64388	0.485883	0.76737	ENSMUSG00000012535	Tnpo3	vHC	Swim_45min	vHC_Swim_45min
0.106782	5.05854	0.290898	0.62669	ENSMUSG00000012609	Ttll5	vHC	Swim_45min	vHC_Swim_45min
-0.223359	5.0707	0.00759027	0.162962	ENSMUSG00000012640	Zfp715	vHC	Swim_45min	vHC_Swim_45min
0.324123	-0.505487	0.256122	0.596547	ENSMUSG00000012705	Retn	vHC	Swim_45min	vHC_Swim_45min
0.570742	0.240104	0.2771	0.614265	ENSMUSG00000012819	Cdh23	vHC	Swim_45min	vHC_Swim_45min
0.146628	7.13326	0.062488	0.354741	ENSMUSG00000012848	Rps5	vHC	Swim_45min	vHC_Swim_45min
0.0435977	9.2684	0.268502	0.606901	ENSMUSG00000013033	Adgrl1	vHC	Swim_45min	vHC_Swim_45min
-0.0417519	4.90061	0.533215	0.798182	ENSMUSG00000013076	Amotl1	vHC	Swim_45min	vHC_Swim_45min
0.0629697	6.83393	0.160751	0.492448	ENSMUSG00000013089	Etv5	vHC	Swim_45min	vHC_Swim_45min
0.0334211	4.73432	0.631607	0.854117	ENSMUSG00000013150	Gfod2	vHC	Swim_45min	vHC_Swim_45min
0.280003	1.87567	0.257198	0.596921	ENSMUSG00000013155	Enkd1	vHC	Swim_45min	vHC_Swim_45min
0.0286336	7.99084	0.528186	0.796237	ENSMUSG00000013160	Atp6v0d1	vHC	Swim_45min	vHC_Swim_45min
0.105451	9.13422	0.174754	0.50959	ENSMUSG00000013236	Ptprs	vHC	Swim_45min	vHC_Swim_45min
0.0159612	6.6754	0.73651	0.903677	ENSMUSG00000013275	Slc41a1	vHC	Swim_45min	vHC_Swim_45min
0.0512377	5.0443	0.547811	0.806962	ENSMUSG00000013367	Iglon5	vHC	Swim_45min	vHC_Swim_45min
-0.0202965	5.45224	0.824911	0.942667	ENSMUSG00000013419	Zfp651	vHC	Swim_45min	vHC_Swim_45min
0.0631018	5.68472	0.317379	0.648435	ENSMUSG00000013465	Nelfb	vHC	Swim_45min	vHC_Swim_45min
0.132461	5.49968	0.0347649	0.289007	ENSMUSG00000013495	Tmem175	vHC	Swim_45min	vHC_Swim_45min
0.0325941	6.6681	0.637108	0.857277	ENSMUSG00000013523	Bcas1	vHC	Swim_45min	vHC_Swim_45min
0.0350975	5.79286	0.605677	0.84056	ENSMUSG00000013539	Tango2	vHC	Swim_45min	vHC_Swim_45min
0.181298	2.79106	0.351762	0.675233	ENSMUSG00000013584	Aldh1a2	vHC	Swim_45min	vHC_Swim_45min
0.033422	7.5714	0.463466	0.752361	ENSMUSG00000013593	Ndufs2	vHC	Swim_45min	vHC_Swim_45min
0.0143861	4.81371	0.864288	0.957774	ENSMUSG00000013622	Atraid	vHC	Swim_45min	vHC_Swim_45min
0.0438254	4.77779	0.561974	0.815802	ENSMUSG00000013629	Cad	vHC	Swim_45min	vHC_Swim_45min
0.0482867	5.60178	0.499168	0.776106	ENSMUSG00000013646	Sh3bp5l	vHC	Swim_45min	vHC_Swim_45min
-0.0761525	6.59954	0.17016	0.504406	ENSMUSG00000013662	Atad1	vHC	Swim_45min	vHC_Swim_45min
-0.0888378	7.2275	0.220615	0.561011	ENSMUSG00000013663	Pten	vHC	Swim_45min	vHC_Swim_45min
-0.0230298	9.41411	0.614771	0.847011	ENSMUSG00000013698	Pea15a	vHC	Swim_45min	vHC_Swim_45min
0.61634	4.4401	0.00165978	0.0707745	ENSMUSG00000013701	Timm23	vHC	Swim_45min	vHC_Swim_45min
0.422279	0.9104	0.0205793	0.239135	ENSMUSG00000013707	Tnfaip8l2	vHC	Swim_45min	vHC_Swim_45min
-0.10162	5.31141	0.13158	0.459808	ENSMUSG00000013736	Trnt1	vHC	Swim_45min	vHC_Swim_45min
0.158444	2.16952	0.364869	0.683378	ENSMUSG00000013766	Ly6g6e	vHC	Swim_45min	vHC_Swim_45min
0.160273	7.59286	0.0585075	0.347525	ENSMUSG00000013787	Ehmt2	vHC	Swim_45min	vHC_Swim_45min
0.083528	5.1393	0.266373	0.60567	ENSMUSG00000013822	Elof1	vHC	Swim_45min	vHC_Swim_45min
0.133825	5.87889	0.197197	0.535348	ENSMUSG00000013833	Med16	vHC	Swim_45min	vHC_Swim_45min
-0.115081	5.88383	0.0550889	0.339118	ENSMUSG00000013846	St3gal1	vHC	Swim_45min	vHC_Swim_45min
0.190874	6.45222	0.0480178	0.323733	ENSMUSG00000013858	Tmem259	vHC	Swim_45min	vHC_Swim_45min
-0.00462781	5.17728	0.949076	0.986192	ENSMUSG00000013878	Rnf170	vHC	Swim_45min	vHC_Swim_45min
0.0426019	9.032	0.376585	0.691655	ENSMUSG00000013921	Clip3	vHC	Swim_45min	vHC_Swim_45min
0.0156945	4.65498	0.847709	0.951524	ENSMUSG00000013973	Dedd	vHC	Swim_45min	vHC_Swim_45min
-1.10346	-0.79293	0.00326567	0.100538	ENSMUSG00000013974	Mcemp1	vHC	Swim_45min	vHC_Swim_45min
-0.00145072	5.18029	0.960169	0.990197	ENSMUSG00000013997	Nit1	vHC	Swim_45min	vHC_Swim_45min
-0.245263	4.50605	0.0054376	0.137459	ENSMUSG00000014039	Prdm15	vHC	Swim_45min	vHC_Swim_45min
-0.109189	5.24145	0.104496	0.420321	ENSMUSG00000014074	Rnf168	vHC	Swim_45min	vHC_Swim_45min
0.0478705	2.55816	0.64238	0.860469	ENSMUSG00000014075	Tctex1d2	vHC	Swim_45min	vHC_Swim_45min
0.0216653	7.35421	0.64516	0.861937	ENSMUSG00000014077	Chp1	vHC	Swim_45min	vHC_Swim_45min
0.800384	0.573278	0.158265	0.489676	ENSMUSG00000014158	Trpv4	vHC	Swim_45min	vHC_Swim_45min
-0.0583717	6.97671	0.243542	0.58355	ENSMUSG00000014164	Klhl3	vHC	Swim_45min	vHC_Swim_45min
-0.237727	4.41097	0.00137175	0.0636105	ENSMUSG00000014177	Tvp23b	vHC	Swim_45min	vHC_Swim_45min
0.0776102	6.62776	0.115448	0.439448	ENSMUSG00000014195	Dnajc7	vHC	Swim_45min	vHC_Swim_45min
-0.100319	5.97263	0.0804793	0.383381	ENSMUSG00000014226	Cacybp	vHC	Swim_45min	vHC_Swim_45min
-0.0349248	5.10397	0.532263	0.797757	ENSMUSG00000014232	Cluap1	vHC	Swim_45min	vHC_Swim_45min
0.15061	2.62122	0.233216	0.573338	ENSMUSG00000014243	Zswim7	vHC	Swim_45min	vHC_Swim_45min
-2.33494e-05	3.29852	0.970212	0.995642	ENSMUSG00000014245	Pigl	vHC	Swim_45min	vHC_Swim_45min
0.209822	5.49289	0.0350066	0.289717	ENSMUSG00000014294	Ndufa2	vHC	Swim_45min	vHC_Swim_45min
0.25592	3.82459	0.261501	0.60152	ENSMUSG00000014301	Pam16	vHC	Swim_45min	vHC_Swim_45min
0.0395414	3.8111	0.712076	0.89354	ENSMUSG00000014303	Glis2	vHC	Swim_45min	vHC_Swim_45min
0.0919879	7.45515	0.14517	0.473845	ENSMUSG00000014313	Cox6c	vHC	Swim_45min	vHC_Swim_45min
0.0840857	3.27155	0.333269	0.660661	ENSMUSG00000014329	Bicc1	vHC	Swim_45min	vHC_Swim_45min
0.0118197	6.88825	0.818568	0.940222	ENSMUSG00000014349	Ube2z	vHC	Swim_45min	vHC_Swim_45min
-0.033274	5.37345	0.627371	0.852211	ENSMUSG00000014353	Tmem87b	vHC	Swim_45min	vHC_Swim_45min
-0.0363963	6.85193	0.550943	0.80825	ENSMUSG00000014355	Anapc1	vHC	Swim_45min	vHC_Swim_45min
0.0777406	5.41469	0.338624	0.665718	ENSMUSG00000014361	Mertk	vHC	Swim_45min	vHC_Swim_45min
0.0209594	5.84004	0.767205	0.919847	ENSMUSG00000014402	Tsg101	vHC	Swim_45min	vHC_Swim_45min
-0.174454	3.19432	0.439484	0.73631	ENSMUSG00000014418	Hps5	vHC	Swim_45min	vHC_Swim_45min
0.0269977	6.07719	0.531639	0.797432	ENSMUSG00000014426	Map3k4	vHC	Swim_45min	vHC_Swim_45min
0.217091	2.19772	0.332121	0.659783	ENSMUSG00000014444	Piezo1	vHC	Swim_45min	vHC_Swim_45min
0.0924817	4.57467	0.364065	0.683378	ENSMUSG00000014470	Rnf166	vHC	Swim_45min	vHC_Swim_45min
-0.126221	6.17722	0.0578865	0.346922	ENSMUSG00000014496	Ankrd28	vHC	Swim_45min	vHC_Swim_45min
-0.0663993	6.7064	0.372958	0.68977	ENSMUSG00000014498	Ankrd52	vHC	Swim_45min	vHC_Swim_45min
-0.0900217	1.76456	0.504476	0.778697	ENSMUSG00000014503	Pkd2l2	vHC	Swim_45min	vHC_Swim_45min
0.223661	3.60846	0.331669	0.659783	ENSMUSG00000014504	Srp19	vHC	Swim_45min	vHC_Swim_45min
-0.0244676	5.52181	0.700347	0.888826	ENSMUSG00000014547	Wdfy2	vHC	Swim_45min	vHC_Swim_45min
-0.0405222	6.11927	0.447612	0.740583	ENSMUSG00000014550	Rbsn	vHC	Swim_45min	vHC_Swim_45min
-0.0140215	5.65579	0.827067	0.94421	ENSMUSG00000014551	Mrps25	vHC	Swim_45min	vHC_Swim_45min
0.0860164	3.44586	0.498431	0.775447	ENSMUSG00000014554	Dguok	vHC	Swim_45min	vHC_Swim_45min
-0.0775824	8.54955	0.130501	0.458563	ENSMUSG00000014592	Camta1	vHC	Swim_45min	vHC_Swim_45min
-0.069266	5.02451	0.223719	0.563559	ENSMUSG00000014599	Csf1	vHC	Swim_45min	vHC_Swim_45min
0.077831	6.72015	0.0942168	0.406656	ENSMUSG00000014601	Strip1	vHC	Swim_45min	vHC_Swim_45min
0.0120783	10.641	0.810141	0.936687	ENSMUSG00000014602	Kif1a	vHC	Swim_45min	vHC_Swim_45min
0.0680071	6.83634	0.191086	0.529311	ENSMUSG00000014606	Slc25a11	vHC	Swim_45min	vHC_Swim_45min
-0.185165	2.83546	0.0694958	0.365468	ENSMUSG00000014633	Cmc2	vHC	Swim_45min	vHC_Swim_45min
-0.099983	5.31151	0.203118	0.54093	ENSMUSG00000014668	Chfr	vHC	Swim_45min	vHC_Swim_45min
-0.203948	0.921942	0.225419	0.565211	ENSMUSG00000014747	Ankrd53	vHC	Swim_45min	vHC_Swim_45min
0.0701197	5.53796	0.160074	0.491603	ENSMUSG00000014748	Tex261	vHC	Swim_45min	vHC_Swim_45min
-0.078872	6.56457	0.0975988	0.411425	ENSMUSG00000014763	Fam120b	vHC	Swim_45min	vHC_Swim_45min
-0.132771	5.03171	0.043686	0.31481	ENSMUSG00000014767	Tbp	vHC	Swim_45min	vHC_Swim_45min
0.0339946	6.66683	0.484578	0.766678	ENSMUSG00000014769	Psmb1	vHC	Swim_45min	vHC_Swim_45min
0.232998	2.0555	0.22993	0.569986	ENSMUSG00000014771	Pdcd2	vHC	Swim_45min	vHC_Swim_45min
-0.143821	2.94308	0.260462	0.600605	ENSMUSG00000014773	Dll1	vHC	Swim_45min	vHC_Swim_45min
0.174572	4.50816	0.0617571	0.35414	ENSMUSG00000014776	Nol3	vHC	Swim_45min	vHC_Swim_45min
0.28276	1.38633	0.295291	0.630041	ENSMUSG00000014778	Fhod1	vHC	Swim_45min	vHC_Swim_45min
0.204114	1.23457	0.387847	0.698107	ENSMUSG00000014782	Plekhg4	vHC	Swim_45min	vHC_Swim_45min
0.102616	3.56056	0.273896	0.611731	ENSMUSG00000014786	Slc9a5	vHC	Swim_45min	vHC_Swim_45min
-0.297062	1.36429	0.257621	0.597411	ENSMUSG00000014791	Elmo3	vHC	Swim_45min	vHC_Swim_45min
-0.125407	2.50637	0.287677	0.62424	ENSMUSG00000014813	Stc1	vHC	Swim_45min	vHC_Swim_45min
-0.049907	5.04153	0.423927	0.724228	ENSMUSG00000014837	RP23-127B8.5	vHC	Swim_45min	vHC_Swim_45min
0.259203	4.68754	0.0193267	0.234407	ENSMUSG00000014846	Tppp3	vHC	Swim_45min	vHC_Swim_45min
-0.0747546	4.15267	0.366684	0.685	ENSMUSG00000014850	Msh3	vHC	Swim_45min	vHC_Swim_45min
0.246205	-0.166329	0.389731	0.699234	ENSMUSG00000014852	Adamts13	vHC	Swim_45min	vHC_Swim_45min
0.00914879	3.75232	0.956768	0.988999	ENSMUSG00000014856	Tmem208	vHC	Swim_45min	vHC_Swim_45min
0.0794079	4.96648	0.324951	0.654722	ENSMUSG00000014859	E2f4	vHC	Swim_45min	vHC_Swim_45min
0.0746106	6.4117	0.133826	0.462686	ENSMUSG00000014867	Surf4	vHC	Swim_45min	vHC_Swim_45min
0.315834	3.90649	0.00456425	0.122254	ENSMUSG00000014873	Surf2	vHC	Swim_45min	vHC_Swim_45min
-0.0481194	4.8521	0.558559	0.813601	ENSMUSG00000014905	Dnajb9	vHC	Swim_45min	vHC_Swim_45min
-0.157678	3.51998	0.118055	0.442552	ENSMUSG00000014907	Naf1	vHC	Swim_45min	vHC_Swim_45min
-0.233636	3.40445	0.0370145	0.297057	ENSMUSG00000014932	Yes1	vHC	Swim_45min	vHC_Swim_45min
-0.0389823	6.9379	0.707626	0.891835	ENSMUSG00000014956	Ppp1cb	vHC	Swim_45min	vHC_Swim_45min
0.0358445	6.84487	0.431543	0.730344	ENSMUSG00000014959	Gorasp2	vHC	Swim_45min	vHC_Swim_45min
-0.170285	3.89509	0.0771313	0.378543	ENSMUSG00000014980	Tsen15	vHC	Swim_45min	vHC_Swim_45min
-0.0792399	7.71742	0.147325	0.476085	ENSMUSG00000015002	Efr3a	vHC	Swim_45min	vHC_Swim_45min
0.152287	4.52076	0.0795297	0.382046	ENSMUSG00000015013	Trappc2l	vHC	Swim_45min	vHC_Swim_45min
0.0604568	4.2009	0.458389	0.747364	ENSMUSG00000015016	Acsf3	vHC	Swim_45min	vHC_Swim_45min
-0.0180331	4.73024	0.777526	0.923425	ENSMUSG00000015023	Ddx19a	vHC	Swim_45min	vHC_Swim_45min
0.205791	3.45557	0.0340161	0.285985	ENSMUSG00000015027	Galns	vHC	Swim_45min	vHC_Swim_45min
0.246154	1.85082	0.102668	0.419116	ENSMUSG00000015053	Gata2	vHC	Swim_45min	vHC_Swim_45min
0.0486915	1.62482	0.830034	0.944692	ENSMUSG00000015083	C8g	vHC	Swim_45min	vHC_Swim_45min
0.183196	3.38453	0.0636071	0.355505	ENSMUSG00000015085	Entpd2	vHC	Swim_45min	vHC_Swim_45min
0.080053	7.33534	0.19427	0.531877	ENSMUSG00000015087	Rabl6	vHC	Swim_45min	vHC_Swim_45min
0.301844	9.44139	0.146868	0.475222	ENSMUSG00000015090	Ptgds	vHC	Swim_45min	vHC_Swim_45min
0.197696	6.24587	0.0943196	0.406768	ENSMUSG00000015092	Edf1	vHC	Swim_45min	vHC_Swim_45min
0.262382	6.95607	0.0257927	0.259518	ENSMUSG00000015094	Npdc1	vHC	Swim_45min	vHC_Swim_45min
0.121284	6.5894	0.0326017	0.279316	ENSMUSG00000015095	Fbxw5	vHC	Swim_45min	vHC_Swim_45min
-0.0327926	0.783409	0.920308	0.976675	ENSMUSG00000015112	Slc25a13	vHC	Swim_45min	vHC_Swim_45min
0.00619659	6.70426	0.895274	0.969471	ENSMUSG00000015120	Ube2i	vHC	Swim_45min	vHC_Swim_45min
0.157659	4.18903	0.118872	0.442746	ENSMUSG00000015126	Tsr3	vHC	Swim_45min	vHC_Swim_45min
-0.00943768	5.9529	0.862672	0.957482	ENSMUSG00000015127	Unkl	vHC	Swim_45min	vHC_Swim_45min
0.0272262	2.54866	0.798218	0.931778	ENSMUSG00000015133	Lrrk1	vHC	Swim_45min	vHC_Swim_45min
0.311764	0.64684	0.148886	0.477689	ENSMUSG00000015134	Aldh1a3	vHC	Swim_45min	vHC_Swim_45min
-0.0616619	6.61933	0.153706	0.484269	ENSMUSG00000015143	Actn1	vHC	Swim_45min	vHC_Swim_45min
0.0761439	7.205	0.151918	0.482698	ENSMUSG00000015149	Sirt2	vHC	Swim_45min	vHC_Swim_45min
0.0868714	6.83099	0.199999	0.53864	ENSMUSG00000015165	Hnrnpl	vHC	Swim_45min	vHC_Swim_45min
0.0420915	6.47551	0.453894	0.744419	ENSMUSG00000015176	Nolc1	vHC	Swim_45min	vHC_Swim_45min
-0.0368918	5.91641	0.647066	0.863002	ENSMUSG00000015189	Casd1	vHC	Swim_45min	vHC_Swim_45min
0.0687317	2.19554	0.624879	0.850941	ENSMUSG00000015202	Cnksr3	vHC	Swim_45min	vHC_Swim_45min
-0.0413912	5.87008	0.68594	0.881237	ENSMUSG00000015214	Mtmr1	vHC	Swim_45min	vHC_Swim_45min
0.0346703	3.83532	0.652028	0.865534	ENSMUSG00000015217	Hmgb3	vHC	Swim_45min	vHC_Swim_45min
-0.144909	10.3275	0.0363861	0.294241	ENSMUSG00000015222	Map2	vHC	Swim_45min	vHC_Swim_45min
-0.0211955	4.57274	0.704855	0.890942	ENSMUSG00000015224	Cyp2j9	vHC	Swim_45min	vHC_Swim_45min
-0.11222	5.59351	0.208154	0.546391	ENSMUSG00000015243	Abca1	vHC	Swim_45min	vHC_Swim_45min
0.0286906	3.21819	0.796015	0.930901	ENSMUSG00000015247	Nipsnap3b	vHC	Swim_45min	vHC_Swim_45min
-0.0116828	3.43972	0.865485	0.958214	ENSMUSG00000015289	Lage3	vHC	Swim_45min	vHC_Swim_45min
-0.00487442	6.1028	0.956114	0.988791	ENSMUSG00000015290	Ubl4a	vHC	Swim_45min	vHC_Swim_45min
-0.00193528	9.45676	0.96874	0.994728	ENSMUSG00000015291	Gdi1	vHC	Swim_45min	vHC_Swim_45min
0.0042145	6.69431	0.933248	0.979937	ENSMUSG00000015305	Sash1	vHC	Swim_45min	vHC_Swim_45min
0.412855	3.23411	0.018174	0.230106	ENSMUSG00000015312	Gadd45b	vHC	Swim_45min	vHC_Swim_45min
0.0893787	1.98318	0.632509	0.854809	ENSMUSG00000015335	Zdhhc12	vHC	Swim_45min	vHC_Swim_45min
0.488936	2.51505	0.00435095	0.119563	ENSMUSG00000015337	Endog	vHC	Swim_45min	vHC_Swim_45min
0.000754136	-0.289711	0.914861	0.975523	ENSMUSG00000015340	Cybb	vHC	Swim_45min	vHC_Swim_45min
0.0276935	5.95038	0.599506	0.837197	ENSMUSG00000015341	Golga7	vHC	Swim_45min	vHC_Swim_45min
-0.123881	4.22862	0.201443	0.538898	ENSMUSG00000015342	Xk	vHC	Swim_45min	vHC_Swim_45min
0.0921399	2.0588	0.541888	0.803443	ENSMUSG00000015354	Pcolce2	vHC	Swim_45min	vHC_Swim_45min
0.0622483	5.05347	0.309367	0.642055	ENSMUSG00000015357	Clpx	vHC	Swim_45min	vHC_Swim_45min
-0.122704	4.17521	0.291871	0.627602	ENSMUSG00000015363	Trabd	vHC	Swim_45min	vHC_Swim_45min
0.0217157	5.47967	0.826729	0.94391	ENSMUSG00000015377	Dennd6b	vHC	Swim_45min	vHC_Swim_45min
0.441241	0.245163	0.550005	0.807911	ENSMUSG00000015396	Cd83	vHC	Swim_45min	vHC_Swim_45min
0.22829	0.494441	0.320418	0.651438	ENSMUSG00000015405	Ace2	vHC	Swim_45min	vHC_Swim_45min
0.205247	6.4962	0.069009	0.364421	ENSMUSG00000015461	Atf6b	vHC	Swim_45min	vHC_Swim_45min
-0.102929	0.0802392	0.64179	0.859987	ENSMUSG00000015467	Egfl8	vHC	Swim_45min	vHC_Swim_45min
0.223007	2.94729	0.0513617	0.331145	ENSMUSG00000015468	Notch4	vHC	Swim_45min	vHC_Swim_45min
0.0248097	5.30765	0.718479	0.896076	ENSMUSG00000015474	Ppt2	vHC	Swim_45min	vHC_Swim_45min
0.174769	7.62649	0.0774736	0.378939	ENSMUSG00000015476	Prrt1	vHC	Swim_45min	vHC_Swim_45min
0.205377	5.6047	0.0085818	0.171393	ENSMUSG00000015478	Rnf5	vHC	Swim_45min	vHC_Swim_45min
-0.0306574	4.08382	0.598765	0.837197	ENSMUSG00000015484	Fam163a	vHC	Swim_45min	vHC_Swim_45min
0.024728	5.84949	0.590702	0.833036	ENSMUSG00000015488	Cacfd1	vHC	Swim_45min	vHC_Swim_45min
-0.0506712	8.6394	0.46161	0.750174	ENSMUSG00000015501	Hivep2	vHC	Swim_45min	vHC_Swim_45min
-0.0745927	5.8316	0.135707	0.46464	ENSMUSG00000015522	Arnt	vHC	Swim_45min	vHC_Swim_45min
-0.340192	0.00669237	0.235502	0.575341	ENSMUSG00000015533	Itga2	vHC	Swim_45min	vHC_Swim_45min
-0.0808247	5.30152	0.167232	0.50102	ENSMUSG00000015536	Mocs2	vHC	Swim_45min	vHC_Swim_45min
0.109132	3.37517	0.307036	0.639614	ENSMUSG00000015542	Nat9	vHC	Swim_45min	vHC_Swim_45min
-0.0241895	5.16059	0.779368	0.92402	ENSMUSG00000015568	Lpl	vHC	Swim_45min	vHC_Swim_45min
-0.0366549	4.67756	0.550675	0.808175	ENSMUSG00000015575	Atp6v0e	vHC	Swim_45min	vHC_Swim_45min
-0.0717004	6.20017	0.317104	0.648051	ENSMUSG00000015597	Zfp318	vHC	Swim_45min	vHC_Swim_45min
0.0625064	7.52061	0.299342	0.634194	ENSMUSG00000015599	Ttbk1	vHC	Swim_45min	vHC_Swim_45min
0.174299	6.04942	0.0116316	0.193802	ENSMUSG00000015605	Srf	vHC	Swim_45min	vHC_Swim_45min
0.0903304	4.08673	0.423102	0.723319	ENSMUSG00000015647	Lama5	vHC	Swim_45min	vHC_Swim_45min
-0.101323	3.07912	0.367365	0.685271	ENSMUSG00000015653	Steap2	vHC	Swim_45min	vHC_Swim_45min
-0.0515103	10.9025	0.382227	0.695023	ENSMUSG00000015656	Hspa8	vHC	Swim_45min	vHC_Swim_45min
-0.184633	5.10593	0.00658129	0.153509	ENSMUSG00000015659	Serac1	vHC	Swim_45min	vHC_Swim_45min
0.0154065	4.46902	0.842883	0.949512	ENSMUSG00000015668	Pdzd11	vHC	Swim_45min	vHC_Swim_45min
-0.0167518	6.49252	0.781932	0.925803	ENSMUSG00000015671	Psma2	vHC	Swim_45min	vHC_Swim_45min
0.199444	2.61175	0.0700724	0.366321	ENSMUSG00000015672	Mrpl32	vHC	Swim_45min	vHC_Swim_45min
-0.0247746	5.45191	0.683465	0.879613	ENSMUSG00000015697	Setdb1	vHC	Swim_45min	vHC_Swim_45min
-0.144089	1.21382	0.427629	0.726789	ENSMUSG00000015702	Anxa9	vHC	Swim_45min	vHC_Swim_45min
0.00471268	8.70421	0.915983	0.975882	ENSMUSG00000015709	Arnt2	vHC	Swim_45min	vHC_Swim_45min
-0.00639486	5.05371	0.913422	0.975326	ENSMUSG00000015711	Prune	vHC	Swim_45min	vHC_Swim_45min
0.024741	5.80198	0.641673	0.85993	ENSMUSG00000015714	Cers2	vHC	Swim_45min	vHC_Swim_45min
-0.030863	7.80827	0.650562	0.865134	ENSMUSG00000015733	Capza2	vHC	Swim_45min	vHC_Swim_45min
0.048619	4.42289	0.664677	0.872369	ENSMUSG00000015745	Plekho1	vHC	Swim_45min	vHC_Swim_45min
-0.0265368	5.37834	0.598045	0.837197	ENSMUSG00000015747	Vps45	vHC	Swim_45min	vHC_Swim_45min
-0.120943	4.42222	0.0956449	0.409009	ENSMUSG00000015748	Prpf3	vHC	Swim_45min	vHC_Swim_45min
-0.00730431	6.21494	0.886134	0.967099	ENSMUSG00000015749	Anp32e	vHC	Swim_45min	vHC_Swim_45min
0.171823	5.40926	0.0587731	0.347603	ENSMUSG00000015750	Aph1a	vHC	Swim_45min	vHC_Swim_45min
-0.0970537	6.31885	0.0668704	0.360764	ENSMUSG00000015755	Tab2	vHC	Swim_45min	vHC_Swim_45min
-0.0841145	5.61285	0.181827	0.517976	ENSMUSG00000015757	Ppil4	vHC	Swim_45min	vHC_Swim_45min
-0.0254419	5.55425	0.662983	0.871314	ENSMUSG00000015759	Cnih1	vHC	Swim_45min	vHC_Swim_45min
-0.0591121	5.51502	0.282647	0.619435	ENSMUSG00000015766	Eps8	vHC	Swim_45min	vHC_Swim_45min
0.044171	5.49649	0.497065	0.774463	ENSMUSG00000015776	Med22	vHC	Swim_45min	vHC_Swim_45min
-0.174577	4.476	0.29627	0.631045	ENSMUSG00000015790	Surf1	vHC	Swim_45min	vHC_Swim_45min
0.24017	4.68367	0.0180306	0.229389	ENSMUSG00000015804	Med28	vHC	Swim_45min	vHC_Swim_45min
0.0465832	6.88385	0.374894	0.691233	ENSMUSG00000015806	Qdpr	vHC	Swim_45min	vHC_Swim_45min
-0.157906	8.44141	0.105043	0.421673	ENSMUSG00000015829	Tnr	vHC	Swim_45min	vHC_Swim_45min
0.0959386	8.68794	0.0667209	0.360426	ENSMUSG00000015837	Sqstm1	vHC	Swim_45min	vHC_Swim_45min
-0.0375613	4.06749	0.591477	0.833503	ENSMUSG00000015839	Nfe2l2	vHC	Swim_45min	vHC_Swim_45min
-0.0063652	3.22027	0.97369	0.996536	ENSMUSG00000015843	Rxrg	vHC	Swim_45min	vHC_Swim_45min
0.0797058	5.7778	0.256698	0.596921	ENSMUSG00000015846	Rxra	vHC	Swim_45min	vHC_Swim_45min
0.0332947	2.71969	0.814249	0.938312	ENSMUSG00000015850	Adamtsl4	vHC	Swim_45min	vHC_Swim_45min
0.0435637	4.71062	0.613206	0.845749	ENSMUSG00000015852	Fcrls	vHC	Swim_45min	vHC_Swim_45min
0.0277429	4.81487	0.721862	0.897421	ENSMUSG00000015869	Prpsap1	vHC	Swim_45min	vHC_Swim_45min
0.0542604	2.90381	0.657241	0.869233	ENSMUSG00000015879	Fam184b	vHC	Swim_45min	vHC_Swim_45min
-0.212961	3.9493	0.0242428	0.253159	ENSMUSG00000015882	Lcorl	vHC	Swim_45min	vHC_Swim_45min
0.0226124	5.30085	0.668799	0.873026	ENSMUSG00000015889	Lta4h	vHC	Swim_45min	vHC_Swim_45min
-0.0186425	7.35595	0.7063	0.89138	ENSMUSG00000015932	Dstn	vHC	Swim_45min	vHC_Swim_45min
0.0320514	6.1796	0.623179	0.850018	ENSMUSG00000015937	H2afy	vHC	Swim_45min	vHC_Swim_45min
0.0400969	4.40333	0.647121	0.863002	ENSMUSG00000015942	Gtf2ird2	vHC	Swim_45min	vHC_Swim_45min
0.441833	2.33523	0.0245898	0.254632	ENSMUSG00000015943	Bola1	vHC	Swim_45min	vHC_Swim_45min
-0.0388538	7.80988	0.384816	0.696432	ENSMUSG00000015944	Gatsl2	vHC	Swim_45min	vHC_Swim_45min
0.0290511	1.5622	0.884195	0.96596	ENSMUSG00000015947	Fcgr1	vHC	Swim_45min	vHC_Swim_45min
0.269212	2.63628	0.0102368	0.185382	ENSMUSG00000015950	Ncf1	vHC	Swim_45min	vHC_Swim_45min
-0.0409104	6.34738	0.451794	0.742992	ENSMUSG00000015961	Adss	vHC	Swim_45min	vHC_Swim_45min
-0.0846632	0.0403562	0.884444	0.96596	ENSMUSG00000015966	Il17rb	vHC	Swim_45min	vHC_Swim_45min
-0.0761536	5.20484	0.528243	0.796237	ENSMUSG00000015968	Cacna1d	vHC	Swim_45min	vHC_Swim_45min
-0.0500277	3.07955	0.667456	0.872863	ENSMUSG00000015970	Chdh	vHC	Swim_45min	vHC_Swim_45min
-0.015224	5.59381	0.757253	0.915257	ENSMUSG00000015971	Actr8	vHC	Swim_45min	vHC_Swim_45min
0.115762	2.7998	0.318803	0.649734	ENSMUSG00000015980	Lrrc27	vHC	Swim_45min	vHC_Swim_45min
0.0749167	6.3303	0.187904	0.525722	ENSMUSG00000015981	Stk32c	vHC	Swim_45min	vHC_Swim_45min
0.0379219	4.891	0.65103	0.865289	ENSMUSG00000015994	Fnta	vHC	Swim_45min	vHC_Swim_45min
-0.0901702	6.29272	0.0627691	0.354778	ENSMUSG00000016018	Skiv2l2	vHC	Swim_45min	vHC_Swim_45min
0.489788	1.96876	0.0210183	0.240907	ENSMUSG00000016024	Lbp	vHC	Swim_45min	vHC_Swim_45min
0.107592	3.53561	0.240807	0.58084	ENSMUSG00000016028	Celsr1	vHC	Swim_45min	vHC_Swim_45min
-0.144291	1.92791	0.261168	0.601289	ENSMUSG00000016087	Fli1	vHC	Swim_45min	vHC_Swim_45min
0.00459863	4.74181	0.939737	0.983158	ENSMUSG00000016128	Stard13	vHC	Swim_45min	vHC_Swim_45min
-0.243712	5.689	0.0607828	0.352306	ENSMUSG00000016150	Tenm1	vHC	Swim_45min	vHC_Swim_45min
0.155368	5.44032	0.0122878	0.198113	ENSMUSG00000016179	Camk1g	vHC	Swim_45min	vHC_Swim_45min
-0.0165849	3.95715	0.935448	0.98061	ENSMUSG00000016181	Diexf	vHC	Swim_45min	vHC_Swim_45min
-0.00763207	4.8839	0.92267	0.977596	ENSMUSG00000016194	Hsd11b1	vHC	Swim_45min	vHC_Swim_45min
-0.175459	4.70758	0.0318428	0.277624	ENSMUSG00000016200	Syt14	vHC	Swim_45min	vHC_Swim_45min
0.271142	0.58082	0.318948	0.649762	ENSMUSG00000016206	H2-M3	vHC	Swim_45min	vHC_Swim_45min
-0.222827	2.8812	0.0997706	0.41471	ENSMUSG00000016239	Lonrf3	vHC	Swim_45min	vHC_Swim_45min
0.0890979	6.07886	0.258673	0.598752	ENSMUSG00000016252	Atp5e	vHC	Swim_45min	vHC_Swim_45min
0.151581	5.48413	0.0189051	0.234141	ENSMUSG00000016253	Nelfcd	vHC	Swim_45min	vHC_Swim_45min
0.140674	4.57731	0.0881802	0.395144	ENSMUSG00000016256	Ctsz	vHC	Swim_45min	vHC_Swim_45min
-0.0126207	5.32747	0.840272	0.948313	ENSMUSG00000016257	Prelid3b	vHC	Swim_45min	vHC_Swim_45min
-0.0371929	3.73846	0.650814	0.865134	ENSMUSG00000016262	Sertad4	vHC	Swim_45min	vHC_Swim_45min
0.0411856	5.07738	0.539324	0.801484	ENSMUSG00000016308	Ube2a	vHC	Swim_45min	vHC_Swim_45min
0.0487951	7.75341	0.244285	0.584029	ENSMUSG00000016319	Slc25a5	vHC	Swim_45min	vHC_Swim_45min
0.362347	3.73999	0.0318142	0.277624	ENSMUSG00000016344	Ppdpf	vHC	Swim_45min	vHC_Swim_45min
-0.0436475	9.8408	0.372614	0.689429	ENSMUSG00000016346	Kcnq2	vHC	Swim_45min	vHC_Swim_45min
0.0996573	9.79482	0.165823	0.499624	ENSMUSG00000016349	Eef1a2	vHC	Swim_45min	vHC_Swim_45min
0.11344	3.34179	0.225301	0.565146	ENSMUSG00000016356	Col20a1	vHC	Swim_45min	vHC_Swim_45min
-0.0642006	8.30884	0.250304	0.590127	ENSMUSG00000016382	Pls3	vHC	Swim_45min	vHC_Swim_45min
-0.0176366	4.7719	0.821176	0.941136	ENSMUSG00000016386	Mpped2	vHC	Swim_45min	vHC_Swim_45min
-0.174023	3.98946	0.0248427	0.254938	ENSMUSG00000016409	Nkap	vHC	Swim_45min	vHC_Swim_45min
0.076446	4.77818	0.379636	0.693319	ENSMUSG00000016427	Ndufa1	vHC	Swim_45min	vHC_Swim_45min
-0.105211	5.19461	0.0500074	0.328055	ENSMUSG00000016477	E2f3	vHC	Swim_45min	vHC_Swim_45min
-0.154462	4.58896	0.0417146	0.309347	ENSMUSG00000016481	Cr1l	vHC	Swim_45min	vHC_Swim_45min
-0.0538155	4.67512	0.460054	0.748875	ENSMUSG00000016487	Ppfibp1	vHC	Swim_45min	vHC_Swim_45min
0.0466257	3.4695	0.697367	0.886707	ENSMUSG00000016493	Cd46	vHC	Swim_45min	vHC_Swim_45min
-0.00923673	5.50567	0.881501	0.965072	ENSMUSG00000016494	Cd34	vHC	Swim_45min	vHC_Swim_45min
0.0593807	3.44832	0.502281	0.777393	ENSMUSG00000016495	Plgrkt	vHC	Swim_45min	vHC_Swim_45min
-0.0972525	1.48108	0.562491	0.815938	ENSMUSG00000016496	Cd274	vHC	Swim_45min	vHC_Swim_45min
0.229994	4.1208	0.0296373	0.269516	ENSMUSG00000016503	Gtf3a	vHC	Swim_45min	vHC_Swim_45min
-0.000667396	4.18394	0.951211	0.986995	ENSMUSG00000016510	Mtif3	vHC	Swim_45min	vHC_Swim_45min
0.0420769	2.67008	0.755485	0.914156	ENSMUSG00000016520	Lnx2	vHC	Swim_45min	vHC_Swim_45min
0.458812	4.06367	5.20625e-08	1.54511e-05	ENSMUSG00000016526	Dyrk3	vHC	Swim_45min	vHC_Swim_45min
0.104923	5.22959	0.0749769	0.375112	ENSMUSG00000016528	Mapkapk2	vHC	Swim_45min	vHC_Swim_45min
-0.089308	5.89624	0.200862	0.538898	ENSMUSG00000016534	Lamp2	vHC	Swim_45min	vHC_Swim_45min
-0.0116895	8.2027	0.750358	0.911772	ENSMUSG00000016541	Atxn10	vHC	Swim_45min	vHC_Swim_45min
-0.0127109	4.14028	0.926836	0.978445	ENSMUSG00000016552	Foxred2	vHC	Swim_45min	vHC_Swim_45min
0.0886513	6.17832	0.0854989	0.391878	ENSMUSG00000016554	Eif3d	vHC	Swim_45min	vHC_Swim_45min
0.371717	6.90348	8.70063e-09	3.31048e-06	ENSMUSG00000016559	H3f3b	vHC	Swim_45min	vHC_Swim_45min
-0.106374	5.52952	0.0476554	0.322771	ENSMUSG00000016619	Nup50	vHC	Swim_45min	vHC_Swim_45min
0.139525	2.93068	0.190759	0.529311	ENSMUSG00000016624	Phf21b	vHC	Swim_45min	vHC_Swim_45min
0.165152	3.84651	0.109791	0.430659	ENSMUSG00000016637	Ift27	vHC	Swim_45min	vHC_Swim_45min
0.0299451	6.10692	0.567247	0.818597	ENSMUSG00000016664	Pacsin2	vHC	Swim_45min	vHC_Swim_45min
0.00674771	2.4207	0.926735	0.978445	ENSMUSG00000016756	Cmah	vHC	Swim_45min	vHC_Swim_45min
0.396012	3.90693	0.191174	0.529359	ENSMUSG00000016757	Ttll12	vHC	Swim_45min	vHC_Swim_45min
-0.199476	4.72133	0.0144082	0.210903	ENSMUSG00000016763	Scube1	vHC	Swim_45min	vHC_Swim_45min
-0.00197287	6.47658	0.972821	0.996408	ENSMUSG00000016831	Tox4	vHC	Swim_45min	vHC_Swim_45min
0.0949143	3.96556	0.314782	0.646508	ENSMUSG00000016833	Mrps18c	vHC	Swim_45min	vHC_Swim_45min
0.0397715	3.4169	0.806294	0.935429	ENSMUSG00000016918	Sulf1	vHC	Swim_45min	vHC_Swim_45min
0.167896	5.90117	0.0245186	0.254373	ENSMUSG00000016921	Srsf6	vHC	Swim_45min	vHC_Swim_45min
-0.0356373	6.99317	0.452727	0.743473	ENSMUSG00000016933	Plcg1	vHC	Swim_45min	vHC_Swim_45min
0.0261763	6.12293	0.664623	0.872369	ENSMUSG00000016940	Kctd2	vHC	Swim_45min	vHC_Swim_45min
-0.0370638	4.62833	0.543718	0.804683	ENSMUSG00000016946	Kctd5	vHC	Swim_45min	vHC_Swim_45min
-0.437883	2.90627	8.63638e-05	0.00935102	ENSMUSG00000016984	Etaa1	vHC	Swim_45min	vHC_Swim_45min
0.279142	2.81047	0.134834	0.463845	ENSMUSG00000016995	Matn4	vHC	Swim_45min	vHC_Swim_45min
0.323661	5.8974	0.000367451	0.0268601	ENSMUSG00000017009	Sdc4	vHC	Swim_45min	vHC_Swim_45min
-0.105821	2.19681	0.456156	0.746193	ENSMUSG00000017057	Il13ra1	vHC	Swim_45min	vHC_Swim_45min
-0.088971	7.69894	0.0443982	0.3163	ENSMUSG00000017119	Nbr1	vHC	Swim_45min	vHC_Swim_45min
0.0561871	6.92501	0.321083	0.651963	ENSMUSG00000017132	Cyth1	vHC	Swim_45min	vHC_Swim_45min
-0.135888	3.78032	0.0688937	0.364202	ENSMUSG00000017144	Rnd3	vHC	Swim_45min	vHC_Swim_45min
-0.0104927	0.774426	1	1	ENSMUSG00000017146	Brca1	vHC	Swim_45min	vHC_Swim_45min
0.00350019	8.41946	0.943962	0.984645	ENSMUSG00000017167	Cntnap1	vHC	Swim_45min	vHC_Swim_45min
0.120768	5.08047	0.130901	0.45899	ENSMUSG00000017176	Nt5c3b	vHC	Swim_45min	vHC_Swim_45min
0.0412265	5.97535	0.570954	0.820729	ENSMUSG00000017188	Coa3	vHC	Swim_45min	vHC_Swim_45min
0.197749	6.89466	0.00303692	0.0972474	ENSMUSG00000017210	Med24	vHC	Swim_45min	vHC_Swim_45min
0.145057	6.84332	0.0426186	0.311408	ENSMUSG00000017221	Psmd3	vHC	Swim_45min	vHC_Swim_45min
-0.0594173	5.22896	0.478144	0.762922	ENSMUSG00000017264	Exosc10	vHC	Swim_45min	vHC_Swim_45min
-0.127045	5.38946	0.144999	0.473845	ENSMUSG00000017286	Glod4	vHC	Swim_45min	vHC_Swim_45min
0.034432	6.45358	0.50841	0.781501	ENSMUSG00000017288	Vps53	vHC	Swim_45min	vHC_Swim_45min
-0.138532	6.94058	0.0902966	0.399017	ENSMUSG00000017291	Taok1	vHC	Swim_45min	vHC_Swim_45min
0.0895694	4.76854	0.232492	0.572226	ENSMUSG00000017299	Dnttip1	vHC	Swim_45min	vHC_Swim_45min
0.358677	2.68768	0.0218744	0.243266	ENSMUSG00000017307	Acot8	vHC	Swim_45min	vHC_Swim_45min
0.14291	0.363067	0.544105	0.804758	ENSMUSG00000017309	Cd300lg	vHC	Swim_45min	vHC_Swim_45min
0.0442416	7.73344	0.320543	0.651438	ENSMUSG00000017314	Mpp2	vHC	Swim_45min	vHC_Swim_45min
0.188105	6.19796	0.0362077	0.293637	ENSMUSG00000017344	Vtn	vHC	Swim_45min	vHC_Swim_45min
-0.0891939	5.94721	0.0842812	0.389125	ENSMUSG00000017376	Nlk	vHC	Swim_45min	vHC_Swim_45min
0.129048	3.31043	0.296612	0.631391	ENSMUSG00000017386	Traf4	vHC	Swim_45min	vHC_Swim_45min
0.0690183	9.82187	0.187324	0.525166	ENSMUSG00000017390	Aldoc	vHC	Swim_45min	vHC_Swim_45min
0.0177671	6.47691	0.785199	0.927112	ENSMUSG00000017400	Stac2	vHC	Swim_45min	vHC_Swim_45min
0.121073	7.97686	0.104815	0.421276	ENSMUSG00000017404	Rpl19	vHC	Swim_45min	vHC_Swim_45min
-0.10159	1.26101	0.724323	0.898574	ENSMUSG00000017405	Nek8	vHC	Swim_45min	vHC_Swim_45min
-0.154681	6.85382	0.0271423	0.262727	ENSMUSG00000017412	Cacnb4	vHC	Swim_45min	vHC_Swim_45min
0.00817452	4.18016	0.948045	0.985916	ENSMUSG00000017417	Plxdc1	vHC	Swim_45min	vHC_Swim_45min
0.0541667	4.82708	0.596883	0.836448	ENSMUSG00000017418	Arl5b	vHC	Swim_45min	vHC_Swim_45min
-0.0688646	6.62967	0.149415	0.478561	ENSMUSG00000017421	Zfp207	vHC	Swim_45min	vHC_Swim_45min
-0.041338	6.03044	0.399825	0.706391	ENSMUSG00000017428	Psmd11	vHC	Swim_45min	vHC_Swim_45min
0.0833689	1.75178	0.546021	0.805655	ENSMUSG00000017446	C1qtnf1	vHC	Swim_45min	vHC_Swim_45min
0.0585264	0.909781	0.751148	0.912358	ENSMUSG00000017453	Pipox	vHC	Swim_45min	vHC_Swim_45min
0.0450212	9.00469	0.510699	0.783204	ENSMUSG00000017466	Timp2	vHC	Swim_45min	vHC_Swim_45min
0.0924153	5.36867	0.186243	0.523816	ENSMUSG00000017478	Zc3h18	vHC	Swim_45min	vHC_Swim_45min
-0.054719	6.64272	0.367657	0.685296	ENSMUSG00000017485	Top2b	vHC	Swim_45min	vHC_Swim_45min
-0.0716471	1.31617	0.697826	0.887026	ENSMUSG00000017491	Rarb	vHC	Swim_45min	vHC_Swim_45min
0.0262322	5.69714	0.777084	0.923425	ENSMUSG00000017493	Igfbp4	vHC	Swim_45min	vHC_Swim_45min
0.212294	-0.318487	0.72709	0.899783	ENSMUSG00000017499	Cdc6	vHC	Swim_45min	vHC_Swim_45min
-0.0785604	5.30007	0.33792	0.665017	ENSMUSG00000017548	Suz12	vHC	Swim_45min	vHC_Swim_45min
-0.526132	1.50695	0.00747292	0.162596	ENSMUSG00000017550	Atad5	vHC	Swim_45min	vHC_Swim_45min
-0.0492011	3.72469	0.559659	0.814187	ENSMUSG00000017561	Crlf3	vHC	Swim_45min	vHC_Swim_45min
0.00420473	5.91309	0.924208	0.977639	ENSMUSG00000017615	Tnfaip1	vHC	Swim_45min	vHC_Swim_45min
0.0238016	9.49551	0.538184	0.800886	ENSMUSG00000017631	Abr	vHC	Swim_45min	vHC_Swim_45min
0.0263368	8.39179	0.514589	0.786891	ENSMUSG00000017639	Rab11fip4	vHC	Swim_45min	vHC_Swim_45min
0.0926352	0.615459	0.639879	0.858824	ENSMUSG00000017652	Cd40	vHC	Swim_45min	vHC_Swim_45min
0.180157	5.81607	0.0659453	0.358696	ENSMUSG00000017664	Slc35c2	vHC	Swim_45min	vHC_Swim_45min
-0.120906	5.04555	0.0593656	0.348736	ENSMUSG00000017667	Zfp334	vHC	Swim_45min	vHC_Swim_45min
0.0398502	7.97372	0.294508	0.629804	ENSMUSG00000017670	Elmo2	vHC	Swim_45min	vHC_Swim_45min
-0.0134745	5.62407	0.845229	0.950538	ENSMUSG00000017677	Wsb1	vHC	Swim_45min	vHC_Swim_45min
-0.0738376	5.88819	0.566152	0.817947	ENSMUSG00000017679	Ttpal	vHC	Swim_45min	vHC_Swim_45min
-0.0452526	6.3872	0.442715	0.73878	ENSMUSG00000017686	Rhot1	vHC	Swim_45min	vHC_Swim_45min
-0.0142015	5.09981	0.814579	0.93836	ENSMUSG00000017692	Rhbdl3	vHC	Swim_45min	vHC_Swim_45min
0.69843	-0.466518	0.0204497	0.238433	ENSMUSG00000017697	Ada	vHC	Swim_45min	vHC_Swim_45min
0.0185669	7.98452	0.68776	0.882231	ENSMUSG00000017707	Serinc3	vHC	Swim_45min	vHC_Swim_45min
0.274138	0.470146	0.487058	0.767971	ENSMUSG00000017713	Tha1	vHC	Swim_45min	vHC_Swim_45min
-0.0678636	3.78401	0.64546	0.862114	ENSMUSG00000017715	Pgs1	vHC	Swim_45min	vHC_Swim_45min
-0.0971066	1.03353	0.615497	0.84725	ENSMUSG00000017716	Birc5	vHC	Swim_45min	vHC_Swim_45min
0.231222	1.44585	0.346631	0.671225	ENSMUSG00000017718	Afmid	vHC	Swim_45min	vHC_Swim_45min
0.215825	6.24478	0.00485117	0.127862	ENSMUSG00000017721	Pigt	vHC	Swim_45min	vHC_Swim_45min
-0.117285	3.26019	0.228537	0.568337	ENSMUSG00000017724	Etv4	vHC	Swim_45min	vHC_Swim_45min
0.0673006	6.79627	0.334879	0.662217	ENSMUSG00000017734	Dbndd2	vHC	Swim_45min	vHC_Swim_45min
-0.112511	0.773537	0.614144	0.846718	ENSMUSG00000017737	Mmp9	vHC	Swim_45min	vHC_Swim_45min
0.0404556	9.24922	0.449846	0.741449	ENSMUSG00000017740	Slc12a5	vHC	Swim_45min	vHC_Swim_45min
0.0728226	2.96125	0.54803	0.807008	ENSMUSG00000017747	Ghdc	vHC	Swim_45min	vHC_Swim_45min
0.175734	5.83843	0.0795111	0.382046	ENSMUSG00000017754	Pltp	vHC	Swim_45min	vHC_Swim_45min
0.0364581	2.77049	0.794271	0.93017	ENSMUSG00000017756	Slc12a7	vHC	Swim_45min	vHC_Swim_45min
0.126596	6.62636	0.0232463	0.248602	ENSMUSG00000017760	Ctsa	vHC	Swim_45min	vHC_Swim_45min
0.1643	4.88342	0.0143977	0.210903	ENSMUSG00000017764	Zswim1	vHC	Swim_45min	vHC_Swim_45min
0.168942	4.47817	0.0474815	0.322733	ENSMUSG00000017765	Slc12a4	vHC	Swim_45min	vHC_Swim_45min
0.103029	4.51972	0.0909487	0.400347	ENSMUSG00000017774	Myo1c	vHC	Swim_45min	vHC_Swim_45min
-0.0642924	7.26597	0.201388	0.538898	ENSMUSG00000017776	Crk	vHC	Swim_45min	vHC_Swim_45min
0.15889	6.84345	0.094462	0.406768	ENSMUSG00000017778	Cox7c	vHC	Swim_45min	vHC_Swim_45min
0.00144889	8.31073	0.974983	0.996747	ENSMUSG00000017781	Pitpna	vHC	Swim_45min	vHC_Swim_45min
-0.160555	4.5853	0.0413508	0.308961	ENSMUSG00000017801	Mlx	vHC	Swim_45min	vHC_Swim_45min
-0.033919	6.37186	0.450588	0.742013	ENSMUSG00000017802	Fam134c	vHC	Swim_45min	vHC_Swim_45min
0.194092	-0.185431	0.498508	0.775486	ENSMUSG00000017817	Jph2	vHC	Swim_45min	vHC_Swim_45min
0.0475787	0.571324	0.919593	0.976642	ENSMUSG00000017830	Dhx58	vHC	Swim_45min	vHC_Swim_45min
-0.0702477	6.43711	0.200991	0.538898	ENSMUSG00000017831	Rab5a	vHC	Swim_45min	vHC_Swim_45min
0.0885548	3.39951	0.363738	0.683378	ENSMUSG00000017837	Nkiras2	vHC	Swim_45min	vHC_Swim_45min
-0.0109822	7.55066	0.793501	0.929929	ENSMUSG00000017843	Ppp2r5c	vHC	Swim_45min	vHC_Swim_45min
-0.064723	4.72863	0.25838	0.59853	ENSMUSG00000017858	Ift52	vHC	Swim_45min	vHC_Swim_45min
-0.0253669	1.00095	0.893116	0.968804	ENSMUSG00000017861	Mybl2	vHC	Swim_45min	vHC_Swim_45min
0.248252	0.755004	0.208606	0.546912	ENSMUSG00000017868	Sgk2	vHC	Swim_45min	vHC_Swim_45min
0.21455	2.01434	0.149093	0.47794	ENSMUSG00000017897	Eya2	vHC	Swim_45min	vHC_Swim_45min
-0.0946997	5.73273	0.0353768	0.290243	ENSMUSG00000017929	B4galt5	vHC	Swim_45min	vHC_Swim_45min
0.0758621	6.30622	0.33256	0.660181	ENSMUSG00000017943	Gdap1l1	vHC	Swim_45min	vHC_Swim_45min
0.460715	0.886115	0.0169475	0.225081	ENSMUSG00000017969	Ptgis	vHC	Swim_45min	vHC_Swim_45min
-0.0473079	6.9173	0.500657	0.776721	ENSMUSG00000017978	Cadps2	vHC	Swim_45min	vHC_Swim_45min
0.0720767	5.25427	0.258386	0.59853	ENSMUSG00000017999	Ddx27	vHC	Swim_45min	vHC_Swim_45min
0.0187499	5.72329	0.713354	0.893967	ENSMUSG00000018001	Cyth3	vHC	Swim_45min	vHC_Swim_45min
0.10912	4.08016	0.245399	0.585445	ENSMUSG00000018008	Cyth4	vHC	Swim_45min	vHC_Swim_45min
0.137578	4.28066	0.171997	0.507106	ENSMUSG00000018012	Rac3	vHC	Swim_45min	vHC_Swim_45min
0.0930183	6.52625	0.151058	0.481353	ENSMUSG00000018040	Rrp7a	vHC	Swim_45min	vHC_Swim_45min
0.126307	6.27271	0.0221173	0.243801	ENSMUSG00000018042	Cyb5r3	vHC	Swim_45min	vHC_Swim_45min
-0.088739	4.80174	0.396197	0.703586	ENSMUSG00000018068	Ints2	vHC	Swim_45min	vHC_Swim_45min
-0.0870257	6.95639	0.249607	0.589515	ENSMUSG00000018076	Med13l	vHC	Swim_45min	vHC_Swim_45min
0.212419	4.50647	0.114624	0.438308	ENSMUSG00000018102	Hist1h2bc	vHC	Swim_45min	vHC_Swim_45min
0.404582	0.25873	0.0630735	0.354778	ENSMUSG00000018126	Baiap2l2	vHC	Swim_45min	vHC_Swim_45min
0.528224	3.6964	1.64247e-09	6.77015e-07	ENSMUSG00000018143	Mafk	vHC	Swim_45min	vHC_Swim_45min
-0.159043	5.93158	0.0200142	0.236888	ENSMUSG00000018160	Med1	vHC	Swim_45min	vHC_Swim_45min
-0.232008	4.06968	0.00118132	0.059022	ENSMUSG00000018166	Erbb3	vHC	Swim_45min	vHC_Swim_45min
0.144223	4.7828	0.108789	0.427754	ENSMUSG00000018167	Stard3	vHC	Swim_45min	vHC_Swim_45min
0.379971	2.06227	0.0176774	0.228643	ENSMUSG00000018169	Mfng	vHC	Swim_45min	vHC_Swim_45min
-0.0342997	6.01276	0.583533	0.828776	ENSMUSG00000018171	Vmp1	vHC	Swim_45min	vHC_Swim_45min
-0.014408	4.64123	0.865464	0.958214	ENSMUSG00000018189	Uchl5	vHC	Swim_45min	vHC_Swim_45min
-0.0324023	5.9523	0.618154	0.848116	ENSMUSG00000018196	Glrx2	vHC	Swim_45min	vHC_Swim_45min
-0.240786	5.31937	0.0019423	0.0753615	ENSMUSG00000018199	Trove2	vHC	Swim_45min	vHC_Swim_45min
-0.0871924	6.17086	0.0824502	0.38647	ENSMUSG00000018209	Stk4	vHC	Swim_45min	vHC_Swim_45min
0.0817033	3.94446	0.350725	0.674414	ENSMUSG00000018217	Pmp22	vHC	Swim_45min	vHC_Swim_45min
0.36636	0.278239	0.148327	0.477272	ENSMUSG00000018238	Gdf9	vHC	Swim_45min	vHC_Swim_45min
-0.0692431	2.72217	0.549771	0.807911	ENSMUSG00000018239	Zcchc10	vHC	Swim_45min	vHC_Swim_45min
0.136649	6.00327	0.0376049	0.298566	ENSMUSG00000018286	Psmb6	vHC	Swim_45min	vHC_Swim_45min
0.105765	5.31136	0.103013	0.419439	ENSMUSG00000018287	Spag7	vHC	Swim_45min	vHC_Swim_45min
0.0699033	6.66548	0.400597	0.706833	ENSMUSG00000018293	Pfn1	vHC	Swim_45min	vHC_Swim_45min
0.0194257	6.61691	0.729872	0.901536	ENSMUSG00000018322	Tomm34	vHC	Swim_45min	vHC_Swim_45min
-0.0518942	9.56311	0.210038	0.549014	ENSMUSG00000018326	Ywhab	vHC	Swim_45min	vHC_Swim_45min
0.0907046	7.69785	0.0423421	0.310432	ENSMUSG00000018334	Ksr1	vHC	Swim_45min	vHC_Swim_45min
0.156853	2.47915	0.256493	0.596921	ENSMUSG00000018339	Gpx3	vHC	Swim_45min	vHC_Swim_45min
-0.0112745	6.85313	0.821558	0.941163	ENSMUSG00000018340	Anxa6	vHC	Swim_45min	vHC_Swim_45min
-0.00567574	0.313081	1	1	ENSMUSG00000018341	Il12rb2	vHC	Swim_45min	vHC_Swim_45min
-0.0975737	4.25852	0.158522	0.490065	ENSMUSG00000018347	Zkscan6	vHC	Swim_45min	vHC_Swim_45min
-0.0735811	4.72507	0.371384	0.688355	ENSMUSG00000018362	Kpna2	vHC	Swim_45min	vHC_Swim_45min
-0.0544507	5.17882	0.324715	0.654679	ENSMUSG00000018363	Smurf2	vHC	Swim_45min	vHC_Swim_45min
-0.213761	3.62927	0.0588687	0.34789	ENSMUSG00000018372	Cep95	vHC	Swim_45min	vHC_Swim_45min
-0.14622	5.17736	0.0170135	0.225413	ENSMUSG00000018377	Vezf1	vHC	Swim_45min	vHC_Swim_45min
0.109116	3.9049	0.396929	0.7043	ENSMUSG00000018378	Cuedc1	vHC	Swim_45min	vHC_Swim_45min
-0.0609824	7.04601	0.22019	0.560734	ENSMUSG00000018379	Srsf1	vHC	Swim_45min	vHC_Swim_45min
0.268573	2.07737	0.192335	0.530354	ENSMUSG00000018381	Abi3	vHC	Swim_45min	vHC_Swim_45min
0.509578	1.87609	0.0475507	0.322733	ENSMUSG00000018387	Shroom1	vHC	Swim_45min	vHC_Swim_45min
-0.0633911	7.62519	0.249232	0.589048	ENSMUSG00000018395	Kif3a	vHC	Swim_45min	vHC_Swim_45min
-0.0306451	8.49203	0.382424	0.695023	ENSMUSG00000018398	2008-09-01	vHC	Swim_45min	vHC_Swim_45min
-0.100498	7.22418	0.0574306	0.345165	ENSMUSG00000018401	Mtmr4	vHC	Swim_45min	vHC_Swim_45min
0.0874527	3.40241	0.338766	0.665755	ENSMUSG00000018405	Mrm1	vHC	Swim_45min	vHC_Swim_45min
-0.000225811	9.29428	0.992209	1	ENSMUSG00000018411	Mapt	vHC	Swim_45min	vHC_Swim_45min
-0.0098128	6.84193	0.875118	0.962487	ENSMUSG00000018412	Kansl1	vHC	Swim_45min	vHC_Swim_45min
-0.11208	6.31372	0.0154397	0.216594	ENSMUSG00000018415	Gid4	vHC	Swim_45min	vHC_Swim_45min
-0.0339194	4.0129	0.726488	0.899646	ENSMUSG00000018417	Myo1b	vHC	Swim_45min	vHC_Swim_45min
-0.0188066	5.1059	0.812801	0.937881	ENSMUSG00000018425	Dhx40	vHC	Swim_45min	vHC_Swim_45min
-0.160207	5.44516	0.00206963	0.0775535	ENSMUSG00000018427	Ypel2	vHC	Swim_45min	vHC_Swim_45min
-0.0221472	5.70864	0.662918	0.871306	ENSMUSG00000018428	Akap1	vHC	Swim_45min	vHC_Swim_45min
-0.00172814	4.79297	0.991187	1	ENSMUSG00000018433	Nol11	vHC	Swim_45min	vHC_Swim_45min
-0.0814171	4.67588	0.193736	0.531396	ENSMUSG00000018442	Derl2	vHC	Swim_45min	vHC_Swim_45min
0.00165426	5.288	1	1	ENSMUSG00000018446	C1qbp	vHC	Swim_45min	vHC_Swim_45min
0.100345	2.62537	0.542673	0.804019	ENSMUSG00000018449	Rpain	vHC	Swim_45min	vHC_Swim_45min
0.199462	4.14259	0.171104	0.505176	ENSMUSG00000018459	Slc13a3	vHC	Swim_45min	vHC_Swim_45min
0.136808	4.12155	0.505357	0.779106	ENSMUSG00000018470	Kcnab3	vHC	Swim_45min	vHC_Swim_45min
-0.0272445	9.75182	0.568228	0.818873	ENSMUSG00000018474	Chd3	vHC	Swim_45min	vHC_Swim_45min
0.187675	5.57176	0.0454984	0.319682	ENSMUSG00000018476	Kdm6b	vHC	Swim_45min	vHC_Swim_45min
-0.113455	6.82075	0.106138	0.4228	ENSMUSG00000018481	Appbp2	vHC	Swim_45min	vHC_Swim_45min
-0.236876	-0.801988	0.610512	0.843911	ENSMUSG00000018486	Wnt9b	vHC	Swim_45min	vHC_Swim_45min
0.0266004	1.84912	0.926161	0.978384	ENSMUSG00000018500	Adora2b	vHC	Swim_45min	vHC_Swim_45min
-0.09082	8.18287	0.15866	0.490205	ENSMUSG00000018501	Ncor1	vHC	Swim_45min	vHC_Swim_45min
0.107397	4.12125	0.201974	0.539531	ENSMUSG00000018507	Trpv2	vHC	Swim_45min	vHC_Swim_45min
0.388654	2.56643	0.212514	0.551464	ENSMUSG00000018509	Cenpv	vHC	Swim_45min	vHC_Swim_45min
0.162694	4.79474	0.0274725	0.262757	ENSMUSG00000018537	Pcgf2	vHC	Swim_45min	vHC_Swim_45min
0.0226133	4.28187	0.708547	0.892616	ENSMUSG00000018541	Cwc25	vHC	Swim_45min	vHC_Swim_45min
-0.0359763	7.60853	0.379169	0.693123	ENSMUSG00000018547	Pip4k2b	vHC	Swim_45min	vHC_Swim_45min
-0.0972408	8.29115	0.0740006	0.372642	ENSMUSG00000018548	Trim37	vHC	Swim_45min	vHC_Swim_45min
0.252328	2.55932	0.041212	0.308861	ENSMUSG00000018554	Ybx2	vHC	Swim_45min	vHC_Swim_45min
0.108732	5.5437	0.151065	0.481353	ENSMUSG00000018559	Ctdnep1	vHC	Swim_45min	vHC_Swim_45min
0.016392	4.20799	0.927	0.9785	ENSMUSG00000018565	Elp5	vHC	Swim_45min	vHC_Swim_45min
0.0644112	-0.0588616	0.851541	0.952659	ENSMUSG00000018566	Slc2a4	vHC	Swim_45min	vHC_Swim_45min
-0.0155556	6.97951	0.782257	0.925913	ENSMUSG00000018567	Gabarap	vHC	Swim_45min	vHC_Swim_45min
-0.0979104	5.49476	0.167039	0.500747	ENSMUSG00000018572	Phf23	vHC	Swim_45min	vHC_Swim_45min
0.0795598	5.55336	0.288756	0.625232	ENSMUSG00000018574	Acadvl	vHC	Swim_45min	vHC_Swim_45min
-0.0508614	0.188253	0.846906	0.951522	ENSMUSG00000018581	Dnah11	vHC	Swim_45min	vHC_Swim_45min
-0.014909	6.58963	0.717853	0.895725	ENSMUSG00000018583	G3bp1	vHC	Swim_45min	vHC_Swim_45min
0.14053	4.80024	0.166876	0.500579	ENSMUSG00000018585	Atox1	vHC	Swim_45min	vHC_Swim_45min
-0.13414	3.24758	0.263888	0.603517	ENSMUSG00000018589	Glra2	vHC	Swim_45min	vHC_Swim_45min
0.045463	8.54464	0.427037	0.726282	ENSMUSG00000018593	Sparc	vHC	Swim_45min	vHC_Swim_45min
0.139476	4.20533	0.186686	0.52455	ENSMUSG00000018599	Mief2	vHC	Swim_45min	vHC_Swim_45min
-0.287361	1.48335	0.12327	0.447893	ENSMUSG00000018604	Tbx3	vHC	Swim_45min	vHC_Swim_45min
0.0458361	3.94864	0.666968	0.872763	ENSMUSG00000018634	Crhr1	vHC	Swim_45min	vHC_Swim_45min
0.115689	4.73164	0.112067	0.435423	ENSMUSG00000018648	Dusp14	vHC	Swim_45min	vHC_Swim_45min
0.0293868	4.83405	0.649633	0.864643	ENSMUSG00000018651	Tada2a	vHC	Swim_45min	vHC_Swim_45min
-0.0376851	1.84536	0.869111	0.95984	ENSMUSG00000018654	Ikzf1	vHC	Swim_45min	vHC_Swim_45min
0.0633539	5.54275	0.327014	0.65655	ENSMUSG00000018659	Pnpo	vHC	Swim_45min	vHC_Swim_45min
0.00337894	6.16892	0.956421	0.988875	ENSMUSG00000018661	Cog1	vHC	Swim_45min	vHC_Swim_45min
-0.106484	2.93369	0.343943	0.670405	ENSMUSG00000018666	Cbx1	vHC	Swim_45min	vHC_Swim_45min
0.169866	4.65279	0.05481	0.338745	ENSMUSG00000018669	Cdk5rap3	vHC	Swim_45min	vHC_Swim_45min
0.0566259	2.17379	0.762517	0.917343	ENSMUSG00000018672	Copz2	vHC	Swim_45min	vHC_Swim_45min
0.0971555	5.75774	0.252728	0.592865	ENSMUSG00000018677	Slc25a39	vHC	Swim_45min	vHC_Swim_45min
0.2009	4.0743	0.0302153	0.271737	ENSMUSG00000018678	Sp2	vHC	Swim_45min	vHC_Swim_45min
-0.0254312	3.53312	0.771624	0.921095	ENSMUSG00000018697	Aatf	vHC	Swim_45min	vHC_Swim_45min
-0.0284073	9.77041	0.585854	0.830658	ENSMUSG00000018707	Dync1h1	vHC	Swim_45min	vHC_Swim_45min
-0.45446	0.99187	0.00729513	0.160374	ENSMUSG00000018727	Cpsf4l	vHC	Swim_45min	vHC_Swim_45min
-0.264714	3.47582	0.00339855	0.10292	ENSMUSG00000018733	Pex12	vHC	Swim_45min	vHC_Swim_45min
0.0287262	6.26982	0.543756	0.804683	ENSMUSG00000018736	Ndel1	vHC	Swim_45min	vHC_Swim_45min
-0.0332773	3.62694	0.714819	0.894463	ENSMUSG00000018740	Slc25a35	vHC	Swim_45min	vHC_Swim_45min
-0.0113597	7.43646	0.814041	0.938217	ENSMUSG00000018750	Zbtb4	vHC	Swim_45min	vHC_Swim_45min
0.151413	1.69134	0.452518	0.743293	ENSMUSG00000018752	Tnfsfm13	vHC	Swim_45min	vHC_Swim_45min
0.163634	4.84307	0.0745642	0.37382	ENSMUSG00000018761	Mpdu1	vHC	Swim_45min	vHC_Swim_45min
0.0383659	7.02609	0.510153	0.783094	ENSMUSG00000018765	Fxr2	vHC	Swim_45min	vHC_Swim_45min
0.066662	7.58979	0.211326	0.54996	ENSMUSG00000018770	Atp5g3	vHC	Swim_45min	vHC_Swim_45min
0.108547	2.8118	0.380725	0.69371	ENSMUSG00000018774	Cd68	vHC	Swim_45min	vHC_Swim_45min
-0.0214799	5.68661	0.703863	0.890513	ENSMUSG00000018796	Acsl1	vHC	Swim_45min	vHC_Swim_45min
-0.173727	5.59378	0.0475283	0.322733	ENSMUSG00000018800	Abca5	vHC	Swim_45min	vHC_Swim_45min
0.0580322	4.18996	0.370215	0.687303	ENSMUSG00000018809	Smyd4	vHC	Swim_45min	vHC_Swim_45min
0.472519	0.92164	0.0157891	0.218638	ENSMUSG00000018819	Lsp1	vHC	Swim_45min	vHC_Swim_45min
0.0308201	6.70353	0.495228	0.773493	ENSMUSG00000018820	Zfyve27	vHC	Swim_45min	vHC_Swim_45min
0.368661	3.47517	0.00273675	0.0925071	ENSMUSG00000018821	Avpi1	vHC	Swim_45min	vHC_Swim_45min
0.204025	3.89619	0.0855541	0.391878	ENSMUSG00000018830	Myh11	vHC	Swim_45min	vHC_Swim_45min
-0.136441	3.6672	0.166463	0.500233	ENSMUSG00000018841	Rad51d	vHC	Swim_45min	vHC_Swim_45min
-0.258033	2.53678	0.0121263	0.198025	ENSMUSG00000018844	Fndc8	vHC	Swim_45min	vHC_Swim_45min
0.203155	0.545861	0.427942	0.726975	ENSMUSG00000018845	Unc45b	vHC	Swim_45min	vHC_Swim_45min
-0.32597	5.80992	7.44876e-05	0.00848207	ENSMUSG00000018846	Pank3	vHC	Swim_45min	vHC_Swim_45min
-0.0106007	5.46459	0.842601	0.949503	ENSMUSG00000018848	Rars	vHC	Swim_45min	vHC_Swim_45min
0.0652231	6.54475	0.213134	0.551953	ENSMUSG00000018849	Wwc1	vHC	Swim_45min	vHC_Swim_45min
0.137192	4.41928	0.0838424	0.388386	ENSMUSG00000018858	Ict1	vHC	Swim_45min	vHC_Swim_45min
0.026206	3.44887	0.870468	0.960292	ENSMUSG00000018861	Fdxr	vHC	Swim_45min	vHC_Swim_45min
0.0845962	8.65829	0.118028	0.442552	ENSMUSG00000018865	Sult4a1	vHC	Swim_45min	vHC_Swim_45min
0.047323	5.35373	0.484419	0.766678	ENSMUSG00000018882	Mrpl45	vHC	Swim_45min	vHC_Swim_45min
-0.183376	3.27879	0.0287244	0.267293	ENSMUSG00000018899	Irf1	vHC	Swim_45min	vHC_Swim_45min
0.0776296	4.01855	0.290215	0.626294	ENSMUSG00000018900	Slc22a5	vHC	Swim_45min	vHC_Swim_45min
0.0458914	3.86686	0.57878	0.825514	ENSMUSG00000018906	P4ha2	vHC	Swim_45min	vHC_Swim_45min
-0.0147546	8.391	0.718463	0.896076	ENSMUSG00000018909	Arrb1	vHC	Swim_45min	vHC_Swim_45min
0.166922	-0.0131379	0.594093	0.834742	ENSMUSG00000018920	Cxcl16	vHC	Swim_45min	vHC_Swim_45min
0.0712282	5.33674	0.274801	0.612818	ENSMUSG00000018921	Pelp1	vHC	Swim_45min	vHC_Swim_45min
-0.306835	2.51669	0.0633798	0.355505	ENSMUSG00000018923	Med11	vHC	Swim_45min	vHC_Swim_45min
0.810766	-0.00428129	0.019295	0.234407	ENSMUSG00000018927	Ccl6	vHC	Swim_45min	vHC_Swim_45min
-0.0520091	4.06497	0.44337	0.739233	ENSMUSG00000018931	Natd1	vHC	Swim_45min	vHC_Swim_45min
-0.141208	3.79485	0.191267	0.529453	ENSMUSG00000018932	Map2k3	vHC	Swim_45min	vHC_Swim_45min
-0.0403107	9.97934	0.349536	0.673169	ENSMUSG00000018965	Ywhah	vHC	Swim_45min	vHC_Swim_45min
-0.112576	5.30344	0.198303	0.536315	ENSMUSG00000018974	Sart3	vHC	Swim_45min	vHC_Swim_45min
0.188648	0.0771476	0.333162	0.660661	ENSMUSG00000018983	E2f2	vHC	Swim_45min	vHC_Swim_45min
-0.0655196	3.54846	0.451336	0.742667	ENSMUSG00000018995	Nars2	vHC	Swim_45min	vHC_Swim_45min
-0.00314324	5.48347	0.980678	0.999049	ENSMUSG00000018999	Slc35b4	vHC	Swim_45min	vHC_Swim_45min
0.123296	2.73826	0.242649	0.582749	ENSMUSG00000019027	Dnah1	vHC	Swim_45min	vHC_Swim_45min
0.136779	5.75704	0.236898	0.576523	ENSMUSG00000019039	Dalrd3	vHC	Swim_45min	vHC_Swim_45min
0.147501	6.34966	0.0715668	0.3683	ENSMUSG00000019054	Fis1	vHC	Swim_45min	vHC_Swim_45min
0.070113	4.80613	0.375367	0.69146	ENSMUSG00000019055	Plod1	vHC	Swim_45min	vHC_Swim_45min
-0.189122	4.51663	0.00361158	0.105913	ENSMUSG00000019066	Rab3d	vHC	Swim_45min	vHC_Swim_45min
0.110245	2.53879	0.435181	0.733366	ENSMUSG00000019080	Mfsd3	vHC	Swim_45min	vHC_Swim_45min
0.0915393	8.49887	0.20523	0.543828	ENSMUSG00000019082	Slc25a22	vHC	Swim_45min	vHC_Swim_45min
0.027953	8.62407	0.444707	0.739551	ENSMUSG00000019087	Atp6ap1	vHC	Swim_45min	vHC_Swim_45min
0.273021	0.75154	0.224004	0.563559	ENSMUSG00000019088	Dnase1l1	vHC	Swim_45min	vHC_Swim_45min
0.246303	0.674131	0.312139	0.644174	ENSMUSG00000019102	Aldh3a1	vHC	Swim_45min	vHC_Swim_45min
-0.0713558	0.967767	0.737054	0.903789	ENSMUSG00000019122	Ccl9	vHC	Swim_45min	vHC_Swim_45min
-0.0233474	7.86102	0.602783	0.838757	ENSMUSG00000019124	Scrn1	vHC	Swim_45min	vHC_Swim_45min
-0.0290841	7.69147	0.574198	0.822579	ENSMUSG00000019132	RP23-92G13.4	vHC	Swim_45min	vHC_Swim_45min
0.280582	4.70344	0.0365924	0.295106	ENSMUSG00000019139	Isyna1	vHC	Swim_45min	vHC_Swim_45min
-0.0950039	4.92861	0.163304	0.496083	ENSMUSG00000019143	Hars2	vHC	Swim_45min	vHC_Swim_45min
0.0837138	6.18063	0.110486	0.432242	ENSMUSG00000019146	Cacng2	vHC	Swim_45min	vHC_Swim_45min
0.256151	2.4294	0.305018	0.638451	ENSMUSG00000019158	Tmem160	vHC	Swim_45min	vHC_Swim_45min
0.0933693	7.01546	0.0645971	0.356568	ENSMUSG00000019173	Rab5c	vHC	Swim_45min	vHC_Swim_45min
0.162784	7.51821	0.191006	0.529311	ENSMUSG00000019179	Mdh2	vHC	Swim_45min	vHC_Swim_45min
0.0589635	5.92491	0.353498	0.677017	ENSMUSG00000019188	H13	vHC	Swim_45min	vHC_Swim_45min
-0.0950424	6.80161	0.0215064	0.241894	ENSMUSG00000019189	Rnf145	vHC	Swim_45min	vHC_Swim_45min
0.242831	7.99156	0.0247457	0.254824	ENSMUSG00000019194	Scn1b	vHC	Swim_45min	vHC_Swim_45min
0.0329693	8.457	0.436729	0.733875	ENSMUSG00000019210	Atp6v1e1	vHC	Swim_45min	vHC_Swim_45min
-0.426656	-0.703426	0.599688	0.837197	ENSMUSG00000019214	Chtf18	vHC	Swim_45min	vHC_Swim_45min
-0.138516	4.23634	0.0569502	0.343551	ENSMUSG00000019230	Lhx9	vHC	Swim_45min	vHC_Swim_45min
0.207827	4.383	0.201183	0.538898	ENSMUSG00000019232	Etnppl	vHC	Swim_45min	vHC_Swim_45min
0.0620127	5.36504	0.323143	0.653466	ENSMUSG00000019235	Rps6kl1	vHC	Swim_45min	vHC_Swim_45min
0.233152	6.40231	0.0465157	0.320983	ENSMUSG00000019254	Ppp1r12c	vHC	Swim_45min	vHC_Swim_45min
-0.262549	3.58994	0.0144593	0.211391	ENSMUSG00000019256	Ahr	vHC	Swim_45min	vHC_Swim_45min
0.391442	5.39197	0.0971496	0.410479	ENSMUSG00000019261	Map1s	vHC	Swim_45min	vHC_Swim_45min
-0.07385	3.21253	0.595733	0.835547	ENSMUSG00000019295	Tmem129	vHC	Swim_45min	vHC_Swim_45min
0.0581645	3.58792	0.577505	0.825031	ENSMUSG00000019297	Nop9	vHC	Swim_45min	vHC_Swim_45min
0.0759241	9.36117	0.0827033	0.386774	ENSMUSG00000019302	Atp6v0a1	vHC	Swim_45min	vHC_Swim_45min
-0.713483	-0.608596	0.471565	0.758402	ENSMUSG00000019303	Psmc3ip	vHC	Swim_45min	vHC_Swim_45min
0.139665	0.798556	0.824851	0.942667	ENSMUSG00000019312	Grb7	vHC	Swim_45min	vHC_Swim_45min
0.396718	0.633975	0.0318358	0.277624	ENSMUSG00000019320	Noxo1	vHC	Swim_45min	vHC_Swim_45min
0.0659332	0.17371	0.869785	0.960109	ENSMUSG00000019326	Aoc3	vHC	Swim_45min	vHC_Swim_45min
0.0114634	4.80962	0.910589	0.974557	ENSMUSG00000019338	Zfp687	vHC	Swim_45min	vHC_Swim_45min
0.0367794	3.18643	0.748843	0.910744	ENSMUSG00000019359	Gdpd2	vHC	Swim_45min	vHC_Swim_45min
0.194227	5.21391	0.0296252	0.269516	ENSMUSG00000019362	RP24-202L5.2	vHC	Swim_45min	vHC_Swim_45min
0.476323	-0.521837	0.586152	0.830746	ENSMUSG00000019368	Sec14l4	vHC	Swim_45min	vHC_Swim_45min
0.10307	10.3597	0.160338	0.491886	ENSMUSG00000019370	Calm3	vHC	Swim_45min	vHC_Swim_45min
-0.0274033	5.93007	0.638239	0.858074	ENSMUSG00000019373	Cops3	vHC	Swim_45min	vHC_Swim_45min
0.258109	8.1553	0.020306	0.23801	ENSMUSG00000019428	Fkbp8	vHC	Swim_45min	vHC_Swim_45min
0.0726497	7.2619	0.200687	0.538898	ENSMUSG00000019432	Ddx39b	vHC	Swim_45min	vHC_Swim_45min
0.221766	5.29616	0.0647697	0.356697	ENSMUSG00000019433	Gipc1	vHC	Swim_45min	vHC_Swim_45min
0.0356455	4.17648	0.673511	0.875423	ENSMUSG00000019437	Tlcd1	vHC	Swim_45min	vHC_Swim_45min
0.102807	4.04725	0.206619	0.544875	ENSMUSG00000019461	Plscr3	vHC	Swim_45min	vHC_Swim_45min
-0.0899149	2.35751	0.359035	0.680186	ENSMUSG00000019464	Ptger1	vHC	Swim_45min	vHC_Swim_45min
0.0964498	7.81021	0.175747	0.510916	ENSMUSG00000019467	Arhgef25	vHC	Swim_45min	vHC_Swim_45min
0.0922707	5.25193	0.128985	0.455558	ENSMUSG00000019470	Xab2	vHC	Swim_45min	vHC_Swim_45min
0.194946	6.83113	0.0273862	0.262757	ENSMUSG00000019471	Cdc37	vHC	Swim_45min	vHC_Swim_45min
0.0228806	5.1805	0.736852	0.903762	ENSMUSG00000019478	Rab4a	vHC	Swim_45min	vHC_Swim_45min
0.236104	2.63294	0.0525077	0.334297	ENSMUSG00000019487	Trip10	vHC	Swim_45min	vHC_Swim_45min
0.000122843	6.54013	0.981992	0.999049	ENSMUSG00000019494	Cops6	vHC	Swim_45min	vHC_Swim_45min
0.0523291	10.9242	0.362906	0.682906	ENSMUSG00000019505	Ubb	vHC	Swim_45min	vHC_Swim_45min
0.0938078	4.80539	0.241897	0.581769	ENSMUSG00000019518	Ap4m1	vHC	Swim_45min	vHC_Swim_45min
-0.0830606	5.24618	0.128044	0.454784	ENSMUSG00000019528	Gyg	vHC	Swim_45min	vHC_Swim_45min
0.123855	2.52348	0.39299	0.701119	ENSMUSG00000019539	Rcn3	vHC	Swim_45min	vHC_Swim_45min
0.0634909	5.99907	0.539091	0.801399	ENSMUSG00000019558	Slc6a8	vHC	Swim_45min	vHC_Swim_45min
-0.254202	3.11757	0.0169581	0.225081	ENSMUSG00000019564	Arid3a	vHC	Swim_45min	vHC_Swim_45min
0.191675	3.27598	0.0438344	0.31545	ENSMUSG00000019577	Pdk4	vHC	Swim_45min	vHC_Swim_45min
0.193795	5.41043	0.040431	0.305632	ENSMUSG00000019578	Ubxn6	vHC	Swim_45min	vHC_Swim_45min
0.106868	5.1724	0.110536	0.432327	ENSMUSG00000019579	Mydgf	vHC	Swim_45min	vHC_Swim_45min
0.0782835	6.07197	0.171827	0.506805	ENSMUSG00000019590	Cyb561	vHC	Swim_45min	vHC_Swim_45min
0.0446199	4.77302	0.495249	0.773493	ENSMUSG00000019647	Sema6a	vHC	Swim_45min	vHC_Swim_45min
0.138206	4.56908	0.227816	0.567618	ENSMUSG00000019659	Ccdc12	vHC	Swim_45min	vHC_Swim_45min
0.230152	3.63093	0.0314871	0.276472	ENSMUSG00000019689	RP23-155A10.1	vHC	Swim_45min	vHC_Swim_45min
-0.104308	7.74216	0.12507	0.450863	ENSMUSG00000019699	Akt3	vHC	Swim_45min	vHC_Swim_45min
-0.00792293	5.30787	0.895038	0.96945	ENSMUSG00000019710	Mrpl24	vHC	Swim_45min	vHC_Swim_45min
0.0264371	5.75814	0.638963	0.858566	ENSMUSG00000019715	Gle1	vHC	Swim_45min	vHC_Swim_45min
-0.134312	0.0252514	0.624436	0.850941	ENSMUSG00000019718	L3hypdh	vHC	Swim_45min	vHC_Swim_45min
-0.144363	6.89808	0.0366132	0.295113	ENSMUSG00000019726	Lyst	vHC	Swim_45min	vHC_Swim_45min
0.0305456	6.32567	0.52159	0.79169	ENSMUSG00000019731	Slc35e1	vHC	Swim_45min	vHC_Swim_45min
-0.166177	0.554276	0.384593	0.696312	ENSMUSG00000019732	Calr3	vHC	Swim_45min	vHC_Swim_45min
-0.0102157	2.52595	0.913076	0.975326	ENSMUSG00000019734	Tmc4	vHC	Swim_45min	vHC_Swim_45min
0.153448	3.6299	0.156107	0.48686	ENSMUSG00000019738	Polr2i	vHC	Swim_45min	vHC_Swim_45min
-0.0960881	3.56382	0.313532	0.645553	ENSMUSG00000019756	Prl8a1	vHC	Swim_45min	vHC_Swim_45min
0.173451	2.49552	0.184581	0.522129	ENSMUSG00000019761	Krt10	vHC	Swim_45min	vHC_Swim_45min
0.281585	0.623453	0.315669	0.647187	ENSMUSG00000019762	Iyd	vHC	Swim_45min	vHC_Swim_45min
-0.0676555	4.66467	0.384847	0.696432	ENSMUSG00000019763	Rmnd1	vHC	Swim_45min	vHC_Swim_45min
0.107782	0.600557	0.683422	0.879613	ENSMUSG00000019767	Ccdc170	vHC	Swim_45min	vHC_Swim_45min
0.0749308	1.64137	0.548812	0.807599	ENSMUSG00000019768	Esr1	vHC	Swim_45min	vHC_Swim_45min
0.147772	4.14467	0.0651228	0.356761	ENSMUSG00000019772	Vip	vHC	Swim_45min	vHC_Swim_45min
-0.240078	0.304996	0.274447	0.61241	ENSMUSG00000019773	Fbxo5	vHC	Swim_45min	vHC_Swim_45min
-0.188747	2.60332	0.152465	0.483244	ENSMUSG00000019774	Mtrf1l	vHC	Swim_45min	vHC_Swim_45min
-0.155919	5.71745	0.0735009	0.371232	ENSMUSG00000019775	Rgs17	vHC	Swim_45min	vHC_Swim_45min
-0.10826	6.21702	0.0531928	0.335658	ENSMUSG00000019777	Hdac2	vHC	Swim_45min	vHC_Swim_45min
-0.0178102	5.10142	0.790017	0.928763	ENSMUSG00000019782	Rwdd1	vHC	Swim_45min	vHC_Swim_45min
-0.0368173	4.86963	0.545785	0.805572	ENSMUSG00000019785	Clvs2	vHC	Swim_45min	vHC_Swim_45min
-0.131953	2.16391	0.217452	0.5573	ENSMUSG00000019789	Hey2	vHC	Swim_45min	vHC_Swim_45min
-0.132154	6.95555	0.0295645	0.269516	ENSMUSG00000019790	Stxbp5	vHC	Swim_45min	vHC_Swim_45min
-0.105078	2.62188	0.57086	0.820729	ENSMUSG00000019791	Hint3	vHC	Swim_45min	vHC_Swim_45min
-0.0395266	1.88791	0.838436	0.947771	ENSMUSG00000019792	Trmt11	vHC	Swim_45min	vHC_Swim_45min
-0.0341341	3.49231	0.640341	0.858954	ENSMUSG00000019794	Katna1	vHC	Swim_45min	vHC_Swim_45min
-0.0309659	7.14893	0.421432	0.722294	ENSMUSG00000019795	Pcmt1	vHC	Swim_45min	vHC_Swim_45min
-0.0409076	7.70644	0.340838	0.667859	ENSMUSG00000019796	Lrp11	vHC	Swim_45min	vHC_Swim_45min
0.0873861	3.75563	0.480645	0.764365	ENSMUSG00000019797	RP23-288B18.1	vHC	Swim_45min	vHC_Swim_45min
-0.104675	6.45139	0.0782424	0.380544	ENSMUSG00000019802	Sec63	vHC	Swim_45min	vHC_Swim_45min
-0.050819	4.10276	0.445372	0.739662	ENSMUSG00000019803	Nr2e1	vHC	Swim_45min	vHC_Swim_45min
0.0222683	7.02249	0.677717	0.877767	ENSMUSG00000019804	Snx3	vHC	Swim_45min	vHC_Swim_45min
0.025486	5.32787	0.730269	0.901536	ENSMUSG00000019806	Aig1	vHC	Swim_45min	vHC_Swim_45min
0.000897683	2.75846	0.972809	0.996408	ENSMUSG00000019808	Adat2	vHC	Swim_45min	vHC_Swim_45min
-0.0257455	4.56943	0.744725	0.908125	ENSMUSG00000019809	Pex3	vHC	Swim_45min	vHC_Swim_45min
-0.00594517	5.11625	0.902231	0.970569	ENSMUSG00000019810	Fuca2	vHC	Swim_45min	vHC_Swim_45min
-0.10177	2.22809	0.29939	0.634194	ENSMUSG00000019813	Cep57l1	vHC	Swim_45min	vHC_Swim_45min
-0.016131	4.01162	0.821607	0.941163	ENSMUSG00000019814	Ltv1	vHC	Swim_45min	vHC_Swim_45min
0.0168633	5.26342	0.891391	0.968205	ENSMUSG00000019817	Plagl1	vHC	Swim_45min	vHC_Swim_45min
-0.0380921	5.64368	0.622691	0.849797	ENSMUSG00000019818	Cd164	vHC	Swim_45min	vHC_Swim_45min
-0.0671615	6.03402	0.25318	0.593073	ENSMUSG00000019820	Utrn	vHC	Swim_45min	vHC_Swim_45min
0.164769	3.55215	0.169745	0.504406	ENSMUSG00000019822	Smpd2	vHC	Swim_45min	vHC_Swim_45min
0.0188188	3.18662	0.884404	0.96596	ENSMUSG00000019823	Mical1	vHC	Swim_45min	vHC_Swim_45min
0.017389	4.0023	0.805343	0.934968	ENSMUSG00000019826	Zbtb24	vHC	Swim_45min	vHC_Swim_45min
-0.109167	6.22278	0.0884889	0.395533	ENSMUSG00000019828	Grm1	vHC	Swim_45min	vHC_Swim_45min
0.0154861	8.45573	0.743368	0.907459	ENSMUSG00000019831	Wasf1	vHC	Swim_45min	vHC_Swim_45min
0.0948159	0.767077	0.6831	0.879613	ENSMUSG00000019832	Rab32	vHC	Swim_45min	vHC_Swim_45min
0.00692159	4.43234	0.945786	0.985016	ENSMUSG00000019837	Gtf3c6	vHC	Swim_45min	vHC_Swim_45min
-0.0409858	2.33932	0.752041	0.912473	ENSMUSG00000019838	Slc16a10	vHC	Swim_45min	vHC_Swim_45min
-0.583976	4.40392	0.00851385	0.170423	ENSMUSG00000019841	Rev3l	vHC	Swim_45min	vHC_Swim_45min
-0.084854	1.44068	0.563411	0.81617	ENSMUSG00000019842	Traf3ip2	vHC	Swim_45min	vHC_Swim_45min
0.0207474	7.18351	0.624748	0.850941	ENSMUSG00000019843	Fyn	vHC	Swim_45min	vHC_Swim_45min
0.170467	-0.205212	0.731937	0.902262	ENSMUSG00000019845	Tube1	vHC	Swim_45min	vHC_Swim_45min
-0.0452176	2.94466	0.675126	0.876406	ENSMUSG00000019846	Lama4	vHC	Swim_45min	vHC_Swim_45min
-0.152873	3.0446	0.102753	0.419342	ENSMUSG00000019848	Popdc3	vHC	Swim_45min	vHC_Swim_45min
-0.0718083	5.35104	0.215851	0.55486	ENSMUSG00000019849	Prep	vHC	Swim_45min	vHC_Swim_45min
-0.3153	3.32621	0.00557126	0.138711	ENSMUSG00000019850	Tnfaip3	vHC	Swim_45min	vHC_Swim_45min
-0.00954444	1.55674	0.937919	0.982062	ENSMUSG00000019851	Perp	vHC	Swim_45min	vHC_Swim_45min
-0.173998	7.13473	0.0358087	0.29212	ENSMUSG00000019852	Arfgef3	vHC	Swim_45min	vHC_Swim_45min
0.0267518	1.60863	0.88971	0.967666	ENSMUSG00000019853	Hebp2	vHC	Swim_45min	vHC_Swim_45min
-0.0406372	5.44694	0.625453	0.85118	ENSMUSG00000019854	Reps1	vHC	Swim_45min	vHC_Swim_45min
0.0571945	4.32516	0.508157	0.781403	ENSMUSG00000019856	Fam184a	vHC	Swim_45min	vHC_Swim_45min
-0.217374	2.92705	0.0182757	0.230664	ENSMUSG00000019857	Asf1a	vHC	Swim_45min	vHC_Swim_45min
-0.0317636	5.73302	0.680701	0.878619	ENSMUSG00000019861	Gopc	vHC	Swim_45min	vHC_Swim_45min
0.0588433	3.96914	0.519621	0.790594	ENSMUSG00000019863	Qrsl1	vHC	Swim_45min	vHC_Swim_45min
-0.0486806	3.95963	0.475831	0.760912	ENSMUSG00000019864	Rtn4ip1	vHC	Swim_45min	vHC_Swim_45min
-0.348324	1.67329	0.137216	0.466366	ENSMUSG00000019865	Nmbr	vHC	Swim_45min	vHC_Swim_45min
-0.0281305	1.10161	0.949161	0.986192	ENSMUSG00000019866	Aim1	vHC	Swim_45min	vHC_Swim_45min
-0.0383104	3.59186	0.755243	0.91398	ENSMUSG00000019868	Vta1	vHC	Swim_45min	vHC_Swim_45min
0.0170396	4.43649	0.81343	0.938217	ENSMUSG00000019872	Smpdl3a	vHC	Swim_45min	vHC_Swim_45min
-0.0523813	5.26948	0.37804	0.693103	ENSMUSG00000019873	Reep3	vHC	Swim_45min	vHC_Swim_45min
-0.137445	3.88297	0.206114	0.544317	ENSMUSG00000019874	Fabp7	vHC	Swim_45min	vHC_Swim_45min
0.170135	2.36931	0.196639	0.534615	ENSMUSG00000019876	Pkib	vHC	Swim_45min	vHC_Swim_45min
-0.0696599	9.68109	0.155804	0.486398	ENSMUSG00000019877	Serinc1	vHC	Swim_45min	vHC_Swim_45min
-0.0503398	4.58775	0.559709	0.814187	ENSMUSG00000019878	Hsf2	vHC	Swim_45min	vHC_Swim_45min
0.037296	4.14178	0.629142	0.853115	ENSMUSG00000019880	Rspo3	vHC	Swim_45min	vHC_Swim_45min
-0.0612741	4.65476	0.407416	0.710501	ENSMUSG00000019883	Echdc1	vHC	Swim_45min	vHC_Swim_45min
-0.254867	2.70083	0.0549381	0.338938	ENSMUSG00000019888	Mgat4c	vHC	Swim_45min	vHC_Swim_45min
-0.111392	6.11466	0.0704753	0.366737	ENSMUSG00000019889	Ptprk	vHC	Swim_45min	vHC_Swim_45min
0.109031	2.9705	0.419608	0.720667	ENSMUSG00000019890	Nts	vHC	Swim_45min	vHC_Swim_45min
0.0212986	3.75252	0.777053	0.923425	ENSMUSG00000019891	Dcbld1	vHC	Swim_45min	vHC_Swim_45min
-0.249344	0.858183	0.279634	0.616826	ENSMUSG00000019892	Lrriq1	vHC	Swim_45min	vHC_Swim_45min
-0.0278102	6.34334	0.711636	0.89354	ENSMUSG00000019894	Slc6a15	vHC	Swim_45min	vHC_Swim_45min
0.167929	3.69181	0.0485135	0.324861	ENSMUSG00000019897	Ccdc59	vHC	Swim_45min	vHC_Swim_45min
-0.029571	4.3182	0.755254	0.91398	ENSMUSG00000019899	Lama2	vHC	Swim_45min	vHC_Swim_45min
-0.165425	4.08936	0.0922189	0.402363	ENSMUSG00000019906	Lin7a	vHC	Swim_45min	vHC_Swim_45min
-0.0743953	6.70883	0.253475	0.593073	ENSMUSG00000019907	Ppp1r12a	vHC	Swim_45min	vHC_Swim_45min
-0.104116	6.19325	0.0919632	0.40226	ENSMUSG00000019916	P4ha1	vHC	Swim_45min	vHC_Swim_45min
-0.177222	2.07867	0.241216	0.581166	ENSMUSG00000019917	2010-09-01	vHC	Swim_45min	vHC_Swim_45min
-0.0609455	4.75229	0.291993	0.62768	ENSMUSG00000019920	Lims1	vHC	Swim_45min	vHC_Swim_45min
0.013904	9.80115	0.79199	0.929406	ENSMUSG00000019923	Zwint	vHC	Swim_45min	vHC_Swim_45min
-0.0547996	5.08961	0.335948	0.662972	ENSMUSG00000019927	Ube2d1	vHC	Swim_45min	vHC_Swim_45min
0.0556695	6.30467	0.603428	0.839279	ENSMUSG00000019929	Dcn	vHC	Swim_45min	vHC_Swim_45min
-0.113953	2.24143	0.376038	0.691529	ENSMUSG00000019935	Slc17a8	vHC	Swim_45min	vHC_Swim_45min
-0.219796	0.678107	0.221474	0.561263	ENSMUSG00000019936	Epyc	vHC	Swim_45min	vHC_Swim_45min
-0.140039	9.74134	0.0430061	0.312827	ENSMUSG00000019943	Atp2b1	vHC	Swim_45min	vHC_Swim_45min
0.0229247	2.60102	0.787029	0.92762	ENSMUSG00000019944	Rhobtb1	vHC	Swim_45min	vHC_Swim_45min
-0.0409338	0.561409	0.797752	0.93174	ENSMUSG00000019945	RP23-2A21.1	vHC	Swim_45min	vHC_Swim_45min
0.0154144	5.56598	0.801174	0.932932	ENSMUSG00000019947	Arid5b	vHC	Swim_45min	vHC_Swim_45min
-0.159967	3.87442	0.0775786	0.379054	ENSMUSG00000019948	Actr6	vHC	Swim_45min	vHC_Swim_45min
-0.0435437	6.48962	0.505285	0.779106	ENSMUSG00000019951	Uhrf1bp1l	vHC	Swim_45min	vHC_Swim_45min
-0.269664	2.77263	0.0110349	0.190886	ENSMUSG00000019952	Poc1b	vHC	Swim_45min	vHC_Swim_45min
0.467567	5.51856	1.10402e-06	0.000244515	ENSMUSG00000019960	Dusp6	vHC	Swim_45min	vHC_Swim_45min
-0.111788	4.2912	0.121101	0.444256	ENSMUSG00000019961	Tmpo	vHC	Swim_45min	vHC_Swim_45min
-0.0874829	4.43383	0.51113	0.783324	ENSMUSG00000019966	Kitl	vHC	Swim_45min	vHC_Swim_45min
-0.0333102	6.03593	0.493644	0.77279	ENSMUSG00000019969	Psen1	vHC	Swim_45min	vHC_Swim_45min
1.09751	6.29276	1.72051e-83	2.55307e-79	ENSMUSG00000019970	Sgk1	vHC	Swim_45min	vHC_Swim_45min
-0.152962	2.90384	0.33338	0.660661	ENSMUSG00000019971	Cep290	vHC	Swim_45min	vHC_Swim_45min
0.14615	2.85914	0.159776	0.491603	ENSMUSG00000019975	Ikbip	vHC	Swim_45min	vHC_Swim_45min
-0.0511268	5.83336	0.2643	0.603774	ENSMUSG00000019977	Hbs1l	vHC	Swim_45min	vHC_Swim_45min
-0.0481983	6.23635	0.346783	0.671225	ENSMUSG00000019978	Epb41l2	vHC	Swim_45min	vHC_Swim_45min
0.0188187	4.85739	0.741812	0.906659	ENSMUSG00000019979	Apaf1	vHC	Swim_45min	vHC_Swim_45min
0.918319	0.00545112	0.0075774	0.162962	ENSMUSG00000019982	Myb	vHC	Swim_45min	vHC_Swim_45min
-0.0635661	5.6531	0.306314	0.63958	ENSMUSG00000019984	Med23	vHC	Swim_45min	vHC_Swim_45min
-0.0135835	7.76777	0.813398	0.938217	ENSMUSG00000019986	Ahi1	vHC	Swim_45min	vHC_Swim_45min
-0.0689946	1.47562	0.691995	0.884731	ENSMUSG00000019988	Nedd1	vHC	Swim_45min	vHC_Swim_45min
-0.0749818	4.07389	0.354767	0.677312	ENSMUSG00000019990	Pde7b	vHC	Swim_45min	vHC_Swim_45min
0.00205238	6.60594	0.973856	0.996611	ENSMUSG00000019996	Map7	vHC	Swim_45min	vHC_Swim_45min
0.558606	4.40141	0.00112716	0.0576754	ENSMUSG00000019997	Ctgf	vHC	Swim_45min	vHC_Swim_45min
-0.0459463	6.66271	0.424646	0.72475	ENSMUSG00000019998	Stx7	vHC	Swim_45min	vHC_Swim_45min
-0.0156503	3.18612	0.921078	0.977115	ENSMUSG00000020000	Moxd1	vHC	Swim_45min	vHC_Swim_45min
-0.00927641	4.40398	0.905453	0.972075	ENSMUSG00000020003	Pex7	vHC	Swim_45min	vHC_Swim_45min
0.029298	4.00354	0.783947	0.926516	ENSMUSG00000020009	Ifngr1	vHC	Swim_45min	vHC_Swim_45min
-0.132776	3.19026	0.330414	0.658918	ENSMUSG00000020014	Cfap54	vHC	Swim_45min	vHC_Swim_45min
-0.0842999	7.43599	0.179321	0.515687	ENSMUSG00000020015	Cdk17	vHC	Swim_45min	vHC_Swim_45min
-0.501012	-0.552051	0.0989727	0.413477	ENSMUSG00000020017	Hal	vHC	Swim_45min	vHC_Swim_45min
0.061632	3.46821	0.643033	0.860677	ENSMUSG00000020018	Snrpf	vHC	Swim_45min	vHC_Swim_45min
0.0751387	2.64563	0.461101	0.749756	ENSMUSG00000020019	Ntn4	vHC	Swim_45min	vHC_Swim_45min
-0.144512	4.74743	0.101866	0.417755	ENSMUSG00000020021	Fgd6	vHC	Swim_45min	vHC_Swim_45min
0.0601668	6.49861	0.377929	0.693103	ENSMUSG00000020022	Ndufa12	vHC	Swim_45min	vHC_Swim_45min
0.0475403	6.0008	0.471862	0.758456	ENSMUSG00000020023	Tmcc3	vHC	Swim_45min	vHC_Swim_45min
-0.125699	4.1842	0.122927	0.447744	ENSMUSG00000020024	Cep83	vHC	Swim_45min	vHC_Swim_45min
0.0854428	4.1121	0.352697	0.676185	ENSMUSG00000020027	Socs2	vHC	Swim_45min	vHC_Swim_45min
0.0260075	6.50158	0.655165	0.86726	ENSMUSG00000020029	Nudt4	vHC	Swim_45min	vHC_Swim_45min
0.0319765	6.59348	0.590713	0.833036	ENSMUSG00000020032	Nuak1	vHC	Swim_45min	vHC_Swim_45min
-0.140701	5.21451	0.00548424	0.137927	ENSMUSG00000020034	Tcp11l2	vHC	Swim_45min	vHC_Swim_45min
-0.191305	4.01534	0.0195034	0.235293	ENSMUSG00000020037	Rfx4	vHC	Swim_45min	vHC_Swim_45min
0.00567935	3.96905	0.968097	0.99451	ENSMUSG00000020038	Cry1	vHC	Swim_45min	vHC_Swim_45min
0.0852288	4.73763	0.361765	0.68237	ENSMUSG00000020042	Btbd11	vHC	Swim_45min	vHC_Swim_45min
0.234909	7.04903	1.21629e-05	0.00189203	ENSMUSG00000020044	Timp3	vHC	Swim_45min	vHC_Swim_45min
-0.0673554	8.62356	0.210492	0.549523	ENSMUSG00000020048	Hsp90b1	vHC	Swim_45min	vHC_Swim_45min
-0.439996	2.46973	1.69352e-05	0.00246374	ENSMUSG00000020052	Ascl1	vHC	Swim_45min	vHC_Swim_45min
-0.128582	2.86408	0.211196	0.54996	ENSMUSG00000020053	Igf1	vHC	Swim_45min	vHC_Swim_45min
-0.00566537	3.52491	0.958233	0.989439	ENSMUSG00000020056	Washc3	vHC	Swim_45min	vHC_Swim_45min
-0.40682	0.745554	0.64306	0.860677	ENSMUSG00000020057	Dram1	vHC	Swim_45min	vHC_Swim_45min
-0.0609838	1.17061	0.882549	0.965434	ENSMUSG00000020061	Mybpc1	vHC	Swim_45min	vHC_Swim_45min
-0.371252	2.83822	0.0107034	0.188856	ENSMUSG00000020063	Sirt1	vHC	Swim_45min	vHC_Swim_45min
-0.12803	4.84534	0.108365	0.427168	ENSMUSG00000020064	Herc4	vHC	Swim_45min	vHC_Swim_45min
0.074397	0.578045	0.722487	0.897558	ENSMUSG00000020067	Mypn	vHC	Swim_45min	vHC_Swim_45min
-0.0824234	4.93107	0.304683	0.638407	ENSMUSG00000020069	Hnrnph3	vHC	Swim_45min	vHC_Swim_45min
-0.148376	6.28671	0.0627285	0.354778	ENSMUSG00000020070	Rufy2	vHC	Swim_45min	vHC_Swim_45min
-0.0719538	0.361532	0.807027	0.935657	ENSMUSG00000020072	Pbld2	vHC	Swim_45min	vHC_Swim_45min
-0.0924205	6.14788	0.170961	0.50516	ENSMUSG00000020074	Ccar1	vHC	Swim_45min	vHC_Swim_45min
0.0714508	4.90066	0.337478	0.664874	ENSMUSG00000020075	Ddx21	vHC	Swim_45min	vHC_Swim_45min
-0.0401002	5.67381	0.560751	0.814981	ENSMUSG00000020076	Ddx50	vHC	Swim_45min	vHC_Swim_45min
0.294392	2.42849	0.0086342	0.171977	ENSMUSG00000020077	Srgn	vHC	Swim_45min	vHC_Swim_45min
-0.0821532	5.715	0.120467	0.444064	ENSMUSG00000020078	Vps26a	vHC	Swim_45min	vHC_Swim_45min
0.0572351	3.94554	0.646023	0.86252	ENSMUSG00000020079	Supv3l1	vHC	Swim_45min	vHC_Swim_45min
0.165755	2.2834	0.141595	0.470282	ENSMUSG00000020080	Hkdc1	vHC	Swim_45min	vHC_Swim_45min
0.106487	4.17069	0.22076	0.561011	ENSMUSG00000020083	RP23-459M2.1	vHC	Swim_45min	vHC_Swim_45min
0.114468	2.92911	0.236967	0.576523	ENSMUSG00000020085	Aifm2	vHC	Swim_45min	vHC_Swim_45min
-0.00953647	4.12464	0.878816	0.964584	ENSMUSG00000020086	H2afy2	vHC	Swim_45min	vHC_Swim_45min
0.174497	3.77183	0.110357	0.431967	ENSMUSG00000020087	Tysnd1	vHC	Swim_45min	vHC_Swim_45min
0.0087194	7.07936	0.869244	0.95984	ENSMUSG00000020088	Sar1a	vHC	Swim_45min	vHC_Swim_45min
-0.0161864	6.20453	0.751488	0.912445	ENSMUSG00000020089	Ppa1	vHC	Swim_45min	vHC_Swim_45min
-0.00297771	2.40159	1	1	ENSMUSG00000020090	Npffr1	vHC	Swim_45min	vHC_Swim_45min
-0.138211	6.58885	0.00120456	0.0595816	ENSMUSG00000020091	Eif4ebp2	vHC	Swim_45min	vHC_Swim_45min
0.193522	4.23192	0.015426	0.216594	ENSMUSG00000020092	Pald1	vHC	Swim_45min	vHC_Swim_45min
0.091294	3.58364	0.416313	0.718057	ENSMUSG00000020096	Tbata	vHC	Swim_45min	vHC_Swim_45min
-0.0112903	5.36657	0.850199	0.95189	ENSMUSG00000020097	Sgpl1	vHC	Swim_45min	vHC_Swim_45min
0.227027	2.09007	0.0985338	0.413277	ENSMUSG00000020098	Pcbd1	vHC	Swim_45min	vHC_Swim_45min
0.15056	4.52123	0.471504	0.758402	ENSMUSG00000020099	Unc5b	vHC	Swim_45min	vHC_Swim_45min
0.109709	4.14676	0.222212	0.561677	ENSMUSG00000020100	Slc29a3	vHC	Swim_45min	vHC_Swim_45min
0.111775	4.60199	0.0989455	0.413477	ENSMUSG00000020101	Vsir	vHC	Swim_45min	vHC_Swim_45min
-0.208594	4.82028	0.0426222	0.311408	ENSMUSG00000020102	Slc16a7	vHC	Swim_45min	vHC_Swim_45min
0.011059	1.26156	0.950444	0.986935	ENSMUSG00000020105	Lrig3	vHC	Swim_45min	vHC_Swim_45min
0.0270769	5.68225	0.692267	0.884942	ENSMUSG00000020107	Anapc16	vHC	Swim_45min	vHC_Swim_45min
0.610229	5.57544	3.0916e-09	1.20727e-06	ENSMUSG00000020108	Ddit4	vHC	Swim_45min	vHC_Swim_45min
0.0585728	5.50895	0.372784	0.689658	ENSMUSG00000020109	Dnajb12	vHC	Swim_45min	vHC_Swim_45min
0.0747608	6.60061	0.117419	0.44189	ENSMUSG00000020111	Micu1	vHC	Swim_45min	vHC_Swim_45min
-0.0638065	7.39972	0.256774	0.596921	ENSMUSG00000020114	Cand1	vHC	Swim_45min	vHC_Swim_45min
-0.0930781	5.73949	0.13794	0.467065	ENSMUSG00000020115	Tbk1	vHC	Swim_45min	vHC_Swim_45min
-0.0531586	4.21132	0.477699	0.762787	ENSMUSG00000020116	Pno1	vHC	Swim_45min	vHC_Swim_45min
-0.127581	3.34187	0.275897	0.613903	ENSMUSG00000020120	Plek	vHC	Swim_45min	vHC_Swim_45min
-0.0567435	4.80939	0.441995	0.738511	ENSMUSG00000020121	Srgap1	vHC	Swim_45min	vHC_Swim_45min
-0.0989639	4.19414	0.33114	0.659568	ENSMUSG00000020122	Egfr	vHC	Swim_45min	vHC_Swim_45min
-0.142411	6.43644	0.0342516	0.287187	ENSMUSG00000020124	Usp15	vHC	Swim_45min	vHC_Swim_45min
-0.0575093	4.79859	0.447261	0.740556	ENSMUSG00000020128	Vps54	vHC	Swim_45min	vHC_Swim_45min
-0.189055	3.77153	0.0796127	0.382092	ENSMUSG00000020130	Tbc1d15	vHC	Swim_45min	vHC_Swim_45min
0.457319	0.111011	0.508425	0.781501	ENSMUSG00000020131	Pcsk4	vHC	Swim_45min	vHC_Swim_45min
-0.0592181	6.31039	0.178504	0.514661	ENSMUSG00000020132	Rab21	vHC	Swim_45min	vHC_Swim_45min
0.140234	4.74802	0.104517	0.420321	ENSMUSG00000020133	RP23-341K9.1	vHC	Swim_45min	vHC_Swim_45min
-0.0298337	5.27297	0.698151	0.887278	ENSMUSG00000020134	Peli1	vHC	Swim_45min	vHC_Swim_45min
0.133034	7.50813	0.218684	0.558818	ENSMUSG00000020135	Apc2	vHC	Swim_45min	vHC_Swim_45min
-0.425942	4.58208	2.36465e-07	6.37982e-05	ENSMUSG00000020137	Thap2	vHC	Swim_45min	vHC_Swim_45min
0.045029	1.04495	0.819312	0.940458	ENSMUSG00000020140	Lgr5	vHC	Swim_45min	vHC_Swim_45min
-0.0561517	6.54965	0.218121	0.557987	ENSMUSG00000020142	Slc1a4	vHC	Swim_45min	vHC_Swim_45min
-0.00231079	2.05577	0.966333	0.993723	ENSMUSG00000020143	Dock2	vHC	Swim_45min	vHC_Swim_45min
-0.0790932	7.33455	0.143338	0.472456	ENSMUSG00000020149	Rab1a	vHC	Swim_45min	vHC_Swim_45min
0.0561821	3.44389	0.655941	0.867935	ENSMUSG00000020150	Gamt	vHC	Swim_45min	vHC_Swim_45min
0.0999647	4.41153	0.11838	0.442746	ENSMUSG00000020151	Ptprr	vHC	Swim_45min	vHC_Swim_45min
-0.0793263	8.34384	0.193132	0.531108	ENSMUSG00000020152	Actr2	vHC	Swim_45min	vHC_Swim_45min
0.556571	5.45327	0.0146496	0.212083	ENSMUSG00000020153	Ndufs7	vHC	Swim_45min	vHC_Swim_45min
-0.0715956	5.74465	0.354788	0.677312	ENSMUSG00000020154	Ptprb	vHC	Swim_45min	vHC_Swim_45min
0.430535	0.425694	0.0693692	0.365413	ENSMUSG00000020155	Kcnmb1	vHC	Swim_45min	vHC_Swim_45min
0.0798818	4.88733	0.356243	0.678378	ENSMUSG00000020156	Mum1	vHC	Swim_45min	vHC_Swim_45min
0.327763	0.445845	0.19153	0.529866	ENSMUSG00000020160	Meis1	vHC	Swim_45min	vHC_Swim_45min
0.263239	6.19427	0.0382652	0.299957	ENSMUSG00000020163	Uqcr11	vHC	Swim_45min	vHC_Swim_45min
0.0465375	5.55367	0.536504	0.799717	ENSMUSG00000020166	Cnot2	vHC	Swim_45min	vHC_Swim_45min
0.188434	4.61947	0.138115	0.467065	ENSMUSG00000020167	Tcf3	vHC	Swim_45min	vHC_Swim_45min
-0.0797302	1.03514	0.828495	0.944533	ENSMUSG00000020169	Best3	vHC	Swim_45min	vHC_Swim_45min
-0.0388587	5.91296	0.605491	0.840494	ENSMUSG00000020170	Frs2	vHC	Swim_45min	vHC_Swim_45min
-0.0279632	4.10967	0.718016	0.895725	ENSMUSG00000020171	Yeats4	vHC	Swim_45min	vHC_Swim_45min
0.0538988	5.09836	0.635471	0.855969	ENSMUSG00000020173	Cobl	vHC	Swim_45min	vHC_Swim_45min
0.0785997	5.33549	0.112934	0.437129	ENSMUSG00000020175	Rab36	vHC	Swim_45min	vHC_Swim_45min
-0.0502328	5.58999	0.440411	0.737198	ENSMUSG00000020176	Grb10	vHC	Swim_45min	vHC_Swim_45min
-0.231047	0.689268	0.183799	0.521292	ENSMUSG00000020178	Adora2a	vHC	Swim_45min	vHC_Swim_45min
-0.0410323	6.12473	0.444402	0.739522	ENSMUSG00000020180	Snrpd3	vHC	Swim_45min	vHC_Swim_45min
-0.0284329	6.14197	0.681753	0.878934	ENSMUSG00000020181	Nav3	vHC	Swim_45min	vHC_Swim_45min
0.149144	2.79407	0.177507	0.513456	ENSMUSG00000020182	Ddc	vHC	Swim_45min	vHC_Swim_45min
-0.0384526	3.54201	0.737497	0.904066	ENSMUSG00000020183	Cpm	vHC	Swim_45min	vHC_Swim_45min
0.081564	4.89928	0.452991	0.743659	ENSMUSG00000020184	Mdm2	vHC	Swim_45min	vHC_Swim_45min
0.18988	0.323934	0.365771	0.684104	ENSMUSG00000020185	E2f7	vHC	Swim_45min	vHC_Swim_45min
0.2489	1.28071	0.367611	0.685296	ENSMUSG00000020186	Csrp2	vHC	Swim_45min	vHC_Swim_45min
-0.171772	6.08657	0.0518401	0.332382	ENSMUSG00000020189	Osbpl8	vHC	Swim_45min	vHC_Swim_45min
0.0566916	5.5641	0.534608	0.798991	ENSMUSG00000020190	Mknk2	vHC	Swim_45min	vHC_Swim_45min
-0.28389	0.150605	0.159973	0.491603	ENSMUSG00000020193	Zpbp	vHC	Swim_45min	vHC_Swim_45min
0.0409682	7.03745	0.471986	0.75848	ENSMUSG00000020196	Cabin1	vHC	Swim_45min	vHC_Swim_45min
0.0462743	7.9617	0.259701	0.599611	ENSMUSG00000020198	Ap3d1	vHC	Swim_45min	vHC_Swim_45min
0.110016	3.92864	0.377081	0.691999	ENSMUSG00000020205	Phlda1	vHC	Swim_45min	vHC_Swim_45min
0.167073	5.18001	0.104135	0.420191	ENSMUSG00000020211	Sf3a2	vHC	Swim_45min	vHC_Swim_45min
-0.0452604	3.3671	0.638666	0.858439	ENSMUSG00000020212	Mdm1	vHC	Swim_45min	vHC_Swim_45min
0.332959	0.11823	0.135586	0.464441	ENSMUSG00000020216	Jsrp1	vHC	Swim_45min	vHC_Swim_45min
0.0694849	-0.564652	0.908365	0.97316	ENSMUSG00000020218	Wif1	vHC	Swim_45min	vHC_Swim_45min
0.257033	5.46204	0.0276379	0.263308	ENSMUSG00000020219	Timm13	vHC	Swim_45min	vHC_Swim_45min
-0.218557	7.32751	0.112267	0.435609	ENSMUSG00000020220	Vps13d	vHC	Swim_45min	vHC_Swim_45min
-0.101983	3.85651	0.283229	0.620098	ENSMUSG00000020224	Llph	vHC	Swim_45min	vHC_Swim_45min
0.0861188	4.34166	0.292615	0.628078	ENSMUSG00000020225	Tmbim4	vHC	Swim_45min	vHC_Swim_45min
-0.239992	-0.462803	0.696851	0.886707	ENSMUSG00000020227	Irak3	vHC	Swim_45min	vHC_Swim_45min
-0.131981	2.34477	0.423649	0.724015	ENSMUSG00000020228	Helb	vHC	Swim_45min	vHC_Swim_45min
0.0828316	6.31448	0.302375	0.636085	ENSMUSG00000020230	Prmt2	vHC	Swim_45min	vHC_Swim_45min
0.0112539	6.58274	0.886988	0.96714	ENSMUSG00000020231	Dip2a	vHC	Swim_45min	vHC_Swim_45min
0.277696	3.2628	0.200659	0.538898	ENSMUSG00000020232	Hmg20b	vHC	Swim_45min	vHC_Swim_45min
-0.218901	-0.395241	0.538373	0.800886	ENSMUSG00000020234	AC155937.2	vHC	Swim_45min	vHC_Swim_45min
0.145238	5.47149	0.159537	0.491514	ENSMUSG00000020235	Fzr1	vHC	Swim_45min	vHC_Swim_45min
0.243469	5.78934	0.0337333	0.284737	ENSMUSG00000020238	Ncln	vHC	Swim_45min	vHC_Swim_45min
0.211973	4.60411	0.0985841	0.413277	ENSMUSG00000020241	Col6a2	vHC	Swim_45min	vHC_Swim_45min
-0.237875	5.60777	9.90954e-06	0.00161591	ENSMUSG00000020246	Hcfc2	vHC	Swim_45min	vHC_Swim_45min
-0.0718305	5.37476	0.281793	0.618308	ENSMUSG00000020248	Nfyb	vHC	Swim_45min	vHC_Swim_45min
-0.030958	6.11296	0.517772	0.790373	ENSMUSG00000020250	Txnrd1	vHC	Swim_45min	vHC_Swim_45min
-0.233108	4.06775	0.00308881	0.0979598	ENSMUSG00000020251	Glt8d2	vHC	Swim_45min	vHC_Swim_45min
0.02445	4.50492	0.749532	0.911193	ENSMUSG00000020253	Ppm1m	vHC	Swim_45min	vHC_Swim_45min
-0.237775	8.16446	0.000214478	0.0176814	ENSMUSG00000020255	RP24-227O16.1	vHC	Swim_45min	vHC_Swim_45min
-0.165511	2.55295	0.21491	0.554111	ENSMUSG00000020256	Aldh1l2	vHC	Swim_45min	vHC_Swim_45min
-0.0893734	7.4308	0.0588303	0.347802	ENSMUSG00000020257	Wdr82	vHC	Swim_45min	vHC_Swim_45min
0.234627	2.36327	0.0521194	0.333088	ENSMUSG00000020258	Glyctk	vHC	Swim_45min	vHC_Swim_45min
0.0876389	4.82253	0.221423	0.561263	ENSMUSG00000020260	Pofut2	vHC	Swim_45min	vHC_Swim_45min
-0.0607187	6.61995	0.240781	0.58084	ENSMUSG00000020261	Slc36a1	vHC	Swim_45min	vHC_Swim_45min
[truncated: 145,087 more rows]

## Sheet: Clusters
logFC	EnsembleID	Region	TimePoint	cluster	TimePointNumeric	ShortName
-0.17713	ENSMUSG00000000056	vHC	Swim_45min	9	45	Narf
0.781885	ENSMUSG00000000125	vHC	Swim_45min	1	45	Wnt3
-0.0964308	ENSMUSG00000000126	vHC	Swim_45min	12	45	Wnt9a
-0.17313	ENSMUSG00000000142	vHC	Swim_45min	5	45	Axin2
-0.261367	ENSMUSG00000000184	vHC	Swim_45min	5	45	Ccnd2
-0.316602	ENSMUSG00000000416	vHC	Swim_45min	17	45	Cttnbp2
0.442315	ENSMUSG00000000530	vHC	Swim_45min	18	45	Acvrl1
0.26496	ENSMUSG00000000531	vHC	Swim_45min	13	45	Grasp
-0.036644	ENSMUSG00000000560	vHC	Swim_45min	24	45	Gabra2
-0.105118	ENSMUSG00000001016	vHC	Swim_45min	21	45	Ilf2
0.243231	ENSMUSG00000001054	vHC	Swim_45min	13	45	Rmnd5b
0.442001	ENSMUSG00000001248	vHC	Swim_45min	13	45	Gramd1a
-0.0611166	ENSMUSG00000001700	vHC	Swim_45min	9	45	Gramd3
0.157766	ENSMUSG00000001768	vHC	Swim_45min	18	45	Rin2
-0.26759	ENSMUSG00000001774	vHC	Swim_45min	12	45	Chordc1
1.18961	ENSMUSG00000001827	vHC	Swim_45min	15	45	Folr1
-0.117344	ENSMUSG00000001864	vHC	Swim_45min	17	45	Aif1l
-0.315661	ENSMUSG00000002325	vHC	Swim_45min	5	45	Irf9
-0.113099	ENSMUSG00000002748	vHC	Swim_45min	21	45	Baz1b
0.110848	ENSMUSG00000002814	vHC	Swim_45min	25	45	Top3a
0.184038	ENSMUSG00000002831	vHC	Swim_45min	22	45	Plin4
0.657724	ENSMUSG00000002910	vHC	Swim_45min	7	45	Arrdc2
0.522248	ENSMUSG00000002963	vHC	Swim_45min	1	45	Pnkp
0.926788	ENSMUSG00000003032	vHC	Swim_45min	3	45	Klf4
0.721755	ENSMUSG00000003476	vHC	Swim_45min	19	45	Crhr2
0.134479	ENSMUSG00000003526	vHC	Swim_45min	13	45	Prodh
1.5123	ENSMUSG00000003545	vHC	Swim_45min	7	45	Fosb
0.189196	ENSMUSG00000003585	vHC	Swim_45min	10	45	Sec14l2
0.0719817	ENSMUSG00000003814	vHC	Swim_45min	9	45	Calr
0.0738376	ENSMUSG00000004040	vHC	Swim_45min	10	45	Stat3
0.0713744	ENSMUSG00000004043	vHC	Swim_45min	1	45	Stat5a
0.196684	ENSMUSG00000004044	vHC	Swim_45min	18	45	Ptrf
0.560818	ENSMUSG00000004328	vHC	Swim_45min	22	45	Hif3a
0.121486	ENSMUSG00000004530	vHC	Swim_45min	10	45	Coro1c
0.068638	ENSMUSG00000005057	vHC	Swim_45min	25	45	Sh2b2
0.111893	ENSMUSG00000005125	vHC	Swim_45min	10	45	Ndrg1
-0.371133	ENSMUSG00000005267	vHC	Swim_45min	5	45	Zfp287
-0.145726	ENSMUSG00000005374	vHC	Swim_45min	21	45	Tbl2
-0.107028	ENSMUSG00000005583	vHC	Swim_45min	21	45	Mef2c
-0.161122	ENSMUSG00000005882	vHC	Swim_45min	21	45	Uqcc1
-0.0420771	ENSMUSG00000006386	vHC	Swim_45min	24	45	Tek
1.02365	ENSMUSG00000006445	vHC	Swim_45min	3	45	Epha2
-0.226185	ENSMUSG00000006586	vHC	Swim_45min	12	45	Runx1t1
0.0300185	ENSMUSG00000006800	vHC	Swim_45min	10	45	Sulf2
0.250285	ENSMUSG00000007476	vHC	Swim_45min	13	45	Lrrc8a
-0.116667	ENSMUSG00000007655	vHC	Swim_45min	24	45	Cav1
0.140603	ENSMUSG00000007659	vHC	Swim_45min	13	45	Bcl2l1
0.405676	ENSMUSG00000007682	vHC	Swim_45min	1	45	Dio2
-0.161897	ENSMUSG00000007827	vHC	Swim_45min	24	45	Ankrd26
-0.156547	ENSMUSG00000007908	vHC	Swim_45min	24	45	Hmgcll1
-0.00351251	ENSMUSG00000008090	vHC	Swim_45min	9	45	Fgfrl1
0.480071	ENSMUSG00000008384	vHC	Swim_45min	18	45	Sertad1
0.142052	ENSMUSG00000008393	vHC	Swim_45min	10	45	Carhsp1
-0.176465	ENSMUSG00000008429	vHC	Swim_45min	21	45	Herpud2
-0.00163884	ENSMUSG00000008496	vHC	Swim_45min	9	45	Pou2f2
-0.232854	ENSMUSG00000008976	vHC	Swim_45min	12	45	Gabpa
-0.304227	ENSMUSG00000009207	vHC	Swim_45min	5	45	Lnpk
0.0948159	ENSMUSG00000009291	vHC	Swim_45min	10	45	Pttg1ip
0.119382	ENSMUSG00000009293	vHC	Swim_45min	10	45	Ube2g2
0.207538	ENSMUSG00000010110	vHC	Swim_45min	16	45	Stx5a
-0.168571	ENSMUSG00000010505	vHC	Swim_45min	21	45	Myt1
-0.19043	ENSMUSG00000010554	vHC	Swim_45min	21	45	Mettl16
0.0788097	ENSMUSG00000011148	vHC	Swim_45min	13	45	Adssl1
0.17625	ENSMUSG00000011179	vHC	Swim_45min	10	45	Odc1
-0.393613	ENSMUSG00000011427	vHC	Swim_45min	2	45	Zfp790
-0.565827	ENSMUSG00000012443	vHC	Swim_45min	12	45	Kif11
-0.115081	ENSMUSG00000013846	vHC	Swim_45min	9	45	St3gal1
-0.245263	ENSMUSG00000014039	vHC	Swim_45min	12	45	Prdm15
-0.237727	ENSMUSG00000014177	vHC	Swim_45min	21	45	Tvp23b
0.0777406	ENSMUSG00000014361	vHC	Swim_45min	25	45	Mertk
0.259203	ENSMUSG00000014846	vHC	Swim_45min	13	45	Tppp3
0.246154	ENSMUSG00000015053	vHC	Swim_45min	25	45	Gata2
0.183196	ENSMUSG00000015085	vHC	Swim_45min	13	45	Entpd2
-0.0327926	ENSMUSG00000015112	vHC	Swim_45min	25	45	Slc25a13
-0.11222	ENSMUSG00000015243	vHC	Swim_45min	10	45	Abca1
-0.102929	ENSMUSG00000015467	vHC	Swim_45min	20	45	Egfl8
0.223007	ENSMUSG00000015468	vHC	Swim_45min	25	45	Notch4
0.205377	ENSMUSG00000015478	vHC	Swim_45min	10	45	Rnf5
0.269212	ENSMUSG00000015950	vHC	Swim_45min	25	45	Ncf1
-0.0500277	ENSMUSG00000015970	vHC	Swim_45min	9	45	Chdh
0.489788	ENSMUSG00000016024	vHC	Swim_45min	19	45	Lbp
-0.144291	ENSMUSG00000016087	vHC	Swim_45min	23	45	Fli1
0.155368	ENSMUSG00000016179	vHC	Swim_45min	13	45	Camk1g
0.0420769	ENSMUSG00000016520	vHC	Swim_45min	10	45	Lnx2
0.458812	ENSMUSG00000016526	vHC	Swim_45min	13	45	Dyrk3
0.104923	ENSMUSG00000016528	vHC	Swim_45min	10	45	Mapkapk2
0.371717	ENSMUSG00000016559	vHC	Swim_45min	13	45	H3f3b
-0.437883	ENSMUSG00000016984	vHC	Swim_45min	5	45	Etaa1
0.323661	ENSMUSG00000017009	vHC	Swim_45min	25	45	Sdc4
0.0585264	ENSMUSG00000017453	vHC	Swim_45min	20	45	Pipox
0.528224	ENSMUSG00000018143	vHC	Swim_45min	13	45	Mafk
-0.232008	ENSMUSG00000018166	vHC	Swim_45min	12	45	Erbb3
0.0907046	ENSMUSG00000018334	vHC	Swim_45min	10	45	Ksr1
-0.0544507	ENSMUSG00000018363	vHC	Swim_45min	21	45	Smurf2
-0.100498	ENSMUSG00000018401	vHC	Swim_45min	21	45	Mtmr4
-0.160207	ENSMUSG00000018427	vHC	Swim_45min	24	45	Ypel2
-0.0979104	ENSMUSG00000018572	vHC	Swim_45min	5	45	Phf23
-0.32597	ENSMUSG00000018846	vHC	Swim_45min	5	45	Pank3
-0.0950424	ENSMUSG00000019189	vHC	Swim_45min	21	45	Rnf145
0.207827	ENSMUSG00000019232	vHC	Swim_45min	25	45	Etnppl
-0.262549	ENSMUSG00000019256	vHC	Swim_45min	2	45	Ahr
0.191675	ENSMUSG00000019577	vHC	Swim_45min	10	45	Pdk4
0.0446199	ENSMUSG00000019647	vHC	Swim_45min	9	45	Sema6a
-0.131953	ENSMUSG00000019789	vHC	Swim_45min	12	45	Hey2
-0.050819	ENSMUSG00000019803	vHC	Swim_45min	9	45	Nr2e1
-0.104116	ENSMUSG00000019916	vHC	Swim_45min	9	45	P4ha1
0.467567	ENSMUSG00000019960	vHC	Swim_45min	16	45	Dusp6
-0.111788	ENSMUSG00000019961	vHC	Swim_45min	5	45	Tmpo
1.09751	ENSMUSG00000019970	vHC	Swim_45min	7	45	Sgk1
-0.140701	ENSMUSG00000020034	vHC	Swim_45min	9	45	Tcp11l2
0.234909	ENSMUSG00000020044	vHC	Swim_45min	18	45	Timp3
-0.439996	ENSMUSG00000020052	vHC	Swim_45min	2	45	Ascl1
-0.208594	ENSMUSG00000020102	vHC	Swim_45min	24	45	Slc16a7
0.610229	ENSMUSG00000020108	vHC	Swim_45min	3	45	Ddit4
-0.0575093	ENSMUSG00000020128	vHC	Swim_45min	24	45	Vps54
-0.425942	ENSMUSG00000020137	vHC	Swim_45min	2	45	Thap2
-0.237875	ENSMUSG00000020246	vHC	Swim_45min	21	45	Hcfc2
-0.233108	ENSMUSG00000020251	vHC	Swim_45min	17	45	Glt8d2
-0.237775	ENSMUSG00000020255	vHC	Swim_45min	21	45	RP24-227O16.1
-0.583789	ENSMUSG00000020335	vHC	Swim_45min	2	45	Zfp354b
-0.302701	ENSMUSG00000020362	vHC	Swim_45min	5	45	Cnot6
-0.434654	ENSMUSG00000020385	vHC	Swim_45min	2	45	Clk4
-0.00133016	ENSMUSG00000020387	vHC	Swim_45min	10	45	Jade2
1.04155	ENSMUSG00000020423	vHC	Swim_45min	16	45	Btg2
0.311628	ENSMUSG00000020439	vHC	Swim_45min	18	45	Smtn
-0.121728	ENSMUSG00000020464	vHC	Swim_45min	21	45	Pnpt1
-0.440583	ENSMUSG00000020482	vHC	Swim_45min	2	45	Ccdc117
-0.0114625	ENSMUSG00000020484	vHC	Swim_45min	9	45	Xbp1
-0.0864107	ENSMUSG00000020513	vHC	Swim_45min	17	45	Tubd1
0.0361476	ENSMUSG00000020571	vHC	Swim_45min	9	45	Pdia6
0.137703	ENSMUSG00000020601	vHC	Swim_45min	16	45	Trib2
0.218971	ENSMUSG00000020644	vHC	Swim_45min	10	45	Id2
-0.314386	ENSMUSG00000020659	vHC	Swim_45min	5	45	Cbll1
0.304696	ENSMUSG00000020681	vHC	Swim_45min	19	45	Ace
0.052858	ENSMUSG00000020715	vHC	Swim_45min	10	45	Ern1
-0.132937	ENSMUSG00000020721	vHC	Swim_45min	21	45	Helz
-0.00249336	ENSMUSG00000020790	vHC	Swim_45min	9	45	Ankfy1
-0.149183	ENSMUSG00000020846	vHC	Swim_45min	24	45	Fam101b
-0.0975988	ENSMUSG00000020863	vHC	Swim_45min	21	45	Luc7l3
0.69925	ENSMUSG00000020893	vHC	Swim_45min	3	45	Per1
-0.33262	ENSMUSG00000020948	vHC	Swim_45min	2	45	Klhl28
-0.0941928	ENSMUSG00000020961	vHC	Swim_45min	21	45	Ston2
1.05521	ENSMUSG00000021025	vHC	Swim_45min	3	45	Nfkbia
1.18966	ENSMUSG00000021070	vHC	Swim_45min	3	45	Bdkrb2
-0.242626	ENSMUSG00000021112	vHC	Swim_45min	12	45	Mpp5
-0.100361	ENSMUSG00000021127	vHC	Swim_45min	24	45	Zfp36l1
0.511377	ENSMUSG00000021134	vHC	Swim_45min	1	45	Srsf5
-0.195686	ENSMUSG00000021224	vHC	Swim_45min	21	45	Numb
0.220996	ENSMUSG00000021226	vHC	Swim_45min	10	45	Acot2
0.0974518	ENSMUSG00000021248	vHC	Swim_45min	10	45	Tmed10
1.9224	ENSMUSG00000021250	vHC	Swim_45min	4	45	Fos
-0.203598	ENSMUSG00000021301	vHC	Swim_45min	21	45	Hecw1
-0.33339	ENSMUSG00000021327	vHC	Swim_45min	2	45	Zkscan3
0.34621	ENSMUSG00000021365	vHC	Swim_45min	13	45	Nedd9
-0.230377	ENSMUSG00000021374	vHC	Swim_45min	24	45	Nup153
0.112386	ENSMUSG00000021390	vHC	Swim_45min	14	45	Ogn
-0.265678	ENSMUSG00000021413	vHC	Swim_45min	5	45	Prpf4b
0.922091	ENSMUSG00000021453	vHC	Swim_45min	3	45	Gadd45g
-0.0613391	ENSMUSG00000021466	vHC	Swim_45min	21	45	Ptch1
-0.53124	ENSMUSG00000021541	vHC	Swim_45min	2	45	Trpc7
-0.176874	ENSMUSG00000021549	vHC	Swim_45min	24	45	Rasa1
0.0048639	ENSMUSG00000021559	vHC	Swim_45min	10	45	Dapk1
0.101978	ENSMUSG00000021567	vHC	Swim_45min	13	45	Nkd2
-0.266565	ENSMUSG00000021624	vHC	Swim_45min	12	45	Cd180
-0.131305	ENSMUSG00000021668	vHC	Swim_45min	21	45	Polk
0.599345	ENSMUSG00000021692	vHC	Swim_45min	16	45	Dimt1
0.203315	ENSMUSG00000021701	vHC	Swim_45min	10	45	Plk2
-0.462486	ENSMUSG00000021733	vHC	Swim_45min	12	45	Slc4a7
0.0879524	ENSMUSG00000021750	vHC	Swim_45min	10	45	Fam107a
-0.0416332	ENSMUSG00000021782	vHC	Swim_45min	10	45	Dlg5
0.0487121	ENSMUSG00000021868	vHC	Swim_45min	10	45	Ppif
-0.0914342	ENSMUSG00000021870	vHC	Swim_45min	21	45	Slmap
0.0168395	ENSMUSG00000021895	vHC	Swim_45min	10	45	Arhgef3
0.421412	ENSMUSG00000021903	vHC	Swim_45min	7	45	Galnt15
0.398519	ENSMUSG00000021904	vHC	Swim_45min	1	45	Sema3g
0.252597	ENSMUSG00000022041	vHC	Swim_45min	1	45	Chrna2
0.0607816	ENSMUSG00000022043	vHC	Swim_45min	10	45	Trim35
0.195349	ENSMUSG00000022091	vHC	Swim_45min	10	45	Sorbs3
-0.0762286	ENSMUSG00000022197	vHC	Swim_45min	5	45	Pdzd2
-0.169124	ENSMUSG00000022228	vHC	Swim_45min	24	45	Zscan26
-0.0803725	ENSMUSG00000022306	vHC	Swim_45min	21	45	Zfpm2
-0.250715	ENSMUSG00000022342	vHC	Swim_45min	24	45	Kcnv1
-0.296169	ENSMUSG00000022358	vHC	Swim_45min	12	45	Fbxo32
-0.39777	ENSMUSG00000022360	vHC	Swim_45min	23	45	Atad2
0.0930747	ENSMUSG00000022443	vHC	Swim_45min	10	45	Myh9
0.00941203	ENSMUSG00000022449	vHC	Swim_45min	25	45	Adamts20
0.195475	ENSMUSG00000022469	vHC	Swim_45min	1	45	Rapgef3
-0.0369735	ENSMUSG00000022494	vHC	Swim_45min	9	45	Shisa9
0.579401	ENSMUSG00000022503	vHC	Swim_45min	16	45	Nubp1
-0.360581	ENSMUSG00000022504	vHC	Swim_45min	23	45	Ciita
0.492771	ENSMUSG00000022555	vHC	Swim_45min	19	45	Dgat1
0.493865	ENSMUSG00000022602	vHC	Swim_45min	16	45	Arc
-0.276031	ENSMUSG00000022604	vHC	Swim_45min	24	45	Cep97
0.692387	ENSMUSG00000022635	vHC	Swim_45min	18	45	Zcrb1
-0.097027	ENSMUSG00000022636	vHC	Swim_45min	21	45	Alcam
0.160595	ENSMUSG00000022706	vHC	Swim_45min	10	45	Mrpl40
-0.0521034	ENSMUSG00000022790	vHC	Swim_45min	21	45	Igsf11
-0.0382881	ENSMUSG00000022799	vHC	Swim_45min	10	45	Arhgap31
-0.215548	ENSMUSG00000022828	vHC	Swim_45min	21	45	Gtf2e1
0.406555	ENSMUSG00000022893	vHC	Swim_45min	16	45	Adamts1
1.41733	ENSMUSG00000022949	vHC	Swim_45min	15	45	Clic6
-0.135124	ENSMUSG00000022967	vHC	Swim_45min	24	45	Ifnar1
-0.232435	ENSMUSG00000022969	vHC	Swim_45min	12	45	Il10rb
0.0985458	ENSMUSG00000023008	vHC	Swim_45min	24	45	Fmnl3
0.133589	ENSMUSG00000023019	vHC	Swim_45min	10	45	Gpd1
0.99636	ENSMUSG00000023034	vHC	Swim_45min	3	45	Nr4a1
1.07793	ENSMUSG00000023067	vHC	Swim_45min	7	45	Cdkn1a
0.350782	ENSMUSG00000023336	vHC	Swim_45min	1	45	Wfdc1
-0.197846	ENSMUSG00000023800	vHC	Swim_45min	9	45	Tiam2
-0.262393	ENSMUSG00000023918	vHC	Swim_45min	12	45	Adgrf4
-0.210418	ENSMUSG00000023994	vHC	Swim_45min	12	45	Nfya
1.11536	ENSMUSG00000024042	vHC	Swim_45min	3	45	Sik1
0.258188	ENSMUSG00000024048	vHC	Swim_45min	10	45	Myl12a
0.195313	ENSMUSG00000024053	vHC	Swim_45min	25	45	Emilin2
0.0583084	ENSMUSG00000024066	vHC	Swim_45min	6	45	Xdh
0.265377	ENSMUSG00000024087	vHC	Swim_45min	18	45	Cyp1b1
-0.0148022	ENSMUSG00000024135	vHC	Swim_45min	9	45	Srbd1
-0.479354	ENSMUSG00000024136	vHC	Swim_45min	8	45	Dnase1l2
0.0766723	ENSMUSG00000024140	vHC	Swim_45min	10	45	Epas1
0.153508	ENSMUSG00000024160	vHC	Swim_45min	13	45	Spsb3
0.255907	ENSMUSG00000024176	vHC	Swim_45min	10	45	Sox8
-0.113158	ENSMUSG00000024188	vHC	Swim_45min	21	45	Luc7l
1.02569	ENSMUSG00000024190	vHC	Swim_45min	3	45	Dusp1
0.13774	ENSMUSG00000024206	vHC	Swim_45min	9	45	Rfx2
0.0451992	ENSMUSG00000024222	vHC	Swim_45min	25	45	Fkbp5
0.105631	ENSMUSG00000024247	vHC	Swim_45min	13	45	Pkdcc
-0.353895	ENSMUSG00000024276	vHC	Swim_45min	5	45	Zfp397
0.237176	ENSMUSG00000024395	vHC	Swim_45min	25	45	Lims2
0.0122942	ENSMUSG00000024427	vHC	Swim_45min	9	45	Spry4
-0.156471	ENSMUSG00000024431	vHC	Swim_45min	12	45	Nr3c1
0.0706535	ENSMUSG00000024558	vHC	Swim_45min	10	45	Mapk4
-0.020613	ENSMUSG00000024620	vHC	Swim_45min	24	45	Pdgfrb
-0.0684431	ENSMUSG00000024642	vHC	Swim_45min	21	45	Tle4
0.345175	ENSMUSG00000024778	vHC	Swim_45min	7	45	Fas
-0.525471	ENSMUSG00000024793	vHC	Swim_45min	2	45	Tnfrsf25
0.0424069	ENSMUSG00000024797	vHC	Swim_45min	1	45	Vps51
-0.103099	ENSMUSG00000024817	vHC	Swim_45min	9	45	Uhrf2
0.175482	ENSMUSG00000024913	vHC	Swim_45min	18	45	Lrp5
-0.0437059	ENSMUSG00000024966	vHC	Swim_45min	21	45	Stip1
-0.640518	ENSMUSG00000024986	vHC	Swim_45min	23	45	Hhex
-0.0622234	ENSMUSG00000025085	vHC	Swim_45min	21	45	Ablim1
-0.0891118	ENSMUSG00000025133	vHC	Swim_45min	21	45	Ints4
0.241148	ENSMUSG00000025142	vHC	Swim_45min	10	45	Aspscr1
0.21588	ENSMUSG00000025158	vHC	Swim_45min	13	45	Rfng
-0.175209	ENSMUSG00000025184	vHC	Swim_45min	21	45	R3hcc1l
-0.226234	ENSMUSG00000025198	vHC	Swim_45min	5	45	Erlin1
-0.146122	ENSMUSG00000025241	vHC	Swim_45min	9	45	Fyco1
-0.00430686	ENSMUSG00000025316	vHC	Swim_45min	21	45	Banp
0.0574117	ENSMUSG00000025324	vHC	Swim_45min	10	45	Atp10a
-0.19837	ENSMUSG00000025352	vHC	Swim_45min	21	45	Gdf11
-0.227806	ENSMUSG00000025370	vHC	Swim_45min	12	45	Cdh9
-0.00175167	ENSMUSG00000025402	vHC	Swim_45min	10	45	Nab2
-0.114132	ENSMUSG00000025413	vHC	Swim_45min	21	45	Ttc4
0.453873	ENSMUSG00000025478	vHC	Swim_45min	13	45	Dpysl4
0.393612	ENSMUSG00000025504	vHC	Swim_45min	19	45	Eps8l2
0.178288	ENSMUSG00000025512	vHC	Swim_45min	13	45	Chid1
-0.020484	ENSMUSG00000025608	vHC	Swim_45min	5	45	Podxl
0.410028	ENSMUSG00000025646	vHC	Swim_45min	1	45	Atrip
-0.0783092	ENSMUSG00000025823	vHC	Swim_45min	17	45	Pdia4
0.022165	ENSMUSG00000025931	vHC	Swim_45min	10	45	Paqr8
-0.0761674	ENSMUSG00000025959	vHC	Swim_45min	24	45	Klf7
-0.344831	ENSMUSG00000025993	vHC	Swim_45min	12	45	Slc40a1
-0.152634	ENSMUSG00000026014	vHC	Swim_45min	21	45	Raph1
-0.200462	ENSMUSG00000026031	vHC	Swim_45min	5	45	Cflar
-1.31459	ENSMUSG00000026034	vHC	Swim_45min	8	45	Clk1
1.25692	ENSMUSG00000026051	vHC	Swim_45min	15	45	AC159092.1
-0.0655154	ENSMUSG00000026072	vHC	Swim_45min	10	45	Il1r1
-0.365878	ENSMUSG00000026107	vHC	Swim_45min	5	45	Nabp1
-0.114838	ENSMUSG00000026181	vHC	Swim_45min	5	45	Ppm1f
-0.158384	ENSMUSG00000026185	vHC	Swim_45min	9	45	Igfbp5
0.228015	ENSMUSG00000026209	vHC	Swim_45min	10	45	Dnpep
0.0353519	ENSMUSG00000026220	vHC	Swim_45min	10	45	Slc16a14
-0.23354	ENSMUSG00000026227	vHC	Swim_45min	12	45	AC102506.1
0.00234964	ENSMUSG00000026288	vHC	Swim_45min	10	45	Inpp5d
0.10613	ENSMUSG00000026303	vHC	Swim_45min	25	45	Mlph
-0.273729	ENSMUSG00000026354	vHC	Swim_45min	17	45	Lct
0.21486	ENSMUSG00000026418	vHC	Swim_45min	13	45	Tnni1
-0.141226	ENSMUSG00000026447	vHC	Swim_45min	21	45	Pik3c2b
0.107237	ENSMUSG00000026478	vHC	Swim_45min	10	45	Lamc1
0.0344494	ENSMUSG00000026496	vHC	Swim_45min	10	45	Parp1
0.235875	ENSMUSG00000026510	vHC	Swim_45min	10	45	Trp53bp2
-0.142818	ENSMUSG00000026565	vHC	Swim_45min	21	45	Pou2f1
0.0472832	ENSMUSG00000026566	vHC	Swim_45min	24	45	Mpzl1
1.11481	ENSMUSG00000026579	vHC	Swim_45min	15	45	F5
-0.158037	ENSMUSG00000026586	vHC	Swim_45min	23	45	Prrx1
-0.160278	ENSMUSG00000026594	vHC	Swim_45min	21	45	Ralgps2
1.81325	ENSMUSG00000026628	vHC	Swim_45min	4	45	Atf3
0.0136783	ENSMUSG00000026657	vHC	Swim_45min	10	45	Frmd4a
0.286643	ENSMUSG00000026728	vHC	Swim_45min	18	45	Vim
-0.180179	ENSMUSG00000026740	vHC	Swim_45min	21	45	Dnajc1
-0.100054	ENSMUSG00000026748	vHC	Swim_45min	21	45	Plxdc2
-0.237591	ENSMUSG00000026788	vHC	Swim_45min	5	45	Zbtb43
-0.160753	ENSMUSG00000026803	vHC	Swim_45min	5	45	Ttf1
0.0646961	ENSMUSG00000026807	vHC	Swim_45min	25	45	Ak8
0.173151	ENSMUSG00000026819	vHC	Swim_45min	10	45	Slc25a25
-0.054862	ENSMUSG00000026824	vHC	Swim_45min	21	45	Kcnj3
-0.307454	ENSMUSG00000026834	vHC	Swim_45min	24	45	Acvr1c
-0.0480536	ENSMUSG00000026836	vHC	Swim_45min	21	45	Acvr1
0.0223996	ENSMUSG00000026843	vHC	Swim_45min	10	45	Fubp3
0.0284574	ENSMUSG00000026864	vHC	Swim_45min	9	45	Hspa5
-0.178583	ENSMUSG00000026872	vHC	Swim_45min	24	45	Zeb2
0.397394	ENSMUSG00000026927	vHC	Swim_45min	16	45	Sdccag3
-0.158386	ENSMUSG00000027111	vHC	Swim_45min	9	45	Itga6
-0.153847	ENSMUSG00000027130	vHC	Swim_45min	21	45	Slc12a6
-0.050845	ENSMUSG00000027200	vHC	Swim_45min	24	45	Sema6d
-0.0416967	ENSMUSG00000027204	vHC	Swim_45min	25	45	Fbn1
0.0281415	ENSMUSG00000027217	vHC	Swim_45min	10	45	Tspan18
-0.0248749	ENSMUSG00000027248	vHC	Swim_45min	9	45	Pdia3
-0.271214	ENSMUSG00000027259	vHC	Swim_45min	9	45	Adal
-0.506631	ENSMUSG00000027281	vHC	Swim_45min	17	45	Slx4ip
-0.147226	ENSMUSG00000027286	vHC	Swim_45min	21	45	Lrrc57
0.164598	ENSMUSG00000027296	vHC	Swim_45min	10	45	Itpka
0.0363323	ENSMUSG00000027324	vHC	Swim_45min	10	45	Rpusd2
-0.0516327	ENSMUSG00000027397	vHC	Swim_45min	21	45	Slc20a1
0.221951	ENSMUSG00000027412	vHC	Swim_45min	1	45	Lpin3
-0.13806	ENSMUSG00000027428	vHC	Swim_45min	21	45	Rbbp9
0.0392025	ENSMUSG00000027435	vHC	Swim_45min	24	45	Cd93
0.359071	ENSMUSG00000027456	vHC	Swim_45min	1	45	Sdcbp2
-0.143739	ENSMUSG00000027508	vHC	Swim_45min	21	45	Pag1
-0.0227522	ENSMUSG00000027562	vHC	Swim_45min	9	45	Car2
0.316605	ENSMUSG00000027570	vHC	Swim_45min	19	45	Col9a3
0.346611	ENSMUSG00000027580	vHC	Swim_45min	18	45	Helz2
0.712	ENSMUSG00000027654	vHC	Swim_45min	7	45	Fam83d
-0.00793578	ENSMUSG00000027678	vHC	Swim_45min	21	45	Ncoa3
-0.210883	ENSMUSG00000027684	vHC	Swim_45min	23	45	Mecom
-0.13214	ENSMUSG00000027737	vHC	Swim_45min	17	45	Slc7a11
-0.123687	ENSMUSG00000027778	vHC	Swim_45min	9	45	Ift80
0.19962	ENSMUSG00000027845	vHC	Swim_45min	13	45	Dclre1b
0.00726455	ENSMUSG00000027864	vHC	Swim_45min	10	45	Ptgfrn
0.244887	ENSMUSG00000027932	vHC	Swim_45min	1	45	Slc27a3
0.0205455	ENSMUSG00000027947	vHC	Swim_45min	25	45	Il6ra
-0.00934817	ENSMUSG00000027985	vHC	Swim_45min	24	45	Lef1
-0.187499	ENSMUSG00000028004	vHC	Swim_45min	21	45	Npy2r
-0.0938105	ENSMUSG00000028030	vHC	Swim_45min	24	45	Tbck
-0.279201	ENSMUSG00000028034	vHC	Swim_45min	5	45	Fubp1
-0.0783313	ENSMUSG00000028037	vHC	Swim_45min	17	45	Ifi44
0.149336	ENSMUSG00000028064	vHC	Swim_45min	13	45	Sema4a
0.422137	ENSMUSG00000028128	vHC	Swim_45min	16	45	F3
2.29473	ENSMUSG00000028195	vHC	Swim_45min	4	45	Cyr61
0.67676	ENSMUSG00000028214	vHC	Swim_45min	3	45	Gem
-0.377091	ENSMUSG00000028282	vHC	Swim_45min	2	45	Casp8ap2
0.274418	ENSMUSG00000028413	vHC	Swim_45min	10	45	B4galt1
0.0753283	ENSMUSG00000028420	vHC	Swim_45min	10	45	Tmem38b
0.266968	ENSMUSG00000028480	vHC	Swim_45min	18	45	Glipr2
-0.142492	ENSMUSG00000028527	vHC	Swim_45min	9	45	Ak4
0.666801	ENSMUSG00000028645	vHC	Swim_45min	7	45	Slc2a1
0.328797	ENSMUSG00000028655	vHC	Swim_45min	1	45	Mfsd2a
0.446621	ENSMUSG00000028680	vHC	Swim_45min	16	45	Plk3
0.0654426	ENSMUSG00000028749	vHC	Swim_45min	17	45	Pla2g2f
0.663124	ENSMUSG00000028776	vHC	Swim_45min	6	45	Tinagl1
0.761781	ENSMUSG00000028862	vHC	Swim_45min	22	45	Map3k6
-0.0364535	ENSMUSG00000028927	vHC	Swim_45min	9	45	Padi2
0.263645	ENSMUSG00000028962	vHC	Swim_45min	10	45	Slc4a2
0.473202	ENSMUSG00000028967	vHC	Swim_45min	16	45	Errfi1
0.11673	ENSMUSG00000029028	vHC	Swim_45min	10	45	Lrrc47
-0.0675279	ENSMUSG00000029128	vHC	Swim_45min	21	45	Rab28
-0.0612092	ENSMUSG00000029174	vHC	Swim_45min	10	45	Tbc1d1
-0.0869459	ENSMUSG00000029178	vHC	Swim_45min	21	45	Klf3
0.0981723	ENSMUSG00000029196	vHC	Swim_45min	10	45	Tada2b
0.0127369	ENSMUSG00000029313	vHC	Swim_45min	25	45	Aff1
0.332267	ENSMUSG00000029344	vHC	Swim_45min	13	45	Tpst2
-0.237224	ENSMUSG00000029385	vHC	Swim_45min	21	45	Ccng2
0.628856	ENSMUSG00000029570	vHC	Swim_45min	1	45	Lfng
0.054137	ENSMUSG00000029592	vHC	Swim_45min	10	45	Usp30
-0.0587518	ENSMUSG00000029648	vHC	Swim_45min	9	45	Flt1
-0.0263355	ENSMUSG00000029673	vHC	Swim_45min	21	45	Auts2
0.546304	ENSMUSG00000029675	vHC	Swim_45min	6	45	Eln
-0.217171	ENSMUSG00000029676	vHC	Swim_45min	9	45	Pot1a
-0.13636	ENSMUSG00000029701	vHC	Swim_45min	9	45	Rbm28
0.0707394	ENSMUSG00000029726	vHC	Swim_45min	10	45	Mepce
-0.207683	ENSMUSG00000029817	vHC	Swim_45min	17	45	Tra2a
-0.252793	ENSMUSG00000030002	vHC	Swim_45min	24	45	Dusp11
0.0519337	ENSMUSG00000030048	vHC	Swim_45min	17	45	Gkn3
0.437631	ENSMUSG00000030087	vHC	Swim_45min	1	45	Klf15
0.140427	ENSMUSG00000030088	vHC	Swim_45min	10	45	Aldh1l1
-0.133357	ENSMUSG00000030126	vHC	Swim_45min	21	45	Tmcc1
0.0325256	ENSMUSG00000030168	vHC	Swim_45min	25	45	Adipor2
0.396059	ENSMUSG00000030218	vHC	Swim_45min	19	45	Mgp
-0.0394078	ENSMUSG00000030237	vHC	Swim_45min	24	45	Slco1a4
-0.306381	ENSMUSG00000030322	vHC	Swim_45min	12	45	Mbd4
0.624709	ENSMUSG00000030413	vHC	Swim_45min	6	45	Pglyrp1
-0.373262	ENSMUSG00000030486	vHC	Swim_45min	5	45	RP24-84I4.2
-0.0298202	ENSMUSG00000030494	vHC	Swim_45min	25	45	Rhpn2
-0.142394	ENSMUSG00000030516	vHC	Swim_45min	21	45	Tjp1
-0.26782	ENSMUSG00000030521	vHC	Swim_45min	5	45	Mphosph10
-0.167692	ENSMUSG00000030559	vHC	Swim_45min	17	45	Rab38
-0.0622461	ENSMUSG00000030691	vHC	Swim_45min	21	45	Fchsd2
0.117219	ENSMUSG00000030711	vHC	Swim_45min	25	45	Sult1a1
0.215916	ENSMUSG00000030747	vHC	Swim_45min	13	45	Dgat2
0.289625	ENSMUSG00000030795	vHC	Swim_45min	13	45	Fus
0.336032	ENSMUSG00000030814	vHC	Swim_45min	1	45	Bcl7c
-0.120736	ENSMUSG00000030849	vHC	Swim_45min	9	45	Fgfr2
0.279463	ENSMUSG00000030854	vHC	Swim_45min	13	45	Ptpn5
0.247401	ENSMUSG00000030880	vHC	Swim_45min	13	45	Polr3e
0.206826	ENSMUSG00000030888	vHC	Swim_45min	10	45	Rrp8
-0.0443512	ENSMUSG00000030930	vHC	Swim_45min	21	45	Chst15
0.202773	ENSMUSG00000031167	vHC	Swim_45min	18	45	Rbm3
0.0203597	ENSMUSG00000031389	vHC	Swim_45min	13	45	Arhgap4
0.9692	ENSMUSG00000031431	vHC	Swim_45min	7	45	Tsc22d3
-0.306826	ENSMUSG00000031433	vHC	Swim_45min	12	45	Rbm41
-0.161601	ENSMUSG00000031520	vHC	Swim_45min	17	45	Vegfc
0.304074	ENSMUSG00000031530	vHC	Swim_45min	10	45	Dusp4
0.187999	ENSMUSG00000031538	vHC	Swim_45min	25	45	Plat
0.0300807	ENSMUSG00000031563	vHC	Swim_45min	10	45	Wwc2
0.0389246	ENSMUSG00000031642	vHC	Swim_45min	10	45	Sh3rf1
-0.168995	ENSMUSG00000031665	vHC	Swim_45min	21	45	Sall1
-0.174098	ENSMUSG00000031673	vHC	Swim_45min	21	45	Cdh11
0.0577764	ENSMUSG00000031700	vHC	Swim_45min	10	45	Gpt2
0.0728159	ENSMUSG00000031714	vHC	Swim_45min	9	45	Gab1
-0.000270315	ENSMUSG00000031729	vHC	Swim_45min	21	45	Ist1
-0.0861804	ENSMUSG00000031732	vHC	Swim_45min	21	45	Phlpp2
0.492937	ENSMUSG00000031762	vHC	Swim_45min	6	45	Mt2
0.410412	ENSMUSG00000031765	vHC	Swim_45min	1	45	Mt1
0.113341	ENSMUSG00000031785	vHC	Swim_45min	10	45	Adgrg1
-0.0202328	ENSMUSG00000031796	vHC	Swim_45min	10	45	Cfap20
-0.136234	ENSMUSG00000031843	vHC	Swim_45min	10	45	Mphosph6
0.338239	ENSMUSG00000031875	vHC	Swim_45min	1	45	Cmtm3
0.400098	ENSMUSG00000031893	vHC	Swim_45min	1	45	Tsnaxip1
-0.0475176	ENSMUSG00000031904	vHC	Swim_45min	24	45	Slc7a6
-0.712015	ENSMUSG00000031939	vHC	Swim_45min	5	45	Taf1d
-0.388658	ENSMUSG00000031953	vHC	Swim_45min	2	45	Tmem170
-0.252076	ENSMUSG00000031997	vHC	Swim_45min	17	45	Trpc6
0.147752	ENSMUSG00000032010	vHC	Swim_45min	10	45	Usp2
-0.18607	ENSMUSG00000032018	vHC	Swim_45min	5	45	Sc5d
-0.131086	ENSMUSG00000032035	vHC	Swim_45min	12	45	Ets1
0.586636	ENSMUSG00000032085	vHC	Swim_45min	18	45	Tagln
-0.198392	ENSMUSG00000032212	vHC	Swim_45min	21	45	Sltm
-0.11899	ENSMUSG00000032228	vHC	Swim_45min	21	45	Tcf12
0.263435	ENSMUSG00000032278	vHC	Swim_45min	6	45	Paqr5
0.108487	ENSMUSG00000032280	vHC	Swim_45min	10	45	Tle3
0.193382	ENSMUSG00000032300	vHC	Swim_45min	13	45	RP23-437A9.3
-0.153743	ENSMUSG00000032352	vHC	Swim_45min	21	45	Lrrc1
0.220081	ENSMUSG00000032394	vHC	Swim_45min	25	45	Igdcc3
0.495309	ENSMUSG00000032403	vHC	Swim_45min	13	45	RP23-284J4.2
-0.283957	ENSMUSG00000032425	vHC	Swim_45min	5	45	Zfp949
0.0535623	ENSMUSG00000032478	vHC	Swim_45min	13	45	Nme6
0.202607	ENSMUSG00000032487	vHC	Swim_45min	18	45	Ptgs2
0.628396	ENSMUSG00000032501	vHC	Swim_45min	16	45	Trib1
-0.0941135	ENSMUSG00000032503	vHC	Swim_45min	9	45	Arpp21
0.890266	ENSMUSG00000032515	vHC	Swim_45min	3	45	Csrnp1
0.189999	ENSMUSG00000032517	vHC	Swim_45min	13	45	Mobp
-0.0875174	ENSMUSG00000032570	vHC	Swim_45min	24	45	Atp2c1
0.029851	ENSMUSG00000032575	vHC	Swim_45min	9	45	Manf
0.320357	ENSMUSG00000032593	vHC	Swim_45min	13	45	Amigo3
0.123816	ENSMUSG00000032599	vHC	Swim_45min	13	45	Ip6k2
0.0380857	ENSMUSG00000032702	vHC	Swim_45min	10	45	Kank1
0.169712	ENSMUSG00000032744	vHC	Swim_45min	18	45	Heyl
0.0736946	ENSMUSG00000032788	vHC	Swim_45min	10	45	Pdxk
0.188358	ENSMUSG00000032807	vHC	Swim_45min	10	45	Alox12b
-0.15641	ENSMUSG00000032854	vHC	Swim_45min	9	45	Ugt8a
0.0989699	ENSMUSG00000032883	vHC	Swim_45min	10	45	Acsl3
-0.188529	ENSMUSG00000032902	vHC	Swim_45min	9	45	Slc16a1
-0.155612	ENSMUSG00000032908	vHC	Swim_45min	17	45	Sgpp2
0.243617	ENSMUSG00000033083	vHC	Swim_45min	18	45	Tbc1d4
0.192597	ENSMUSG00000033316	vHC	Swim_45min	10	45	Galnt9
-0.183161	ENSMUSG00000033319	vHC	Swim_45min	24	45	Fem1c
-0.0273178	ENSMUSG00000033386	vHC	Swim_45min	18	45	Frrs1
-0.198832	ENSMUSG00000033498	vHC	Swim_45min	17	45	Strc
0.169696	ENSMUSG00000033510	vHC	Swim_45min	10	45	Otud7a
0.0930911	ENSMUSG00000033684	vHC	Swim_45min	10	45	Qsox1
0.32642	ENSMUSG00000033685	vHC	Swim_45min	1	45	Ucp2
0.0849686	ENSMUSG00000033697	vHC	Swim_45min	10	45	Arhgap39
0.3365	ENSMUSG00000033762	vHC	Swim_45min	18	45	Recql4
-0.158242	ENSMUSG00000033849	vHC	Swim_45min	24	45	B3galt2
0.0687331	ENSMUSG00000033855	vHC	Swim_45min	10	45	Ston1
0.109688	ENSMUSG00000033863	vHC	Swim_45min	10	45	Klf9
0.118859	ENSMUSG00000033909	vHC	Swim_45min	10	45	Usp36
-0.243129	ENSMUSG00000033949	vHC	Swim_45min	24	45	Trim36
0.165182	ENSMUSG00000034006	vHC	Swim_45min	10	45	Pqlc1
0.0927471	ENSMUSG00000034037	vHC	Swim_45min	24	45	Fgd5
0.119451	ENSMUSG00000034108	vHC	Swim_45min	10	45	Ccs
-0.232296	ENSMUSG00000034110	vHC	Swim_45min	5	45	Kctd7
0.0202451	ENSMUSG00000034112	vHC	Swim_45min	1	45	Atp2c2
0.337068	ENSMUSG00000034177	vHC	Swim_45min	24	45	Rnf43
-0.155743	ENSMUSG00000034275	vHC	Swim_45min	5	45	Igsf9b
-0.364361	ENSMUSG00000034317	vHC	Swim_45min	23	45	Trim59
-0.285544	ENSMUSG00000034333	vHC	Swim_45min	5	45	Zbed4
-0.0415673	ENSMUSG00000034430	vHC	Swim_45min	10	45	Zxdc
0.161692	ENSMUSG00000034520	vHC	Swim_45min	25	45	Gjc1
-0.56654	ENSMUSG00000034538	vHC	Swim_45min	2	45	Zfp418
0.326902	ENSMUSG00000034620	vHC	Swim_45min	18	45	Tmem5
0.346175	ENSMUSG00000034738	vHC	Swim_45min	7	45	Nostrin
1.47017	ENSMUSG00000034739	vHC	Swim_45min	15	45	Mfrp
0.0100776	ENSMUSG00000034751	vHC	Swim_45min	25	45	Mast4
0.63864	ENSMUSG00000034765	vHC	Swim_45min	3	45	Dusp5
-0.217424	ENSMUSG00000034801	vHC	Swim_45min	21	45	Sos2
0.15341	ENSMUSG00000034858	vHC	Swim_45min	13	45	Fam214a
-0.0985083	ENSMUSG00000034867	vHC	Swim_45min	21	45	Ankrd27
-0.10134	ENSMUSG00000034903	vHC	Swim_45min	12	45	Cobll1
1.34509	ENSMUSG00000034936	vHC	Swim_45min	3	45	Arl4d
0.075144	ENSMUSG00000034957	vHC	Swim_45min	10	45	Cebpa
-0.182309	ENSMUSG00000034998	vHC	Swim_45min	5	45	Foxn2
-0.0433721	ENSMUSG00000035033	vHC	Swim_45min	24	45	Tbr1
0.378379	ENSMUSG00000035104	vHC	Swim_45min	1	45	Eva1a
0.192688	ENSMUSG00000035109	vHC	Swim_45min	10	45	Shc4
0.273285	ENSMUSG00000035215	vHC	Swim_45min	13	45	Lsm7
-0.156066	ENSMUSG00000035275	vHC	Swim_45min	21	45	Raver2
-0.0919919	ENSMUSG00000035401	vHC	Swim_45min	21	45	RP23-331A21.2
-0.16539	ENSMUSG00000035407	vHC	Swim_45min	17	45	Kank4
0.37591	ENSMUSG00000035493	vHC	Swim_45min	19	45	Tgfbi
-0.311297	ENSMUSG00000035606	vHC	Swim_45min	25	45	Ky
-0.295684	ENSMUSG00000035614	vHC	Swim_45min	5	45	Fam179b
0.126708	ENSMUSG00000035615	vHC	Swim_45min	10	45	Frmpd1
0.157038	ENSMUSG00000035686	vHC	Swim_45min	13	45	Thrsp
0.491378	ENSMUSG00000035828	vHC	Swim_45min	13	45	Pim3
-0.0421709	ENSMUSG00000035934	vHC	Swim_45min	9	45	Pknox2
-0.177974	ENSMUSG00000036030	vHC	Swim_45min	12	45	Prtg
0.0967186	ENSMUSG00000036098	vHC	Swim_45min	10	45	Myrf
0.526864	ENSMUSG00000036106	vHC	Swim_45min	7	45	Prr5
-0.688235	ENSMUSG00000036123	vHC	Swim_45min	12	45	Slc9a3
-0.412684	ENSMUSG00000036151	vHC	Swim_45min	2	45	Tm6sf2
0.512095	ENSMUSG00000036181	vHC	Swim_45min	13	45	Hist1h1c
-0.124452	ENSMUSG00000036192	vHC	Swim_45min	17	45	Rorb
0.200915	ENSMUSG00000036206	vHC	Swim_45min	16	45	Sh3bp4
-0.087742	ENSMUSG00000036295	vHC	Swim_45min	21	45	Lrrn3
0.0431604	ENSMUSG00000036356	vHC	Swim_45min	9	45	Csgalnact1
-0.304163	ENSMUSG00000036362	vHC	Swim_45min	12	45	P2ry13
0.184923	ENSMUSG00000036427	vHC	Swim_45min	10	45	Gpi1
-0.173269	ENSMUSG00000036478	vHC	Swim_45min	24	45	Btg1
0.414913	ENSMUSG00000036661	vHC	Swim_45min	19	45	Dennd3
0.353348	ENSMUSG00000036820	vHC	Swim_45min	18	45	Amdhd2
-0.0776634	ENSMUSG00000036885	vHC	Swim_45min	21	45	Arhgef26
0.0810921	ENSMUSG00000036913	vHC	Swim_45min	10	45	Trim67
0.340672	ENSMUSG00000036915	vHC	Swim_45min	1	45	Kirrel2
-0.342804	ENSMUSG00000036918	vHC	Swim_45min	20	45	Ttc7
0.200664	ENSMUSG00000037003	vHC	Swim_45min	10	45	Tns2
-0.141788	ENSMUSG00000037010	vHC	Swim_45min	9	45	Apln
-0.0723273	ENSMUSG00000037013	vHC	Swim_45min	21	45	Ss18
-0.40858	ENSMUSG00000037169	vHC	Swim_45min	2	45	Mycn
-0.0585814	ENSMUSG00000037210	vHC	Swim_45min	21	45	Fam193a
0.408681	ENSMUSG00000037211	vHC	Swim_45min	13	45	Spry1
0.0224262	ENSMUSG00000037235	vHC	Swim_45min	10	45	Mxd4
0.059024	ENSMUSG00000037242	vHC	Swim_45min	10	45	Clic4
-0.36748	ENSMUSG00000037253	vHC	Swim_45min	5	45	Mex3c
-0.0655989	ENSMUSG00000037348	vHC	Swim_45min	9	45	Paqr7
0.180847	ENSMUSG00000037376	vHC	Swim_45min	10	45	Trmt6
-0.0347742	ENSMUSG00000037408	vHC	Swim_45min	10	45	Cnnm4
0.0649786	ENSMUSG00000037419	vHC	Swim_45min	10	45	Endod1
0.290577	ENSMUSG00000037434	vHC	Swim_45min	18	45	Slc30a1
0.669287	ENSMUSG00000037447	vHC	Swim_45min	3	45	Arid5a
0.749443	ENSMUSG00000037580	vHC	Swim_45min	16	45	Gch1
-0.102939	ENSMUSG00000037669	vHC	Swim_45min	21	45	Ldah
-0.0106972	ENSMUSG00000037754	vHC	Swim_45min	10	45	Ppp1r16b
0.220852	ENSMUSG00000037820	vHC	Swim_45min	18	45	Tgm2
-0.164444	ENSMUSG00000037826	vHC	Swim_45min	24	45	Ppm1k
1.76042	ENSMUSG00000037868	vHC	Swim_45min	4	45	Egr2
-0.11461	ENSMUSG00000037896	vHC	Swim_45min	21	45	Rcor1
-0.0767257	ENSMUSG00000038026	vHC	Swim_45min	21	45	Kcnj9
0.0782817	ENSMUSG00000038042	vHC	Swim_45min	10	45	Ptpdc1
0.29369	ENSMUSG00000038059	vHC	Swim_45min	25	45	Smim3
-0.0480868	ENSMUSG00000038366	vHC	Swim_45min	21	45	Lasp1
-0.065737	ENSMUSG00000038388	vHC	Swim_45min	24	45	Mpp6
0.372779	ENSMUSG00000038390	vHC	Swim_45min	13	45	Gpr162
1.23914	ENSMUSG00000038393	vHC	Swim_45min	4	45	Txnip
0.972814	ENSMUSG00000038418	vHC	Swim_45min	3	45	Egr1
-0.0516297	ENSMUSG00000038456	vHC	Swim_45min	10	45	Dennd2a
0.0804829	ENSMUSG00000038463	vHC	Swim_45min	10	45	Olfml2b
0.211596	ENSMUSG00000038517	vHC	Swim_45min	10	45	Tbkbp1
0.498123	ENSMUSG00000038550	vHC	Swim_45min	16	45	Ciart
-0.153099	ENSMUSG00000038594	vHC	Swim_45min	21	45	Cep85l
0.0104186	ENSMUSG00000038780	vHC	Swim_45min	10	45	Smurf1
-0.156466	ENSMUSG00000038784	vHC	Swim_45min	24	45	Cnot4
-0.141041	ENSMUSG00000038866	vHC	Swim_45min	21	45	Zcchc2
0.310451	ENSMUSG00000038894	vHC	Swim_45min	13	45	Irs2
-0.163756	ENSMUSG00000039089	vHC	Swim_45min	9	45	L3mbtl3
-0.151401	ENSMUSG00000039106	vHC	Swim_45min	9	45	Htr5a
0.111168	ENSMUSG00000039167	vHC	Swim_45min	18	45	Adgrl4
-0.359012	ENSMUSG00000039304	vHC	Swim_45min	23	45	Tnfsf10
0.39561	ENSMUSG00000039323	vHC	Swim_45min	19	45	Igfbp2
-0.109501	ENSMUSG00000039349	vHC	Swim_45min	17	45	AC131992.1
-0.247724	ENSMUSG00000039357	vHC	Swim_45min	21	45	Fut11
0.306087	ENSMUSG00000039384	vHC	Swim_45min	16	45	Dusp10
0.29869	ENSMUSG00000039452	vHC	Swim_45min	16	45	Snx22
0.0477861	ENSMUSG00000039633	vHC	Swim_45min	24	45	Lonrf1
0.296589	ENSMUSG00000039634	vHC	Swim_45min	13	45	Zfp189
-0.0857837	ENSMUSG00000039701	vHC	Swim_45min	10	45	Usp53
-0.30772	ENSMUSG00000039763	vHC	Swim_45min	21	45	Dnajc28
-0.216754	ENSMUSG00000039765	vHC	Swim_45min	21	45	Cc2d2a
-0.375445	ENSMUSG00000039813	vHC	Swim_45min	2	45	Tbc1d2
0.500046	ENSMUSG00000039830	vHC	Swim_45min	16	45	Olig2
-0.155328	ENSMUSG00000039831	vHC	Swim_45min	24	45	Arhgap29
0.259796	ENSMUSG00000039911	vHC	Swim_45min	1	45	Spsb1
-0.0280785	ENSMUSG00000039929	vHC	Swim_45min	10	45	Urb1
0.278184	ENSMUSG00000039960	vHC	Swim_45min	25	45	Rhou
-0.202352	ENSMUSG00000039982	vHC	Swim_45min	21	45	Dtx4
-0.305632	ENSMUSG00000039990	vHC	Swim_45min	5	45	Edrf1
0.156413	ENSMUSG00000040010	vHC	Swim_45min	13	45	Slc7a5
0.124126	ENSMUSG00000040055	vHC	Swim_45min	25	45	Gjb6
-0.0992753	ENSMUSG00000040138	vHC	Swim_45min	17	45	Ndp
0.584208	ENSMUSG00000040152	vHC	Swim_45min	19	45	Thbs1
0.782551	ENSMUSG00000040247	vHC	Swim_45min	6	45	Tbc1d10c
-0.230672	ENSMUSG00000040325	vHC	Swim_45min	5	45	Vprbp
0.392777	ENSMUSG00000040354	vHC	Swim_45min	16	45	Mars
0.022241	ENSMUSG00000040373	vHC	Swim_45min	10	45	Cacng5
-0.145864	ENSMUSG00000040433	vHC	Swim_45min	24	45	Zbtb38
0.482839	ENSMUSG00000040435	vHC	Swim_45min	16	45	Ppp1r15a
0.0687354	ENSMUSG00000040447	vHC	Swim_45min	13	45	Spns2
0.0177821	ENSMUSG00000040451	vHC	Swim_45min	10	45	Sgms1
-0.105433	ENSMUSG00000040550	vHC	Swim_45min	21	45	Otud6b
-0.254132	ENSMUSG00000040599	vHC	Swim_45min	21	45	Mis12
-0.00297234	ENSMUSG00000040620	vHC	Swim_45min	10	45	Dhx33
0.324984	ENSMUSG00000040688	vHC	Swim_45min	13	45	Tbl3
-0.213972	ENSMUSG00000040710	vHC	Swim_45min	24	45	St8sia4
0.0188449	ENSMUSG00000040711	vHC	Swim_45min	10	45	Sh3pxd2b
0.256257	ENSMUSG00000040723	vHC	Swim_45min	10	45	Rcsd1
-0.326741	ENSMUSG00000040729	vHC	Swim_45min	12	45	Cep126
-0.302458	ENSMUSG00000040738	vHC	Swim_45min	12	45	Ints8
-0.0972259	ENSMUSG00000040774	vHC	Swim_45min	24	45	Cept1
0.392646	ENSMUSG00000040797	vHC	Swim_45min	18	45	Iqsec3
-0.202264	ENSMUSG00000040928	vHC	Swim_45min	5	45	S100pbp
0.63809	ENSMUSG00000040938	vHC	Swim_45min	13	45	Slc16a11
-0.12418	ENSMUSG00000041134	vHC	Swim_45min	23	45	Cyyr1
-0.155416	ENSMUSG00000041220	vHC	Swim_45min	9	45	Elovl6
-0.336081	ENSMUSG00000041229	vHC	Swim_45min	5	45	Phf8
-0.567201	ENSMUSG00000041440	vHC	Swim_45min	2	45	Gk5
0.419259	ENSMUSG00000041477	vHC	Swim_45min	16	45	Dcp1b
0.11116	ENSMUSG00000041592	vHC	Swim_45min	13	45	Sdk2
-0.486238	ENSMUSG00000041703	vHC	Swim_45min	2	45	Zic5
-0.218754	ENSMUSG00000041915	vHC	Swim_45min	5	45	Ammecr1l
0.0183506	ENSMUSG00000041957	vHC	Swim_45min	10	45	Pkp2
-0.0471971	ENSMUSG00000041961	vHC	Swim_45min	21	45	Znrf3
0.16317	ENSMUSG00000042099	vHC	Swim_45min	10	45	Kank3
0.424946	ENSMUSG00000042178	vHC	Swim_45min	18	45	Armc5
-0.00627686	ENSMUSG00000042215	vHC	Swim_45min	21	45	Bag2
0.120646	ENSMUSG00000042292	vHC	Swim_45min	10	45	Mkl1
-0.414128	ENSMUSG00000042320	vHC	Swim_45min	2	45	Prox2
0.358333	ENSMUSG00000042372	vHC	Swim_45min	1	45	Dmrt3
-0.22918	ENSMUSG00000042444	vHC	Swim_45min	5	45	Fam63b
-0.178948	ENSMUSG00000042473	vHC	Swim_45min	24	45	Tbc1d8b
0.0282791	ENSMUSG00000042507	vHC	Swim_45min	10	45	Elmsan1
-0.0271891	ENSMUSG00000042564	vHC	Swim_45min	21	45	Fam227a
-0.066	ENSMUSG00000042604	vHC	Swim_45min	5	45	Kcna4
1.79448	ENSMUSG00000042622	vHC	Swim_45min	22	45	Maff
-0.00583109	ENSMUSG00000042686	vHC	Swim_45min	21	45	Jph1
0.624048	ENSMUSG00000042745	vHC	Swim_45min	18	45	Id1
0.0516948	ENSMUSG00000042997	vHC	Swim_45min	13	45	Nhlrc3
-0.548546	ENSMUSG00000043008	vHC	Swim_45min	12	45	Klhl6
-0.240278	ENSMUSG00000043090	vHC	Swim_45min	5	45	Zfp866
0.792546	ENSMUSG00000043157	vHC	Swim_45min	3	45	Arl11
-0.0928828	ENSMUSG00000043259	vHC	Swim_45min	21	45	Fam13c
0.437493	ENSMUSG00000044006	vHC	Swim_45min	18	45	Cilp2
0.00257586	ENSMUSG00000044033	vHC	Swim_45min	10	45	Ccdc141
0.156328	ENSMUSG00000044147	vHC	Swim_45min	10	45	Arf6
-0.0432169	ENSMUSG00000044164	vHC	Swim_45min	21	45	Rnf182
0.028844	ENSMUSG00000044456	vHC	Swim_45min	25	45	Rin3
0.29758	ENSMUSG00000044583	vHC	Swim_45min	1	45	Tlr7
-0.0797305	ENSMUSG00000044783	vHC	Swim_45min	9	45	Hjurp
0.764379	ENSMUSG00000044786	vHC	Swim_45min	3	45	Zfp36
-0.817459	ENSMUSG00000044921	vHC	Swim_45min	12	45	Rassf9
0.549398	ENSMUSG00000044948	vHC	Swim_45min	18	45	Cfap43
-0.201262	ENSMUSG00000044952	vHC	Swim_45min	21	45	Kctd21
0.405916	ENSMUSG00000045193	vHC	Swim_45min	1	45	Cirbp
-0.0741687	ENSMUSG00000045312	vHC	Swim_45min	9	45	Lhfpl2
0.0546871	ENSMUSG00000045411	vHC	Swim_45min	10	45	AC152939.2
-0.318736	ENSMUSG00000045519	vHC	Swim_45min	5	45	Zfp560
0.324064	ENSMUSG00000045534	vHC	Swim_45min	25	45	Kcna5
-0.247484	ENSMUSG00000045664	vHC	Swim_45min	2	45	Cdc42ep2
-0.312816	ENSMUSG00000045822	vHC	Swim_45min	5	45	Zswim3
1.08748	ENSMUSG00000045903	vHC	Swim_45min	3	45	Npas4
0.0883136	ENSMUSG00000046079	vHC	Swim_45min	10	45	Lrrc8d
-0.692092	ENSMUSG00000046168	vHC	Swim_45min	12	45	Kcnrg
-0.37377	ENSMUSG00000046185	vHC	Swim_45min	2	45	Zfp84
-0.322735	ENSMUSG00000046351	vHC	Swim_45min	5	45	Zfp322a
0.021951	ENSMUSG00000046352	vHC	Swim_45min	14	45	Gjb2
0.239259	ENSMUSG00000046402	vHC	Swim_45min	16	45	Rbp1
0.0967647	ENSMUSG00000046561	vHC	Swim_45min	25	45	Arsj
-0.0365396	ENSMUSG00000046610	vHC	Swim_45min	25	45	Oacyl
-0.321144	ENSMUSG00000046667	vHC	Swim_45min	5	45	Rbm12b1
0.556988	ENSMUSG00000046718	vHC	Swim_45min	18	45	Bst2
-0.0411285	ENSMUSG00000046743	vHC	Swim_45min	24	45	Fat4
-0.0408562	ENSMUSG00000046753	vHC	Swim_45min	9	45	Ccdc66
-0.0932397	ENSMUSG00000046768	vHC	Swim_45min	25	45	Rhoj
-0.355473	ENSMUSG00000046793	vHC	Swim_45min	2	45	Gpr61
-0.364074	ENSMUSG00000046818	vHC	Swim_45min	12	45	Ddit4l
-0.249245	ENSMUSG00000047205	vHC	Swim_45min	5	45	Dusp18
0.912011	ENSMUSG00000047230	vHC	Swim_45min	15	45	Cldn2
-0.365492	ENSMUSG00000047246	vHC	Swim_45min	12	45	Hist1h2be
0.44667	ENSMUSG00000047259	vHC	Swim_45min	25	45	Mc4r
0.699344	ENSMUSG00000047330	vHC	Swim_45min	16	45	Kcne4
-0.251167	ENSMUSG00000047342	vHC	Swim_45min	21	45	Zfp286
-0.0749176	ENSMUSG00000047414	vHC	Swim_45min	24	45	Flrt2
0.247686	ENSMUSG00000047669	vHC	Swim_45min	18	45	Msl3l2
-0.314298	ENSMUSG00000047735	vHC	Swim_45min	23	45	Samd9l
-0.342318	ENSMUSG00000047749	vHC	Swim_45min	2	45	Zc3hav1l
-0.262532	ENSMUSG00000047777	vHC	Swim_45min	5	45	Phf13
0.572257	ENSMUSG00000047867	vHC	Swim_45min	16	45	Gimap6
-0.950956	ENSMUSG00000048001	vHC	Swim_45min	8	45	Hes5
-0.290945	ENSMUSG00000048118	vHC	Swim_45min	5	45	Arid4a
0.0318379	ENSMUSG00000048232	vHC	Swim_45min	10	45	Fbxo10
0.924355	ENSMUSG00000048373	vHC	Swim_45min	14	45	Fgfbp1
0.207473	ENSMUSG00000048546	vHC	Swim_45min	13	45	Tob2
0.870692	ENSMUSG00000048572	vHC	Swim_45min	3	45	Tmem252
-0.00628568	ENSMUSG00000048701	vHC	Swim_45min	10	45	Ccdc6
0.354144	ENSMUSG00000048707	vHC	Swim_45min	13	45	Tprn
-0.140871	ENSMUSG00000048782	vHC	Swim_45min	17	45	Insc
0.163802	ENSMUSG00000048832	vHC	Swim_45min	10	45	Vps37c
0.208818	ENSMUSG00000048939	vHC	Swim_45min	16	45	Atp13a5
-0.162256	ENSMUSG00000049038	vHC	Swim_45min	21	45	Mterf2
-0.0547937	ENSMUSG00000049107	vHC	Swim_45min	12	45	Ntf3
0.202208	ENSMUSG00000049119	vHC	Swim_45min	13	45	Fam110b
0.691826	ENSMUSG00000049285	vHC	Swim_45min	18	45	Mblac1
-0.242867	ENSMUSG00000049488	vHC	Swim_45min	12	45	Tmem67
0.522612	ENSMUSG00000049791	vHC	Swim_45min	16	45	Fzd4
0.423308	ENSMUSG00000049892	vHC	Swim_45min	13	45	Rasd1
-0.220801	ENSMUSG00000050122	vHC	Swim_45min	17	45	Vwa3b
0.210027	ENSMUSG00000050164	vHC	Swim_45min	13	45	Mchr1
-0.0300791	ENSMUSG00000050199	vHC	Swim_45min	9	45	Lgr4
0.29617	ENSMUSG00000050288	vHC	Swim_45min	1	45	Fzd2
-0.332507	ENSMUSG00000050315	vHC	Swim_45min	12	45	Synpo2
0.541105	ENSMUSG00000050335	vHC	Swim_45min	6	45	Lgals3
0.827401	ENSMUSG00000050423	vHC	Swim_45min	7	45	Ppp1r3g
-0.403663	ENSMUSG00000050592	vHC	Swim_45min	2	45	Fam78a
-0.117915	ENSMUSG00000050600	vHC	Swim_45min	21	45	Zfp831
-0.138344	ENSMUSG00000050721	vHC	Swim_45min	12	45	Plekho2
0.396434	ENSMUSG00000051149	vHC	Swim_45min	18	45	Adnp
-0.519696	ENSMUSG00000051251	vHC	Swim_45min	23	45	Nhlh1
0.262016	ENSMUSG00000051495	vHC	Swim_45min	16	45	Irf2bp2
-0.448477	ENSMUSG00000051705	vHC	Swim_45min	2	45	Senp8
-0.209502	ENSMUSG00000051721	vHC	Swim_45min	12	45	RP23-335F6.3
0.526483	ENSMUSG00000051965	vHC	Swim_45min	1	45	Nanos2
0.0814144	ENSMUSG00000052040	vHC	Swim_45min	10	45	Klf13
-0.440971	ENSMUSG00000052056	vHC	Swim_45min	2	45	Zfp217
-0.233108	ENSMUSG00000052137	vHC	Swim_45min	5	45	Rbm12b2
-0.0775117	ENSMUSG00000052229	vHC	Swim_45min	21	45	Gpr17
-0.0185399	ENSMUSG00000052336	vHC	Swim_45min	9	45	Cx3cr1
-0.123936	ENSMUSG00000052353	vHC	Swim_45min	9	45	Cemip
0.341582	ENSMUSG00000052384	vHC	Swim_45min	25	45	Nrros
0.239558	ENSMUSG00000052397	vHC	Swim_45min	18	45	Ezr
0.0310137	ENSMUSG00000052713	vHC	Swim_45min	21	45	Zfp608
1.24181	ENSMUSG00000052837	vHC	Swim_45min	3	45	Junb
-0.0841573	ENSMUSG00000052915	vHC	Swim_45min	21	45	Msl1
-0.11619	ENSMUSG00000053289	vHC	Swim_45min	21	45	Ddx10
-0.0863369	ENSMUSG00000053470	vHC	Swim_45min	10	45	Kdm3a
1.34864	ENSMUSG00000053560	vHC	Swim_45min	3	45	Ier2
-0.369812	ENSMUSG00000053835	vHC	Swim_45min	2	45	H2-T24
0.0513385	ENSMUSG00000053897	vHC	Swim_45min	9	45	Slc39a8
0.0299939	ENSMUSG00000053907	vHC	Swim_45min	10	45	Mat2a
-0.300808	ENSMUSG00000053985	vHC	Swim_45min	5	45	Zfp14
-0.333716	ENSMUSG00000054115	vHC	Swim_45min	5	45	Skp2
0.0513099	ENSMUSG00000054204	vHC	Swim_45min	9	45	Fam150b
0.13456	ENSMUSG00000054252	vHC	Swim_45min	13	45	Fgfr3
-0.0753749	ENSMUSG00000054263	vHC	Swim_45min	10	45	Lifr
0.34967	ENSMUSG00000054364	vHC	Swim_45min	13	45	Rhob
-0.259905	ENSMUSG00000054409	vHC	Swim_45min	24	45	Tmem74
0.0316676	ENSMUSG00000054477	vHC	Swim_45min	10	45	Kcnn2
0.118369	ENSMUSG00000054520	vHC	Swim_45min	25	45	Sh3bp2
-0.168281	ENSMUSG00000054619	vHC	Swim_45min	5	45	Mettl7a1
-0.000767317	ENSMUSG00000054690	vHC	Swim_45min	9	45	Emcn
-0.175804	ENSMUSG00000054715	vHC	Swim_45min	5	45	Zscan22
0.770472	ENSMUSG00000054717	vHC	Swim_45min	7	45	Hmgb2
-0.100912	ENSMUSG00000054720	vHC	Swim_45min	10	45	Lrrc8c
-0.255687	ENSMUSG00000054893	vHC	Swim_45min	5	45	Zfp667
-0.253184	ENSMUSG00000054939	vHC	Swim_45min	5	45	Zfp174
-0.526598	ENSMUSG00000055069	vHC	Swim_45min	17	45	Rab39
0.990341	ENSMUSG00000055148	vHC	Swim_45min	3	45	Klf2
-0.496724	ENSMUSG00000055150	vHC	Swim_45min	2	45	Zfp78
-0.1585	ENSMUSG00000055320	vHC	Swim_45min	21	45	Tead1
0.073306	ENSMUSG00000055322	vHC	Swim_45min	10	45	Tns1
0.0216662	ENSMUSG00000055866	vHC	Swim_45min	10	45	Per2
-0.198841	ENSMUSG00000056014	vHC	Swim_45min	5	45	WI1-955B2.1
0.249438	ENSMUSG00000056167	vHC	Swim_45min	16	45	Cnot10
-0.24455	ENSMUSG00000056216	vHC	Swim_45min	5	45	Cebpg
-0.0300857	ENSMUSG00000056220	vHC	Swim_45min	17	45	Pla2g4a
-0.461011	ENSMUSG00000056268	vHC	Swim_45min	21	45	Dennd1b
1.21477	ENSMUSG00000056313	vHC	Swim_45min	7	45	RP23-310J6.1
0.0538673	ENSMUSG00000056493	vHC	Swim_45min	10	45	Foxk1
-0.0569911	ENSMUSG00000056515	vHC	Swim_45min	10	45	Rab31
-0.296174	ENSMUSG00000056592	vHC	Swim_45min	5	45	Zfp658
-0.192324	ENSMUSG00000056608	vHC	Swim_45min	24	45	Chd9
-0.0393983	ENSMUSG00000056749	vHC	Swim_45min	9	45	Nfil3
-0.0813635	ENSMUSG00000056763	vHC	Swim_45min	21	45	Cspp1
-0.150622	ENSMUSG00000056856	vHC	Swim_45min	5	45	Jakmip3
-0.246343	ENSMUSG00000056919	vHC	Swim_45min	24	45	Cep162
-0.565584	ENSMUSG00000057092	vHC	Swim_45min	23	45	Fxyd3
-0.0954977	ENSMUSG00000057367	vHC	Swim_45min	21	45	Birc2
0.24479	ENSMUSG00000057649	vHC	Swim_45min	13	45	Brd9
0.20242	ENSMUSG00000057751	vHC	Swim_45min	1	45	Megf6
-0.372086	ENSMUSG00000057894	vHC	Swim_45min	2	45	Zfp329
0.166843	ENSMUSG00000057963	vHC	Swim_45min	10	45	Itpk1
-0.245001	ENSMUSG00000058402	vHC	Swim_45min	12	45	Zfp420
-0.350648	ENSMUSG00000058748	vHC	Swim_45min	5	45	Zfp958
-0.749522	ENSMUSG00000058900	vHC	Swim_45min	2	45	Rsl1
-0.17618	ENSMUSG00000059423	vHC	Swim_45min	24	45	Zfp933
-0.223652	ENSMUSG00000059486	vHC	Swim_45min	5	45	Kbtbd2
-0.364908	ENSMUSG00000059839	vHC	Swim_45min	2	45	Zfp874b
-0.384269	ENSMUSG00000059897	vHC	Swim_45min	5	45	Zfp930
0.195531	ENSMUSG00000059991	vHC	Swim_45min	13	45	Nptx2
-0.0766848	ENSMUSG00000060012	vHC	Swim_45min	21	45	Kif13b
-0.138752	ENSMUSG00000060206	vHC	Swim_45min	21	45	Zfp462
0.142751	ENSMUSG00000060257	vHC	Swim_45min	10	45	Scrt2
-0.31518	ENSMUSG00000060301	vHC	Swim_45min	5	45	RP24-372E2.1
-0.50141	ENSMUSG00000060397	vHC	Swim_45min	2	45	Zfp128
0.161794	ENSMUSG00000060477	vHC	Swim_45min	25	45	Irak2
-0.0647878	ENSMUSG00000060548	vHC	Swim_45min	9	45	Tnfrsf19
-0.165065	ENSMUSG00000060771	vHC	Swim_45min	9	45	Tsga10
0.0941357	ENSMUSG00000060803	vHC	Swim_45min	10	45	Gstp1
-0.0948383	ENSMUSG00000060862	vHC	Swim_45min	9	45	Zbtb40
0.310134	ENSMUSG00000061046	vHC	Swim_45min	13	45	Haghl
-0.016918	ENSMUSG00000061143	vHC	Swim_45min	10	45	Maml3
-0.115377	ENSMUSG00000061353	vHC	Swim_45min	9	45	Cxcl12
-0.5187	ENSMUSG00000061371	vHC	Swim_45min	23	45	Zfp873
0.225325	ENSMUSG00000061477	vHC	Swim_45min	13	45	Rps7
-0.189179	ENSMUSG00000061517	vHC	Swim_45min	23	45	Sox21
0.373834	ENSMUSG00000061718	vHC	Swim_45min	18	45	Ppp1r1b
2.7016	ENSMUSG00000061808	vHC	Swim_45min	15	45	Ttr
0.123043	ENSMUSG00000061894	vHC	Swim_45min	19	45	Zscan20
-0.105732	ENSMUSG00000062098	vHC	Swim_45min	24	45	Btbd3
0.094093	ENSMUSG00000062127	vHC	Swim_45min	10	45	Cttnbp2nl
-0.0728278	ENSMUSG00000062382	vHC	Swim_45min	20	45	RP23-44G15.5
-0.25106	ENSMUSG00000062563	vHC	Swim_45min	17	45	Cys1
-0.0682196	ENSMUSG00000062960	vHC	Swim_45min	23	45	Kdr
-0.63913	ENSMUSG00000063060	vHC	Swim_45min	2	45	Sox7
-0.319941	ENSMUSG00000063281	vHC	Swim_45min	5	45	Zfp35
0.00229494	ENSMUSG00000063415	vHC	Swim_45min	9	45	Cyp26b1
-0.132153	ENSMUSG00000063450	vHC	Swim_45min	24	45	Syne2
-0.0296422	ENSMUSG00000063455	vHC	Swim_45min	21	45	AC157667.1
-0.0255147	ENSMUSG00000063632	vHC	Swim_45min	5	45	Sox11
0.0865994	ENSMUSG00000063796	vHC	Swim_45min	9	45	Slc22a8
0.0258317	ENSMUSG00000063972	vHC	Swim_45min	24	45	Nr6a1
0.00430286	ENSMUSG00000064357	vHC	Swim_45min	24	45	mt-Atp6
0.00593215	ENSMUSG00000064360	vHC	Swim_45min	21	45	mt-Nd3
-0.521745	ENSMUSG00000066197	vHC	Swim_45min	17	45	Gpr139
0.067706	ENSMUSG00000066571	vHC	Swim_45min	10	45	RP23-349I9.6
0.0795294	ENSMUSG00000066687	vHC	Swim_45min	25	45	Zbtb16
0.509262	ENSMUSG00000067071	vHC	Swim_45min	16	45	Hes6
0.186612	ENSMUSG00000067199	vHC	Swim_45min	16	45	Frat1
-0.583113	ENSMUSG00000067860	vHC	Swim_45min	8	45	Zic3
-0.429093	ENSMUSG00000067928	vHC	Swim_45min	12	45	Zfp760
0.0101976	ENSMUSG00000068115	vHC	Swim_45min	25	45	Ninl
-0.687733	ENSMUSG00000068134	vHC	Swim_45min	12	45	Zfp120
-0.231991	ENSMUSG00000068457	vHC	Swim_45min	24	45	Uty
0.260321	ENSMUSG00000068699	vHC	Swim_45min	6	45	Flnc
-0.199503	ENSMUSG00000069094	vHC	Swim_45min	24	45	Pde7a
-0.499517	ENSMUSG00000069184	vHC	Swim_45min	5	45	Zfp72
-0.317264	ENSMUSG00000069206	vHC	Swim_45min	2	45	Zfp874a
-0.539576	ENSMUSG00000069727	vHC	Swim_45min	2	45	AC102628.1
0.0405362	ENSMUSG00000070002	vHC	Swim_45min	10	45	Ell
0.288995	ENSMUSG00000070306	vHC	Swim_45min	13	45	Ccdc153
-0.139069	ENSMUSG00000070532	vHC	Swim_45min	17	45	Ccdc190
-0.248986	ENSMUSG00000070871	vHC	Swim_45min	5	45	Ccnyl1
-0.215484	ENSMUSG00000071042	vHC	Swim_45min	17	45	Rasgrp3
-0.197096	ENSMUSG00000071226	vHC	Swim_45min	24	45	Cecr2
1.51155	ENSMUSG00000071341	vHC	Swim_45min	7	45	Egr4
0.576718	ENSMUSG00000071573	vHC	Swim_45min	18	45	Rnls
0.886366	ENSMUSG00000071637	vHC	Swim_45min	6	45	Cebpd
0.0630268	ENSMUSG00000071644	vHC	Swim_45min	10	45	Eef1g
0.0498266	ENSMUSG00000071847	vHC	Swim_45min	21	45	Apcdd1
-0.175784	ENSMUSG00000071862	vHC	Swim_45min	24	45	Lrrtm2
-0.21136	ENSMUSG00000072915	vHC	Swim_45min	5	45	RP23-419P16.7
-0.477738	ENSMUSG00000073176	vHC	Swim_45min	2	45	Zfp449
1.0203	ENSMUSG00000074170	vHC	Swim_45min	7	45	Plekhf1
-0.360891	ENSMUSG00000074283	vHC	Swim_45min	2	45	Zfp109
-0.202212	ENSMUSG00000074345	vHC	Swim_45min	21	45	Tnfaip8l3
-0.350161	ENSMUSG00000074643	vHC	Swim_45min	5	45	Cpne1
0.0183926	ENSMUSG00000074766	vHC	Swim_45min	10	45	Ism1
0.0616267	ENSMUSG00000074793	vHC	Swim_45min	18	45	Hspa12b
0.28709	ENSMUSG00000074794	vHC	Swim_45min	16	45	Arrdc3
0.364701	ENSMUSG00000074890	vHC	Swim_45min	13	45	Lcmt2
0.0116829	ENSMUSG00000074892	vHC	Swim_45min	10	45	B3galt5
-0.186342	ENSMUSG00000075232	vHC	Swim_45min	21	45	Amd1
-0.0179545	ENSMUSG00000075254	vHC	Swim_45min	10	45	Heg1
0.105552	ENSMUSG00000078234	vHC	Swim_45min	10	45	Klhdc7a
-0.205763	ENSMUSG00000078515	vHC	Swim_45min	5	45	Ddi2
-0.197889	ENSMUSG00000078671	vHC	Swim_45min	9	45	Chd2
-5.25758	ENSMUSG00000078901	vHC	Swim_45min	11	45	RP23-166A1.1
0.133815	ENSMUSG00000079018	vHC	Swim_45min	10	45	Ly6c1
-0.414214	ENSMUSG00000079388	vHC	Swim_45min	20	45	RP23-227N11.1
-0.0661705	ENSMUSG00000079434	vHC	Swim_45min	17	45	Neu2
0.987328	ENSMUSG00000079436	vHC	Swim_45min	15	45	Kcnj13
-0.25326	ENSMUSG00000079509	vHC	Swim_45min	5	45	Zfx
0.502376	ENSMUSG00000089739	vHC	Swim_45min	18	45	RP23-118A2.10
-0.55766	ENSMUSG00000089857	vHC	Swim_45min	2	45	Zfp882
-0.161546	ENSMUSG00000090061	vHC	Swim_45min	21	45	Nwd2
-0.409179	ENSMUSG00000090066	vHC	Swim_45min	24	45	RP24-553B2.1
-0.444205	ENSMUSG00000090093	vHC	Swim_45min	12	45	RP23-330D3.6
1.99244	ENSMUSG00000090698	vHC	Swim_45min	4	45	Apold1
-0.313483	ENSMUSG00000091474	vHC	Swim_45min	2	45	RP23-147O14.2
-0.196991	ENSMUSG00000093661	vHC	Swim_45min	21	45	Eif4e3
-0.31603	ENSMUSG00000095253	vHC	Swim_45min	5	45	Zfp799
0.499858	ENSMUSG00000096549	vHC	Swim_45min	18	45	Prickle4
-0.305501	ENSMUSG00000097333	vHC	Swim_45min	5	45	Zfp87
-0.440036	ENSMUSG00000105504	vHC	Swim_45min	23	45	Gbp5
-0.659452	ENSMUSG00000109528	vHC	Swim_45min	8	45	Olfr1309
-0.0563627	ENSMUSG00000110723	vHC	Swim_45min	24	45	RP23-331E5.5
1.0651	ENSMUSG00000115293	vHC	Swim_45min	19	45	RP23-101H1.18
0.304494	ENSMUSG00000115388	vHC	Swim_45min	1	45	Eppk1
0.155207	ENSMUSG00000116275	vHC	Swim_45min	14	45	Zc3h11a
-0.266181	ENSMUSG00000000056	vHC	Swim_1h30min	9	90	Narf
0.281743	ENSMUSG00000000125	vHC	Swim_1h30min	1	90	Wnt3
-0.263339	ENSMUSG00000000126	vHC	Swim_1h30min	12	90	Wnt9a
-0.0182754	ENSMUSG00000000142	vHC	Swim_1h30min	5	90	Axin2
-0.105125	ENSMUSG00000000184	vHC	Swim_1h30min	5	90	Ccnd2
-0.289987	ENSMUSG00000000416	vHC	Swim_1h30min	17	90	Cttnbp2
0.410568	ENSMUSG00000000530	vHC	Swim_1h30min	18	90	Acvrl1
0.290363	ENSMUSG00000000531	vHC	Swim_1h30min	13	90	Grasp
-0.103286	ENSMUSG00000000560	vHC	Swim_1h30min	24	90	Gabra2
-0.39733	ENSMUSG00000001016	vHC	Swim_1h30min	21	90	Ilf2
0.271967	ENSMUSG00000001054	vHC	Swim_1h30min	13	90	Rmnd5b
0.2702	ENSMUSG00000001248	vHC	Swim_1h30min	13	90	Gramd1a
-0.195874	ENSMUSG00000001700	vHC	Swim_1h30min	9	90	Gramd3
0.581213	ENSMUSG00000001768	vHC	Swim_1h30min	18	90	Rin2
-0.302867	ENSMUSG00000001774	vHC	Swim_1h30min	12	90	Chordc1
2.44111	ENSMUSG00000001827	vHC	Swim_1h30min	15	90	Folr1
-0.38219	ENSMUSG00000001864	vHC	Swim_1h30min	17	90	Aif1l
-0.0397996	ENSMUSG00000002325	vHC	Swim_1h30min	5	90	Irf9
-0.193941	ENSMUSG00000002748	vHC	Swim_1h30min	21	90	Baz1b
0.316183	ENSMUSG00000002814	vHC	Swim_1h30min	25	90	Top3a
1.14417	ENSMUSG00000002831	vHC	Swim_1h30min	22	90	Plin4
1.35358	ENSMUSG00000002910	vHC	Swim_1h30min	7	90	Arrdc2
0.408518	ENSMUSG00000002963	vHC	Swim_1h30min	1	90	Pnkp
0.298613	ENSMUSG00000003032	vHC	Swim_1h30min	3	90	Klf4
0.872171	ENSMUSG00000003476	vHC	Swim_1h30min	19	90	Crhr2
0.25451	ENSMUSG00000003526	vHC	Swim_1h30min	13	90	Prodh
1.4216	ENSMUSG00000003545	vHC	Swim_1h30min	7	90	Fosb
0.295521	ENSMUSG00000003585	vHC	Swim_1h30min	10	90	Sec14l2
0.0355797	ENSMUSG00000003814	vHC	Swim_1h30min	9	90	Calr
0.180388	ENSMUSG00000004040	vHC	Swim_1h30min	10	90	Stat3
0.389586	ENSMUSG00000004043	vHC	Swim_1h30min	1	90	Stat5a
0.410752	ENSMUSG00000004044	vHC	Swim_1h30min	18	90	Ptrf
1.63209	ENSMUSG00000004328	vHC	Swim_1h30min	22	90	Hif3a
0.115512	ENSMUSG00000004530	vHC	Swim_1h30min	10	90	Coro1c
0.24713	ENSMUSG00000005057	vHC	Swim_1h30min	25	90	Sh2b2
0.0992387	ENSMUSG00000005125	vHC	Swim_1h30min	10	90	Ndrg1
-0.0523781	ENSMUSG00000005267	vHC	Swim_1h30min	5	90	Zfp287
-0.111298	ENSMUSG00000005374	vHC	Swim_1h30min	21	90	Tbl2
-0.152916	ENSMUSG00000005583	vHC	Swim_1h30min	21	90	Mef2c
-0.0792538	ENSMUSG00000005882	vHC	Swim_1h30min	21	90	Uqcc1
-0.175158	ENSMUSG00000006386	vHC	Swim_1h30min	24	90	Tek
0.476253	ENSMUSG00000006445	vHC	Swim_1h30min	3	90	Epha2
-0.406256	ENSMUSG00000006586	vHC	Swim_1h30min	12	90	Runx1t1
0.0592804	ENSMUSG00000006800	vHC	Swim_1h30min	10	90	Sulf2
0.292311	ENSMUSG00000007476	vHC	Swim_1h30min	13	90	Lrrc8a
-0.119075	ENSMUSG00000007655	vHC	Swim_1h30min	24	90	Cav1
0.268775	ENSMUSG00000007659	vHC	Swim_1h30min	13	90	Bcl2l1
0.554915	ENSMUSG00000007682	vHC	Swim_1h30min	1	90	Dio2
-0.129313	ENSMUSG00000007827	vHC	Swim_1h30min	24	90	Ankrd26
-0.162274	ENSMUSG00000007908	vHC	Swim_1h30min	24	90	Hmgcll1
-0.166421	ENSMUSG00000008090	vHC	Swim_1h30min	9	90	Fgfrl1
0.535552	ENSMUSG00000008384	vHC	Swim_1h30min	18	90	Sertad1
0.165126	ENSMUSG00000008393	vHC	Swim_1h30min	10	90	Carhsp1
-0.0920301	ENSMUSG00000008429	vHC	Swim_1h30min	21	90	Herpud2
-0.260638	ENSMUSG00000008496	vHC	Swim_1h30min	9	90	Pou2f2
-0.30534	ENSMUSG00000008976	vHC	Swim_1h30min	12	90	Gabpa
-0.147666	ENSMUSG00000009207	vHC	Swim_1h30min	5	90	Lnpk
0.137065	ENSMUSG00000009291	vHC	Swim_1h30min	10	90	Pttg1ip
0.138474	ENSMUSG00000009293	vHC	Swim_1h30min	10	90	Ube2g2
0.0998714	ENSMUSG00000010110	vHC	Swim_1h30min	16	90	Stx5a
-0.205223	ENSMUSG00000010505	vHC	Swim_1h30min	21	90	Myt1
-0.132328	ENSMUSG00000010554	vHC	Swim_1h30min	21	90	Mettl16
0.0867177	ENSMUSG00000011148	vHC	Swim_1h30min	13	90	Adssl1
0.167804	ENSMUSG00000011179	vHC	Swim_1h30min	10	90	Odc1
-0.167169	ENSMUSG00000011427	vHC	Swim_1h30min	2	90	Zfp790
-0.261314	ENSMUSG00000012443	vHC	Swim_1h30min	12	90	Kif11
-0.267997	ENSMUSG00000013846	vHC	Swim_1h30min	9	90	St3gal1
-0.309668	ENSMUSG00000014039	vHC	Swim_1h30min	12	90	Prdm15
-0.276004	ENSMUSG00000014177	vHC	Swim_1h30min	21	90	Tvp23b
0.342661	ENSMUSG00000014361	vHC	Swim_1h30min	25	90	Mertk
0.290346	ENSMUSG00000014846	vHC	Swim_1h30min	13	90	Tppp3
0.863786	ENSMUSG00000015053	vHC	Swim_1h30min	25	90	Gata2
0.101147	ENSMUSG00000015085	vHC	Swim_1h30min	13	90	Entpd2
0.0944595	ENSMUSG00000015112	vHC	Swim_1h30min	25	90	Slc25a13
0.240565	ENSMUSG00000015243	vHC	Swim_1h30min	10	90	Abca1
-0.925508	ENSMUSG00000015467	vHC	Swim_1h30min	20	90	Egfl8
0.638488	ENSMUSG00000015468	vHC	Swim_1h30min	25	90	Notch4
0.139142	ENSMUSG00000015478	vHC	Swim_1h30min	10	90	Rnf5
0.440194	ENSMUSG00000015950	vHC	Swim_1h30min	25	90	Ncf1
-0.283457	ENSMUSG00000015970	vHC	Swim_1h30min	9	90	Chdh
1.07594	ENSMUSG00000016024	vHC	Swim_1h30min	19	90	Lbp
-0.589712	ENSMUSG00000016087	vHC	Swim_1h30min	23	90	Fli1
0.14835	ENSMUSG00000016179	vHC	Swim_1h30min	13	90	Camk1g
0.382555	ENSMUSG00000016520	vHC	Swim_1h30min	10	90	Lnx2
0.357683	ENSMUSG00000016526	vHC	Swim_1h30min	13	90	Dyrk3
0.186739	ENSMUSG00000016528	vHC	Swim_1h30min	10	90	Mapkapk2
0.227623	ENSMUSG00000016559	vHC	Swim_1h30min	13	90	H3f3b
-0.207282	ENSMUSG00000016984	vHC	Swim_1h30min	5	90	Etaa1
0.371247	ENSMUSG00000017009	vHC	Swim_1h30min	25	90	Sdc4
-0.672592	ENSMUSG00000017453	vHC	Swim_1h30min	20	90	Pipox
0.414299	ENSMUSG00000018143	vHC	Swim_1h30min	13	90	Mafk
-0.535927	ENSMUSG00000018166	vHC	Swim_1h30min	12	90	Erbb3
0.0703104	ENSMUSG00000018334	vHC	Swim_1h30min	10	90	Ksr1
-0.0767875	ENSMUSG00000018363	vHC	Swim_1h30min	21	90	Smurf2
-0.195283	ENSMUSG00000018401	vHC	Swim_1h30min	21	90	Mtmr4
-0.260293	ENSMUSG00000018427	vHC	Swim_1h30min	24	90	Ypel2
-0.042864	ENSMUSG00000018572	vHC	Swim_1h30min	5	90	Phf23
-0.0519408	ENSMUSG00000018846	vHC	Swim_1h30min	5	90	Pank3
-0.142832	ENSMUSG00000019189	vHC	Swim_1h30min	21	90	Rnf145
0.357438	ENSMUSG00000019232	vHC	Swim_1h30min	25	90	Etnppl
-0.168405	ENSMUSG00000019256	vHC	Swim_1h30min	2	90	Ahr
0.400249	ENSMUSG00000019577	vHC	Swim_1h30min	10	90	Pdk4
-0.104242	ENSMUSG00000019647	vHC	Swim_1h30min	9	90	Sema6a
-0.294151	ENSMUSG00000019789	vHC	Swim_1h30min	12	90	Hey2
-0.167059	ENSMUSG00000019803	vHC	Swim_1h30min	9	90	Nr2e1
-0.161503	ENSMUSG00000019916	vHC	Swim_1h30min	9	90	P4ha1
0.00371676	ENSMUSG00000019960	vHC	Swim_1h30min	16	90	Dusp6
-0.251289	ENSMUSG00000019961	vHC	Swim_1h30min	5	90	Tmpo
0.703406	ENSMUSG00000019970	vHC	Swim_1h30min	7	90	Sgk1
-0.137033	ENSMUSG00000020034	vHC	Swim_1h30min	9	90	Tcp11l2
0.332533	ENSMUSG00000020044	vHC	Swim_1h30min	18	90	Timp3
-0.282921	ENSMUSG00000020052	vHC	Swim_1h30min	2	90	Ascl1
-0.300234	ENSMUSG00000020102	vHC	Swim_1h30min	24	90	Slc16a7
0.478668	ENSMUSG00000020108	vHC	Swim_1h30min	3	90	Ddit4
-0.139443	ENSMUSG00000020128	vHC	Swim_1h30min	24	90	Vps54
-0.114748	ENSMUSG00000020137	vHC	Swim_1h30min	2	90	Thap2
-0.255349	ENSMUSG00000020246	vHC	Swim_1h30min	21	90	Hcfc2
-0.253942	ENSMUSG00000020251	vHC	Swim_1h30min	17	90	Glt8d2
-0.112269	ENSMUSG00000020255	vHC	Swim_1h30min	21	90	RP24-227O16.1
-0.117405	ENSMUSG00000020335	vHC	Swim_1h30min	2	90	Zfp354b
-0.149676	ENSMUSG00000020362	vHC	Swim_1h30min	5	90	Cnot6
-0.259253	ENSMUSG00000020385	vHC	Swim_1h30min	2	90	Clk4
0.111324	ENSMUSG00000020387	vHC	Swim_1h30min	10	90	Jade2
-0.031267	ENSMUSG00000020423	vHC	Swim_1h30min	16	90	Btg2
0.58944	ENSMUSG00000020439	vHC	Swim_1h30min	18	90	Smtn
-0.276412	ENSMUSG00000020464	vHC	Swim_1h30min	21	90	Pnpt1
-0.170934	ENSMUSG00000020482	vHC	Swim_1h30min	2	90	Ccdc117
-0.127891	ENSMUSG00000020484	vHC	Swim_1h30min	9	90	Xbp1
-0.178525	ENSMUSG00000020513	vHC	Swim_1h30min	17	90	Tubd1
-0.0372108	ENSMUSG00000020571	vHC	Swim_1h30min	9	90	Pdia6
0.00554867	ENSMUSG00000020601	vHC	Swim_1h30min	16	90	Trib2
0.237369	ENSMUSG00000020644	vHC	Swim_1h30min	10	90	Id2
-0.0961733	ENSMUSG00000020659	vHC	Swim_1h30min	5	90	Cbll1
0.878663	ENSMUSG00000020681	vHC	Swim_1h30min	19	90	Ace
0.278775	ENSMUSG00000020715	vHC	Swim_1h30min	10	90	Ern1
-0.16631	ENSMUSG00000020721	vHC	Swim_1h30min	21	90	Helz
-0.0282627	ENSMUSG00000020790	vHC	Swim_1h30min	9	90	Ankfy1
-0.0656841	ENSMUSG00000020846	vHC	Swim_1h30min	24	90	Fam101b
-0.121983	ENSMUSG00000020863	vHC	Swim_1h30min	21	90	Luc7l3
0.464483	ENSMUSG00000020893	vHC	Swim_1h30min	3	90	Per1
-0.17189	ENSMUSG00000020948	vHC	Swim_1h30min	2	90	Klhl28
-0.118913	ENSMUSG00000020961	vHC	Swim_1h30min	21	90	Ston2
0.668263	ENSMUSG00000021025	vHC	Swim_1h30min	3	90	Nfkbia
1.20546	ENSMUSG00000021070	vHC	Swim_1h30min	3	90	Bdkrb2
-0.445221	ENSMUSG00000021112	vHC	Swim_1h30min	12	90	Mpp5
-0.127391	ENSMUSG00000021127	vHC	Swim_1h30min	24	90	Zfp36l1
0.462713	ENSMUSG00000021134	vHC	Swim_1h30min	1	90	Srsf5
-0.163534	ENSMUSG00000021224	vHC	Swim_1h30min	21	90	Numb
0.317585	ENSMUSG00000021226	vHC	Swim_1h30min	10	90	Acot2
0.179547	ENSMUSG00000021248	vHC	Swim_1h30min	10	90	Tmed10
0.865238	ENSMUSG00000021250	vHC	Swim_1h30min	4	90	Fos
-0.109893	ENSMUSG00000021301	vHC	Swim_1h30min	21	90	Hecw1
-0.111049	ENSMUSG00000021327	vHC	Swim_1h30min	2	90	Zkscan3
0.418507	ENSMUSG00000021365	vHC	Swim_1h30min	13	90	Nedd9
-0.16499	ENSMUSG00000021374	vHC	Swim_1h30min	24	90	Nup153
0.280081	ENSMUSG00000021390	vHC	Swim_1h30min	14	90	Ogn
-0.0856139	ENSMUSG00000021413	vHC	Swim_1h30min	5	90	Prpf4b
0.644149	ENSMUSG00000021453	vHC	Swim_1h30min	3	90	Gadd45g
-0.213649	ENSMUSG00000021466	vHC	Swim_1h30min	21	90	Ptch1
-0.596809	ENSMUSG00000021541	vHC	Swim_1h30min	2	90	Trpc7
-0.218284	ENSMUSG00000021549	vHC	Swim_1h30min	24	90	Rasa1
0.0457042	ENSMUSG00000021559	vHC	Swim_1h30min	10	90	Dapk1
0.212785	ENSMUSG00000021567	vHC	Swim_1h30min	13	90	Nkd2
-0.448482	ENSMUSG00000021624	vHC	Swim_1h30min	12	90	Cd180
-0.258179	ENSMUSG00000021668	vHC	Swim_1h30min	21	90	Polk
0.234283	ENSMUSG00000021692	vHC	Swim_1h30min	16	90	Dimt1
0.0278009	ENSMUSG00000021701	vHC	Swim_1h30min	10	90	Plk2
-0.475326	ENSMUSG00000021733	vHC	Swim_1h30min	12	90	Slc4a7
0.184588	ENSMUSG00000021750	vHC	Swim_1h30min	10	90	Fam107a
0.159903	ENSMUSG00000021782	vHC	Swim_1h30min	10	90	Dlg5
0.0564226	ENSMUSG00000021868	vHC	Swim_1h30min	10	90	Ppif
-0.12876	ENSMUSG00000021870	vHC	Swim_1h30min	21	90	Slmap
0.169895	ENSMUSG00000021895	vHC	Swim_1h30min	10	90	Arhgef3
0.983206	ENSMUSG00000021903	vHC	Swim_1h30min	7	90	Galnt15
0.634021	ENSMUSG00000021904	vHC	Swim_1h30min	1	90	Sema3g
0.354536	ENSMUSG00000022041	vHC	Swim_1h30min	1	90	Chrna2
0.117485	ENSMUSG00000022043	vHC	Swim_1h30min	10	90	Trim35
0.294017	ENSMUSG00000022091	vHC	Swim_1h30min	10	90	Sorbs3
-0.0383217	ENSMUSG00000022197	vHC	Swim_1h30min	5	90	Pdzd2
-0.164504	ENSMUSG00000022228	vHC	Swim_1h30min	24	90	Zscan26
-0.0251287	ENSMUSG00000022306	vHC	Swim_1h30min	21	90	Zfpm2
-0.307031	ENSMUSG00000022342	vHC	Swim_1h30min	24	90	Kcnv1
-0.315954	ENSMUSG00000022358	vHC	Swim_1h30min	12	90	Fbxo32
-0.548617	ENSMUSG00000022360	vHC	Swim_1h30min	23	90	Atad2
0.251321	ENSMUSG00000022443	vHC	Swim_1h30min	10	90	Myh9
0.264168	ENSMUSG00000022449	vHC	Swim_1h30min	25	90	Adamts20
0.53148	ENSMUSG00000022469	vHC	Swim_1h30min	1	90	Rapgef3
-0.050089	ENSMUSG00000022494	vHC	Swim_1h30min	9	90	Shisa9
0.292721	ENSMUSG00000022503	vHC	Swim_1h30min	16	90	Nubp1
-0.321357	ENSMUSG00000022504	vHC	Swim_1h30min	23	90	Ciita
0.612991	ENSMUSG00000022555	vHC	Swim_1h30min	19	90	Dgat1
0.170422	ENSMUSG00000022602	vHC	Swim_1h30min	16	90	Arc
-0.239533	ENSMUSG00000022604	vHC	Swim_1h30min	24	90	Cep97
0.436545	ENSMUSG00000022635	vHC	Swim_1h30min	18	90	Zcrb1
-0.0743896	ENSMUSG00000022636	vHC	Swim_1h30min	21	90	Alcam
0.194612	ENSMUSG00000022706	vHC	Swim_1h30min	10	90	Mrpl40
-0.145303	ENSMUSG00000022790	vHC	Swim_1h30min	21	90	Igsf11
0.187225	ENSMUSG00000022799	vHC	Swim_1h30min	10	90	Arhgap31
-0.163742	ENSMUSG00000022828	vHC	Swim_1h30min	21	90	Gtf2e1
-0.0708088	ENSMUSG00000022893	vHC	Swim_1h30min	16	90	Adamts1
3.41955	ENSMUSG00000022949	vHC	Swim_1h30min	15	90	Clic6
-0.250612	ENSMUSG00000022967	vHC	Swim_1h30min	24	90	Ifnar1
-0.372656	ENSMUSG00000022969	vHC	Swim_1h30min	12	90	Il10rb
-0.137175	ENSMUSG00000023008	vHC	Swim_1h30min	24	90	Fmnl3
0.209801	ENSMUSG00000023019	vHC	Swim_1h30min	10	90	Gpd1
0.242636	ENSMUSG00000023034	vHC	Swim_1h30min	3	90	Nr4a1
1.07678	ENSMUSG00000023067	vHC	Swim_1h30min	7	90	Cdkn1a
0.487848	ENSMUSG00000023336	vHC	Swim_1h30min	1	90	Wfdc1
-0.182027	ENSMUSG00000023800	vHC	Swim_1h30min	9	90	Tiam2
-0.447513	ENSMUSG00000023918	vHC	Swim_1h30min	12	90	Adgrf4
-0.252049	ENSMUSG00000023994	vHC	Swim_1h30min	12	90	Nfya
0.397299	ENSMUSG00000024042	vHC	Swim_1h30min	3	90	Sik1
0.267818	ENSMUSG00000024048	vHC	Swim_1h30min	10	90	Myl12a
0.395287	ENSMUSG00000024053	vHC	Swim_1h30min	25	90	Emilin2
0.938234	ENSMUSG00000024066	vHC	Swim_1h30min	6	90	Xdh
0.628447	ENSMUSG00000024087	vHC	Swim_1h30min	18	90	Cyp1b1
-0.193449	ENSMUSG00000024135	vHC	Swim_1h30min	9	90	Srbd1
-0.179181	ENSMUSG00000024136	vHC	Swim_1h30min	8	90	Dnase1l2
0.186997	ENSMUSG00000024140	vHC	Swim_1h30min	10	90	Epas1
0.16116	ENSMUSG00000024160	vHC	Swim_1h30min	13	90	Spsb3
0.11256	ENSMUSG00000024176	vHC	Swim_1h30min	10	90	Sox8
-0.203065	ENSMUSG00000024188	vHC	Swim_1h30min	21	90	Luc7l
0.100061	ENSMUSG00000024190	vHC	Swim_1h30min	3	90	Dusp1
-0.200067	ENSMUSG00000024206	vHC	Swim_1h30min	9	90	Rfx2
0.425076	ENSMUSG00000024222	vHC	Swim_1h30min	25	90	Fkbp5
0.400116	ENSMUSG00000024247	vHC	Swim_1h30min	13	90	Pkdcc
-0.0763297	ENSMUSG00000024276	vHC	Swim_1h30min	5	90	Zfp397
0.335919	ENSMUSG00000024395	vHC	Swim_1h30min	25	90	Lims2
0.0195018	ENSMUSG00000024427	vHC	Swim_1h30min	9	90	Spry4
-0.417801	ENSMUSG00000024431	vHC	Swim_1h30min	12	90	Nr3c1
0.346027	ENSMUSG00000024558	vHC	Swim_1h30min	10	90	Mapk4
-0.15832	ENSMUSG00000024620	vHC	Swim_1h30min	24	90	Pdgfrb
-0.184822	ENSMUSG00000024642	vHC	Swim_1h30min	21	90	Tle4
1.00529	ENSMUSG00000024778	vHC	Swim_1h30min	7	90	Fas
0.0441318	ENSMUSG00000024793	vHC	Swim_1h30min	2	90	Tnfrsf25
0.576511	ENSMUSG00000024797	vHC	Swim_1h30min	1	90	Vps51
-0.149818	ENSMUSG00000024817	vHC	Swim_1h30min	9	90	Uhrf2
0.384587	ENSMUSG00000024913	vHC	Swim_1h30min	18	90	Lrp5
-0.0964754	ENSMUSG00000024966	vHC	Swim_1h30min	21	90	Stip1
-0.434342	ENSMUSG00000024986	vHC	Swim_1h30min	23	90	Hhex
-0.139984	ENSMUSG00000025085	vHC	Swim_1h30min	21	90	Ablim1
-0.188177	ENSMUSG00000025133	vHC	Swim_1h30min	21	90	Ints4
0.164497	ENSMUSG00000025142	vHC	Swim_1h30min	10	90	Aspscr1
0.158093	ENSMUSG00000025158	vHC	Swim_1h30min	13	90	Rfng
-0.285917	ENSMUSG00000025184	vHC	Swim_1h30min	21	90	R3hcc1l
-0.143948	ENSMUSG00000025198	vHC	Swim_1h30min	5	90	Erlin1
-0.101429	ENSMUSG00000025241	vHC	Swim_1h30min	9	90	Fyco1
-0.319064	ENSMUSG00000025316	vHC	Swim_1h30min	21	90	Banp
0.0713307	ENSMUSG00000025324	vHC	Swim_1h30min	10	90	Atp10a
-0.207669	ENSMUSG00000025352	vHC	Swim_1h30min	21	90	Gdf11
-0.229998	ENSMUSG00000025370	vHC	Swim_1h30min	12	90	Cdh9
0.279748	ENSMUSG00000025402	vHC	Swim_1h30min	10	90	Nab2
-0.163153	ENSMUSG00000025413	vHC	Swim_1h30min	21	90	Ttc4
0.287766	ENSMUSG00000025478	vHC	Swim_1h30min	13	90	Dpysl4
0.701182	ENSMUSG00000025504	vHC	Swim_1h30min	19	90	Eps8l2
0.204065	ENSMUSG00000025512	vHC	Swim_1h30min	13	90	Chid1
0.0373796	ENSMUSG00000025608	vHC	Swim_1h30min	5	90	Podxl
0.319423	ENSMUSG00000025646	vHC	Swim_1h30min	1	90	Atrip
-0.279869	ENSMUSG00000025823	vHC	Swim_1h30min	17	90	Pdia4
0.140669	ENSMUSG00000025931	vHC	Swim_1h30min	10	90	Paqr8
-0.136264	ENSMUSG00000025959	vHC	Swim_1h30min	24	90	Klf7
-0.38591	ENSMUSG00000025993	vHC	Swim_1h30min	12	90	Slc40a1
-0.173559	ENSMUSG00000026014	vHC	Swim_1h30min	21	90	Raph1
-0.0989859	ENSMUSG00000026031	vHC	Swim_1h30min	5	90	Cflar
-0.727945	ENSMUSG00000026034	vHC	Swim_1h30min	8	90	Clk1
2.33469	ENSMUSG00000026051	vHC	Swim_1h30min	15	90	AC159092.1
0.458361	ENSMUSG00000026072	vHC	Swim_1h30min	10	90	Il1r1
-0.171771	ENSMUSG00000026107	vHC	Swim_1h30min	5	90	Nabp1
-0.0486771	ENSMUSG00000026181	vHC	Swim_1h30min	5	90	Ppm1f
-0.1818	ENSMUSG00000026185	vHC	Swim_1h30min	9	90	Igfbp5
0.0955723	ENSMUSG00000026209	vHC	Swim_1h30min	10	90	Dnpep
0.314035	ENSMUSG00000026220	vHC	Swim_1h30min	10	90	Slc16a14
-0.465033	ENSMUSG00000026227	vHC	Swim_1h30min	12	90	AC102506.1
0.267267	ENSMUSG00000026288	vHC	Swim_1h30min	10	90	Inpp5d
0.529572	ENSMUSG00000026303	vHC	Swim_1h30min	25	90	Mlph
-0.545552	ENSMUSG00000026354	vHC	Swim_1h30min	17	90	Lct
0.354306	ENSMUSG00000026418	vHC	Swim_1h30min	13	90	Tnni1
-0.27762	ENSMUSG00000026447	vHC	Swim_1h30min	21	90	Pik3c2b
0.260569	ENSMUSG00000026478	vHC	Swim_1h30min	10	90	Lamc1
0.0804599	ENSMUSG00000026496	vHC	Swim_1h30min	10	90	Parp1
0.374938	ENSMUSG00000026510	vHC	Swim_1h30min	10	90	Trp53bp2
-0.332617	ENSMUSG00000026565	vHC	Swim_1h30min	21	90	Pou2f1
-0.172519	ENSMUSG00000026566	vHC	Swim_1h30min	24	90	Mpzl1
3.21573	ENSMUSG00000026579	vHC	Swim_1h30min	15	90	F5
-0.546419	ENSMUSG00000026586	vHC	Swim_1h30min	23	90	Prrx1
-0.240897	ENSMUSG00000026594	vHC	Swim_1h30min	21	90	Ralgps2
0.0652797	ENSMUSG00000026628	vHC	Swim_1h30min	4	90	Atf3
0.155404	ENSMUSG00000026657	vHC	Swim_1h30min	10	90	Frmd4a
0.350967	ENSMUSG00000026728	vHC	Swim_1h30min	18	90	Vim
-0.168571	ENSMUSG00000026740	vHC	Swim_1h30min	21	90	Dnajc1
-0.0781949	ENSMUSG00000026748	vHC	Swim_1h30min	21	90	Plxdc2
0.0219676	ENSMUSG00000026788	vHC	Swim_1h30min	5	90	Zbtb43
-0.0390973	ENSMUSG00000026803	vHC	Swim_1h30min	5	90	Ttf1
0.307815	ENSMUSG00000026807	vHC	Swim_1h30min	25	90	Ak8
0.185354	ENSMUSG00000026819	vHC	Swim_1h30min	10	90	Slc25a25
-0.135428	ENSMUSG00000026824	vHC	Swim_1h30min	21	90	Kcnj3
-0.273479	ENSMUSG00000026834	vHC	Swim_1h30min	24	90	Acvr1c
-0.0765062	ENSMUSG00000026836	vHC	Swim_1h30min	21	90	Acvr1
0.151892	ENSMUSG00000026843	vHC	Swim_1h30min	10	90	Fubp3
-0.0861395	ENSMUSG00000026864	vHC	Swim_1h30min	9	90	Hspa5
-0.251702	ENSMUSG00000026872	vHC	Swim_1h30min	24	90	Zeb2
0.242369	ENSMUSG00000026927	vHC	Swim_1h30min	16	90	Sdccag3
-0.223648	ENSMUSG00000027111	vHC	Swim_1h30min	9	90	Itga6
-0.152072	ENSMUSG00000027130	vHC	Swim_1h30min	21	90	Slc12a6
-0.188325	ENSMUSG00000027200	vHC	Swim_1h30min	24	90	Sema6d
0.199795	ENSMUSG00000027204	vHC	Swim_1h30min	25	90	Fbn1
0.145204	ENSMUSG00000027217	vHC	Swim_1h30min	10	90	Tspan18
-0.0377155	ENSMUSG00000027248	vHC	Swim_1h30min	9	90	Pdia3
-0.146982	ENSMUSG00000027259	vHC	Swim_1h30min	9	90	Adal
-0.389679	ENSMUSG00000027281	vHC	Swim_1h30min	17	90	Slx4ip
-0.167573	ENSMUSG00000027286	vHC	Swim_1h30min	21	90	Lrrc57
0.165566	ENSMUSG00000027296	vHC	Swim_1h30min	10	90	Itpka
0.27503	ENSMUSG00000027324	vHC	Swim_1h30min	10	90	Rpusd2
-0.163941	ENSMUSG00000027397	vHC	Swim_1h30min	21	90	Slc20a1
0.643737	ENSMUSG00000027412	vHC	Swim_1h30min	1	90	Lpin3
-0.248324	ENSMUSG00000027428	vHC	Swim_1h30min	21	90	Rbbp9
-0.142373	ENSMUSG00000027435	vHC	Swim_1h30min	24	90	Cd93
0.351991	ENSMUSG00000027456	vHC	Swim_1h30min	1	90	Sdcbp2
-0.192308	ENSMUSG00000027508	vHC	Swim_1h30min	21	90	Pag1
-0.112557	ENSMUSG00000027562	vHC	Swim_1h30min	9	90	Car2
0.823366	ENSMUSG00000027570	vHC	Swim_1h30min	19	90	Col9a3
0.474069	ENSMUSG00000027580	vHC	Swim_1h30min	18	90	Helz2
0.775512	ENSMUSG00000027654	vHC	Swim_1h30min	7	90	Fam83d
-0.179687	ENSMUSG00000027678	vHC	Swim_1h30min	21	90	Ncoa3
-0.289708	ENSMUSG00000027684	vHC	Swim_1h30min	23	90	Mecom
-0.293033	ENSMUSG00000027737	vHC	Swim_1h30min	17	90	Slc7a11
-0.199665	ENSMUSG00000027778	vHC	Swim_1h30min	9	90	Ift80
0.187602	ENSMUSG00000027845	vHC	Swim_1h30min	13	90	Dclre1b
0.244332	ENSMUSG00000027864	vHC	Swim_1h30min	10	90	Ptgfrn
0.439184	ENSMUSG00000027932	vHC	Swim_1h30min	1	90	Slc27a3
0.390439	ENSMUSG00000027947	vHC	Swim_1h30min	25	90	Il6ra
-0.344414	ENSMUSG00000027985	vHC	Swim_1h30min	24	90	Lef1
-0.25354	ENSMUSG00000028004	vHC	Swim_1h30min	21	90	Npy2r
-0.189307	ENSMUSG00000028030	vHC	Swim_1h30min	24	90	Tbck
-0.100296	ENSMUSG00000028034	vHC	Swim_1h30min	5	90	Fubp1
-0.238586	ENSMUSG00000028037	vHC	Swim_1h30min	17	90	Ifi44
0.193085	ENSMUSG00000028064	vHC	Swim_1h30min	13	90	Sema4a
0.258524	ENSMUSG00000028128	vHC	Swim_1h30min	16	90	F3
0.386904	ENSMUSG00000028195	vHC	Swim_1h30min	4	90	Cyr61
0.470915	ENSMUSG00000028214	vHC	Swim_1h30min	3	90	Gem
-0.181851	ENSMUSG00000028282	vHC	Swim_1h30min	2	90	Casp8ap2
0.439256	ENSMUSG00000028413	vHC	Swim_1h30min	10	90	B4galt1
0.254167	ENSMUSG00000028420	vHC	Swim_1h30min	10	90	Tmem38b
0.445241	ENSMUSG00000028480	vHC	Swim_1h30min	18	90	Glipr2
-0.192079	ENSMUSG00000028527	vHC	Swim_1h30min	9	90	Ak4
0.88272	ENSMUSG00000028645	vHC	Swim_1h30min	7	90	Slc2a1
0.500734	ENSMUSG00000028655	vHC	Swim_1h30min	1	90	Mfsd2a
0.32794	ENSMUSG00000028680	vHC	Swim_1h30min	16	90	Plk3
-0.198959	ENSMUSG00000028749	vHC	Swim_1h30min	17	90	Pla2g2f
0.962653	ENSMUSG00000028776	vHC	Swim_1h30min	6	90	Tinagl1
1.99279	ENSMUSG00000028862	vHC	Swim_1h30min	22	90	Map3k6
-0.109992	ENSMUSG00000028927	vHC	Swim_1h30min	9	90	Padi2
0.380624	ENSMUSG00000028962	vHC	Swim_1h30min	10	90	Slc4a2
0.308442	ENSMUSG00000028967	vHC	Swim_1h30min	16	90	Errfi1
0.132355	ENSMUSG00000029028	vHC	Swim_1h30min	10	90	Lrrc47
-0.0472893	ENSMUSG00000029128	vHC	Swim_1h30min	21	90	Rab28
0.0185816	ENSMUSG00000029174	vHC	Swim_1h30min	10	90	Tbc1d1
-0.0814386	ENSMUSG00000029178	vHC	Swim_1h30min	21	90	Klf3
0.163077	ENSMUSG00000029196	vHC	Swim_1h30min	10	90	Tada2b
0.491241	ENSMUSG00000029313	vHC	Swim_1h30min	25	90	Aff1
0.368809	ENSMUSG00000029344	vHC	Swim_1h30min	13	90	Tpst2
-0.183539	ENSMUSG00000029385	vHC	Swim_1h30min	21	90	Ccng2
0.540024	ENSMUSG00000029570	vHC	Swim_1h30min	1	90	Lfng
0.111805	ENSMUSG00000029592	vHC	Swim_1h30min	10	90	Usp30
-0.155391	ENSMUSG00000029648	vHC	Swim_1h30min	9	90	Flt1
-0.186093	ENSMUSG00000029673	vHC	Swim_1h30min	21	90	Auts2
0.568021	ENSMUSG00000029675	vHC	Swim_1h30min	6	90	Eln
-0.26252	ENSMUSG00000029676	vHC	Swim_1h30min	9	90	Pot1a
-0.17072	ENSMUSG00000029701	vHC	Swim_1h30min	9	90	Rbm28
0.102165	ENSMUSG00000029726	vHC	Swim_1h30min	10	90	Mepce
-0.206014	ENSMUSG00000029817	vHC	Swim_1h30min	17	90	Tra2a
-0.18625	ENSMUSG00000030002	vHC	Swim_1h30min	24	90	Dusp11
-0.325124	ENSMUSG00000030048	vHC	Swim_1h30min	17	90	Gkn3
0.624457	ENSMUSG00000030087	vHC	Swim_1h30min	1	90	Klf15
0.168655	ENSMUSG00000030088	vHC	Swim_1h30min	10	90	Aldh1l1
-0.235636	ENSMUSG00000030126	vHC	Swim_1h30min	21	90	Tmcc1
0.339646	ENSMUSG00000030168	vHC	Swim_1h30min	25	90	Adipor2
0.591267	ENSMUSG00000030218	vHC	Swim_1h30min	19	90	Mgp
-0.295509	ENSMUSG00000030237	vHC	Swim_1h30min	24	90	Slco1a4
-0.419635	ENSMUSG00000030322	vHC	Swim_1h30min	12	90	Mbd4
0.804751	ENSMUSG00000030413	vHC	Swim_1h30min	6	90	Pglyrp1
0.0322323	ENSMUSG00000030486	vHC	Swim_1h30min	5	90	RP24-84I4.2
0.359514	ENSMUSG00000030494	vHC	Swim_1h30min	25	90	Rhpn2
-0.144061	ENSMUSG00000030516	vHC	Swim_1h30min	21	90	Tjp1
-0.10697	ENSMUSG00000030521	vHC	Swim_1h30min	5	90	Mphosph10
-0.587728	ENSMUSG00000030559	vHC	Swim_1h30min	17	90	Rab38
-0.163077	ENSMUSG00000030691	vHC	Swim_1h30min	21	90	Fchsd2
0.436838	ENSMUSG00000030711	vHC	Swim_1h30min	25	90	Sult1a1
0.194999	ENSMUSG00000030747	vHC	Swim_1h30min	13	90	Dgat2
0.256564	ENSMUSG00000030795	vHC	Swim_1h30min	13	90	Fus
0.499488	ENSMUSG00000030814	vHC	Swim_1h30min	1	90	Bcl7c
-0.0645508	ENSMUSG00000030849	vHC	Swim_1h30min	9	90	Fgfr2
0.186588	ENSMUSG00000030854	vHC	Swim_1h30min	13	90	Ptpn5
0.22199	ENSMUSG00000030880	vHC	Swim_1h30min	13	90	Polr3e
0.360167	ENSMUSG00000030888	vHC	Swim_1h30min	10	90	Rrp8
-0.0743578	ENSMUSG00000030930	vHC	Swim_1h30min	21	90	Chst15
0.201869	ENSMUSG00000031167	vHC	Swim_1h30min	18	90	Rbm3
0.0658457	ENSMUSG00000031389	vHC	Swim_1h30min	13	90	Arhgap4
1.15885	ENSMUSG00000031431	vHC	Swim_1h30min	7	90	Tsc22d3
-0.328878	ENSMUSG00000031433	vHC	Swim_1h30min	12	90	Rbm41
-0.476859	ENSMUSG00000031520	vHC	Swim_1h30min	17	90	Vegfc
0.351867	ENSMUSG00000031530	vHC	Swim_1h30min	10	90	Dusp4
0.396732	ENSMUSG00000031538	vHC	Swim_1h30min	25	90	Plat
0.00833458	ENSMUSG00000031563	vHC	Swim_1h30min	10	90	Wwc2
0.0230686	ENSMUSG00000031642	vHC	Swim_1h30min	10	90	Sh3rf1
-0.253052	ENSMUSG00000031665	vHC	Swim_1h30min	21	90	Sall1
-0.217292	ENSMUSG00000031673	vHC	Swim_1h30min	21	90	Cdh11
0.253639	ENSMUSG00000031700	vHC	Swim_1h30min	10	90	Gpt2
-0.225167	ENSMUSG00000031714	vHC	Swim_1h30min	9	90	Gab1
-0.225396	ENSMUSG00000031729	vHC	Swim_1h30min	21	90	Ist1
-0.163163	ENSMUSG00000031732	vHC	Swim_1h30min	21	90	Phlpp2
0.610973	ENSMUSG00000031762	vHC	Swim_1h30min	6	90	Mt2
0.413412	ENSMUSG00000031765	vHC	Swim_1h30min	1	90	Mt1
0.193867	ENSMUSG00000031785	vHC	Swim_1h30min	10	90	Adgrg1
0.0255929	ENSMUSG00000031796	vHC	Swim_1h30min	10	90	Cfap20
0.0500614	ENSMUSG00000031843	vHC	Swim_1h30min	10	90	Mphosph6
0.440945	ENSMUSG00000031875	vHC	Swim_1h30min	1	90	Cmtm3
0.45629	ENSMUSG00000031893	vHC	Swim_1h30min	1	90	Tsnaxip1
0.00108513	ENSMUSG00000031904	vHC	Swim_1h30min	24	90	Slc7a6
-0.362103	ENSMUSG00000031939	vHC	Swim_1h30min	5	90	Taf1d
-0.198736	ENSMUSG00000031953	vHC	Swim_1h30min	2	90	Tmem170
-0.395793	ENSMUSG00000031997	vHC	Swim_1h30min	17	90	Trpc6
0.191105	ENSMUSG00000032010	vHC	Swim_1h30min	10	90	Usp2
-0.0720377	ENSMUSG00000032018	vHC	Swim_1h30min	5	90	Sc5d
-0.482604	ENSMUSG00000032035	vHC	Swim_1h30min	12	90	Ets1
0.254681	ENSMUSG00000032085	vHC	Swim_1h30min	18	90	Tagln
-0.165333	ENSMUSG00000032212	vHC	Swim_1h30min	21	90	Sltm
-0.0833351	ENSMUSG00000032228	vHC	Swim_1h30min	21	90	Tcf12
0.747341	ENSMUSG00000032278	vHC	Swim_1h30min	6	90	Paqr5
0.162386	ENSMUSG00000032280	vHC	Swim_1h30min	10	90	Tle3
0.356274	ENSMUSG00000032300	vHC	Swim_1h30min	13	90	RP23-437A9.3
-0.371803	ENSMUSG00000032352	vHC	Swim_1h30min	21	90	Lrrc1
0.489668	ENSMUSG00000032394	vHC	Swim_1h30min	25	90	Igdcc3
0.302827	ENSMUSG00000032403	vHC	Swim_1h30min	13	90	RP23-284J4.2
-0.0625382	ENSMUSG00000032425	vHC	Swim_1h30min	5	90	Zfp949
-0.440745	ENSMUSG00000032478	vHC	Swim_1h30min	13	90	Nme6
0.173946	ENSMUSG00000032487	vHC	Swim_1h30min	18	90	Ptgs2
0.296486	ENSMUSG00000032501	vHC	Swim_1h30min	16	90	Trib1
-0.144019	ENSMUSG00000032503	vHC	Swim_1h30min	9	90	Arpp21
0.325614	ENSMUSG00000032515	vHC	Swim_1h30min	3	90	Csrnp1
0.286255	ENSMUSG00000032517	vHC	Swim_1h30min	13	90	Mobp
-0.0579154	ENSMUSG00000032570	vHC	Swim_1h30min	24	90	Atp2c1
-0.0764894	ENSMUSG00000032575	vHC	Swim_1h30min	9	90	Manf
0.235205	ENSMUSG00000032593	vHC	Swim_1h30min	13	90	Amigo3
0.203156	ENSMUSG00000032599	vHC	Swim_1h30min	13	90	Ip6k2
0.0361523	ENSMUSG00000032702	vHC	Swim_1h30min	10	90	Kank1
0.114378	ENSMUSG00000032744	vHC	Swim_1h30min	18	90	Heyl
0.107754	ENSMUSG00000032788	vHC	Swim_1h30min	10	90	Pdxk
0.258988	ENSMUSG00000032807	vHC	Swim_1h30min	10	90	Alox12b
-0.27845	ENSMUSG00000032854	vHC	Swim_1h30min	9	90	Ugt8a
0.258516	ENSMUSG00000032883	vHC	Swim_1h30min	10	90	Acsl3
-0.185093	ENSMUSG00000032902	vHC	Swim_1h30min	9	90	Slc16a1
-0.377752	ENSMUSG00000032908	vHC	Swim_1h30min	17	90	Sgpp2
0.383742	ENSMUSG00000033083	vHC	Swim_1h30min	18	90	Tbc1d4
0.114242	ENSMUSG00000033316	vHC	Swim_1h30min	10	90	Galnt9
-0.0856379	ENSMUSG00000033319	vHC	Swim_1h30min	24	90	Fem1c
0.419745	ENSMUSG00000033386	vHC	Swim_1h30min	18	90	Frrs1
-0.21699	ENSMUSG00000033498	vHC	Swim_1h30min	17	90	Strc
0.222348	ENSMUSG00000033510	vHC	Swim_1h30min	10	90	Otud7a
0.196099	ENSMUSG00000033684	vHC	Swim_1h30min	10	90	Qsox1
0.714773	ENSMUSG00000033685	vHC	Swim_1h30min	1	90	Ucp2
0.180396	ENSMUSG00000033697	vHC	Swim_1h30min	10	90	Arhgap39
0.434445	ENSMUSG00000033762	vHC	Swim_1h30min	18	90	Recql4
-0.213188	ENSMUSG00000033849	vHC	Swim_1h30min	24	90	B3galt2
0.420964	ENSMUSG00000033855	vHC	Swim_1h30min	10	90	Ston1
0.235313	ENSMUSG00000033863	vHC	Swim_1h30min	10	90	Klf9
0.230619	ENSMUSG00000033909	vHC	Swim_1h30min	10	90	Usp36
-0.289488	ENSMUSG00000033949	vHC	Swim_1h30min	24	90	Trim36
0.239342	ENSMUSG00000034006	vHC	Swim_1h30min	10	90	Pqlc1
-0.180198	ENSMUSG00000034037	vHC	Swim_1h30min	24	90	Fgd5
0.216516	ENSMUSG00000034108	vHC	Swim_1h30min	10	90	Ccs
-0.0817503	ENSMUSG00000034110	vHC	Swim_1h30min	5	90	Kctd7
0.420244	ENSMUSG00000034112	vHC	Swim_1h30min	1	90	Atp2c2
0.00882608	ENSMUSG00000034177	vHC	Swim_1h30min	24	90	Rnf43
-0.0377007	ENSMUSG00000034275	vHC	Swim_1h30min	5	90	Igsf9b
-0.477841	ENSMUSG00000034317	vHC	Swim_1h30min	23	90	Trim59
0.0392066	ENSMUSG00000034333	vHC	Swim_1h30min	5	90	Zbed4
0.127708	ENSMUSG00000034430	vHC	Swim_1h30min	10	90	Zxdc
0.353383	ENSMUSG00000034520	vHC	Swim_1h30min	25	90	Gjc1
-0.172128	ENSMUSG00000034538	vHC	Swim_1h30min	2	90	Zfp418
0.430178	ENSMUSG00000034620	vHC	Swim_1h30min	18	90	Tmem5
1.11704	ENSMUSG00000034738	vHC	Swim_1h30min	7	90	Nostrin
2.93271	ENSMUSG00000034739	vHC	Swim_1h30min	15	90	Mfrp
0.296237	ENSMUSG00000034751	vHC	Swim_1h30min	25	90	Mast4
0.356929	ENSMUSG00000034765	vHC	Swim_1h30min	3	90	Dusp5
-0.256584	ENSMUSG00000034801	vHC	Swim_1h30min	21	90	Sos2
0.086665	ENSMUSG00000034858	vHC	Swim_1h30min	13	90	Fam214a
-0.1879	ENSMUSG00000034867	vHC	Swim_1h30min	21	90	Ankrd27
-0.301417	ENSMUSG00000034903	vHC	Swim_1h30min	12	90	Cobll1
0.564177	ENSMUSG00000034936	vHC	Swim_1h30min	3	90	Arl4d
0.30909	ENSMUSG00000034957	vHC	Swim_1h30min	10	90	Cebpa
-0.0837893	ENSMUSG00000034998	vHC	Swim_1h30min	5	90	Foxn2
-0.1113	ENSMUSG00000035033	vHC	Swim_1h30min	24	90	Tbr1
0.474378	ENSMUSG00000035104	vHC	Swim_1h30min	1	90	Eva1a
0.295673	ENSMUSG00000035109	vHC	Swim_1h30min	10	90	Shc4
-0.00929564	ENSMUSG00000035215	vHC	Swim_1h30min	13	90	Lsm7
-0.171799	ENSMUSG00000035275	vHC	Swim_1h30min	21	90	Raver2
-0.196721	ENSMUSG00000035401	vHC	Swim_1h30min	21	90	RP23-331A21.2
-0.383314	ENSMUSG00000035407	vHC	Swim_1h30min	17	90	Kank4
0.625901	ENSMUSG00000035493	vHC	Swim_1h30min	19	90	Tgfbi
0.404723	ENSMUSG00000035606	vHC	Swim_1h30min	25	90	Ky
-0.172128	ENSMUSG00000035614	vHC	Swim_1h30min	5	90	Fam179b
0.330315	ENSMUSG00000035615	vHC	Swim_1h30min	10	90	Frmpd1
0.247268	ENSMUSG00000035686	vHC	Swim_1h30min	13	90	Thrsp
0.387732	ENSMUSG00000035828	vHC	Swim_1h30min	13	90	Pim3
0.00595427	ENSMUSG00000035934	vHC	Swim_1h30min	9	90	Pknox2
-0.500449	ENSMUSG00000036030	vHC	Swim_1h30min	12	90	Prtg
0.0887152	ENSMUSG00000036098	vHC	Swim_1h30min	10	90	Myrf
0.8239	ENSMUSG00000036106	vHC	Swim_1h30min	7	90	Prr5
-0.107493	ENSMUSG00000036123	vHC	Swim_1h30min	12	90	Slc9a3
0.0824662	ENSMUSG00000036151	vHC	Swim_1h30min	2	90	Tm6sf2
0.476311	ENSMUSG00000036181	vHC	Swim_1h30min	13	90	Hist1h1c
-0.322478	ENSMUSG00000036192	vHC	Swim_1h30min	17	90	Rorb
0.0174619	ENSMUSG00000036206	vHC	Swim_1h30min	16	90	Sh3bp4
-0.230731	ENSMUSG00000036295	vHC	Swim_1h30min	21	90	Lrrn3
0.0321162	ENSMUSG00000036356	vHC	Swim_1h30min	9	90	Csgalnact1
-0.608983	ENSMUSG00000036362	vHC	Swim_1h30min	12	90	P2ry13
0.129124	ENSMUSG00000036427	vHC	Swim_1h30min	10	90	Gpi1
-0.255255	ENSMUSG00000036478	vHC	Swim_1h30min	24	90	Btg1
0.527234	ENSMUSG00000036661	vHC	Swim_1h30min	19	90	Dennd3
0.24822	ENSMUSG00000036820	vHC	Swim_1h30min	18	90	Amdhd2
-0.168042	ENSMUSG00000036885	vHC	Swim_1h30min	21	90	Arhgef26
0.317262	ENSMUSG00000036913	vHC	Swim_1h30min	10	90	Trim67
0.484216	ENSMUSG00000036915	vHC	Swim_1h30min	1	90	Kirrel2
-0.376161	ENSMUSG00000036918	vHC	Swim_1h30min	20	90	Ttc7
0.431717	ENSMUSG00000037003	vHC	Swim_1h30min	10	90	Tns2
-0.285668	ENSMUSG00000037010	vHC	Swim_1h30min	9	90	Apln
-0.169459	ENSMUSG00000037013	vHC	Swim_1h30min	21	90	Ss18
-0.0647438	ENSMUSG00000037169	vHC	Swim_1h30min	2	90	Mycn
-0.152633	ENSMUSG00000037210	vHC	Swim_1h30min	21	90	Fam193a
0.17689	ENSMUSG00000037211	vHC	Swim_1h30min	13	90	Spry1
0.171821	ENSMUSG00000037235	vHC	Swim_1h30min	10	90	Mxd4
0.209484	ENSMUSG00000037242	vHC	Swim_1h30min	10	90	Clic4
-0.1188	ENSMUSG00000037253	vHC	Swim_1h30min	5	90	Mex3c
-0.185004	ENSMUSG00000037348	vHC	Swim_1h30min	9	90	Paqr7
0.346006	ENSMUSG00000037376	vHC	Swim_1h30min	10	90	Trmt6
0.127133	ENSMUSG00000037408	vHC	Swim_1h30min	10	90	Cnnm4
0.0893619	ENSMUSG00000037419	vHC	Swim_1h30min	10	90	Endod1
0.40002	ENSMUSG00000037434	vHC	Swim_1h30min	18	90	Slc30a1
0.544399	ENSMUSG00000037447	vHC	Swim_1h30min	3	90	Arid5a
0.12618	ENSMUSG00000037580	vHC	Swim_1h30min	16	90	Gch1
-0.146189	ENSMUSG00000037669	vHC	Swim_1h30min	21	90	Ldah
0.133235	ENSMUSG00000037754	vHC	Swim_1h30min	10	90	Ppp1r16b
0.415069	ENSMUSG00000037820	vHC	Swim_1h30min	18	90	Tgm2
-0.152248	ENSMUSG00000037826	vHC	Swim_1h30min	24	90	Ppm1k
0.955668	ENSMUSG00000037868	vHC	Swim_1h30min	4	90	Egr2
-0.198737	ENSMUSG00000037896	vHC	Swim_1h30min	21	90	Rcor1
-0.108558	ENSMUSG00000038026	vHC	Swim_1h30min	21	90	Kcnj9
0.247386	ENSMUSG00000038042	vHC	Swim_1h30min	10	90	Ptpdc1
0.483802	ENSMUSG00000038059	vHC	Swim_1h30min	25	90	Smim3
-0.118448	ENSMUSG00000038366	vHC	Swim_1h30min	21	90	Lasp1
-0.0716772	ENSMUSG00000038388	vHC	Swim_1h30min	24	90	Mpp6
0.26656	ENSMUSG00000038390	vHC	Swim_1h30min	13	90	Gpr162
0.141104	ENSMUSG00000038393	vHC	Swim_1h30min	4	90	Txnip
0.562223	ENSMUSG00000038418	vHC	Swim_1h30min	3	90	Egr1
0.117496	ENSMUSG00000038456	vHC	Swim_1h30min	10	90	Dennd2a
0.202602	ENSMUSG00000038463	vHC	Swim_1h30min	10	90	Olfml2b
0.199737	ENSMUSG00000038517	vHC	Swim_1h30min	10	90	Tbkbp1
0.123901	ENSMUSG00000038550	vHC	Swim_1h30min	16	90	Ciart
-0.232651	ENSMUSG00000038594	vHC	Swim_1h30min	21	90	Cep85l
0.172459	ENSMUSG00000038780	vHC	Swim_1h30min	10	90	Smurf1
-0.115439	ENSMUSG00000038784	vHC	Swim_1h30min	24	90	Cnot4
-0.182119	ENSMUSG00000038866	vHC	Swim_1h30min	21	90	Zcchc2
0.280132	ENSMUSG00000038894	vHC	Swim_1h30min	13	90	Irs2
-0.181751	ENSMUSG00000039089	vHC	Swim_1h30min	9	90	L3mbtl3
-0.239112	ENSMUSG00000039106	vHC	Swim_1h30min	9	90	Htr5a
0.38031	ENSMUSG00000039167	vHC	Swim_1h30min	18	90	Adgrl4
-0.864523	ENSMUSG00000039304	vHC	Swim_1h30min	23	90	Tnfsf10
0.615346	ENSMUSG00000039323	vHC	Swim_1h30min	19	90	Igfbp2
-0.310737	ENSMUSG00000039349	vHC	Swim_1h30min	17	90	AC131992.1
-0.146739	ENSMUSG00000039357	vHC	Swim_1h30min	21	90	Fut11
0.00776374	ENSMUSG00000039384	vHC	Swim_1h30min	16	90	Dusp10
0.170774	ENSMUSG00000039452	vHC	Swim_1h30min	16	90	Snx22
-0.00513363	ENSMUSG00000039633	vHC	Swim_1h30min	24	90	Lonrf1
0.310103	ENSMUSG00000039634	vHC	Swim_1h30min	13	90	Zfp189
0.179336	ENSMUSG00000039701	vHC	Swim_1h30min	10	90	Usp53
-0.162637	ENSMUSG00000039763	vHC	Swim_1h30min	21	90	Dnajc28
-0.177901	ENSMUSG00000039765	vHC	Swim_1h30min	21	90	Cc2d2a
0.0485546	ENSMUSG00000039813	vHC	Swim_1h30min	2	90	Tbc1d2
0.0806004	ENSMUSG00000039830	vHC	Swim_1h30min	16	90	Olig2
-0.204247	ENSMUSG00000039831	vHC	Swim_1h30min	24	90	Arhgap29
0.711229	ENSMUSG00000039911	vHC	Swim_1h30min	1	90	Spsb1
0.139183	ENSMUSG00000039929	vHC	Swim_1h30min	10	90	Urb1
0.514618	ENSMUSG00000039960	vHC	Swim_1h30min	25	90	Rhou
-0.193906	ENSMUSG00000039982	vHC	Swim_1h30min	21	90	Dtx4
-0.138383	ENSMUSG00000039990	vHC	Swim_1h30min	5	90	Edrf1
0.268508	ENSMUSG00000040010	vHC	Swim_1h30min	13	90	Slc7a5
0.316273	ENSMUSG00000040055	vHC	Swim_1h30min	25	90	Gjb6
-0.374778	ENSMUSG00000040138	vHC	Swim_1h30min	17	90	Ndp
0.449391	ENSMUSG00000040152	vHC	Swim_1h30min	19	90	Thbs1
0.897623	ENSMUSG00000040247	vHC	Swim_1h30min	6	90	Tbc1d10c
-0.149795	ENSMUSG00000040325	vHC	Swim_1h30min	5	90	Vprbp
0.230919	ENSMUSG00000040354	vHC	Swim_1h30min	16	90	Mars
0.294954	ENSMUSG00000040373	vHC	Swim_1h30min	10	90	Cacng5
-0.202634	ENSMUSG00000040433	vHC	Swim_1h30min	24	90	Zbtb38
-0.0221843	ENSMUSG00000040435	vHC	Swim_1h30min	16	90	Ppp1r15a
0.263971	ENSMUSG00000040447	vHC	Swim_1h30min	13	90	Spns2
0.280708	ENSMUSG00000040451	vHC	Swim_1h30min	10	90	Sgms1
-0.193249	ENSMUSG00000040550	vHC	Swim_1h30min	21	90	Otud6b
-0.245969	ENSMUSG00000040599	vHC	Swim_1h30min	21	90	Mis12
0.172474	ENSMUSG00000040620	vHC	Swim_1h30min	10	90	Dhx33
0.202941	ENSMUSG00000040688	vHC	Swim_1h30min	13	90	Tbl3
-0.322035	ENSMUSG00000040710	vHC	Swim_1h30min	24	90	St8sia4
0.208196	ENSMUSG00000040711	vHC	Swim_1h30min	10	90	Sh3pxd2b
0.354237	ENSMUSG00000040723	vHC	Swim_1h30min	10	90	Rcsd1
-0.293968	ENSMUSG00000040729	vHC	Swim_1h30min	12	90	Cep126
-0.245703	ENSMUSG00000040738	vHC	Swim_1h30min	12	90	Ints8
-0.0902039	ENSMUSG00000040774	vHC	Swim_1h30min	24	90	Cept1
0.680262	ENSMUSG00000040797	vHC	Swim_1h30min	18	90	Iqsec3
-0.0443222	ENSMUSG00000040928	vHC	Swim_1h30min	5	90	S100pbp
0.316568	ENSMUSG00000040938	vHC	Swim_1h30min	13	90	Slc16a11
-0.340846	ENSMUSG00000041134	vHC	Swim_1h30min	23	90	Cyyr1
-0.183289	ENSMUSG00000041220	vHC	Swim_1h30min	9	90	Elovl6
-0.109991	ENSMUSG00000041229	vHC	Swim_1h30min	5	90	Phf8
-0.031971	ENSMUSG00000041440	vHC	Swim_1h30min	2	90	Gk5
0.0351591	ENSMUSG00000041477	vHC	Swim_1h30min	16	90	Dcp1b
0.174212	ENSMUSG00000041592	vHC	Swim_1h30min	13	90	Sdk2
0.0194628	ENSMUSG00000041703	vHC	Swim_1h30min	2	90	Zic5
-0.0864636	ENSMUSG00000041915	vHC	Swim_1h30min	5	90	Ammecr1l
0.12006	ENSMUSG00000041957	vHC	Swim_1h30min	10	90	Pkp2
-0.293145	ENSMUSG00000041961	vHC	Swim_1h30min	21	90	Znrf3
0.232356	ENSMUSG00000042099	vHC	Swim_1h30min	10	90	Kank3
0.443446	ENSMUSG00000042178	vHC	Swim_1h30min	18	90	Armc5
-0.104874	ENSMUSG00000042215	vHC	Swim_1h30min	21	90	Bag2
0.149064	ENSMUSG00000042292	vHC	Swim_1h30min	10	90	Mkl1
-0.244952	ENSMUSG00000042320	vHC	Swim_1h30min	2	90	Prox2
0.796172	ENSMUSG00000042372	vHC	Swim_1h30min	1	90	Dmrt3
-0.10906	ENSMUSG00000042444	vHC	Swim_1h30min	5	90	Fam63b
-0.0865159	ENSMUSG00000042473	vHC	Swim_1h30min	24	90	Tbc1d8b
0.29424	ENSMUSG00000042507	vHC	Swim_1h30min	10	90	Elmsan1
-0.384625	ENSMUSG00000042564	vHC	Swim_1h30min	21	90	Fam227a
-0.019608	ENSMUSG00000042604	vHC	Swim_1h30min	5	90	Kcna4
1.56426	ENSMUSG00000042622	vHC	Swim_1h30min	22	90	Maff
-0.0598314	ENSMUSG00000042686	vHC	Swim_1h30min	21	90	Jph1
0.491653	ENSMUSG00000042745	vHC	Swim_1h30min	18	90	Id1
-0.196738	ENSMUSG00000042997	vHC	Swim_1h30min	13	90	Nhlrc3
-0.694368	ENSMUSG00000043008	vHC	Swim_1h30min	12	90	Klhl6
-0.0893909	ENSMUSG00000043090	vHC	Swim_1h30min	5	90	Zfp866
0.222607	ENSMUSG00000043157	vHC	Swim_1h30min	3	90	Arl11
-0.145353	ENSMUSG00000043259	vHC	Swim_1h30min	21	90	Fam13c
0.67083	ENSMUSG00000044006	vHC	Swim_1h30min	18	90	Cilp2
0.143282	ENSMUSG00000044033	vHC	Swim_1h30min	10	90	Ccdc141
0.105523	ENSMUSG00000044147	vHC	Swim_1h30min	10	90	Arf6
-0.182095	ENSMUSG00000044164	vHC	Swim_1h30min	21	90	Rnf182
0.738047	ENSMUSG00000044456	vHC	Swim_1h30min	25	90	Rin3
0.568084	ENSMUSG00000044583	vHC	Swim_1h30min	1	90	Tlr7
-0.181889	ENSMUSG00000044783	vHC	Swim_1h30min	9	90	Hjurp
0.120878	ENSMUSG00000044786	vHC	Swim_1h30min	3	90	Zfp36
-0.693678	ENSMUSG00000044921	vHC	Swim_1h30min	12	90	Rassf9
0.380282	ENSMUSG00000044948	vHC	Swim_1h30min	18	90	Cfap43
-0.178669	ENSMUSG00000044952	vHC	Swim_1h30min	21	90	Kctd21
0.340727	ENSMUSG00000045193	vHC	Swim_1h30min	1	90	Cirbp
-0.102137	ENSMUSG00000045312	vHC	Swim_1h30min	9	90	Lhfpl2
0.0995291	ENSMUSG00000045411	vHC	Swim_1h30min	10	90	AC152939.2
-0.115082	ENSMUSG00000045519	vHC	Swim_1h30min	5	90	Zfp560
0.861003	ENSMUSG00000045534	vHC	Swim_1h30min	25	90	Kcna5
-0.221946	ENSMUSG00000045664	vHC	Swim_1h30min	2	90	Cdc42ep2
0.0328043	ENSMUSG00000045822	vHC	Swim_1h30min	5	90	Zswim3
0.23723	ENSMUSG00000045903	vHC	Swim_1h30min	3	90	Npas4
0.173581	ENSMUSG00000046079	vHC	Swim_1h30min	10	90	Lrrc8d
-0.440787	ENSMUSG00000046168	vHC	Swim_1h30min	12	90	Kcnrg
-0.0653681	ENSMUSG00000046185	vHC	Swim_1h30min	2	90	Zfp84
-0.134481	ENSMUSG00000046351	vHC	Swim_1h30min	5	90	Zfp322a
-0.0636412	ENSMUSG00000046352	vHC	Swim_1h30min	14	90	Gjb2
0.374014	ENSMUSG00000046402	vHC	Swim_1h30min	16	90	Rbp1
0.587641	ENSMUSG00000046561	vHC	Swim_1h30min	25	90	Arsj
0.551171	ENSMUSG00000046610	vHC	Swim_1h30min	25	90	Oacyl
0.0373339	ENSMUSG00000046667	vHC	Swim_1h30min	5	90	Rbm12b1
0.787346	ENSMUSG00000046718	vHC	Swim_1h30min	18	90	Bst2
-0.162959	ENSMUSG00000046743	vHC	Swim_1h30min	24	90	Fat4
-0.312099	ENSMUSG00000046753	vHC	Swim_1h30min	9	90	Ccdc66
0.464938	ENSMUSG00000046768	vHC	Swim_1h30min	25	90	Rhoj
-0.1405	ENSMUSG00000046793	vHC	Swim_1h30min	2	90	Gpr61
-0.3256	ENSMUSG00000046818	vHC	Swim_1h30min	12	90	Ddit4l
-0.015752	ENSMUSG00000047205	vHC	Swim_1h30min	5	90	Dusp18
2.441	ENSMUSG00000047230	vHC	Swim_1h30min	15	90	Cldn2
-0.282857	ENSMUSG00000047246	vHC	Swim_1h30min	12	90	Hist1h2be
0.49145	ENSMUSG00000047259	vHC	Swim_1h30min	25	90	Mc4r
-0.310245	ENSMUSG00000047330	vHC	Swim_1h30min	16	90	Kcne4
-0.0923853	ENSMUSG00000047342	vHC	Swim_1h30min	21	90	Zfp286
-0.0962441	ENSMUSG00000047414	vHC	Swim_1h30min	24	90	Flrt2
0.275192	ENSMUSG00000047669	vHC	Swim_1h30min	18	90	Msl3l2
-0.444402	ENSMUSG00000047735	vHC	Swim_1h30min	23	90	Samd9l
-0.0807423	ENSMUSG00000047749	vHC	Swim_1h30min	2	90	Zc3hav1l
0.123689	ENSMUSG00000047777	vHC	Swim_1h30min	5	90	Phf13
0.348813	ENSMUSG00000047867	vHC	Swim_1h30min	16	90	Gimap6
0.406218	ENSMUSG00000048001	vHC	Swim_1h30min	8	90	Hes5
-0.168068	ENSMUSG00000048118	vHC	Swim_1h30min	5	90	Arid4a
0.138319	ENSMUSG00000048232	vHC	Swim_1h30min	10	90	Fbxo10
0.394997	ENSMUSG00000048373	vHC	Swim_1h30min	14	90	Fgfbp1
0.325223	ENSMUSG00000048546	vHC	Swim_1h30min	13	90	Tob2
0.61008	ENSMUSG00000048572	vHC	Swim_1h30min	3	90	Tmem252
0.0919414	ENSMUSG00000048701	vHC	Swim_1h30min	10	90	Ccdc6
0.13369	ENSMUSG00000048707	vHC	Swim_1h30min	13	90	Tprn
-0.0998114	ENSMUSG00000048782	vHC	Swim_1h30min	17	90	Insc
0.155256	ENSMUSG00000048832	vHC	Swim_1h30min	10	90	Vps37c
0.200869	ENSMUSG00000048939	vHC	Swim_1h30min	16	90	Atp13a5
-0.129593	ENSMUSG00000049038	vHC	Swim_1h30min	21	90	Mterf2
-0.362658	ENSMUSG00000049107	vHC	Swim_1h30min	12	90	Ntf3
0.165463	ENSMUSG00000049119	vHC	Swim_1h30min	13	90	Fam110b
0.77388	ENSMUSG00000049285	vHC	Swim_1h30min	18	90	Mblac1
-0.424905	ENSMUSG00000049488	vHC	Swim_1h30min	12	90	Tmem67
0.548083	ENSMUSG00000049791	vHC	Swim_1h30min	16	90	Fzd4
0.444396	ENSMUSG00000049892	vHC	Swim_1h30min	13	90	Rasd1
-0.467489	ENSMUSG00000050122	vHC	Swim_1h30min	17	90	Vwa3b
0.215968	ENSMUSG00000050164	vHC	Swim_1h30min	13	90	Mchr1
-0.205991	ENSMUSG00000050199	vHC	Swim_1h30min	9	90	Lgr4
0.456643	ENSMUSG00000050288	vHC	Swim_1h30min	1	90	Fzd2
-0.263678	ENSMUSG00000050315	vHC	Swim_1h30min	12	90	Synpo2
0.93995	ENSMUSG00000050335	vHC	Swim_1h30min	6	90	Lgals3
0.924213	ENSMUSG00000050423	vHC	Swim_1h30min	7	90	Ppp1r3g
-0.0354037	ENSMUSG00000050592	vHC	Swim_1h30min	2	90	Fam78a
-0.160282	ENSMUSG00000050600	vHC	Swim_1h30min	21	90	Zfp831
-0.585764	ENSMUSG00000050721	vHC	Swim_1h30min	12	90	Plekho2
0.331395	ENSMUSG00000051149	vHC	Swim_1h30min	18	90	Adnp
-0.548103	ENSMUSG00000051251	vHC	Swim_1h30min	23	90	Nhlh1
-0.00529387	ENSMUSG00000051495	vHC	Swim_1h30min	16	90	Irf2bp2
-0.238932	ENSMUSG00000051705	vHC	Swim_1h30min	2	90	Senp8
-0.276659	ENSMUSG00000051721	vHC	Swim_1h30min	12	90	RP23-335F6.3
0.262508	ENSMUSG00000051965	vHC	Swim_1h30min	1	90	Nanos2
0.133977	ENSMUSG00000052040	vHC	Swim_1h30min	10	90	Klf13
-0.186018	ENSMUSG00000052056	vHC	Swim_1h30min	2	90	Zfp217
-0.0933899	ENSMUSG00000052137	vHC	Swim_1h30min	5	90	Rbm12b2
-0.175271	ENSMUSG00000052229	vHC	Swim_1h30min	21	90	Gpr17
-0.210112	ENSMUSG00000052336	vHC	Swim_1h30min	9	90	Cx3cr1
-0.0923677	ENSMUSG00000052353	vHC	Swim_1h30min	9	90	Cemip
0.563171	ENSMUSG00000052384	vHC	Swim_1h30min	25	90	Nrros
0.398771	ENSMUSG00000052397	vHC	Swim_1h30min	18	90	Ezr
-0.139797	ENSMUSG00000052713	vHC	Swim_1h30min	21	90	Zfp608
0.76938	ENSMUSG00000052837	vHC	Swim_1h30min	3	90	Junb
-0.0690061	ENSMUSG00000052915	vHC	Swim_1h30min	21	90	Msl1
-0.234352	ENSMUSG00000053289	vHC	Swim_1h30min	21	90	Ddx10
0.16256	ENSMUSG00000053470	vHC	Swim_1h30min	10	90	Kdm3a
0.63093	ENSMUSG00000053560	vHC	Swim_1h30min	3	90	Ier2
-0.260458	ENSMUSG00000053835	vHC	Swim_1h30min	2	90	H2-T24
-0.305596	ENSMUSG00000053897	vHC	Swim_1h30min	9	90	Slc39a8
0.164747	ENSMUSG00000053907	vHC	Swim_1h30min	10	90	Mat2a
-0.0786899	ENSMUSG00000053985	vHC	Swim_1h30min	5	90	Zfp14
0.0756819	ENSMUSG00000054115	vHC	Swim_1h30min	5	90	Skp2
-0.0154286	ENSMUSG00000054204	vHC	Swim_1h30min	9	90	Fam150b
0.141646	ENSMUSG00000054252	vHC	Swim_1h30min	13	90	Fgfr3
0.1156	ENSMUSG00000054263	vHC	Swim_1h30min	10	90	Lifr
0.289599	ENSMUSG00000054364	vHC	Swim_1h30min	13	90	Rhob
-0.227501	ENSMUSG00000054409	vHC	Swim_1h30min	24	90	Tmem74
0.147683	ENSMUSG00000054477	vHC	Swim_1h30min	10	90	Kcnn2
0.457519	ENSMUSG00000054520	vHC	Swim_1h30min	25	90	Sh3bp2
-0.0524796	ENSMUSG00000054619	vHC	Swim_1h30min	5	90	Mettl7a1
-0.0953001	ENSMUSG00000054690	vHC	Swim_1h30min	9	90	Emcn
-0.0498793	ENSMUSG00000054715	vHC	Swim_1h30min	5	90	Zscan22
0.912023	ENSMUSG00000054717	vHC	Swim_1h30min	7	90	Hmgb2
0.0990245	ENSMUSG00000054720	vHC	Swim_1h30min	10	90	Lrrc8c
-0.0326493	ENSMUSG00000054893	vHC	Swim_1h30min	5	90	Zfp667
-0.041565	ENSMUSG00000054939	vHC	Swim_1h30min	5	90	Zfp174
-0.667887	ENSMUSG00000055069	vHC	Swim_1h30min	17	90	Rab39
0.366577	ENSMUSG00000055148	vHC	Swim_1h30min	3	90	Klf2
-0.115361	ENSMUSG00000055150	vHC	Swim_1h30min	2	90	Zfp78
-0.110636	ENSMUSG00000055320	vHC	Swim_1h30min	21	90	Tead1
0.263506	ENSMUSG00000055322	vHC	Swim_1h30min	10	90	Tns1
0.240137	ENSMUSG00000055866	vHC	Swim_1h30min	10	90	Per2
-0.0912839	ENSMUSG00000056014	vHC	Swim_1h30min	5	90	WI1-955B2.1
0.101347	ENSMUSG00000056167	vHC	Swim_1h30min	16	90	Cnot10
0.0398047	ENSMUSG00000056216	vHC	Swim_1h30min	5	90	Cebpg
-0.24129	ENSMUSG00000056220	vHC	Swim_1h30min	17	90	Pla2g4a
-0.13043	ENSMUSG00000056268	vHC	Swim_1h30min	21	90	Dennd1b
0.98104	ENSMUSG00000056313	vHC	Swim_1h30min	7	90	RP23-310J6.1
0.192269	ENSMUSG00000056493	vHC	Swim_1h30min	10	90	Foxk1
0.0644413	ENSMUSG00000056515	vHC	Swim_1h30min	10	90	Rab31
0.0468526	ENSMUSG00000056592	vHC	Swim_1h30min	5	90	Zfp658
-0.294383	ENSMUSG00000056608	vHC	Swim_1h30min	24	90	Chd9
-0.0769147	ENSMUSG00000056749	vHC	Swim_1h30min	9	90	Nfil3
-0.270553	ENSMUSG00000056763	vHC	Swim_1h30min	21	90	Cspp1
-0.100013	ENSMUSG00000056856	vHC	Swim_1h30min	5	90	Jakmip3
-0.158917	ENSMUSG00000056919	vHC	Swim_1h30min	24	90	Cep162
-0.477834	ENSMUSG00000057092	vHC	Swim_1h30min	23	90	Fxyd3
-0.269434	ENSMUSG00000057367	vHC	Swim_1h30min	21	90	Birc2
0.0902148	ENSMUSG00000057649	vHC	Swim_1h30min	13	90	Brd9
0.176069	ENSMUSG00000057751	vHC	Swim_1h30min	1	90	Megf6
-0.161004	ENSMUSG00000057894	vHC	Swim_1h30min	2	90	Zfp329
0.11456	ENSMUSG00000057963	vHC	Swim_1h30min	10	90	Itpk1
-0.333317	ENSMUSG00000058402	vHC	Swim_1h30min	12	90	Zfp420
-0.129728	ENSMUSG00000058748	vHC	Swim_1h30min	5	90	Zfp958
-0.167768	ENSMUSG00000058900	vHC	Swim_1h30min	2	90	Rsl1
-0.289619	ENSMUSG00000059423	vHC	Swim_1h30min	24	90	Zfp933
-0.171904	ENSMUSG00000059486	vHC	Swim_1h30min	5	90	Kbtbd2
-0.220721	ENSMUSG00000059839	vHC	Swim_1h30min	2	90	Zfp874b
-0.192892	ENSMUSG00000059897	vHC	Swim_1h30min	5	90	Zfp930
0.292274	ENSMUSG00000059991	vHC	Swim_1h30min	13	90	Nptx2
-0.116069	ENSMUSG00000060012	vHC	Swim_1h30min	21	90	Kif13b
-0.140342	ENSMUSG00000060206	vHC	Swim_1h30min	21	90	Zfp462
0.326401	ENSMUSG00000060257	vHC	Swim_1h30min	10	90	Scrt2
-0.101707	ENSMUSG00000060301	vHC	Swim_1h30min	5	90	RP24-372E2.1
-0.239081	ENSMUSG00000060397	vHC	Swim_1h30min	2	90	Zfp128
0.481505	ENSMUSG00000060477	vHC	Swim_1h30min	25	90	Irak2
-0.19692	ENSMUSG00000060548	vHC	Swim_1h30min	9	90	Tnfrsf19
-0.26679	ENSMUSG00000060771	vHC	Swim_1h30min	9	90	Tsga10
0.0303781	ENSMUSG00000060803	vHC	Swim_1h30min	10	90	Gstp1
-0.298798	ENSMUSG00000060862	vHC	Swim_1h30min	9	90	Zbtb40
0.21492	ENSMUSG00000061046	vHC	Swim_1h30min	13	90	Haghl
0.0185278	ENSMUSG00000061143	vHC	Swim_1h30min	10	90	Maml3
-0.259719	ENSMUSG00000061353	vHC	Swim_1h30min	9	90	Cxcl12
-0.302515	ENSMUSG00000061371	vHC	Swim_1h30min	23	90	Zfp873
0.245125	ENSMUSG00000061477	vHC	Swim_1h30min	13	90	Rps7
-0.477403	ENSMUSG00000061517	vHC	Swim_1h30min	23	90	Sox21
0.43537	ENSMUSG00000061718	vHC	Swim_1h30min	18	90	Ppp1r1b
4.29844	ENSMUSG00000061808	vHC	Swim_1h30min	15	90	Ttr
0.811062	ENSMUSG00000061894	vHC	Swim_1h30min	19	90	Zscan20
-0.148719	ENSMUSG00000062098	vHC	Swim_1h30min	24	90	Btbd3
0.209977	ENSMUSG00000062127	vHC	Swim_1h30min	10	90	Cttnbp2nl
-0.73679	ENSMUSG00000062382	vHC	Swim_1h30min	20	90	RP23-44G15.5
-0.444621	ENSMUSG00000062563	vHC	Swim_1h30min	17	90	Cys1
-0.537441	ENSMUSG00000062960	vHC	Swim_1h30min	23	90	Kdr
-0.126579	ENSMUSG00000063060	vHC	Swim_1h30min	2	90	Sox7
-0.0712629	ENSMUSG00000063281	vHC	Swim_1h30min	5	90	Zfp35
0.016464	ENSMUSG00000063415	vHC	Swim_1h30min	9	90	Cyp26b1
0.153116	ENSMUSG00000063450	vHC	Swim_1h30min	24	90	Syne2
-0.174147	ENSMUSG00000063455	vHC	Swim_1h30min	21	90	AC157667.1
-0.0145019	ENSMUSG00000063632	vHC	Swim_1h30min	5	90	Sox11
0.0123646	ENSMUSG00000063796	vHC	Swim_1h30min	9	90	Slc22a8
-0.30802	ENSMUSG00000063972	vHC	Swim_1h30min	24	90	Nr6a1
-0.39603	ENSMUSG00000064357	vHC	Swim_1h30min	24	90	mt-Atp6
-0.544069	ENSMUSG00000064360	vHC	Swim_1h30min	21	90	mt-Nd3
-0.688983	ENSMUSG00000066197	vHC	Swim_1h30min	17	90	Gpr139
0.197874	ENSMUSG00000066571	vHC	Swim_1h30min	10	90	RP23-349I9.6
0.345631	ENSMUSG00000066687	vHC	Swim_1h30min	25	90	Zbtb16
0.272166	ENSMUSG00000067071	vHC	Swim_1h30min	16	90	Hes6
-0.0479626	ENSMUSG00000067199	vHC	Swim_1h30min	16	90	Frat1
-0.359551	ENSMUSG00000067860	vHC	Swim_1h30min	8	90	Zic3
-0.297721	ENSMUSG00000067928	vHC	Swim_1h30min	12	90	Zfp760
0.394908	ENSMUSG00000068115	vHC	Swim_1h30min	25	90	Ninl
-0.308359	ENSMUSG00000068134	vHC	Swim_1h30min	12	90	Zfp120
-0.203899	ENSMUSG00000068457	vHC	Swim_1h30min	24	90	Uty
0.719819	ENSMUSG00000068699	vHC	Swim_1h30min	6	90	Flnc
-0.223227	ENSMUSG00000069094	vHC	Swim_1h30min	24	90	Pde7a
-0.220046	ENSMUSG00000069184	vHC	Swim_1h30min	5	90	Zfp72
-0.110744	ENSMUSG00000069206	vHC	Swim_1h30min	2	90	Zfp874a
-0.194988	ENSMUSG00000069727	vHC	Swim_1h30min	2	90	AC102628.1
0.193502	ENSMUSG00000070002	vHC	Swim_1h30min	10	90	Ell
0.176711	ENSMUSG00000070306	vHC	Swim_1h30min	13	90	Ccdc153
-0.363625	ENSMUSG00000070532	vHC	Swim_1h30min	17	90	Ccdc190
-0.0426295	ENSMUSG00000070871	vHC	Swim_1h30min	5	90	Ccnyl1
-0.553665	ENSMUSG00000071042	vHC	Swim_1h30min	17	90	Rasgrp3
-0.313091	ENSMUSG00000071226	vHC	Swim_1h30min	24	90	Cecr2
1.37642	ENSMUSG00000071341	vHC	Swim_1h30min	7	90	Egr4
0.616092	ENSMUSG00000071573	vHC	Swim_1h30min	18	90	Rnls
0.768385	ENSMUSG00000071637	vHC	Swim_1h30min	6	90	Cebpd
0.240549	ENSMUSG00000071644	vHC	Swim_1h30min	10	90	Eef1g
-0.235945	ENSMUSG00000071847	vHC	Swim_1h30min	21	90	Apcdd1
-0.196754	ENSMUSG00000071862	vHC	Swim_1h30min	24	90	Lrrtm2
-0.0600739	ENSMUSG00000072915	vHC	Swim_1h30min	5	90	RP23-419P16.7
-0.124265	ENSMUSG00000073176	vHC	Swim_1h30min	2	90	Zfp449
1.31793	ENSMUSG00000074170	vHC	Swim_1h30min	7	90	Plekhf1
-0.205669	ENSMUSG00000074283	vHC	Swim_1h30min	2	90	Zfp109
-0.205577	ENSMUSG00000074345	vHC	Swim_1h30min	21	90	Tnfaip8l3
-0.0836255	ENSMUSG00000074643	vHC	Swim_1h30min	5	90	Cpne1
0.226482	ENSMUSG00000074766	vHC	Swim_1h30min	10	90	Ism1
0.355219	ENSMUSG00000074793	vHC	Swim_1h30min	18	90	Hspa12b
-0.12285	ENSMUSG00000074794	vHC	Swim_1h30min	16	90	Arrdc3
0.256321	ENSMUSG00000074890	vHC	Swim_1h30min	13	90	Lcmt2
0.147685	ENSMUSG00000074892	vHC	Swim_1h30min	10	90	B3galt5
-0.150362	ENSMUSG00000075232	vHC	Swim_1h30min	21	90	Amd1
0.247766	ENSMUSG00000075254	vHC	Swim_1h30min	10	90	Heg1
0.347195	ENSMUSG00000078234	vHC	Swim_1h30min	10	90	Klhdc7a
-0.0918751	ENSMUSG00000078515	vHC	Swim_1h30min	5	90	Ddi2
-0.106091	ENSMUSG00000078671	vHC	Swim_1h30min	9	90	Chd2
-1.42111	ENSMUSG00000078901	vHC	Swim_1h30min	11	90	RP23-166A1.1
0.19829	ENSMUSG00000079018	vHC	Swim_1h30min	10	90	Ly6c1
-1.19414	ENSMUSG00000079388	vHC	Swim_1h30min	20	90	RP23-227N11.1
-0.0722649	ENSMUSG00000079434	vHC	Swim_1h30min	17	90	Neu2
2.37669	ENSMUSG00000079436	vHC	Swim_1h30min	15	90	Kcnj13
-0.0168023	ENSMUSG00000079509	vHC	Swim_1h30min	5	90	Zfx
0.5283	ENSMUSG00000089739	vHC	Swim_1h30min	18	90	RP23-118A2.10
-0.0835668	ENSMUSG00000089857	vHC	Swim_1h30min	2	90	Zfp882
-0.173107	ENSMUSG00000090061	vHC	Swim_1h30min	21	90	Nwd2
-0.159182	ENSMUSG00000090066	vHC	Swim_1h30min	24	90	RP24-553B2.1
-0.304496	ENSMUSG00000090093	vHC	Swim_1h30min	12	90	RP23-330D3.6
-0.154935	ENSMUSG00000090698	vHC	Swim_1h30min	4	90	Apold1
-0.220232	ENSMUSG00000091474	vHC	Swim_1h30min	2	90	RP23-147O14.2
-0.194779	ENSMUSG00000093661	vHC	Swim_1h30min	21	90	Eif4e3
-0.0465234	ENSMUSG00000095253	vHC	Swim_1h30min	5	90	Zfp799
0.335713	ENSMUSG00000096549	vHC	Swim_1h30min	18	90	Prickle4
-0.0714252	ENSMUSG00000097333	vHC	Swim_1h30min	5	90	Zfp87
-0.797448	ENSMUSG00000105504	vHC	Swim_1h30min	23	90	Gbp5
-0.324733	ENSMUSG00000109528	vHC	Swim_1h30min	8	90	Olfr1309
-0.3223	ENSMUSG00000110723	vHC	Swim_1h30min	24	90	RP23-331E5.5
1.39506	ENSMUSG00000115293	vHC	Swim_1h30min	19	90	RP23-101H1.18
0.133291	ENSMUSG00000115388	vHC	Swim_1h30min	1	90	Eppk1
0.220919	ENSMUSG00000116275	vHC	Swim_1h30min	14	90	Zc3h11a
-0.234409	ENSMUSG00000000056	vHC	Swim_2h	9	120	Narf
0.414282	ENSMUSG00000000125	vHC	Swim_2h	1	120	Wnt3
-0.344527	ENSMUSG00000000126	vHC	Swim_2h	12	120	Wnt9a
-0.0118705	ENSMUSG00000000142	vHC	Swim_2h	5	120	Axin2
-0.101047	ENSMUSG00000000184	vHC	Swim_2h	5	120	Ccnd2
-0.428684	ENSMUSG00000000416	vHC	Swim_2h	17	120	Cttnbp2
0.353001	ENSMUSG00000000530	vHC	Swim_2h	18	120	Acvrl1
0.32787	ENSMUSG00000000531	vHC	Swim_2h	13	120	Grasp
0.0719913	ENSMUSG00000000560	vHC	Swim_2h	24	120	Gabra2
-0.171797	ENSMUSG00000001016	vHC	Swim_2h	21	120	Ilf2
0.158193	ENSMUSG00000001054	vHC	Swim_2h	13	120	Rmnd5b
0.245416	ENSMUSG00000001248	vHC	Swim_2h	13	120	Gramd1a
-0.298293	ENSMUSG00000001700	vHC	Swim_2h	9	120	Gramd3
0.517647	ENSMUSG00000001768	vHC	Swim_2h	18	120	Rin2
-0.109374	ENSMUSG00000001774	vHC	Swim_2h	12	120	Chordc1
-0.208821	ENSMUSG00000001827	vHC	Swim_2h	15	120	Folr1
-0.382448	ENSMUSG00000001864	vHC	Swim_2h	17	120	Aif1l
-0.0783094	ENSMUSG00000002325	vHC	Swim_2h	5	120	Irf9
-0.174344	ENSMUSG00000002748	vHC	Swim_2h	21	120	Baz1b
0.235152	ENSMUSG00000002814	vHC	Swim_2h	25	120	Top3a
1.57378	ENSMUSG00000002831	vHC	Swim_2h	22	120	Plin4
0.920405	ENSMUSG00000002910	vHC	Swim_2h	7	120	Arrdc2
0.641014	ENSMUSG00000002963	vHC	Swim_2h	1	120	Pnkp
0.170512	ENSMUSG00000003032	vHC	Swim_2h	3	120	Klf4
0.56131	ENSMUSG00000003476	vHC	Swim_2h	19	120	Crhr2
0.240687	ENSMUSG00000003526	vHC	Swim_2h	13	120	Prodh
1.1903	ENSMUSG00000003545	vHC	Swim_2h	7	120	Fosb
0.218163	ENSMUSG00000003585	vHC	Swim_2h	10	120	Sec14l2
-0.103643	ENSMUSG00000003814	vHC	Swim_2h	9	120	Calr
0.0836468	ENSMUSG00000004040	vHC	Swim_2h	10	120	Stat3
0.543172	ENSMUSG00000004043	vHC	Swim_2h	1	120	Stat5a
0.161664	ENSMUSG00000004044	vHC	Swim_2h	18	120	Ptrf
1.7077	ENSMUSG00000004328	vHC	Swim_2h	22	120	Hif3a
0.115383	ENSMUSG00000004530	vHC	Swim_2h	10	120	Coro1c
0.194983	ENSMUSG00000005057	vHC	Swim_2h	25	120	Sh2b2
0.0851418	ENSMUSG00000005125	vHC	Swim_2h	10	120	Ndrg1
0.0345751	ENSMUSG00000005267	vHC	Swim_2h	5	120	Zfp287
-0.110827	ENSMUSG00000005374	vHC	Swim_2h	21	120	Tbl2
-0.0433067	ENSMUSG00000005583	vHC	Swim_2h	21	120	Mef2c
-0.43757	ENSMUSG00000005882	vHC	Swim_2h	21	120	Uqcc1
-0.292606	ENSMUSG00000006386	vHC	Swim_2h	24	120	Tek
0.146572	ENSMUSG00000006445	vHC	Swim_2h	3	120	Epha2
-0.131752	ENSMUSG00000006586	vHC	Swim_2h	12	120	Runx1t1
0.0838277	ENSMUSG00000006800	vHC	Swim_2h	10	120	Sulf2
0.289672	ENSMUSG00000007476	vHC	Swim_2h	13	120	Lrrc8a
-0.214631	ENSMUSG00000007655	vHC	Swim_2h	24	120	Cav1
0.20908	ENSMUSG00000007659	vHC	Swim_2h	13	120	Bcl2l1
0.600165	ENSMUSG00000007682	vHC	Swim_2h	1	120	Dio2
-0.136833	ENSMUSG00000007827	vHC	Swim_2h	24	120	Ankrd26
-0.104085	ENSMUSG00000007908	vHC	Swim_2h	24	120	Hmgcll1
-0.154018	ENSMUSG00000008090	vHC	Swim_2h	9	120	Fgfrl1
0.370177	ENSMUSG00000008384	vHC	Swim_2h	18	120	Sertad1
0.119415	ENSMUSG00000008393	vHC	Swim_2h	10	120	Carhsp1
-0.0456968	ENSMUSG00000008429	vHC	Swim_2h	21	120	Herpud2
-0.119592	ENSMUSG00000008496	vHC	Swim_2h	9	120	Pou2f2
-0.180981	ENSMUSG00000008976	vHC	Swim_2h	12	120	Gabpa
0.434261	ENSMUSG00000009207	vHC	Swim_2h	5	120	Lnpk
0.102129	ENSMUSG00000009291	vHC	Swim_2h	10	120	Pttg1ip
0.0771979	ENSMUSG00000009293	vHC	Swim_2h	10	120	Ube2g2
0.0600486	ENSMUSG00000010110	vHC	Swim_2h	16	120	Stx5a
-0.206985	ENSMUSG00000010505	vHC	Swim_2h	21	120	Myt1
-0.168331	ENSMUSG00000010554	vHC	Swim_2h	21	120	Mettl16
-0.00044255	ENSMUSG00000011148	vHC	Swim_2h	13	120	Adssl1
0.114305	ENSMUSG00000011179	vHC	Swim_2h	10	120	Odc1
-0.0971105	ENSMUSG00000011427	vHC	Swim_2h	2	120	Zfp790
-0.283534	ENSMUSG00000012443	vHC	Swim_2h	12	120	Kif11
-0.276916	ENSMUSG00000013846	vHC	Swim_2h	9	120	St3gal1
-0.186513	ENSMUSG00000014039	vHC	Swim_2h	12	120	Prdm15
-0.101259	ENSMUSG00000014177	vHC	Swim_2h	21	120	Tvp23b
0.380189	ENSMUSG00000014361	vHC	Swim_2h	25	120	Mertk
0.228724	ENSMUSG00000014846	vHC	Swim_2h	13	120	Tppp3
0.575234	ENSMUSG00000015053	vHC	Swim_2h	25	120	Gata2
0.130688	ENSMUSG00000015085	vHC	Swim_2h	13	120	Entpd2
0.405518	ENSMUSG00000015112	vHC	Swim_2h	25	120	Slc25a13
0.2193	ENSMUSG00000015243	vHC	Swim_2h	10	120	Abca1
-0.354143	ENSMUSG00000015467	vHC	Swim_2h	20	120	Egfl8
0.613516	ENSMUSG00000015468	vHC	Swim_2h	25	120	Notch4
0.0633826	ENSMUSG00000015478	vHC	Swim_2h	10	120	Rnf5
0.508853	ENSMUSG00000015950	vHC	Swim_2h	25	120	Ncf1
-0.402845	ENSMUSG00000015970	vHC	Swim_2h	9	120	Chdh
0.314218	ENSMUSG00000016024	vHC	Swim_2h	19	120	Lbp
-0.0773981	ENSMUSG00000016087	vHC	Swim_2h	23	120	Fli1
0.145525	ENSMUSG00000016179	vHC	Swim_2h	13	120	Camk1g
0.264132	ENSMUSG00000016520	vHC	Swim_2h	10	120	Lnx2
0.12488	ENSMUSG00000016526	vHC	Swim_2h	13	120	Dyrk3
0.0746101	ENSMUSG00000016528	vHC	Swim_2h	10	120	Mapkapk2
0.267782	ENSMUSG00000016559	vHC	Swim_2h	13	120	H3f3b
-0.000915032	ENSMUSG00000016984	vHC	Swim_2h	5	120	Etaa1
0.428656	ENSMUSG00000017009	vHC	Swim_2h	25	120	Sdc4
-0.310943	ENSMUSG00000017453	vHC	Swim_2h	20	120	Pipox
0.26219	ENSMUSG00000018143	vHC	Swim_2h	13	120	Mafk
-0.450847	ENSMUSG00000018166	vHC	Swim_2h	12	120	Erbb3
0.175453	ENSMUSG00000018334	vHC	Swim_2h	10	120	Ksr1
0.0277494	ENSMUSG00000018363	vHC	Swim_2h	21	120	Smurf2
-0.159641	ENSMUSG00000018401	vHC	Swim_2h	21	120	Mtmr4
-0.0703735	ENSMUSG00000018427	vHC	Swim_2h	24	120	Ypel2
-0.00296695	ENSMUSG00000018572	vHC	Swim_2h	5	120	Phf23
0.16036	ENSMUSG00000018846	vHC	Swim_2h	5	120	Pank3
-0.108659	ENSMUSG00000019189	vHC	Swim_2h	21	120	Rnf145
0.463782	ENSMUSG00000019232	vHC	Swim_2h	25	120	Etnppl
-0.0269199	ENSMUSG00000019256	vHC	Swim_2h	2	120	Ahr
0.129288	ENSMUSG00000019577	vHC	Swim_2h	10	120	Pdk4
-0.0807053	ENSMUSG00000019647	vHC	Swim_2h	9	120	Sema6a
-0.382986	ENSMUSG00000019789	vHC	Swim_2h	12	120	Hey2
-0.175873	ENSMUSG00000019803	vHC	Swim_2h	9	120	Nr2e1
-0.231816	ENSMUSG00000019916	vHC	Swim_2h	9	120	P4ha1
0.0271555	ENSMUSG00000019960	vHC	Swim_2h	16	120	Dusp6
0.153877	ENSMUSG00000019961	vHC	Swim_2h	5	120	Tmpo
0.431768	ENSMUSG00000019970	vHC	Swim_2h	7	120	Sgk1
-0.204564	ENSMUSG00000020034	vHC	Swim_2h	9	120	Tcp11l2
0.276927	ENSMUSG00000020044	vHC	Swim_2h	18	120	Timp3
-0.0624207	ENSMUSG00000020052	vHC	Swim_2h	2	120	Ascl1
-0.0862755	ENSMUSG00000020102	vHC	Swim_2h	24	120	Slc16a7
0.208684	ENSMUSG00000020108	vHC	Swim_2h	3	120	Ddit4
0.0486438	ENSMUSG00000020128	vHC	Swim_2h	24	120	Vps54
-0.0905982	ENSMUSG00000020137	vHC	Swim_2h	2	120	Thap2
-0.0828923	ENSMUSG00000020246	vHC	Swim_2h	21	120	Hcfc2
-0.33657	ENSMUSG00000020251	vHC	Swim_2h	17	120	Glt8d2
-0.0751521	ENSMUSG00000020255	vHC	Swim_2h	21	120	RP24-227O16.1
0.0409521	ENSMUSG00000020335	vHC	Swim_2h	2	120	Zfp354b
0.0269746	ENSMUSG00000020362	vHC	Swim_2h	5	120	Cnot6
-0.188996	ENSMUSG00000020385	vHC	Swim_2h	2	120	Clk4
0.112558	ENSMUSG00000020387	vHC	Swim_2h	10	120	Jade2
-0.136576	ENSMUSG00000020423	vHC	Swim_2h	16	120	Btg2
0.469315	ENSMUSG00000020439	vHC	Swim_2h	18	120	Smtn
-0.148553	ENSMUSG00000020464	vHC	Swim_2h	21	120	Pnpt1
-0.213382	ENSMUSG00000020482	vHC	Swim_2h	2	120	Ccdc117
-0.234133	ENSMUSG00000020484	vHC	Swim_2h	9	120	Xbp1
-0.36417	ENSMUSG00000020513	vHC	Swim_2h	17	120	Tubd1
-0.181064	ENSMUSG00000020571	vHC	Swim_2h	9	120	Pdia6
0.056481	ENSMUSG00000020601	vHC	Swim_2h	16	120	Trib2
0.243884	ENSMUSG00000020644	vHC	Swim_2h	10	120	Id2
0.0772304	ENSMUSG00000020659	vHC	Swim_2h	5	120	Cbll1
0.176221	ENSMUSG00000020681	vHC	Swim_2h	19	120	Ace
0.189028	ENSMUSG00000020715	vHC	Swim_2h	10	120	Ern1
-0.0919631	ENSMUSG00000020721	vHC	Swim_2h	21	120	Helz
-0.439637	ENSMUSG00000020790	vHC	Swim_2h	9	120	Ankfy1
-0.128817	ENSMUSG00000020846	vHC	Swim_2h	24	120	Fam101b
-0.0342051	ENSMUSG00000020863	vHC	Swim_2h	21	120	Luc7l3
0.178318	ENSMUSG00000020893	vHC	Swim_2h	3	120	Per1
0.0857335	ENSMUSG00000020948	vHC	Swim_2h	2	120	Klhl28
-0.209426	ENSMUSG00000020961	vHC	Swim_2h	21	120	Ston2
0.36031	ENSMUSG00000021025	vHC	Swim_2h	3	120	Nfkbia
0.54053	ENSMUSG00000021070	vHC	Swim_2h	3	120	Bdkrb2
-0.105111	ENSMUSG00000021112	vHC	Swim_2h	12	120	Mpp5
-0.031237	ENSMUSG00000021127	vHC	Swim_2h	24	120	Zfp36l1
0.380582	ENSMUSG00000021134	vHC	Swim_2h	1	120	Srsf5
-0.182538	ENSMUSG00000021224	vHC	Swim_2h	21	120	Numb
0.120516	ENSMUSG00000021226	vHC	Swim_2h	10	120	Acot2
0.103318	ENSMUSG00000021248	vHC	Swim_2h	10	120	Tmed10
0.24462	ENSMUSG00000021250	vHC	Swim_2h	4	120	Fos
-0.0396869	ENSMUSG00000021301	vHC	Swim_2h	21	120	Hecw1
-0.107342	ENSMUSG00000021327	vHC	Swim_2h	2	120	Zkscan3
0.195455	ENSMUSG00000021365	vHC	Swim_2h	13	120	Nedd9
-0.0932951	ENSMUSG00000021374	vHC	Swim_2h	24	120	Nup153
0.0772487	ENSMUSG00000021390	vHC	Swim_2h	14	120	Ogn
0.145719	ENSMUSG00000021413	vHC	Swim_2h	5	120	Prpf4b
0.251626	ENSMUSG00000021453	vHC	Swim_2h	3	120	Gadd45g
-0.124487	ENSMUSG00000021466	vHC	Swim_2h	21	120	Ptch1
-0.280498	ENSMUSG00000021541	vHC	Swim_2h	2	120	Trpc7
-0.123754	ENSMUSG00000021549	vHC	Swim_2h	24	120	Rasa1
0.134332	ENSMUSG00000021559	vHC	Swim_2h	10	120	Dapk1
0.109105	ENSMUSG00000021567	vHC	Swim_2h	13	120	Nkd2
-0.605788	ENSMUSG00000021624	vHC	Swim_2h	12	120	Cd180
-0.244955	ENSMUSG00000021668	vHC	Swim_2h	21	120	Polk
0.124614	ENSMUSG00000021692	vHC	Swim_2h	16	120	Dimt1
0.063111	ENSMUSG00000021701	vHC	Swim_2h	10	120	Plk2
-0.297469	ENSMUSG00000021733	vHC	Swim_2h	12	120	Slc4a7
0.172717	ENSMUSG00000021750	vHC	Swim_2h	10	120	Fam107a
0.212468	ENSMUSG00000021782	vHC	Swim_2h	10	120	Dlg5
0.052897	ENSMUSG00000021868	vHC	Swim_2h	10	120	Ppif
-0.00219003	ENSMUSG00000021870	vHC	Swim_2h	21	120	Slmap
0.200705	ENSMUSG00000021895	vHC	Swim_2h	10	120	Arhgef3
0.863531	ENSMUSG00000021903	vHC	Swim_2h	7	120	Galnt15
0.466651	ENSMUSG00000021904	vHC	Swim_2h	1	120	Sema3g
0.261501	ENSMUSG00000022041	vHC	Swim_2h	1	120	Chrna2
0.130621	ENSMUSG00000022043	vHC	Swim_2h	10	120	Trim35
0.149318	ENSMUSG00000022091	vHC	Swim_2h	10	120	Sorbs3
-0.0403774	ENSMUSG00000022197	vHC	Swim_2h	5	120	Pdzd2
-0.109071	ENSMUSG00000022228	vHC	Swim_2h	24	120	Zscan26
0.0232696	ENSMUSG00000022306	vHC	Swim_2h	21	120	Zfpm2
0.00192947	ENSMUSG00000022342	vHC	Swim_2h	24	120	Kcnv1
-0.127204	ENSMUSG00000022358	vHC	Swim_2h	12	120	Fbxo32
-0.391831	ENSMUSG00000022360	vHC	Swim_2h	23	120	Atad2
0.201523	ENSMUSG00000022443	vHC	Swim_2h	10	120	Myh9
0.460628	ENSMUSG00000022449	vHC	Swim_2h	25	120	Adamts20
0.338693	ENSMUSG00000022469	vHC	Swim_2h	1	120	Rapgef3
-0.140397	ENSMUSG00000022494	vHC	Swim_2h	9	120	Shisa9
0.147288	ENSMUSG00000022503	vHC	Swim_2h	16	120	Nubp1
0.168531	ENSMUSG00000022504	vHC	Swim_2h	23	120	Ciita
0.540256	ENSMUSG00000022555	vHC	Swim_2h	19	120	Dgat1
-0.194351	ENSMUSG00000022602	vHC	Swim_2h	16	120	Arc
-0.0648234	ENSMUSG00000022604	vHC	Swim_2h	24	120	Cep97
0.556436	ENSMUSG00000022635	vHC	Swim_2h	18	120	Zcrb1
-0.0204336	ENSMUSG00000022636	vHC	Swim_2h	21	120	Alcam
0.0429474	ENSMUSG00000022706	vHC	Swim_2h	10	120	Mrpl40
-0.030353	ENSMUSG00000022790	vHC	Swim_2h	21	120	Igsf11
0.180384	ENSMUSG00000022799	vHC	Swim_2h	10	120	Arhgap31
-0.136167	ENSMUSG00000022828	vHC	Swim_2h	21	120	Gtf2e1
-0.151126	ENSMUSG00000022893	vHC	Swim_2h	16	120	Adamts1
0.373418	ENSMUSG00000022949	vHC	Swim_2h	15	120	Clic6
-0.165208	ENSMUSG00000022967	vHC	Swim_2h	24	120	Ifnar1
-0.438183	ENSMUSG00000022969	vHC	Swim_2h	12	120	Il10rb
-0.132746	ENSMUSG00000023008	vHC	Swim_2h	24	120	Fmnl3
0.167016	ENSMUSG00000023019	vHC	Swim_2h	10	120	Gpd1
-0.0928763	ENSMUSG00000023034	vHC	Swim_2h	3	120	Nr4a1
0.781098	ENSMUSG00000023067	vHC	Swim_2h	7	120	Cdkn1a
0.357897	ENSMUSG00000023336	vHC	Swim_2h	1	120	Wfdc1
-0.0813057	ENSMUSG00000023800	vHC	Swim_2h	9	120	Tiam2
-0.299519	ENSMUSG00000023918	vHC	Swim_2h	12	120	Adgrf4
-0.350711	ENSMUSG00000023994	vHC	Swim_2h	12	120	Nfya
0.0247385	ENSMUSG00000024042	vHC	Swim_2h	3	120	Sik1
0.106927	ENSMUSG00000024048	vHC	Swim_2h	10	120	Myl12a
0.56556	ENSMUSG00000024053	vHC	Swim_2h	25	120	Emilin2
0.911955	ENSMUSG00000024066	vHC	Swim_2h	6	120	Xdh
0.46408	ENSMUSG00000024087	vHC	Swim_2h	18	120	Cyp1b1
-0.258618	ENSMUSG00000024135	vHC	Swim_2h	9	120	Srbd1
-0.0725223	ENSMUSG00000024136	vHC	Swim_2h	8	120	Dnase1l2
0.147117	ENSMUSG00000024140	vHC	Swim_2h	10	120	Epas1
0.0932527	ENSMUSG00000024160	vHC	Swim_2h	13	120	Spsb3
0.0365904	ENSMUSG00000024176	vHC	Swim_2h	10	120	Sox8
-0.154793	ENSMUSG00000024188	vHC	Swim_2h	21	120	Luc7l
-0.212869	ENSMUSG00000024190	vHC	Swim_2h	3	120	Dusp1
-0.399637	ENSMUSG00000024206	vHC	Swim_2h	9	120	Rfx2
0.464909	ENSMUSG00000024222	vHC	Swim_2h	25	120	Fkbp5
[truncated: 6,871 more rows]

## Sheet: ProcessedvsUnprocessed
name	gene_biotype	Length	Length.unspliced	logFC.TimePoint45min	logFC.TimePoint1h30min	logFC.TimePoint2h	logFC.TimePoint3h	logFC.TimePoint4h	logFC.typeunspliced.TimePoint45min	logFC.typeunspliced.TimePoint1h30min	logFC.typeunspliced.TimePoint2h	logFC.typeunspliced.TimePoint3h	logFC.typeunspliced.TimePoint4h
0610009B22Rik	protein_coding	998	3489	0.00988272	0.0185865	-0.0164746	0.0511871	0.0307509	0.251945	0.0680185	-0.0563758	0.0329641	-0.0759648
0610009E02Rik	processed_transcript	1803	13695	0.243772	0.212259	0.115866	-0.0180432	-0.137381	0.072635	-0.0342337	-0.00333256	0.0720533	0.159397
0610009L18Rik	bidirectional_promoter_lncRNA	619	2513	0.0506974	0.0499995	-0.012653	-0.0860252	-0.137433	0.0766403	0.229588	0.0821267	0.171649	0.172751
0610009O20Rik	protein_coding	2404	12381	0.0521314	0.0562464	0.00138048	0.0115356	0.00770118	-0.106844	-0.109859	-0.0634476	0.00383416	-0.0417653
0610010F05Rik	protein_coding	5226	68679	-0.0618993	-0.0795043	-0.00223048	0.00227157	0.0208287	0.0281611	0.112962	0.0350128	-0.0143675	0.00351703
0610010K14Rik	protein_coding	1896	2709	0.073672	0.0889407	0.0234797	0.017811	0.00377497	0.301575	0.213767	0.128752	0.0520504	0.195289
0610012G03Rik	protein_coding	1445	1445	0.0839031	0.0932904	0.0170414	0.0624195	0.0444112	-0.084523	-0.0938652	-0.0171898	-0.0623848	-0.0444689
0610030E20Rik	protein_coding	5832	5832	-0.0973611	0.0134465	-0.0264933	-0.0681419	0.000134897	0.107736	-0.00383007	0.0289701	0.067563	0.000827293
0610037L13Rik	protein_coding	5633	9572	-0.0428513	-0.0867604	-0.115793	-0.0930251	-0.0510289	-0.150068	0.15456	0.122849	0.0173046	-0.0849302
0610040B10Rik	antisense_RNA	2098	3458	0.60596	0.294108	0.414751	0.388227	0.252991	0.115214	0.215564	-0.197066	-0.0927454	0.0356652
0610040F04Rik	antisense_RNA	2150	83896	-0.0909552	-0.00390486	-0.172832	-0.0583864	-0.24887	0.222607	0.104741	0.24166	-0.0633884	0.253886
0610040J01Rik	protein_coding	2403	87263	0.0137279	-0.175966	-0.152295	-0.149458	-0.0463672	0.531705	0.197279	0.363982	0.372095	0.274499
0610043K17Rik	lincRNA	770	45399	-0.391219	-0.442918	-0.0821582	-0.227471	-0.360563	0.320204	0.362544	-0.0647175	0.10161	0.291142
1110002E22Rik	protein_coding	9998	16455	-0.315605	-0.249033	-0.252963	0.0799894	0.0786323	0.127014	0.0181077	0.135237	-0.128656	-0.012425
1110002J07Rik	lincRNA	2513	7770	-0.353266	-0.151987	-0.0960361	-0.129498	-0.220063	0.233987	0.121583	0.0730695	0.00361715	0.0987795
1110002L01Rik	antisense_RNA	4131	23134	-0.115733	-0.088584	-0.162893	-0.134271	-0.0623366	0.0915796	0.0684772	0.202017	0.0732134	0.018621
1110003F10Rik	TEC	767	767	0.0874108	0.107648	0.120442	0.216131	0.182007	-0.0876285	-0.10785	-0.120494	-0.216118	-0.182028
1110004E09Rik	protein_coding	1360	9119	0.0185706	0.0379425	0.0199901	-0.0101683	0.0244651	0.42766	0.169604	0.056289	0.126858	0.0527053
1110004F10Rik	protein_coding	2490	65814	0.0464269	-0.0117469	0.0655247	0.0206968	-0.0198807	-0.0132735	0.0503753	-0.0978064	0.046799	0.0943285
1110008F13Rik	protein_coding	2871	10436	0.000781051	-0.0321117	-0.0787202	-0.0201068	-0.0117686	0.309362	0.003883	0.0906052	0.0392099	-0.0962881
1110008L16Rik	protein_coding	4452	82957	0.144557	0.055314	0.0583403	0.050067	0.120126	-0.20667	-0.177026	-0.116101	-0.0918342	-0.0221432
1110008P14Rik	protein_coding	2694	4842	0.15234	0.184595	0.026259	0.101837	0.0635742	0.0417122	-0.0785343	0.0458695	-0.0362821	-0.0488656
1110012L19Rik	protein_coding	1094	3541	-0.0294249	-0.110008	-0.108188	-0.0947489	-0.0999245	0.689706	0.959774	0.225511	-0.0232335	0.314512
1110017D15Rik	protein_coding	1421	12325	0.0383913	0.234993	0.0954147	0.125473	0.10473	0.25569	-0.0506177	0.0660265	0.131973	0.0249025
1110018N20Rik	processed_transcript	1579	4107	0.073406	-0.0697264	0.0926363	0.0433151	0.114162	-0.101091	0.11536	-0.0268935	0.00366913	-0.0853434
1110019D14Rik	lincRNA	1734	172860	-0.164552	0.00240238	-0.182128	-0.136372	-0.0290564	-0.0535176	-0.125708	0.0680163	0.0341263	-0.197156
1110020A21Rik	lincRNA	853	2744	0.180744	-0.0869852	-0.260538	-0.182191	-0.0185821	-0.170133	0.250476	0.460411	0.264081	0.0725835
1110025M09Rik	TEC	855	855	0.113626	0.0799776	-0.139651	-0.138268	-0.278002	-0.11962	-0.0855435	0.138214	0.138602	0.277445
1110032A03Rik	protein_coding	5293	12693	0.0172759	0.0181655	-0.0377434	-0.0957474	0.0155919	0.23388	0.0870545	0.0470401	0.052867	-0.0533844
1110032F04Rik	protein_coding	2578	2578	-0.0542637	-0.0992113	-0.0197362	-0.0310335	-0.0497931	0.0551216	0.100007	0.0199415	0.0309856	0.0498727
1110034G24Rik	protein_coding	2117	64125	0.107222	0.00441646	0.0347975	0.00431401	0.0936277	-0.0768978	0.0198143	-0.0110667	-0.0394226	-0.0742476
1110038B12Rik	processed_transcript	1811	2234	0.138119	0.0764539	0.0452593	0.0340265	0.00476236	-0.0533114	-0.15359	-0.201397	-0.200867	-0.0881807
1110038F14Rik	protein_coding	1010	2191	0.126134	0.0803784	0.0377271	0.107366	0.000578592	-0.257673	0.000779315	-0.100528	-0.0847862	0.0409869
1110046J04Rik	antisense_RNA	3487	24615	-0.0914857	-0.224717	-0.120131	-0.111853	-0.0934151	0.00245204	-0.056027	-0.19533	-0.389903	-0.088792
1110051M20Rik	protein_coding	5202	169637	0.0236669	0.0153083	-0.0113582	-0.0104196	0.00488815	0.0608016	-0.164835	0.0228402	-0.00964242	-0.0530153
1110059E24Rik	protein_coding	3067	71775	-0.0741846	-0.0637428	-0.0628846	-0.0393484	-0.0684196	0.0817804	0.286405	0.176814	0.187376	0.164411
1110059G10Rik	protein_coding	5594	5912	0.0822614	-0.064797	0.0510775	0.0760693	-0.0132837	0.434031	-0.770839	-0.401186	-0.270754	0.433063
1110065P20Rik	protein_coding	2069	2117	0.147085	0.150974	0.0938737	0.111136	0.0496741	-3.22363	-0.935605	0.665978	1.02422	-0.640171
1190002N15Rik	protein_coding	3950	20218	-0.124776	-0.0593648	0.00849152	-0.0326813	-0.00327537	0.516303	0.212242	0.180179	0.0802366	0.114866
1190005I06Rik	protein_coding	1083	39031	0.219488	0.429008	0.152374	0.308038	0.148346	-0.00198021	-0.277256	0.108036	-0.137539	0.126177
1190007I07Rik	protein_coding	1197	3378	0.0492973	0.142951	0.0557029	0.119751	-0.0599482	0.0243169	-0.14493	0.0527587	-0.0291835	0.206846
1300002E11Rik	lincRNA	4143	14723	0.00240809	0.0107904	-0.016606	-0.0420086	-0.0284469	0.0198877	0.00772997	-0.0155681	0.0743052	-0.0166811
1300014J16Rik	lincRNA	1337	1337	-0.19192	-0.0100746	0.0811333	-0.0991369	-0.189745	0.189842	0.00814537	-0.0816309	0.0992526	0.189552
1500002C15Rik	antisense_RNA	2183	2183	0.000733349	0.0161543	-0.138674	-0.193975	0.0968956	-0.0116797	-0.0263186	0.136046	0.194587	-0.0979142
1500002F19Rik	processed_transcript	1239	56459	0.00673611	0.200303	-0.668137	-0.166259	-0.214728	-0.24792	-0.0394974	0.782521	0.18036	0.123192
1500004A13Rik	processed_transcript	13854	49605	-0.116084	-0.0348444	-0.0668709	-0.0543565	-0.029463	-0.0050948	-0.0500217	-0.0507345	0.00374608	-0.00442272
1500009C09Rik	protein_coding	1904	8357	0.0710598	0.0469671	-0.00258765	-0.00821602	0.0180519	0.0302149	-0.0176537	-0.0549604	0.105959	0.117287
1500009L16Rik	protein_coding	3465	39898	0.0236026	0.0538431	0.0550118	-0.0160651	-0.0146365	-0.0817937	0.176314	0.0154306	0.0810276	-0.0160172
1500011B03Rik	protein_coding	1746	5781	0.0468494	0.0773403	-0.00160579	-0.0207169	0.00225241	0.30467	-0.0457689	0.081727	0.014273	0.00578258
1500011K16Rik	protein_coding	800	1101	0.172211	0.219883	0.0989842	0.11386	0.0159588	0.484876	-0.318032	-0.586454	0.552334	-0.202112
1500015A07Rik	antisense_RNA	2296	9528	0.22067	0.0913487	-0.0914787	-0.0977369	-0.120955	0.326969	0.348998	0.288391	0.0817131	0.429323
1500015O10Rik	protein_coding	902	11977	0.118759	1.10964	0.257753	-0.326904	0.370109	-0.797762	-0.783474	-0.0591694	0.0617025	0.172914
1500026H17Rik	bidirectional_promoter_lncRNA	3027	14496	-0.150186	-0.142189	-0.247345	-0.0799421	-0.267081	-0.504511	0.117035	0.140287	0.0341665	0.192501
1600002K03Rik	protein_coding	678	2203	0.16378	0.112439	0.0844114	0.0110339	0.0641376	-0.0182845	-0.178656	-0.446986	-0.390677	-0.0724154
1600012H06Rik	protein_coding	3294	16387	0.0125025	0.0720978	-0.00882432	0.044003	0.0358647	0.397667	0.283104	0.330566	0.202157	0.0863404
1600014C10Rik	protein_coding	3949	14352	-0.0321464	-0.00705521	-0.00742708	-0.00355502	-0.0307347	0.227637	0.0347509	0.102663	0.0522836	0.0606863
1600020E01Rik	antisense_RNA	4328	56220	-0.0418147	-0.0753005	-0.0802596	-0.0579903	-0.0237419	0.0944813	0.152359	0.0622895	0.0523292	0.0101069
1600029O15Rik	transcribed_processed_pseudogene	1809	5912	-0.0952543	-0.0156822	0.00153422	-0.0129533	0.0550654	0.260836	0.0150532	-0.100498	0.0510831	-0.0647603
1700001C02Rik	protein_coding	1038	18042	-0.341203	0.193079	-0.50037	-0.104164	0.0153842	0.3705	-0.0686076	0.407924	0.65583	0.275648
1700001L05Rik	lincRNA	2433	9757	0.185229	0.00266633	0.0537197	0.0850343	-0.17371	-0.221248	0.112503	0.00586604	-0.0704021	0.0356988
1700001L19Rik	protein_coding	1826	16811	0.00140924	0.0727108	0.0338097	-0.091501	-0.127329	0.275235	0.0154862	-0.0158673	0.0828402	0.167577
1700001O22Rik	protein_coding	2788	8893	0.0807728	0.035901	0.014992	0.0634137	0.0345326	-0.167422	-0.0240577	-0.112436	-0.177656	-0.37121
1700003E16Rik	protein_coding	2221	6542	0.205523	0.128135	-0.0206274	0.0838875	0.0476819	-0.142915	0.0375831	-0.0677942	-0.515024	-0.478506
1700003M07Rik	lincRNA	873	3284	-0.0758698	-0.106945	-0.0633861	-0.0299944	-0.104852	0.0437778	0.0868521	-0.0213874	-0.0134629	0.0406295
1700007G11Rik	protein_coding	1448	472744	0.0391299	-0.0502638	0.139606	-0.241848	-0.248944	0.410721	0.407067	0.112394	0.386553	0.434606
1700007K13Rik	protein_coding	965	4332	0.081417	0.273004	-0.143697	0.0424574	0.230752	-0.685724	-0.353583	-0.101551	0.151055	-0.137893
1700008J07Rik	antisense_RNA	2432	2432	-0.0631274	-0.00266428	0.044869	0.0592614	-0.204881	0.0436339	-0.015435	-0.0495603	-0.0581639	0.203061
1700008O03Rik	protein_coding	3675	25778	0.259362	0.349273	0.0149224	0.058993	0.234344	0.0210303	-0.441356	-0.137618	-0.301724	-0.411027
1700010I14Rik	protein_coding	2126	19987	-0.129218	0.0413962	-0.0385124	-0.230996	-0.109879	-0.0125734	-0.0434653	-0.0301449	0.147254	0.267966
1700012D14Rik	processed_transcript	4153	39621	0.0259761	0.0198803	0.353019	0.0960759	-0.0157588	-0.194346	0.0856549	-0.222772	-0.129273	-0.0231805
1700013F07Rik	protein_coding	1452	10574	-0.023477	0.0681485	-0.118586	0.0259562	-0.222374	-0.0572007	-0.189483	0.0388646	-0.16463	0.184946
1700016K19Rik	protein_coding	921	3658	-0.1153	0.22924	0.0467712	0.177575	0.224012	1.38338	2.32239	1.74492	1.73246	1.2451
1700016P03Rik	processed_transcript	863	5074	0.834923	0.279923	-0.168418	0.139427	-0.0557207	-0.146349	0.0561006	0.059772	-0.0826209	-0.116184
1700017B05Rik	protein_coding	5235	9496	0.230215	0.346039	0.152863	0.135631	0.0527606	-0.29834	-0.350533	-0.0107066	-0.0145084	-0.0557169
1700019D03Rik	protein_coding	4330	97856	-0.179775	-0.0542342	-0.0668769	-0.134383	-0.0580711	0.283996	-0.304229	0.181171	0.1134	0.335304
1700020D05Rik	protein_coding	1021	1021	-0.285511	-0.0124381	0.129115	0.0461661	-5.86128e-05	0.285787	0.0126942	-0.129049	-0.0461815	8.41942e-05
1700020I14Rik	lincRNA	8306	13206	-0.103648	-0.13228	-0.0303749	-0.0581088	-0.0297601	-0.202746	0.330579	0.215487	0.156174	0.296957
1700021F05Rik	protein_coding	4141	15862	0.0438293	-0.103429	-4.72812e-06	-0.0231236	-0.0601888	-0.0649496	0.123454	-0.0286614	0.0181589	0.036649
1700023F06Rik	protein_coding	1452	9615	0.0672835	0.360414	-0.19103	0.232556	-0.0490719	0.12989	-0.288308	0.347002	-0.0376409	-0.0430627
1700025G04Rik	protein_coding	11788	237723	-0.0325436	-0.122036	-0.0499638	-0.0723721	-0.0181063	0.231217	0.0837078	0.0865379	0.206601	-0.105426
1700028E10Rik	processed_transcript	6927	63444	0.13809	0.245743	0.0372222	0.0774296	0.117874	-0.0945914	-0.0842882	-0.209605	-0.113117	-0.163899
1700028J19Rik	protein_coding	2177	6193	0.279348	0.266333	0.322243	0.196743	0.176639	0.0769985	0.127083	-0.388699	0.00701789	0.014906
1700028K03Rik	protein_coding	7963	16834	0.0533404	-0.0539558	0.166985	-0.114611	-0.161972	-0.285463	0.0236014	-0.224664	-0.00824826	0.170441
1700028P14Rik	protein_coding	868	94053	0.0208439	-0.0182378	-0.445327	-0.107609	-0.248389	0.379173	0.0558971	0.701976	0.401349	-0.145966
1700029I15Rik	protein_coding	1348	3171	0.145132	-0.0996878	-0.16001	-0.188611	-0.0762453	-0.0380414	0.60644	0.484186	0.0564072	0.387213
1700029J07Rik	protein_coding	2740	21647	-0.130623	0.0388913	-0.0961978	-0.0929361	-0.0606671	0.0184528	-0.0829351	0.024145	0.145421	0.0854671
1700030C10Rik	processed_transcript;transcribed_unprocessed_pseudogene	1603	6435	0.512327	0.399602	0.350772	0.465819	-0.0270783	-0.819027	-0.198607	0.0539662	-0.277158	-0.437959
1700030J22Rik	protein_coding	2996	9366	-0.0746639	-0.11643	-0.070704	-0.00798449	-0.0659502	0.149394	0.0117727	0.0515455	0.131618	0.171418
1700030K09Rik	protein_coding	2970	17122	-0.00995022	-0.122508	-0.0520008	-0.0518432	-0.0230513	-0.195442	0.138075	0.104924	0.0162166	-0.0930609
1700034H15Rik	antisense_RNA	6099	21398	-0.154519	0.0294304	0.0147655	-0.0300291	0.0330291	0.182015	0.0548228	0.112786	0.0659412	-0.062794
1700037C18Rik	protein_coding	3227	13511	0.199063	0.313144	0.230961	0.218106	0.222032	-0.219958	-0.0935994	0.204239	-0.250575	0.0381352
1700037H04Rik	protein_coding	2286	13758	0.187653	0.224481	0.107028	0.173806	0.151874	-0.109598	-0.224952	-0.180851	-0.0693124	-0.290522
1700040D17Rik	lincRNA	998	3525	-0.190097	0.0597965	0.0703963	0.0697848	-0.00618177	-0.204186	0.24566	0.132119	0.226383	0.137055
1700047M11Rik	lincRNA	2846	15336	-0.107527	-0.134001	-0.143635	-0.108113	-0.080388	0.126328	0.0240842	0.0323163	0.0447247	-0.00292928
1700048O20Rik	lincRNA	2099	9794	0.159047	0.13327	0.0427495	0.255318	0.0930872	0.140828	0.00307346	-0.192262	-0.136918	-0.0218504
1700052K11Rik	antisense_RNA	3708	3708	0.0998799	0.132058	0.0336268	0.118006	0.0622258	-0.10794	-0.139536	-0.0355604	-0.117554	-0.0629764
1700056N10Rik	lincRNA	1043	1592	0.0305487	0.0374364	0.157346	0.144624	-0.115587	0.0559391	-0.0661384	-0.0626208	-0.33578	-0.132075
1700061G19Rik	protein_coding	2906	13428	0.0301083	0.0273876	-0.28633	-0.210895	-0.426072	-0.124537	-0.714453	-0.245096	-0.0051723	-0.572676
1700063D05Rik	lincRNA	1529	25545	-0.345959	-0.272968	-0.423092	-0.339856	-0.51625	0.281579	-0.11162	0.0211182	0.331441	0.658108
1700066M21Rik	protein_coding	3235	7804	-0.0159956	-0.0882807	0.0927303	0.0717791	-0.0377392	-0.108045	-0.20336	-0.523304	-0.159967	0.0611219
1700080G11Rik	lincRNA	436	1264	-0.352538	-0.625943	-0.47729	-1.13195	-1.18245	0.322974	0.685578	0.209919	0.768399	1.022
1700086L19Rik	transcribed_unitary_pseudogene	1075	11704	-0.173416	-0.282503	-0.203904	-0.0457015	0.0451345	-0.110454	0.152978	0.116901	0.330966	0.0932849
1700086O06Rik	lincRNA	1931	12161	0.353028	0.466775	0.229767	0.287794	0.346724	-0.0959895	-0.443678	-0.231363	-0.382528	-0.319911
1700088E04Rik	protein_coding	5292	11905	0.0649556	0.243025	0.0711905	0.0679552	-0.0777166	0.0925788	-0.0457436	0.0952212	0.15281	0.239799
1700093K21Rik	protein_coding	2007	4953	0.385999	0.427862	0.718294	0.840212	0.799767	-0.181525	-0.108743	-0.427821	-0.234674	-0.971352
1700096K18Rik	lincRNA	1454	1454	0.0342978	0.0909434	0.171555	0.0849066	0.0554596	-0.0371788	-0.0936185	-0.172246	-0.0847462	-0.0557269
1700101I11Rik	processed_transcript	1868	1868	0.314363	0.334214	0.474935	0.358388	0.203374	-0.325372	-0.344436	-0.477578	-0.357772	-0.204398
1700102P08Rik	protein_coding	1236	18130	-0.0799197	-0.135014	-0.153142	-0.142034	0.0116048	0.256126	0.144051	-0.0214901	0.0103805	-0.228216
1700109H08Rik	protein_coding	3062	12791	0.110544	-0.0271535	0.21631	0.119496	-0.0937311	0.0670692	0.0758325	-0.23052	-0.221426	0.00424426
1700110C19Rik	lincRNA	717	4706	-0.457099	-0.0216112	0.100174	-0.134158	0.020486	0.368131	-0.134296	-0.144176	0.125449	-0.116401
1700112D23Rik	antisense_RNA	723	78442	-0.57697	-0.211973	-0.150308	-0.158171	-0.142741	0.549793	0.177951	0.169693	0.18162	0.329991
1700112J16Rik	lincRNA	2490	18455	-0.122822	-0.0214697	0.0870672	-0.169553	0.102542	0.365925	-0.0337427	0.105062	0.176787	-0.139559
1700113A16Rik	antisense_RNA	1095	6230	0.245786	0.307221	0.236305	0.2144	0.146785	-0.275029	-0.301688	-0.185335	-0.475568	-0.397666
1700120C14Rik	processed_transcript	1731	10257	0.291814	0.198826	0.139202	0.17301	-0.159441	-0.0260023	0.0673614	0.029675	-0.204181	0.0140533
1700123M08Rik	processed_transcript	1260	27716	-0.0181205	-0.0792374	0.0153424	-0.248636	-0.399438	-0.12025	0.144788	0.00626937	0.0922857	0.22033
1700123O20Rik	protein_coding	1935	4526	-0.107441	-0.0630304	-0.12129	-0.10896	-0.0775596	0.463647	0.188764	0.0638044	0.302434	0.0156994
1700124L16Rik	antisense_RNA	1110	1110	-0.130481	-0.0306077	-0.267342	-0.0133368	-0.110027	0.135185	0.0349749	0.268466	0.0130759	0.110462
1810009A15Rik	protein_coding	1444	2029	0.0498764	-0.0165651	0.0126324	-0.0199447	-0.00443777	-0.349201	-0.360821	-0.309902	-0.170728	0.0309297
1810010D01Rik	protein_coding	1278	2295	0.162266	0.164575	0.124094	-0.0647123	0.0985686	-0.460758	-0.241992	-0.266338	-0.18423	-0.718003
1810010H24Rik	protein_coding	1685	4763	0.0945499	0.00766578	-0.147622	-0.0417204	-0.123345	-0.143767	-0.0880715	-0.0607241	-0.337161	0.072005
1810011H11Rik	protein_coding	1604	32022	-0.2421	-0.0344668	0.00743518	-0.0431025	-0.111312	0.291134	0.228984	0.0124454	0.0446021	0.0399639
1810013L24Rik	protein_coding	4066	28817	-0.166418	-0.0692191	0.0337441	0.0411888	-0.0251821	0.157676	0.0305564	0.00928941	-0.0231274	0.0160816
1810014B01Rik	transcribed_unprocessed_pseudogene	2652	9282	-0.0540765	0.105643	-0.0455093	-0.0608454	-0.0373556	0.06727	-0.301916	0.0821639	-0.138713	-0.175638
1810020O05Rik	lincRNA	1047	15255	0.180529	0.0892784	-0.0266032	0.180048	0.156759	-0.19803	0.231833	0.313019	-0.20917	0.106851
1810021B22Rik	processed_transcript	896	4657	0.0912404	-0.018812	-0.243117	-0.0208634	0.00922224	0.231313	-0.0109355	0.348215	-0.0589443	0.260315
1810022K09Rik	protein_coding	1753	5002	-0.0539549	-0.131166	0.0122693	-0.0631502	-0.0878685	-0.0120988	0.105296	-0.0794495	0.0623836	0.0738774
1810024B03Rik	protein_coding	3550	21926	0.340164	0.0926939	0.138795	0.196772	0.0112054	0.0235822	0.117564	-0.198251	-0.0802377	0.0279612
1810026B05Rik	processed_transcript	8620	19193	-0.0799968	0.0282719	0.0714304	0.0452049	0.0706263	0.0949704	-0.0998799	-0.0510287	0.0290364	-0.0706718
1810030O07Rik	protein_coding	2699	18790	0.00562464	-0.0316161	0.0295024	-0.0257377	0.000498948	0.221153	0.202793	-0.0300849	0.00129185	0.0567449
1810032O08Rik	protein_coding	2776	4140	0.303845	0.179687	0.204928	0.087446	0.0200092	-0.0477894	0.0613222	-0.265651	-0.207026	0.202204
1810037I17Rik	protein_coding	1160	1982	0.0513228	0.112882	-0.0175838	0.025937	0.0290152	0.504875	0.506197	0.300404	0.231345	0.547544
1810041L15Rik	protein_coding	6551	67895	-0.0611218	-0.121353	-0.116593	-0.0478969	-0.00286182	-0.197837	0.101464	0.0964725	0.154977	-0.00209199
1810043G02Rik	protein_coding	6627	8382	0.087724	0.1276	0.0231185	0.127099	0.0234033	-0.0372072	-0.349017	0.132618	-0.189116	0.00062755
1810055G02Rik	protein_coding	1882	9549	0.0624132	0.141689	0.0578085	0.0273669	8.35634e-05	0.133356	0.0541537	-0.0168259	0.0427801	0.088491
1810058I24Rik	lincRNA	2784	10843	0.0898492	0.0889093	0.0637455	0.0386947	-0.0152081	0.0816818	0.0714247	0.0344915	0.128636	0.134345
1810059H22Rik	processed_transcript	5024	16375	-0.0489682	0.125432	0.0289545	0.0840593	0.0543397	0.31908	0.202142	0.123795	0.104203	-0.0964746
1810062O18Rik	antisense_RNA	1816	24609	0.361152	0.322736	0.106235	0.359912	0.457705	-0.448995	-0.299425	-0.0551813	-0.389835	-0.663485
2010001A14Rik	processed_transcript	714	5919	0.181165	0.124903	0.252067	0.0524349	0.121722	0.0266812	-0.186476	-0.146999	0.0400581	0.00486305
2010001K21Rik	processed_transcript	3630	31288	-0.0369127	0.26564	-0.187863	-0.257331	-0.278888	0.0864452	0.231162	0.223397	0.105248	0.717807
2010007H06Rik	antisense_RNA	4934	5698	-0.658644	-0.241741	-0.223012	-0.198599	-0.18584	0.100502	0.914279	0.473175	-0.0425783	0.426005
2010015M23Rik	lincRNA	1199	7783	-0.205013	-0.255883	0.0582163	-0.0931511	-0.0620929	0.165234	0.137269	-0.0632331	-0.0724294	0.0393596
2010107E04Rik	protein_coding	1217	5603	-0.0177129	-0.0679592	-0.0340971	-0.0765312	-0.0263992	0.0878769	0.137365	-0.0592279	0.0533651	0.0455865
2010111I01Rik	protein_coding	11294	361204	0.0675409	0.0260111	0.0178403	0.0450513	0.00162211	0.297086	-0.0236973	0.0384636	0.00796167	-0.00943811
2010204K13Rik	processed_transcript	1583	33327	0.00674148	0.0657373	-0.0472497	-0.0150095	-0.0375565	-0.0348378	-0.216951	-0.327615	-0.0799467	-0.350552
2010300C02Rik	protein_coding	5075	108409	0.111135	0.0641333	0.0685178	0.0679145	7.39295e-05	-0.0174345	-0.0653712	-0.0463904	-0.0282187	-0.00886175
2010315B03Rik	protein_coding	3914	20893	-0.052887	-0.201006	-0.0675482	-0.0466787	-0.0325216	-0.21866	0.0905559	-0.00735363	0.0456053	0.0934665
2010320M18Rik	lincRNA	1009	1009	0.120068	0.250752	0.0365403	0.0887498	0.0725656	-0.119786	-0.25049	-0.0364728	-0.0887655	-0.0725394
2010320O07Rik	processed_transcript	525	19374	-0.298982	0.0417134	-0.362425	-0.0196761	0.334174	-0.203886	-0.221934	0.157962	0.0367877	-0.301818
2210008F06Rik	lincRNA	1082	1556	0.109697	0.157189	0.109633	0.0723136	0.121646	0.120676	-0.055996	-0.0790544	0.066386	-0.0168816
2210016F16Rik	protein_coding	3051	5409	0.0696886	-0.00434557	-0.0474464	-0.0378394	0.000670455	0.788515	0.864501	0.574028	0.169866	0.272214
2210016L21Rik	protein_coding	3303	7626	0.111128	0.120283	0.0406421	0.0708247	0.0301054	0.195725	-0.0464891	0.109209	-0.0488134	0.00603297
2210406O10Rik	lincRNA	2472	17243	0.0125088	-0.0437111	0.000102944	-0.0403741	-0.107739	0.0507664	0.115855	-0.0989854	0.0988773	0.0747008
2210408F21Rik	processed_transcript	2406	117054	0.0713842	0.0380074	-0.00215061	-0.150651	-0.0135484	-0.265526	-0.244766	-0.129019	0.149931	-0.0118988
2210408I21Rik	protein_coding	5948	478245	-0.0406823	-0.100019	-0.0808881	0.0683747	0.0659204	-0.115345	-0.113111	0.054947	-0.0277517	-0.0436993
2210412B16Rik	TEC	498	498	-0.500654	-0.224567	-0.251555	-0.119802	-0.294407	0.506928	0.230393	0.253054	0.119454	0.294987
2300009A05Rik	protein_coding	2000	4800	0.115601	0.247258	0.187155	0.162467	0.0134175	-0.072182	-0.26009	0.00853741	0.000993476	0.129624
2310002F09Rik	processed_transcript	4492	102750	-0.0575106	-0.155198	0.0139763	-0.0220377	0.13586	-0.0790798	0.0717003	-0.00472114	0.0975475	-0.037529
2310009A05Rik	processed_transcript	2999	3062	0.0313739	0.0662468	-0.0323405	-0.0147795	-0.0372241	-0.880909	0.173411	0.0927224	0.240066	-0.303335
2310009B15Rik	protein_coding	1750	4870	0.0878562	0.111452	-0.0972177	0.0720114	-0.0996983	-0.113963	-0.104364	0.117167	-0.168537	0.178007
2310010J17Rik	bidirectional_promoter_lncRNA	603	5163	-0.12897	0.0950525	-0.0767694	-0.0847304	-0.0896082	-0.00871068	-0.0337192	-0.0420707	-0.207334	-0.241938
2310011J03Rik	protein_coding	1649	2284	0.130811	0.150746	0.0856936	0.159195	0.0776148	-0.356596	0.0393481	-0.300241	0.0109351	-0.0255527
2310014F06Rik	bidirectional_promoter_lncRNA	2810	67522	-0.253594	-0.131644	-0.104435	-0.450165	-0.630617	0.329867	0.228073	0.323143	0.449925	0.53338
2310015A10Rik	processed_transcript	2330	12299	0.0850044	0.137833	0.0606154	0.0123645	0.0564628	-0.0191542	-0.0821203	-0.0672652	0.0447232	0.0314744
2310022A10Rik	protein_coding	4780	28867	-0.0419369	0.0520431	-0.0373057	0.074202	0.0383563	-0.241429	-0.0308333	-0.0229722	-0.148264	-0.0474612
2310022B05Rik	protein_coding	3307	27614	0.0963785	0.0386005	-0.0136035	0.0200024	-0.015898	-0.465336	-0.117913	-0.170608	-0.0900416	-0.0689541
2310030G06Rik	protein_coding	1979	6846	0.316722	0.036656	0.208969	0.148771	0.16616	0.245099	0.439091	-0.0362678	0.0639738	0.143791
2310033P09Rik	protein_coding	1285	2418	0.00909799	-0.0218579	-0.107551	-0.0998916	-0.102779	0.13768	0.112202	0.0448728	0.298402	0.0653649
2310035C23Rik	protein_coding	9500	91331	-0.0497181	-0.0743181	0.0141303	0.00687928	0.0305801	-0.145139	0.147646	0.0687046	0.111611	-0.00896192
2310039H08Rik	protein_coding	773	773	0.086078	0.204321	0.00650934	0.203287	-0.0472782	-0.0781243	-0.196936	-0.00460991	-0.203727	0.0480132
2310040G24Rik	lincRNA	775	4852	0.208701	0.160283	-0.100438	0.195307	0.0792121	-0.678595	-0.722522	-0.280707	-0.975916	-0.569441
2310047D07Rik	lincRNA	823	6653	-0.0186641	-0.441973	-0.0992429	-0.601963	-0.186064	0.191371	0.286367	-0.129959	0.574082	0.0912024
2310057M21Rik	protein_coding	13618	24540	-0.0022814	0.0269746	0.0621377	0.0835655	0.0507234	-0.226342	0.0989879	-0.0514809	-0.0023341	-0.0547894
2310058D17Rik	processed_transcript	3201	12303	-0.167855	-0.0308939	-0.0310213	0.0334866	0.0143023	0.0381677	-0.00843013	-0.0377099	-0.0938407	-0.109489
2310061I04Rik	protein_coding	2414	4755	0.0282979	0.0416518	-0.00419719	-0.059387	0.0113897	0.176473	0.0403828	0.213339	0.0872734	0.105174
2410002F23Rik	protein_coding	5233	5598	0.0854241	0.128991	0.0764492	0.0762467	-0.0182718	-0.0447847	0.183501	0.0520745	0.0630384	0.334821
2410004B18Rik	protein_coding	2029	6816	-0.00520135	-0.025738	0.0616178	-0.019343	-0.0259489	0.16095	-0.0416521	-0.0198422	0.0884339	-0.0727039
2410004P03Rik	protein_coding	3537	8409	0.187936	0.277034	0.177622	0.137443	0.181904	-0.271089	-0.646142	-0.180288	-0.233401	-0.399772
2410006H16Rik	processed_transcript	462	1931	0.32906	0.179239	0.176387	0.148801	0.0716739	-0.0621488	-0.307172	-0.269932	-0.152646	-0.323243
2410015M20Rik	protein_coding	755	2320	0.091158	0.029449	0.0335022	-0.0270591	0.0209697	-0.0547188	0.0242825	0.00409519	0.145868	0.135218
2410018L13Rik	lincRNA	4122	56288	0.0992106	0.171104	0.107493	-0.12899	0.0681811	-0.20588	-0.224324	-0.0279983	0.0635857	0.0238929
2410022M11Rik	bidirectional_promoter_lncRNA	1911	1911	0.389707	0.128089	0.293681	0.17826	0.47548	-0.390853	-0.129154	-0.293955	-0.178196	-0.475586
2410089E03Rik	protein_coding	13095	102053	-0.0761897	-0.089717	-0.137051	-0.0532949	0.0183638	0.073298	0.0839768	0.172677	0.146184	0.0382634
2410131K14Rik	protein_coding	5649	20867	-0.0408208	0.0458934	-0.0590138	-0.0530231	-0.0811736	0.459264	-0.171417	0.17882	0.089906	-0.0730441
2500002B13Rik	processed_transcript	2712	20824	-0.147339	0.00982114	-0.0206694	-0.0764576	-0.0364558	-0.0778815	0.0582195	-0.273682	-0.242841	0.248126
2500004C02Rik	processed_transcript	2147	4917	-0.185748	-0.225551	-0.097484	-0.124093	-0.119529	-0.142398	0.186052	0.0341219	0.209223	0.202802
2510002D24Rik	protein_coding	1486	3583	-0.0117633	-0.0229309	-0.000550533	0.00506612	-0.00823145	-0.105599	0.0543428	-0.021498	0.076523	0.0150619
2510009E07Rik	protein_coding	5164	45621	-0.0277953	-0.0600047	0.0168883	-0.00576888	-0.00894751	0.0624369	-0.0634317	-0.0179473	0.0204103	-0.047382
2510016D11Rik	TEC	985	985	0.136793	0.0697507	-0.281941	-0.0454963	-0.134256	-0.133061	-0.0662853	0.282834	0.0452893	0.134602
2510039O18Rik	protein_coding	2731	6420	0.104507	0.175985	0.0662329	0.13883	0.0518568	0.0740902	-0.0408385	-0.0139306	0.0282978	0.0957379
2600014E21Rik	lincRNA	4805	178966	0.0683794	-0.00921428	-0.144054	-0.14545	0.0546644	-0.0596537	-0.247392	-0.126222	-0.101546	-0.0536471
2610001J05Rik	protein_coding	3784	3784	-0.116182	-0.155135	-0.139971	-0.147687	-0.0642878	0.117079	0.155966	0.140185	0.147637	0.0643712
2610002M06Rik	protein_coding	6337	33584	-0.0748653	-0.110997	-0.00587716	-0.0302782	-0.0234349	-0.0769504	-0.0307144	0.0664691	-0.0616024	-0.0274017
2610005L07Rik	transcribed_unprocessed_pseudogene	4163	39033	-0.120779	0.027611	0.0343367	-0.0683335	-0.0362877	0.00998481	0.0124096	-0.0788531	0.0644901	0.0280451
2610008E11Rik	protein_coding	5940	33227	-0.314019	-0.0979121	-0.0488839	-0.0467496	-0.0286006	0.0913062	0.0971634	0.177266	0.2361	-0.0145991
2610020C07Rik	lincRNA	2925	22414	0.0190649	0.118017	0.0271281	-0.0557082	-0.0395197	0.203908	-0.0518609	0.162646	0.0411987	-0.0318326
2610021A01Rik	protein_coding	4857	29304	-0.311064	-0.246985	-0.147402	-0.12667	-0.061301	0.0417097	0.136023	0.0410167	0.0743556	0.239339
2610028D06Rik	TEC	1713	1713	0.2615	0.049364	-0.000899322	-0.0104573	0.12579	-0.251383	-0.0399699	0.00331375	0.00989873	-0.124856
2610028E06Rik	lincRNA	4441	34567	-0.000487216	0.806597	0.0381467	-0.099734	-0.14529	-0.380608	-0.758523	0.240827	-0.157385	0.430523
2610035D17Rik	lincRNA	2121	157944	0.0417688	-0.0425161	-0.0872298	-0.146333	-0.135383	0.0483562	0.00487686	-0.00658798	0.0321833	0.0571116
2610037D02Rik	lincRNA	5020	149677	-0.204238	0.0740799	-0.0170417	-0.125274	-0.0506902	0.225984	-0.0216985	-0.0169668	0.0947631	0.003547
2610042L04Rik	protein_coding	1886	19926	0.109864	-0.551893	-0.218521	-0.411681	-0.329875	-0.508895	0.306099	0.272282	0.566013	0.637866
2610044O15Rik8	protein_coding	3859	18053	-0.158697	-0.0530547	0.113642	0.0239457	0.0507834	-0.0984189	-0.0444175	-0.141492	-0.0879001	-0.153361
2610203C20Rik	processed_transcript	11379	328224	-0.0514562	-0.192637	-0.121118	-0.0692732	-0.0581231	-0.0757799	-0.0190282	-0.0615226	-0.0724187	3.19331e-05
2610203C22Rik	processed_transcript	4910	70344	-0.276796	-0.525514	-0.227537	-0.628839	-0.161153	0.223455	0.508548	0.333869	0.505065	-0.0669408
2610301B20Rik	protein_coding	2391	24928	-0.0352218	-0.0553077	-0.0602092	-0.041838	-0.0210277	0.0258829	0.119243	0.165195	0.116328	0.0912211
2610306M01Rik	bidirectional_promoter_lncRNA	1042	1042	0.0940814	0.0884788	-0.0330846	0.0551966	0.010402	-0.086104	-0.0810779	0.0349899	-0.05564	-0.00966331
2610316D01Rik	processed_transcript	1209	97824	0.0288048	0.0153806	-0.212967	-0.194971	-0.0566795	0.0147906	-0.093755	0.21792	0.270137	0.0335751
2610318N02Rik	protein_coding	1299	11742	-0.101784	-0.392616	-0.215717	-0.317331	-0.269353	0.341343	0.170386	-0.290081	-0.608489	-0.215494
2610507B11Rik	protein_coding	8798	28872	-0.00230266	-0.0508026	-0.00431387	-0.0202128	-0.0110427	-0.225315	0.0261552	0.0672742	0.0759563	0.00999068
2610507I01Rik	processed_transcript	1360	2550	-0.15126	-0.0677952	-0.063802	-0.0499097	-0.0989301	-0.833002	0.0419844	-0.044906	-0.0557903	-0.123222
2610524H06Rik	protein_coding	947	1534	0.0632952	0.19623	0.174878	-0.000990879	-0.03324	-0.462036	-0.349691	-0.30598	0.331593	-0.132515
2700029L08Rik	TEC	1465	1465	-0.574456	-0.0721078	0.0185867	-0.0951922	-0.0500639	0.563956	0.0623581	-0.0211071	0.0957797	0.0490872
2700038G22Rik	lincRNA	1594	4442	-0.260472	-0.124394	-0.0747738	-0.112377	-0.119003	0.34801	0.304125	0.0347751	0.395781	0.358317
2700046A07Rik	lincRNA	2469	4674	0.273754	0.22055	0.589491	0.0185019	0.460902	0.608512	1.22239	0.168456	1.08322	0.348774
2700046G09Rik	lincRNA	1641	1969	0.121715	0.258798	0.12793	0.0767724	0.015597	0.418228	0.271351	0.633915	0.159884	0.365716
2700049A03Rik	protein_coding	5879	106456	-0.0697162	-0.217128	-0.197014	-0.0433156	-0.0318562	0.0780376	0.0761798	0.132405	0.0324905	0.0711877
2700062C07Rik	protein_coding	1040	6905	0.0235373	0.0346157	-0.0330136	-0.0508183	0.00972495	0.315774	-0.0114677	-0.0433015	0.0537709	0.0401344
2700069I18Rik	antisense_RNA	1138	43256	-0.170243	0.155808	0.278646	0.19786	0.411428	-0.00191062	-0.513054	-0.692126	-0.550726	-0.547222
2700081O15Rik	protein_coding	7032	8280	-0.00673978	0.0308161	-0.0243143	0.0695363	-0.0195176	-0.215473	0.0850496	-0.166123	-0.121498	-0.0658272
2700097O09Rik	protein_coding	5021	34450	-0.0215541	-0.169002	-0.00261973	-0.159077	-0.12718	-0.232392	0.145095	-0.0174502	0.0960589	0.121837
2700099C18Rik	transcribed_unprocessed_pseudogene	2181	25033	0.22528	0.0413562	0.229901	-0.036116	-0.0163814	-0.423089	0.12335	0.172777	0.472518	0.49809
2810001G20Rik	antisense_RNA	1057	3776	0.0657637	0.151844	0.130876	0.113207	0.0942435	-0.172103	-0.0159305	-0.0415768	-0.0972731	-0.0816303
2810002D19Rik	processed_transcript	2040	5532	-0.0972086	-0.131173	-0.235438	-0.194652	-0.124093	-0.847932	-0.155508	-0.200716	-0.361578	0.0515688
2810004N23Rik	protein_coding	6324	26176	-0.0763761	-0.0233215	0.00872726	-0.0181517	-0.000916222	0.103852	0.050001	0.0183533	0.00326033	-0.0182477
2810006K23Rik	protein_coding	2873	13756	-0.0858696	-0.110478	-0.193081	-0.188256	-0.100774	-0.894674	0.226675	0.283041	0.262724	-0.0523682
2810013P06Rik	bidirectional_promoter_lncRNA	2137	2137	-0.0352916	0.101153	-0.0458414	-0.0225805	0.0277304	0.0318304	-0.104362	0.0450121	0.0227746	-0.0280527
2810021J22Rik	protein_coding	3928	16073	-0.0835333	0.0284394	0.0579994	-0.0124545	0.0179885	0.133431	0.0781463	-0.178331	0.0774226	-0.0662257
2810025M15Rik	transcribed_processed_pseudogene	1410	7885	0.0589355	0.070152	0.0362093	0.0410194	-0.0229694	0.246636	-0.204117	-0.0003962	-0.0458057	0.054797
2810029C07Rik	bidirectional_promoter_lncRNA	1954	2086	0.150933	0.165073	0.143511	0.093581	0.0261942	-0.153579	-0.201849	-0.14952	-0.0669865	0.00166347
2810032G03Rik	lincRNA	3173	40762	-0.136936	-0.1047	-0.159931	-0.0233987	0.00869171	0.203919	0.114079	0.145322	0.0466158	-0.0213277
2810039B14Rik	transcribed_unitary_pseudogene	6418	11515	0.00934116	0.0935031	0.0385293	0.0192447	-0.251114	-0.0173773	0.191126	-0.621979	-0.121372	0.477811
2810049E08Rik	lincRNA	1102	37503	0.0741731	-0.00335899	0.0489897	-0.137199	0.0352514	-0.121206	0.285408	0.356745	0.440835	-0.0190497
2810402E24Rik	antisense_RNA	3040	3040	0.135542	-0.0445806	-0.0869172	-0.00904482	-0.013926	-0.12482	0.054532	0.089476	0.00845109	0.0149169
2810403A07Rik	protein_coding	6720	27122	0.00946868	-0.0539603	0.0258486	0.00891149	0.0340349	-0.00874313	0.0648302	0.0635744	0.00248637	-0.0424159
2810403D21Rik	processed_transcript	8345	141107	0.0331172	0.117663	0.112537	0.118264	0.205988	-0.107595	-0.279957	-0.304709	-0.298896	-0.336722
2810405F17Rik	lincRNA	1117	1117	-0.00309714	0.238997	0.225337	0.0945107	0.0914678	0.00795586	-0.234486	-0.224176	-0.0947801	-0.0910183
2810407A14Rik	lincRNA	3771	55219	-0.234692	-0.0840696	-0.415003	-0.272155	-0.296029	0.0259382	-0.146905	0.308664	0.217447	0.647048
2810410L24Rik	processed_transcript	3028	4453	-0.0851467	0.150943	-0.0774945	0.00273493	0.0214624	-0.141462	-0.0551529	0.0481865	0.0673568	0.0675165
2810414N06Rik	lincRNA	1381	6070	-0.0406152	0.0458734	-0.0792904	0.00877981	0.0857908	-0.220399	-0.172334	-0.594211	-0.315466	-0.33969
2810429I04Rik	lincRNA	8789	23164	-0.0677006	-0.151638	-0.0134052	-0.124715	0.0037722	0.200038	-0.0275097	0.00646235	0.126898	0.119034
2810455O05Rik	lincRNA	1691	2233	-0.133254	-0.101514	-0.00127903	-0.0526801	-0.0205819	-0.4028	-0.0717153	-0.0433742	-0.0359194	-0.137846
2810459M11Rik	protein_coding	3331	9594	-0.139281	-0.395934	-0.37049	-0.155572	0.00644176	-0.451261	0.338127	0.346034	0.264936	-0.208443
2810468N07Rik	processed_transcript	1349	4233	-0.0250264	0.050305	-0.0474176	0.0011505	0.0337293	0.00609844	0.0195495	0.021153	0.0202442	0.0110381
2810474O19Rik	protein_coding	9629	26250	-0.326963	-0.121225	0.00599819	-0.0603958	-0.0658724	0.106727	-0.0656371	-0.199379	-0.111805	0.012695
2900005J15Rik	processed_transcript	2928	9127	-0.0402126	-0.0127906	0.00990288	0.000163608	-0.119829	0.0360641	0.0200295	-0.053968	-0.0332757	0.0439494
2900009J06Rik	antisense_RNA	503	20477	0.0636086	0.0275312	0.239235	-0.190413	0.039338	-0.0792639	-0.0526752	-0.347107	0.222798	-0.124819
2900011O08Rik	protein_coding	2395	114897	0.00768195	-0.0462881	-0.0477197	-0.0574457	-0.0229651	0.0795633	0.0716702	0.0512607	0.0929526	-0.0350953
2900022M07Rik	TEC	1017	1017	0.272206	-0.256268	0.303086	0.240831	0.273499	-0.29115	0.238675	-0.307644	-0.239765	-0.275266
2900026A02Rik	protein_coding	10814	134914	0.0716363	0.131985	0.123556	0.045737	-0.0647079	0.187327	0.128932	-0.0847144	0.0399362	0.000195723
2900041M22Rik	processed_transcript	1784	2611	0.033897	0.103803	0.0247588	0.0621831	0.193566	0.157534	-1.55867	-2.90086	-1.4652	-0.302114
2900052L18Rik	processed_transcript	1588	1784	0.146846	0.0691064	0.0957139	0.0985992	0.056534	-0.0843276	-0.402227	0.00422655	-0.147613	0.257743
2900052N01Rik	lincRNA	3235	13874	-0.0304793	-0.0329502	0.0253496	-0.042691	-0.0492761	0.112328	-0.0118025	-0.105216	-0.0803371	0.0171757
2900055J20Rik	protein_coding	723	723	-0.205333	0.040088	-0.299344	-0.331593	-0.0703563	0.205577	-0.0398614	0.299403	0.331579	0.0703789
2900060N12Rik	bidirectional_promoter_lncRNA	4081	34539	-0.47141	-0.0911974	-0.112187	-0.058292	0.0382445	-0.116329	-0.272378	-0.159947	-0.111995	-0.0310811
2900064F13Rik	TEC	1008	1008	-0.176978	0.0104819	0.152875	-0.04669	0.16371	0.169652	-0.0172844	-0.154632	0.0470991	-0.164391
2900076A07Rik	lincRNA	1993	7949	-0.128989	-0.0158624	-0.0205017	-0.0899451	-0.0359753	0.0586995	-0.0316444	-0.0692442	0.0129152	-0.0324122
2900079G21Rik	lincRNA	6718	114649	0.196006	0.179162	0.0315194	0.0962425	0.121942	-0.14386	-0.318966	-0.237223	-0.33337	-0.3492
2900089D17Rik	antisense_RNA	2583	14497	-0.388112	-0.313631	-0.233585	-0.0879808	-0.0382719	0.200324	0.248179	0.242484	0.097552	0.0285186
2900093K20Rik	antisense_RNA	567	567	0.198961	0.276398	0.11511	0.135227	0.0727436	-0.193701	-0.271514	-0.113853	-0.135518	-0.072257
2900097C17Rik	lincRNA	4915	4915	-0.00470657	-0.0692274	0.0406903	0.00118122	0.0141365	-0.00534349	0.0599092	-0.0431026	-0.000615411	-0.015075
3000002C10Rik	transcribed_processed_pseudogene	3981	4764	0.123557	0.0723453	0.0326119	0.0891332	0.0317337	-0.0508996	0.0767426	-0.139291	0.0288248	-0.0374957
3010001F23Rik	processed_transcript	1816	48126	0.307331	0.0824429	-0.0909741	0.128061	-0.0890834	-0.435919	-0.217806	-0.0610683	-0.274192	-0.0124501
3110001I22Rik	protein_coding	1705	6460	-0.311425	-0.292382	-0.259712	-0.176506	-0.159864	0.697234	0.383517	0.294011	0.37022	0.398763
3110002H16Rik	protein_coding	5768	21281	0.0639036	0.0360319	0.0385166	0.0458341	0.0389717	-0.124284	0.072102	0.0307455	-0.0221759	-0.0279906
3110009E18Rik	protein_coding	2428	67003	0.21601	-0.0509605	0.131866	-0.0166398	0.339962	-0.198448	-0.0334339	-0.344078	-0.220126	-0.53924
3110035E14Rik	protein_coding	3256	25945	0.00234813	-0.0533102	0.0437141	0.0143436	0.0288034	0.242931	0.105914	0.00296669	-0.0301918	-0.0317559
3110039M20Rik	lincRNA	965	17709	0.11488	-0.247627	-0.0243457	-0.157213	-0.0709253	-0.233486	-0.104216	-0.100753	0.00686024	0.0421173
3110040N11Rik	protein_coding	1231	7297	-0.0270135	0.0606434	-0.0147987	0.00283885	0.106356	0.114967	-0.178463	-0.0114686	-0.0711665	-0.251079
3110043O21Rik	protein_coding	4603	34891	-0.169726	-0.12891	-0.0311794	-0.0107045	-0.0083858	-0.225977	0.0480564	-0.0502258	-0.10947	-0.141509
3110053B16Rik	transcribed_unprocessed_pseudogene	2205	47138	0.175849	0.121119	0.127849	0.11651	0.240491	-0.242056	-0.275281	-0.252205	-0.177048	-0.272416
3110056K07Rik	processed_transcript	3153	24218	-0.348057	-0.0347568	-0.000445783	-0.0560124	-0.129179	0.259195	0.00242257	-0.029757	0.0019517	0.0318925
3110062M04Rik	protein_coding	4269	6290	-0.0336556	-0.0408073	-0.0584556	-0.0729516	-0.107892	-0.0469727	0.0284994	0.0288319	-0.00493253	0.118487
3110067C02Rik	processed_pseudogene	2117	2431	-0.759474	-0.468496	-0.443083	-0.264341	0.141077	0.413873	0.683624	0.0234314	0.139152	-0.342648
3110070M22Rik	protein_coding	1123	1123	0.326774	0.00587938	0.184557	-0.00963283	0.0588275	-0.325557	-0.00474946	-0.184266	0.00956523	-0.0587148
3110082I17Rik	protein_coding	2885	100789	0.172245	0.0601479	0.0807183	0.0954184	0.0300882	-0.246164	-0.00709419	-0.237379	-0.120721	-0.00644952
3110082J24Rik	protein_coding	767	2503	-0.11989	-0.163668	-0.45816	-0.257229	-0.181995	0.170282	0.106038	0.377544	0.336095	0.0578207
3110083C13Rik	bidirectional_promoter_lncRNA	968	4375	0.0577171	0.021417	0.0591252	-0.145567	0.078226	-0.0686869	-0.393912	-0.303885	-0.0044763	0.0772163
3222401L13Rik	lincRNA	6292	6292	-0.239603	0.167227	0.119983	0.0487469	-0.0616851	0.253428	-0.154391	-0.116687	-0.0495091	0.0629598
3300002I08Rik	protein_coding	2117	51831	-0.0873037	-0.246373	-0.16961	0.155575	-0.0544954	-0.0446968	0.107431	0.0244336	-0.18436	0.018811
3300002P13Rik	lincRNA	1092	1781	0.0850307	-0.175085	0.194274	0.400012	0.0665433	0.451399	0.533105	0.218535	-0.373245	-0.223794
3632451O06Rik	protein_coding	9271	107432	-0.0911172	-0.102367	-0.106429	-0.0948644	-0.0491547	0.514116	0.171393	0.138001	0.368391	0.0578751
3632454L22Rik	processed_transcript	4924	37603	-0.186686	-0.104738	0.0720237	-0.231377	-0.0644087	-0.200605	-0.0384603	-0.423413	0.273683	-0.189878
3830406C13Rik	protein_coding	4621	19059	-0.0482569	-0.0817683	-0.00721588	-0.0570175	-0.0686371	-0.450943	0.00170802	-0.0703521	0.0320925	-0.00736732
3830408C21Rik	processed_transcript	4846	32945	-0.0862209	-0.107759	-0.045324	0.00082665	-0.141019	-0.118422	0.0387504	-0.0148889	-0.00222127	0.0530748
4430402I18Rik	protein_coding	5420	74759	0.0194337	0.136079	0.208857	0.0936597	-0.0653533	-0.0603117	0.0119047	-0.165145	-0.0281197	0.047756
4632404H12Rik	lincRNA	5730	5730	-0.0572215	0.0531996	0.0529807	-0.00540174	-0.00398316	0.0560103	-0.0543225	-0.0532707	0.00546964	0.00387041
4632415L05Rik	lincRNA	4099	4099	-0.0594736	-0.00150459	0.0640595	0.109913	0.0336229	0.0564976	-0.00125467	-0.0647724	-0.109746	-0.0339001
4632427E13Rik	bidirectional_promoter_lncRNA	7303	7303	-0.00306907	-0.0950881	0.0421381	-0.137371	0.14257	0.00127645	0.0934238	-0.0425674	0.137471	-0.142736
4632428C04Rik	lincRNA	2430	12764	-0.309779	0.0762245	-0.153134	-0.453339	-0.180787	0.111327	-0.184708	0.0548309	0.248318	0.214152
4732416N19Rik	TEC	3479	3479	-0.0890764	0.132471	-0.00527259	-0.341892	0.0978901	0.0967549	-0.125341	0.00710644	0.341467	-0.0971805
4732419C18Rik	lincRNA	3536	10096	0.166396	0.588708	0.53777	0.125017	0.0936627	0.0129474	-0.544169	-0.509866	-0.101228	-0.163621
4732440D04Rik	antisense_RNA	5428	5428	0.0177018	0.0955415	0.0814036	-0.0471486	-0.0264475	-0.00770457	-0.0862663	-0.0790172	0.0465938	0.0273724
4732463B04Rik	antisense_RNA	2932	14339	-0.423023	0.011422	-0.0343477	0.105302	-0.101175	0.343595	-0.0993024	0.040087	0.105237	0.223987
4732471J01Rik	antisense_RNA	4332	189599	0.0550829	0.0391395	0.124207	0.188201	0.0108484	-0.148056	-0.0881202	-0.183741	-0.19408	0.0306505
4732491K20Rik	lincRNA	3142	8366	0.0431184	-0.01555	0.112251	-0.0715605	-0.0482906	-0.0756112	-0.181056	-0.438073	-0.156891	-0.338145
4732496C06Rik	lincRNA	2500	2500	0.0158163	-0.0624295	-0.0640447	-0.119478	-0.0350035	-0.0351518	0.0444832	0.0593918	0.120568	0.0331965
4831440E17Rik	lincRNA	1028	2475	-0.165548	-0.0046705	0.202082	0.0900925	0.0846368	0.133132	0.114215	0.00485278	-0.038506	-0.273778
4833411C07Rik	processed_transcript	2257	3972	-0.028955	0.0813897	0.195143	-0.035112	-0.237939	-0.166117	-0.405248	-0.263171	-0.540203	-0.556599
4833412K13Rik	TEC	1479	1479	-0.232894	0.198181	0.0734845	0.168345	0.0729961	0.223022	-0.207346	-0.0758539	-0.167793	-0.0739147
4833413G10Rik	antisense_RNA	1946	1946	-0.118566	-0.12052	0.0319869	-0.0721085	-0.0932052	0.121044	0.122821	-0.0313941	0.0719705	0.0934349
4833418N02Rik	lincRNA	2762	7929	-0.0837585	0.250891	-0.0162382	0.0741398	0.112568	0.0730491	-0.160861	-0.0455049	-0.245843	-0.162328
4833420G17Rik	protein_coding	4882	23353	-0.0423396	-0.0571352	-0.0159697	-0.0159096	-0.0160848	-0.0198537	-0.0703649	0.0187953	-0.00244634	-0.0381103
4833422C13Rik	antisense_RNA	5915	40208	-0.0999733	-0.0328388	0.0763175	-0.0985609	-0.0749894	-0.0278434	-0.0840476	-0.251166	-0.00205797	-0.0359689
4833422M21Rik	lincRNA	3702	22815	-0.0689023	0.383851	0.197531	0.258069	-0.00793129	0.224946	-0.362467	-0.305327	-0.475693	-0.283937
4833427G06Rik	protein_coding	973	20964	-0.228244	0.156248	0.0901496	-0.567179	0.156743	-0.214271	0.0218473	-0.071026	0.219435	0.0751628
4833439L19Rik	protein_coding	3187	14218	-0.0254681	-0.00123697	0.00706685	-0.013949	-0.0218912	0.179131	0.0545278	-0.117134	-0.047864	-0.0250576
4833445I07Rik	lincRNA	1642	1642	0.114514	0.194703	-0.00728568	0.198468	0.0667771	-0.114311	-0.194514	0.00733441	-0.198479	-0.0667582
4921504A21Rik	antisense_RNA	2156	24188	-0.0468099	0.056923	0.0898057	0.130649	-0.0596648	0.25298	0.202562	0.0892782	-0.0996563	0.0569372
4921524J17Rik	protein_coding	1679	24075	-0.190517	-0.107731	-0.106883	-0.0964904	-0.0678137	0.24504	-0.161452	-0.0562233	0.204738	0.094695
4921531C22Rik	processed_transcript	1967	3021	-0.125551	-0.253791	-0.0374965	-0.193897	-0.0326212	-0.286596	0.545012	-0.25573	-0.0299487	-0.0373666
4921536K21Rik	protein_coding	2590	9011	0.233387	0.463715	0.406638	0.0396539	0.359955	0.162724	-0.222112	-0.331675	-0.0553013	-0.10448
4921539H07Rik	lincRNA	4325	50564	-0.151188	-0.213467	-0.276181	-0.205294	-0.133356	-0.0512752	0.0375647	0.0619648	0.0492179	0.220565
4930402H24Rik	protein_coding	10659	200207	-0.0607253	-0.0726141	-0.123523	-0.118415	-0.0582757	-0.0508958	-0.0433584	0.0383702	0.088196	0.0394977
4930412C18Rik	processed_transcript	6148	52827	0.0971717	0.0249923	0.0660036	-0.0362156	0.0452799	-0.299652	-0.266893	-0.306327	-0.25089	-0.217542
4930426D05Rik	antisense_RNA	3001	4658	0.315453	0.030171	-0.263604	-0.27644	-0.227215	0.286981	0.00275777	0.805841	0.0577071	0.407196
4930430F08Rik	protein_coding	6275	18159	-0.0782529	-0.0859371	-0.0263457	0.015096	0.0203389	-0.0291382	0.0139093	-0.0428542	0.0780185	-0.0244909
4930431P19Rik	transcribed_processed_pseudogene	2959	2959	0.318757	0.31863	0.19463	0.148438	0.188787	-0.308535	-0.309142	-0.19219	-0.149004	-0.187843
4930432B10Rik	lincRNA	1848.5	30941	-0.401736	0.236567	0.1771	-0.352275	-0.370515	0.165426	-0.224783	-0.11815	0.375607	0.372153
4930432K21Rik	protein_coding	2406	24566	0.199328	0.121664	0.00225535	0.145735	-0.0986435	-0.307985	-0.180846	-0.0577092	0.0320551	0.208209
4930444P10Rik	protein_coding	2063	27347	0.30365	0.384716	0.0652261	0.474156	0.302644	-0.127429	-0.235546	0.0732735	-0.487552	-0.453538
4930447C04Rik	protein_coding	5981	59666	-0.0980648	-0.201011	0.210716	0.131051	0.0014783	0.120905	0.120012	-0.101701	-0.175673	-0.0157553
4930447M23Rik	lincRNA	1776	6734	0.0413164	-0.0389858	0.0663921	0.0515525	-0.00428542	-0.076265	0.111644	-0.00912437	0.0310561	0.0938281
4930447N08Rik	processed_transcript	1650	40094	-0.0703069	-0.0784768	-0.079591	-0.0653345	0.159451	-0.178955	0.0258467	0.00989146	0.0913324	-0.324575
4930451G09Rik	protein_coding	2206	10027	0.0033176	0.0185062	0.0580891	0.0165955	-0.0140208	-0.170331	-0.00872306	0.0362555	0.11712	0.0424486
4930452B06Rik	protein_coding	3279	235049	0.0268547	-0.08825	0.0179143	0.0159952	-0.00787394	0.123612	0.0750838	0.0351214	0.0275182	0.060149
4930453N24Rik	protein_coding	5948	19411	-0.107114	-0.0107203	0.0119564	-0.000285193	0.00402059	0.0863766	0.0172212	0.149025	0.0802508	-0.0573966
4930456G14Rik	TEC	1330	1330	-0.31296	0.0886099	-0.100654	-0.313508	-0.149197	0.300249	-0.100413	0.0976005	0.31422	0.148013
4930466K18Rik	TEC	906	906	-0.226633	-0.199667	-0.128044	0.0532791	-0.115927	0.234094	0.206593	0.129826	-0.0536927	0.116617
4930471C04Rik	lincRNA	865	4941	-0.020497	0.142102	0.183514	0.191578	-0.288215	0.169905	0.18308	-0.049847	-0.361527	0.0406176
4930479D17Rik	lincRNA	740	8186	-0.230586	-0.262154	-0.222838	-0.203371	-0.324581	-0.0441008	0.246459	0.183836	0.00750655	0.153465
4930480K23Rik	lincRNA	3755	34330	-0.223418	0.00738507	-0.086543	0.00343241	0.0191496	0.147647	0.0306299	-0.0871174	-0.0314418	-0.0300498
4930481A15Rik	antisense_RNA	2240	16108	0.000971823	0.122249	0.0515374	-0.00218286	-0.0741849	-0.0985154	-0.0105037	-0.21736	-0.201952	-0.0488443
4930481B07Rik	processed_transcript	1490	4514	0.0740114	0.396533	0.169837	0.154684	0.105974	0.129097	-0.39431	-0.0698649	-0.287071	-0.175916
4930488L21Rik	antisense_RNA	6259	63576	-0.138745	-0.0766857	-0.265214	-0.36792	-0.193931	-0.059344	-0.171136	0.0601658	0.296432	-0.0184651
4930503L19Rik	protein_coding	3611	20298	-0.0706431	-0.158478	-0.0448894	0.0293078	-0.020697	-0.118529	0.0635267	0.0439542	-0.0457482	0.0808149
4930506C21Rik	processed_transcript	1984	17715	0.254206	0.190787	0.0394718	0.246082	0.195815	-0.233434	-0.36436	-0.0623803	-0.478549	-0.250005
4930507D05Rik	protein_coding	1834	1834	-0.318326	-0.093558	-0.248205	-0.0644841	-0.0233948	0.308938	0.0848405	0.245952	0.065009	0.0225218
4930509G22Rik	lincRNA	2481	14117	0.13956	0.185131	0.328115	0.282456	-0.0729878	-0.528531	-0.166854	-0.585385	-0.282752	-0.0587532
4930513N10Rik	antisense_RNA	4342	14985	0.225652	0.265968	0.233167	0.399222	0.184668	-0.797484	-0.393194	0.011784	-0.283389	-0.264228
4930518I15Rik	protein_coding	1331	1331	-0.174517	-0.179674	0.148684	-0.147827	0.00894059	0.181845	0.186478	-0.146934	0.147422	-0.0082632
4930520O04Rik	processed_transcript	3745	8927	0.0763032	0.0966218	0.100833	0.125794	0.198992	-0.345797	-0.41618	-0.29683	-0.29903	-0.503975
4930522L14Rik	protein_coding	2409	15897	0.196048	-0.212874	-0.105769	-0.018437	0.121444	-0.357086	0.126208	-0.44537	-0.39368	-0.471623
4930523C07Rik	protein_coding	10195	35827	0.154734	0.0576254	0.00274236	-0.154872	-0.172197	0.411688	-0.369259	-0.988098	0.0726147	0.228336
4930525G20Rik	antisense_RNA	2987	34392	-0.31886	-0.292365	-0.254648	-0.325367	-0.31053	-0.101282	0.212948	0.0361029	0.357468	0.331555
4930534D22Rik	antisense_RNA	2715	14019	0.017307	0.154884	-0.150917	0.187816	0.286869	-0.00057614	0.0825021	-0.0972734	0.0132528	-0.261257
4930539E08Rik	protein_coding	4648	18933	-0.0314226	0.0492348	-0.164373	-0.0686985	-0.103473	0.0330663	-0.585516	-0.546209	0.190461	6.71627e-05
4930539J05Rik	antisense_RNA	1668	2457	0.0325596	0.0466919	0.111121	-0.120097	0.0159161	-0.0571929	0.542116	-0.145233	0.172993	0.0440992
4930547M16Rik	bidirectional_promoter_lncRNA	2400	8603	0.177007	0.151779	0.355975	0.0796868	0.143259	-0.509844	-0.195441	-0.540465	-0.596734	-0.118543
4930550C14Rik	protein_coding	3539	32078	0.649714	0.408583	0.275192	0.404607	0.105253	-0.426549	-0.30322	-0.439571	-0.461239	-0.309518
4930553P18Rik	lincRNA	1659	4976	-0.15692	-0.246794	-0.208751	-0.194491	-0.389894	-0.305261	-0.137159	-0.268409	-0.243205	0.122068
4930563E22Rik	processed_transcript	3313	3313	-0.0425133	0.0963697	0.043752	0.116938	0.149354	0.0262481	-0.111468	-0.0476627	-0.116023	-0.150872
4930570G19Rik	lincRNA	4176	14994	0.231242	0.223556	0.169551	0.132405	-0.00963167	-0.356485	-0.220247	-0.239966	-0.123527	0.0315996
4930578C19Rik	protein_coding	3499	46517	-0.143702	-0.0559337	-0.228645	0.136074	0.0104408	0.325323	0.107071	0.443032	-0.0410767	0.00904702
4930578M01Rik	lincRNA	907	3317	0.0807283	-0.0471319	-0.21875	0.0226222	-0.00350782	0.119611	-0.0958659	0.104547	-0.10028	0.104915
4930579G24Rik	protein_coding	1970	3742	-0.104847	0.194778	-0.125796	0.00111008	0.0758554	1.56239	0.75554	0.708307	-0.426948	0.190687
4930581F22Rik	processed_transcript	5954	14195	0.0818533	0.163628	0.0709884	0.02396	0.0811713	0.119617	-0.0605852	-0.0807672	-0.162846	-0.0805003
4930590J08Rik	protein_coding	5175	47917	0.136935	0.0239319	0.0707098	-0.0337815	-0.0684463	0.107878	0.147995	-0.0202884	0.0488771	0.124428
4930594M22Rik	processed_transcript	4342	24440	0.422062	0.398027	0.210121	0.0968694	0.214151	-0.282266	-0.149517	-0.105829	-0.177994	-0.160337
4931406C07Rik	protein_coding	10871	23112	0.00803557	-0.0426665	0.00847481	-0.0780274	-0.0153381	-0.0691568	-0.0998731	-0.0464142	0.043313	-0.0153258
4931406P16Rik	protein_coding	8239	76845	0.062068	0.154739	0.082691	0.00100389	0.00933832	0.163989	0.02807	0.04384	-0.113691	-0.0349966
4931414P19Rik	protein_coding	3078	22331	0.138022	0.152367	0.019197	0.0116869	0.0613305	-0.094446	-0.329132	-0.0821666	-0.154105	-0.116608
4931415C17Rik	processed_transcript	2959	7044	-0.003217	0.156365	-0.0710823	-0.0252643	-0.161479	0.0430065	-0.261846	0.232919	0.0493687	-0.0295017
4931428F04Rik	protein_coding	4045	9456	-0.00870497	-0.000732536	-0.105241	-0.0998934	-0.0947697	-0.135704	-0.103512	0.0360115	0.0589728	0.0443184
4931440P22Rik	transcribed_processed_pseudogene	4437	22123	-0.141356	0.190667	0.270644	0.0279832	-0.00412495	0.525237	0.0539341	-0.0227235	0.0566998	0.161505
4932438A13Rik	protein_coding	32279	189930	-0.135669	-0.0858649	-0.0569869	-0.0402905	-0.00385705	0.0592656	-0.00189682	0.118249	0.0589724	0.0578056
4932438H23Rik	protein_coding	2865	41188	0.0608669	0.212905	0.200582	0.109859	0.338765	-0.0271068	0.481678	0.386619	0.156607	0.158367
4932441J04Rik	processed_transcript	4716	150120	0.100088	0.0880193	0.0344594	0.157335	-0.0238222	-0.0675308	-0.162207	-0.252646	-0.370952	-0.0243058
4932443I19Rik	protein_coding	4799	37526	-0.0489779	0.256237	-0.22884	-0.0774837	0.0429834	-0.151494	-0.0651413	0.266951	0.0664373	-0.0997943
4933404O12Rik	lincRNA	4748	17967	-0.0380347	-0.154484	-0.140193	-0.114708	-0.0573087	-0.201151	0.0730034	-0.0277849	0.0402851	-0.0178294
4933406B17Rik	lincRNA	4333	7289	-0.132583	0.065056	-0.373873	-0.173954	-0.0576236	-1.41626	0.0584114	0.543863	0.245354	0.413452
4933406C10Rik	lincRNA	2569	34406	0.233019	0.379923	0.250141	0.248785	0.16177	-0.197187	-0.323716	-0.197039	-0.243491	-0.171215
4933406I18Rik	lincRNA	1650	99683	-0.339336	-0.489796	-0.500975	0.0603749	-0.260252	0.219454	0.362569	0.423434	-0.13685	0.187418
4933407K13Rik	processed_transcript	6432	57768	-0.0655424	-0.0200513	-0.0419213	-0.0456994	-0.050437	0.116123	-0.0920993	-0.0448198	-0.0800066	0.0353538
4933407L21Rik	protein_coding	3343	12142	-0.109966	-0.016035	-0.0480345	0.0808273	0.0299353	-0.339968	0.032282	0.0535828	-0.161553	-0.045661
4933408B17Rik	protein_coding	2434	17623	-0.063069	0.326146	0.056606	0.113298	-0.0338289	-0.00862004	-0.120781	0.157388	-0.173795	-0.109044
4933412E12Rik	bidirectional_promoter_lncRNA	2434	13523	-0.00223458	-0.051196	-0.169726	-0.143703	-0.12067	0.0623845	0.0776504	0.280421	0.114259	0.193339
4933412O06Rik	lincRNA	1123	20967	-0.0479045	-0.0190563	-0.0290903	-0.0401582	-0.149974	-0.00845481	-0.125743	-0.0543645	0.0255653	0.0846812
4933415A04Rik	protein_coding	2009	2009	0.253397	-0.226028	-0.156204	-0.116438	-0.334089	-0.241781	0.236813	0.158975	0.115797	0.33516
4933417D19Rik	antisense_RNA	1229	7269	0.528577	0.239476	0.344897	0.166635	0.129628	0.220546	0.522808	0.33435	0.158191	0.213849
4933421O10Rik	processed_transcript	3847	4182	0.180351	0.150047	0.0930896	0.0368458	0.0926764	0.2166	-0.034994	0.0221392	-0.123285	-0.129793
4933427D14Rik	protein_coding	5697	53531	-0.0726034	-0.111411	-0.0775061	-0.0142316	0.00549018	-0.0151814	0.0788446	0.0452678	0.0120823	-0.00391839
4933427G23Rik	transcribed_processed_pseudogene	2515	16280	0.24812	0.178214	-0.0797864	0.18145	0.18484	0.430663	0.0625163	0.351997	-0.108918	0.107423
4933427I22Rik	lincRNA	1548	17409	-0.0617748	-0.0789405	-0.287372	0.332148	0.0845345	0.684561	0.927022	1.2088	0.0721094	0.177862
4933430I17Rik	protein_coding	1783	22625	0.0123879	0.0330843	0.156291	-0.0606461	-0.169829	0.380351	0.215675	0.351597	0.300466	0.120806
4933431E20Rik	antisense_RNA	6821	7364	-0.0646026	-0.0441234	-0.0140842	-0.0443105	-0.0171893	-0.41638	0.0420505	-0.155402	-0.106358	-0.130057
4933431K14Rik	TEC	1352	1352	-0.074333	-0.0955298	-0.0763297	-0.0600939	-0.113297	0.0763433	0.0973962	0.0768106	0.0599822	0.113483
4933434E20Rik	protein_coding	6826	16712	-0.0151832	-0.0183496	0.00684826	-0.043053	-0.00740592	-0.0225057	-0.0983756	0.00111636	-0.0287473	-0.0422236
4933439C10Rik	processed_transcript	5616	7986	0.138267	0.0962485	0.0806308	0.0645315	0.00139789	-0.1544	-0.0904505	-0.182936	-0.213866	-0.186385
4933439K11Rik	processed_transcript	2946	19997	-0.288888	-0.130887	-0.47719	-0.453259	-0.230694	0.131253	-0.110184	0.174949	0.249364	0.411113
5031425E22Rik	lincRNA	5142	51962	0.101157	0.273853	0.0765843	0.122527	0.0609119	-0.154179	-0.279991	-0.129336	-0.204271	-0.0900111
5031434O11Rik	processed_transcript	3731	7083	0.0180105	0.0192057	-0.0555679	-0.0970686	-0.102385	0.0341204	-0.16588	-0.0418394	-0.0697956	0.0125767
5031439G07Rik	protein_coding	9604	44616	-0.029566	0.109393	0.0347722	0.0768699	0.0576343	0.158961	0.025595	0.108592	0.0468842	-0.00581453
5033404E19Rik	transcribed_processed_pseudogene	1065	10866	0.0975864	-0.0506238	0.148881	0.0577879	-0.0129466	-0.643074	-0.111987	-0.23088	-0.104161	-0.100141
5033417F24Rik	antisense_RNA	1787	2387	0.0889905	0.0384992	0.0201808	0.117465	0.029478	0.0230887	0.084093	0.0140315	-0.0650821	-0.0506831
5033430I15Rik	lincRNA	952	1256	0.245188	0.257846	-0.0947062	0.093322	0.140768	0.219021	0.0122871	0.238378	0.0214694	0.165329
5330413P13Rik	lincRNA	6016	27678	0.0454205	0.0662401	0.185895	0.000262984	-0.0137802	0.198368	0.176715	-0.0442242	0.0690993	0.0427443
5330416C01Rik	lincRNA	3675	13914	-0.201061	-0.120338	-0.247881	-0.0190778	-0.239213	0.537725	-0.184401	0.617304	-0.617712	0.632127
5330417C22Rik	protein_coding	6304	80843	0.0633318	-0.0461912	-0.0776577	-0.106936	-0.0224568	-0.162131	-0.121321	-0.118118	0.0805973	-0.0234178
5330434G04Rik	lincRNA	6494	43495	-0.111423	-0.00514262	0.067993	0.00919203	0.0363696	0.33443	-0.0234091	0.0381884	0.0278592	-0.00195605
5330437M03Rik	TEC	4083	4083	0.161833	-0.156584	0.279215	-0.201064	0.158901	-0.135985	0.180585	-0.273073	0.19965	-0.156529
5330438D12Rik	processed_transcript	2517	74464	0.0534045	0.0945538	0.153743	0.0309043	-0.0446711	0.253977	0.0270257	-0.419998	-0.186415	0.509619
5330439K02Rik	lincRNA	2312	8952	0.0554178	0.177497	0.339469	0.189045	0.14406	0.0522863	-0.065041	-0.382383	-0.156899	-0.182127
5430400D12Rik	bidirectional_promoter_lncRNA	1690	1799	-0.218583	0.00478505	-0.0538197	-0.2226	-0.314644	0.0453169	-0.181578	-0.485396	0.46096	0.0440389
5430402O13Rik	antisense_RNA	1007	28223	0.211631	0.37707	0.392821	0.361547	0.125016	-0.269786	-0.431831	-0.399279	-0.396213	-0.0508709
5430403G16Rik	protein_coding	3341	16497	-0.248606	-0.188617	-0.142899	-0.0394756	-0.13219	0.129875	0.593355	0.113981	0.194607	0.397381
5430405H02Rik	processed_transcript	3851	18613	0.0477466	0.188478	0.182339	0.0559635	-0.046495	-0.121984	-0.175067	-0.0558107	-0.072649	0.00985037
5430416N02Rik	lincRNA	4071	8694	0.235137	0.105674	0.161011	0.160142	-0.017994	0.192705	-0.157414	-0.167328	-0.147656	0.0277789
5530601H04Rik	processed_transcript	9005	42413	-0.0185712	-0.0354652	0.0237168	0.0164825	0.0281541	-0.171849	-0.0724217	-0.101218	-0.0486022	-0.000271019
5730405O15Rik	processed_transcript	1836	3283	-0.120322	-0.181726	-0.417498	-0.107786	-0.329861	-0.300684	0.192056	0.439136	0.376353	0.420354
5730409E04Rik	protein_coding	2891	4554	0.0597712	0.0469555	0.0343731	0.012171	-0.0168676	-0.0466821	0.0243529	-0.393004	-0.171556	0.0515015
5730455P16Rik	protein_coding	4842	17543	-0.0400594	-0.0673686	0.0235385	0.0043614	0.00763929	0.223957	0.0644432	0.113026	0.0467816	0.110515
5730480H06Rik	protein_coding	9317	86343	-0.0922504	-0.0837228	-0.030896	-0.0184016	-0.00395308	-0.0774762	-0.00681647	-0.0699833	-0.0285129	-0.0391819
5730522E02Rik	protein_coding	5949	608001	-0.0225749	-0.211857	-0.10127	0.0394807	-0.126409	0.00819407	0.127074	0.0984108	-0.0697826	0.063704
5730559C18Rik	protein_coding	4977	20734	0.0376801	0.20673	0.0202719	0.0637845	0.0533838	-0.023906	-0.191019	0.0282988	-0.153727	0.0147986
5830408C22Rik	processed_transcript	4169	8771	0.252713	0.337547	0.143704	0.0640443	-0.0917015	-0.130526	-0.218624	-0.11959	-0.369048	-0.0943727
5830417I10Rik	unprocessed_pseudogene	6190	50372	-0.0104713	-0.07731	-0.0879077	-0.116549	0.0869786	-0.0458944	-0.128535	0.0128972	0.04625	-0.191023
5830418P13Rik	antisense_RNA	2764	37683	0.204028	0.757289	0.526319	0.288375	0.24989	-0.232634	-0.766631	-0.672367	-0.136402	-0.571518
5830444B04Rik	processed_transcript	5410	22942	0.131987	0.106431	0.139376	0.111207	-0.443734	-0.115489	0.104369	-0.199474	-0.210438	0.182305
5830454E08Rik	lincRNA	744	744	0.261899	0.277064	0.0927087	0.0493346	0.265382	-0.257264	-0.27276	-0.0916007	-0.0495914	-0.264953
5830487J09Rik	processed_transcript	2243	2448	-0.182242	-0.0770701	0.133947	0.0734789	0.0548433	-0.46083	-0.00309966	-0.589595	0.24997	0.0908932
5930409G06Rik	TEC	1544	1544	-0.0439669	-0.205184	-0.0640978	-0.202885	-0.0609071	0.00454697	0.168578	0.0545576	0.205131	0.0571997
5930412G12Rik	lincRNA	3394	21588	-0.326066	-0.217784	-0.558866	-0.219263	-0.150227	0.189108	-0.229887	0.0758436	0.0418798	0.160751
5930420M18Rik	TEC	2281	2281	-0.0631247	0.0214909	-0.00632878	-0.0603463	0.166053	0.0244484	-0.0574071	-0.00302952	0.0625495	-0.16969
5930430L01Rik	lincRNA	3994	5168	0.263869	0.23784	0.251081	0.130918	0.0609291	-0.957256	-0.410128	-0.877548	-0.254914	-0.270655
6030419C18Rik	protein_coding	2331	11178	0.152276	0.172611	0.0180527	0.197334	0.0765361	-0.0954789	-0.241981	-0.0628179	-0.178277	-0.0386742
6030442K20Rik	processed_transcript	2222	10632	-0.161752	0.221416	0.266293	0.226018	0.102384	-0.0121311	-0.42083	-0.224424	-0.340382	-0.145873
6030443J06Rik	lincRNA	7595	257419	0.0114359	0.045243	-0.00835403	-0.22181	0.126635	0.0138134	-0.025183	-0.0525882	0.311035	-0.166559
6030458C11Rik	protein_coding	6007	16473	-0.0580366	-0.0546555	-0.00492482	-0.0322961	-0.0304345	-0.13833	0.292738	0.139818	0.218885	0.199854
6230400D17Rik	antisense_RNA	2472	15793	0.179612	0.197897	0.299906	0.169429	-0.0987832	0.157813	0.010274	-0.141605	-0.0516915	0.115487
6330403K07Rik	lincRNA	1494	1573	0.0408761	0.087467	-0.00875967	0.00644562	-0.0256331	0.00748792	-0.367886	-0.179491	-0.0623833	-0.259151
6330403L08Rik	antisense_RNA	5522	5522	-0.0290178	0.0847556	-0.000570856	0.0582253	-0.0449756	0.0176099	-0.095334	-0.00216832	-0.0575829	0.04391
6330409D20Rik	protein_coding	1431	8397	-0.225878	0.139528	-0.141545	-0.113582	-0.16192	0.496498	0.200205	0.231117	0.105235	0.432321
6330418K02Rik	antisense_RNA	1339	2619	0.0128116	0.140344	-0.06049	-0.135717	-0.121484	-0.096415	-0.126317	0.0586595	0.0673996	-0.0283132
6330420H09Rik	lincRNA	1316	2029	0.0831148	-0.174434	-0.0886548	0.11742	0.0933306	-0.373363	0.257787	0.852086	0.232871	-0.682153
6330549D23Rik	transcribed_processed_pseudogene	3228	23162	-0.110241	-0.113176	-0.025434	0.0202394	0.0602347	-0.450333	-0.0806989	-0.0783371	-0.218598	-0.426489
6330562C20Rik	antisense_RNA	1118	8052	0.36043	0.320177	0.321033	0.284905	0.364433	-0.294248	-0.206582	-0.228388	-0.362151	-0.418067
6430511E19Rik	TEC	3835	3835	-0.515084	-0.263318	-0.0767705	0.0111806	-0.176664	0.500841	0.250096	0.0733478	-0.0103807	0.175336
6430531B16Rik	protein_coding	1990	6453	0.424246	0.415871	-0.0140249	0.200464	0.281597	-0.39014	-0.792352	-0.363599	-0.495095	-0.440423
6430548M08Rik	protein_coding	6626	51155	0.0519368	0.0505151	0.0329146	0.0411477	0.0102333	-0.22881	0.191399	-0.0339703	0.10033	-0.0585643
6430550D23Rik	protein_coding	4994	34699	-0.00838458	0.0281392	0.152112	-0.074359	-0.127912	-0.100346	-0.0671357	-0.293145	0.00759796	-0.0262577
6430571L13Rik	protein_coding	2912	11821	-0.0965252	0.0787523	-0.181051	0.0183751	-0.0269271	-0.0682304	0.251683	0.433477	0.114626	0.0810767
6430573F11Rik	protein_coding	6387	59023	-0.07292	0.00639132	-0.0218923	-0.0155148	-0.0122791	0.498477	-0.165567	-0.158144	-0.132226	0.0194432
6430584L05Rik	lincRNA	3209	15399	-0.112606	-0.234104	-0.54894	-0.3087	-0.11311	0.0290089	-0.175906	0.306235	0.258491	0.102335
6430590A07Rik	processed_transcript	4487	8297	-0.570489	-0.394873	-0.130955	-0.210889	0.131812	1.55203	0.172932	0.360018	0.505572	1.21667
6430710M23Rik	TEC	1191	1191	-0.133367	-0.043617	-0.13015	-0.14445	-0.315257	0.125894	0.0366773	0.128358	0.144867	0.314563
6530402F18Rik	processed_transcript	5511	7900	0.0441168	0.0253294	-0.0477736	0.00144581	0.0370441	-0.183475	-0.276681	-0.154872	-0.0704922	-0.0965522
6530403H02Rik	lincRNA	4009	282625	-0.0414779	-0.0487913	-0.0839928	0.196599	-0.202721	-0.0110946	-0.0461816	0.011451	-0.151627	0.0670991
6530409C15Rik	antisense_RNA	2013	45308	0.0118179	0.170396	0.15679	0.0227624	0.219618	0.262594	0.145525	0.0635772	0.31144	-0.124286
6530411M01Rik	lincRNA	1033	20118	-0.367817	-0.109008	-0.443413	0.0870477	-0.0253874	0.433735	-0.0566288	0.278004	-0.312299	0.043957
6720427I07Rik	lincRNA	2300	2300	0.0674722	-0.0156206	0.0454532	0.0299643	-0.0365522	-0.0710502	0.0123009	-0.0463105	-0.0297642	0.0362195
6720483E21Rik	lincRNA	1120	1824	-0.0363702	0.200571	-0.0301492	0.0176324	0.153288	0.16	0.0587892	0.106544	0.0276231	-0.17768
6720489N17Rik	protein_coding	2701	21170	-0.0838946	-0.15767	0.0119979	0.0331665	-0.00829486	-0.21609	-0.194917	-0.0613523	-0.308581	-0.0239869
6820408C15Rik	protein_coding	1787	28744	0.0301155	0.0868676	-0.00865407	-0.0398031	-0.0611888	0.00969436	-0.0775182	-0.0953087	0.0805823	0.0771088
6820431F20Rik	transcribed_unprocessed_pseudogene	5006	34820	-0.0107211	0.130953	0.0509157	0.0230883	0.0114838	-0.157664	-0.0530988	0.00658103	-0.0223421	-0.0785056
8030453O22Rik	processed_transcript	2383	16974	0.0260058	-0.0226796	-0.0499432	-0.0140473	-0.0865657	-0.0372991	-0.0484718	-0.0346925	-0.0669049	0.0210261
8030462N17Rik	protein_coding	3418	80730	-0.141918	-0.0684084	-0.0162946	-0.0369573	-0.054359	0.129407	-0.0355786	-0.00883526	0.0245574	0.0925514
8430408G22Rik	protein_coding	1358	2186	0.760608	0.413703	0.26215	-0.171965	0.120481	-0.712168	-0.836284	-0.533097	-2.53866	-2.83144
8430422M14Rik	TEC	822	822	0.0408474	0.0207732	-0.0698998	-0.0363214	0.00780803	-0.0341056	-0.0145193	0.0715106	0.0359463	-0.00718329
8430429K09Rik	processed_transcript	2649	27467	0.0821151	0.0259857	0.0273747	0.00481208	-0.0374813	-0.100644	0.017859	-0.0158255	0.000791986	-0.0917451
9030407P20Rik	processed_transcript	2398	4135	0.0918013	0.203324	0.227805	0.172022	0.205345	-0.184793	-0.272256	-0.44274	-0.304191	-0.510165
9030612E09Rik	protein_coding	1859	1859	0.171205	0.177271	-0.150827	-0.0421275	-0.0272368	-0.173301	-0.179218	0.150325	0.0422441	0.0270424
9030624G23Rik	protein_coding	2245	54045	0.0838631	0.107971	0.165616	0.393089	-0.00156736	0.12814	0.0964323	-0.0696439	-0.217472	0.0236791
9030624J02Rik	protein_coding	14648	102741	-0.00790658	-0.0535939	-0.0695211	-0.0531767	-0.0392895	0.057288	0.0201128	0.0412817	0.0903198	0.0203363
9130011E15Rik	protein_coding	2896	180345	-0.0295241	-0.0629132	-0.0825115	-0.0357827	-0.118082	0.176375	0.0206963	0.20041	-0.0328848	0.0308748
9130019O22Rik	protein_coding	3878	4907	-0.154575	0.00472878	-0.146885	-0.117124	-0.0940446	0.857371	-0.0417022	0.339231	0.80817	-0.0113389
9130019P16Rik	processed_transcript	5566	160541	0.233901	0.00268259	-0.124473	0.177411	-0.0849987	-0.0202862	0.362171	0.40092	-0.0276963	0.230726
9130023H24Rik	protein_coding	3574	3574	0.130257	0.0968788	-0.0131818	0.147585	0.0243553	-0.131249	-0.0977998	0.0129442	-0.14753	-0.0244474
9130024F11Rik	processed_transcript	5779	78673	0.00773747	0.10105	0.22588	0.176994	0.140486	0.021066	-0.0538486	-0.0695638	-0.127025	-0.07952
9130213A22Rik	protein_coding	1581	2536	-0.0925943	0.115242	0.0910843	-0.208948	0.0436071	1.14694	0.557791	0.582231	0.631183	0.75993
9130221H12Rik	antisense_RNA	1577	1577	-0.189581	-0.0665032	-0.0436091	0.0576808	-0.0496696	0.190266	0.067139	0.0437731	-0.0577191	0.0497332
9130401M01Rik	protein_coding	2666	12067	0.122131	0.130464	0.054061	0.103033	0.0559174	-0.55207	-0.0633823	-0.00885789	-0.0703782	-0.121308
9130604C24Rik	lincRNA	956	956	0.29063	0.523295	0.0773294	0.354323	-0.102054	-0.290706	-0.523366	-0.0773476	-0.354318	0.102047
9230110C19Rik	protein_coding	1592	21152	-0.0839968	-0.0662884	-0.0357081	-0.0392118	-0.0101276	-0.13249	-0.0152477	-0.000684967	-0.0120024	-0.0202762
9230112E08Rik	sense_overlapping	3352	3352	-0.0691955	-0.0413686	0.00151996	-0.0141511	0.0149185	0.078839	0.0503076	0.000782541	0.0136131	-0.0140241
9230112J17Rik	lincRNA	2448	21916	-0.403833	-0.204296	-0.23311	-0.264722	-0.254945	0.705977	0.270807	0.469367	0.262352	0.231249
9230114K14Rik	processed_transcript	2762	88363	-0.258677	-0.0299916	-0.2169	-0.254902	-0.159562	0.19669	-0.222506	0.00622063	0.0488252	0.0199779
9330020H09Rik	antisense_RNA	2147	2260	0.253921	0.196636	0.11007	0.0352111	0.0392005	-0.362772	-0.47258	-1.3245	-0.531433	0.646363
9330102E08Rik	lincRNA	3843	14100	-0.0131248	-0.0667142	0.00262354	-0.0257386	0.00693903	-0.0160727	0.0589565	-0.0184971	0.144245	0.0833387
9330104G04Rik	lincRNA	3510	3540	0.033735	0.0243062	0.100797	0.0182898	-0.0976151	-0.844464	-0.0534652	-0.0560155	-0.659947	0.300716
9330111N05Rik	antisense_RNA	5297	165977	0.0340078	0.0441171	0.237376	0.228245	0.0723613	-0.265674	-0.00525761	-0.189098	-0.083087	-0.140123
9330118I20Rik	processed_transcript	5506	9132	0.0610544	0.240388	0.242069	0.0948223	-0.0408351	-1.26231	0.44534	-0.525539	-2.8041	-0.953121
9330121J05Rik	antisense_RNA	3009	3009	0.154045	0.158988	0.0276011	0.243464	0.0958483	-0.16193	-0.166309	-0.0294924	-0.243023	-0.0965812
9330121K16Rik	TEC	3886	3886	-0.00186329	-0.143036	0.0735854	0.068168	0.0584704	-0.00452925	0.137109	-0.0751183	-0.0678089	-0.0590665
9330132A10Rik	pseudogene	3727	3728	-0.0293631	-0.175731	0.107557	-0.0723289	-0.0157599	-2.67995	0.241351	-0.381438	0.491913	0.281612
9330136K24Rik	lincRNA	2478	7685	-0.317402	-0.123713	-0.0914083	0.0393086	-0.00994854	0.102411	0.00955636	-0.179767	-0.220731	0.112358
9330151L19Rik	bidirectional_promoter_lncRNA	2545	2657	0.0275225	0.11825	0.166301	0.117685	0.0473958	0.18746	-0.0543896	-0.535137	-0.1941	0.194848
9330154J02Rik	processed_transcript	4057	24083	0.21955	0.228542	0.136857	-0.456237	0.07878	0.0767211	0.093671	0.201519	0.562023	0.22156
9330158H04Rik	lincRNA	9180	180572	-0.305112	-0.279744	-0.744217	-0.262237	-0.32626	0.0663067	0.290574	0.475931	0.211181	0.249723
9330159F19Rik	protein_coding	5767	19174	-0.0709095	-0.108201	-0.0403986	-0.0970085	-0.0310734	-0.300608	-0.0638039	-0.109074	0.0266813	0.0405134
9330159M07Rik	processed_transcript	5332	18635	-0.0922153	-0.154385	0.220425	-0.170825	-0.0710642	0.157941	0.0209908	-0.245409	0.0482018	0.123801
9330160F10Rik	antisense_RNA	2766	2766	0.0255297	-0.0975775	0.179277	-0.27622	0.136931	-0.0300286	0.0934001	-0.180355	0.276471	-0.137348
9330162012Rik	bidirectional_promoter_lncRNA	3836	4017	0.06087	0.00553752	-0.0514342	-0.109014	0.0746568	0.472845	0.553936	1.24375	1.55295	0.555149
9330162G02Rik	TEC	30942	30942	-0.0618013	-0.0826783	-0.0176398	-0.0613354	0.027811	0.0500522	0.0717829	0.0148184	0.061997	-0.0289083
9330171B17Rik	antisense_RNA	2075	2075	0.338694	0.437138	0.364478	0.458396	0.373137	-0.342448	-0.440623	-0.365377	-0.458186	-0.373485
9330179D12Rik	antisense_RNA	1486	63023	-0.0952072	-0.0285205	-0.0996447	-0.254321	-0.0929651	-0.35238	-0.144606	-0.138826	0.227794	-0.126866
9330182L06Rik	protein_coding	7918	215708	-0.1045	-0.0216117	-0.00478221	0.00799243	0.0139678	-0.276858	-0.174375	-0.200323	-0.0163376	0.0975866
9330198I05Rik	lincRNA	1095	3699	-0.0685443	-0.173931	-0.298234	-0.0178895	-0.378552	-0.144179	0.249969	-0.0102698	-0.30504	0.0710381
9330199G10Rik	lincRNA	3448	41521	0.0398689	-0.169144	-0.20501	-0.370691	-0.0916106	0.102216	-0.0228826	0.161949	0.601971	0.447738
9430015G10Rik	protein_coding	3695	17284	-0.0518354	-0.030008	-0.0982459	-0.0512032	0.007396	-0.220921	-0.111585	0.0741661	0.0793366	0.0557471
9430021M05Rik	processed_transcript	1201	5947	-0.0652415	0.0860675	-0.0196255	0.0435394	-0.011998	-0.379136	-0.219964	-0.1454	-0.241534	-0.10555
9430025C20Rik	pseudogene	2115	2117	0.121742	-0.0183864	0.28424	0.266475	0.351336	-0.125108	0.0152604	-0.285046	1.2919	1.36592
9430037G07Rik	lincRNA	3767	4192	-0.240139	-0.309633	-0.214595	-0.225133	-0.0343779	-0.00789362	0.603308	-0.347986	-0.510986	0.419377
9430038I01Rik	protein_coding	5752	35189	-0.160075	0.117886	0.029115	-0.0493478	0.00192474	-0.171858	-0.205071	-0.00721755	-0.0578213	-0.1958
9430041J12Rik	antisense_RNA	2737	46604	0.0362939	0.0631524	0.0463978	0.0810408	0.179561	0.0485958	0.0402402	0.0388318	-0.142997	-0.2262
9430053O09Rik	TEC	2570	2570	-0.104591	-0.0107443	0.118026	0.0905126	0.144817	0.105076	0.0111949	-0.11791	-0.0905396	-0.144772
9430064I24Rik	TEC	2669	2669	-0.0594101	0.0742098	0.0198102	0.00198442	-0.000487282	0.066765	-0.0673856	-0.0180532	-0.00239308	0.0011683
9430065F17Rik	antisense_RNA	2571	10976	-0.158347	-0.0796264	0.0996241	0.203627	-0.130172	0.564687	0.574586	0.114377	-0.162835	0.227932
9430081H08Rik	TEC	818	818	-0.0643637	-0.038451	-0.173166	-0.280359	-0.0776231	0.0640841	0.0381913	0.173099	0.280375	0.0775972
9430085M18Rik	lincRNA	1178	2265	-0.0598757	-0.141865	0.125545	-0.0436672	-0.130202	-1.4502	0.193656	0.802397	0.0907446	1.5943
9430091E24Rik	processed_transcript	1211	16595	0.00762211	-0.0548814	-0.143177	-0.0855346	0.0791641	0.138653	0.103247	0.0275737	0.0603207	-0.12249
9530018F02Rik	bidirectional_promoter_lncRNA	2599	2599	0.21097	0.37207	0.0486238	0.106484	0.0642065	-0.206015	-0.36747	-0.0474397	-0.106758	-0.0637483
9530026P05Rik	antisense_RNA	5750	332651	0.0257616	-0.0201756	-0.16026	0.015007	0.0367339	-0.0920402	0.0628792	0.128714	0.109937	-0.0709021
9530052E02Rik	processed_transcript	1849	46692	0.0405382	0.0560232	0.174308	0.0964899	0.146112	-0.107231	-0.0185712	-0.0840441	-0.0228067	-0.0821048
9530059O14Rik	lincRNA	6620	107098	0.206134	-0.0629375	0.0317688	-0.152503	0.0522869	0.161064	0.110576	0.212092	0.121849	-0.0334894
9530062K07Rik	bidirectional_promoter_lncRNA	787	8586	-0.0339991	-0.0215729	-0.0269372	0.0489969	-0.0349632	0.186555	0.16653	0.0742866	0.0325125	0.085422
9530068E07Rik	protein_coding	3296	12301	0.0405943	0.0479689	0.0227783	0.0291568	0.0219717	0.249735	0.127322	-0.0218819	0.0581957	-0.0528228
9530077C05Rik	protein_coding	4856	33169	-0.0919923	-0.264715	-0.127566	-0.0912832	-0.0853709	-0.167147	0.0722935	-0.00640353	0.0141164	-0.00787418
9530080O11Rik	processed_transcript	1725	7941	0.128245	0.237743	0.344198	0.156195	0.249488	-1.14141	-0.639297	0.083829	0.194831	-0.347572
9530082P21Rik	antisense_RNA	4842	10832	-0.0178395	-0.137374	-0.00582245	-0.0723873	0.0462089	0.0929339	0.241488	0.142636	0.178495	0.192161
9530085L11Rik	TEC	2115	2115	-0.217471	-0.0433895	0.0784168	0.0720815	-0.0761997	0.212099	0.0384036	-0.0797045	-0.0717813	0.0757004
9630001P10Rik	antisense_RNA	4765	6771	-0.121547	-0.178968	-0.266216	-0.012263	-0.149127	-0.33743	-0.492073	0.157906	-0.220252	0.0860294
9630002D21Rik	lincRNA	3325	140949	-0.412638	0.00488311	-0.718835	-0.0472425	0.0190652	0.089424	-0.0314307	0.615725	0.136515	-0.173494
9630010A21Rik	TEC	2703	2703	-0.385545	0.145551	0.311447	0.228646	0.0899379	0.369369	-0.160572	-0.315336	-0.227738	-0.0914459
9930012K11Rik	protein_coding	2588	5098	0.102541	0.0969643	-0.0585263	0.072761	-0.013856	-0.750821	-0.683896	0.221873	-0.486974	-0.737304
9930014A18Rik	processed_transcript	7043	9523	0.112742	0.0152002	0.0850969	0.101097	-0.0649011	0.10576	-0.310285	-0.0826985	-0.0916076	-0.202685
9930021J03Rik	protein_coding	8134	91588	-0.0731312	-0.144712	-0.0903046	-0.0722079	-0.0135846	0.0519666	0.00615838	0.0297731	-0.0896205	0.0273624
9930104L06Rik	processed_transcript	5592	7609	-0.0717032	-0.0264766	-0.00465022	0.00408119	-0.0297167	-0.31532	0.176026	0.214482	0.198064	-0.0649256
9930111J21Rik2	protein_coding	7017	35369	-0.41331	-0.226433	-0.0186783	-0.0608923	0.0183905	-0.0741958	1.00393	1.05968	0.517342	0.110699
A030001D20Rik	antisense_RNA	1542	3086	-0.0775329	-0.00452891	-0.133192	-0.131942	0.00638281	-0.361627	-0.420854	-0.856459	-0.290525	-0.0188759
A130010J15Rik	protein_coding	4403	9787	-0.052528	-0.153856	-0.0439507	0.0145206	-0.111266	0.0628996	0.153452	0.129044	0.201324	0.164609
A130014A01Rik	bidirectional_promoter_lncRNA	2323	2323	-0.161991	-0.0358805	-0.177838	-0.10879	-0.0346103	0.167154	0.0406714	0.179072	0.108503	0.0350885
A230001M10Rik	lincRNA	2310	182728	-0.00565074	0.0340965	-0.12723	-0.185857	-0.0520725	0.0326646	-0.0540774	-0.0348061	0.105304	0.0126935
A230006K03Rik	lincRNA	1449	183726	-0.0150483	0.0406757	0.0208157	0.12223	0.104307	-0.213915	-0.22493	-0.0663591	-0.0526555	-0.0165827
A230009B12Rik	antisense_RNA	3121	36840	-0.169612	-0.418485	-0.268437	-0.331891	-0.0943302	-0.110024	0.137153	0.0379338	0.00259445	-0.100617
A230050P20Rik	protein_coding	3417	5666	0.0375048	0.00342945	-0.0155738	0.00753415	0.0112046	0.293865	0.232912	0.0819697	0.20372	0.149846
A230056P14Rik	processed_transcript	2354	18338	-0.155185	-0.0192151	-0.262608	-0.148821	-0.133065	-0.0291334	-0.153527	0.262228	0.0734117	0.11098
A230057D06Rik	lincRNA	3357	20014	-0.0416682	-0.0751119	0.0747492	-0.0265826	-0.00471094	0.095088	0.0363462	-0.0733091	0.00915854	-0.0265459
A230065H16Rik	protein_coding	670	5282	-0.608855	0.779597	-0.685776	-0.708467	0.14486	-1.78753	-0.533979	-0.47155	-0.763418	-0.302173
A230072C01Rik	processed_transcript	1581	25054	-0.110532	-0.232244	-0.0382009	-0.0928133	-0.105051	-0.416977	-0.0684941	0.0313184	-0.0270784	-0.0166118
A230072E10Rik	antisense_RNA	6252	52873	0.0247311	0.238707	0.14792	0.122869	0.222119	-0.0349962	-0.0940021	0.0559876	-0.0918611	-0.339524
A230077H06Rik	antisense_RNA	5229	82462	-0.0146357	-0.156815	-0.0507069	-0.0856576	-0.0645143	-0.147938	-0.106291	-0.171623	-0.108089	-0.072791
A230083G16Rik	antisense_RNA	991	8982	0.0643026	0.0552591	0.243223	0.181441	-0.18939	-0.217103	-0.210893	-0.209822	-0.0403692	0.0993029
A230087F16Rik	antisense_RNA	2880	9227	-0.0444689	0.229386	0.238293	0.0887312	-0.0276304	-0.0250717	0.0607227	-0.295396	-0.170764	0.15677
A230103J11Rik	processed_transcript	2132	7301	-0.0146385	0.202051	0.0337365	-0.217891	-0.192798	0.523666	0.524699	0.223374	0.777669	0.69771
A230103L15Rik	TEC	3872	3872	0.100454	-0.0524426	0.142374	-0.0135982	0.00656549	-0.110958	0.042698	-0.144896	0.0141884	-0.00754515
A230107N01Rik	antisense_RNA	2558	2595	-0.368497	-0.0968651	0.0887072	-0.0505555	0.13343	0.346949	0.0768577	-0.0938958	0.05177	-0.135443
A2m	protein_coding	7021	43852	-0.0164564	0.438475	0.226585	0.0261287	0.0888591	0.110078	-0.0427308	-0.00224974	0.018595	-0.059863
A2ml1	protein_coding	7753	41788	-0.0477191	-0.16506	0.0356987	-0.0900332	-0.110502	0.755632	0.673833	-0.0213713	0.340401	0.0966276
A330008L17Rik	lincRNA	5730	316797	-0.111725	-0.300106	-0.0156597	0.00646379	0.0798088	-0.0748899	0.148771	-0.0154452	-0.050193	-0.163382
A330009N23Rik	lincRNA	1392	2926	0.0652591	-0.0131203	0.0215051	-0.00949277	0.00884602	-0.280524	-0.248295	-0.31402	-0.238866	-0.180033
A330015K06Rik	antisense_RNA	6190	169626	0.244048	0.57351	0.472944	0.242478	0.138651	0.125828	0.179499	0.236308	0.266481	0.0783149
A330023F24Rik	processed_transcript	9354	61530	-0.283179	-0.148182	-0.114465	-0.102566	-0.0664163	0.0747707	0.0717294	-0.00348849	0.0647034	0.0307974
A330033J07Rik	antisense_RNA	2816	218393	0.140595	0.333792	0.366308	0.345232	0.08672	0.0562256	0.0595319	-0.140229	-0.162595	0.0578401
A330041J22Rik	antisense_RNA	1825	5794	-0.074379	-0.00996615	-0.0283411	-0.00440308	-0.00310329	0.141699	-0.0216873	0.124754	-0.104578	-0.0826727
A330048O09Rik	lincRNA	672	1472	0.0522243	0.131523	-0.111979	-0.0104392	-0.117991	-0.690467	-0.353022	-0.0924865	-0.193409	0.470853
A330049N07Rik	lincRNA	2619	113403	-0.224232	-0.233032	-0.188177	-0.22574	-0.139889	-0.211605	-0.427596	-0.308582	-0.322727	-0.325915
A330069K06Rik	lincRNA	917	158194	0.228151	-0.296982	-0.0477887	0.315663	0.0525317	-0.264127	-0.0485982	0.086651	-0.20062	-0.283464
A330070K13Rik	protein_coding	706	5854	0.0883777	0.111332	0.139024	0.0439735	0.110054	0.0684757	-0.132616	0.167715	0.0884621	0.048379
A330074H02Rik	TEC	1039	1039	-0.28893	-0.243921	-0.279599	-0.208247	0.0162594	0.291878	0.246658	0.280304	0.208084	-0.0159866
A330074K22Rik	lincRNA	2489	23797	-0.0765649	0.0366101	-0.0188938	-0.166983	0.0266465	-0.252453	0.0445081	-0.0687416	0.163749	-0.00642843
A330076C08Rik	lincRNA	6641	30728	0.0337356	0.10973	0.383847	0.327594	0.077614	-0.0410329	-0.137606	-0.592942	-0.512398	-0.102002
A330076H08Rik	processed_transcript	4448	52222	-0.126739	-0.160571	0.135655	-0.0895231	0.0400193	-0.074904	0.094497	-0.248993	-0.0103362	-0.0671915
A330102I10Rik	lincRNA	1772	25938	-0.157716	-0.18411	-0.158502	-0.0927058	-0.0745363	-0.0855862	-0.0288588	-0.0271882	-0.078614	0.0194363
A3galt2	protein_coding	3588	13935	0.0366801	0.186776	0.241369	0.115924	-0.0499612	-0.0411864	-0.090673	-0.208398	0.0193548	0.118325
A430005L14Rik	protein_coding	1552	4689	0.0328285	0.135076	-0.0916111	0.0218352	0.0297154	0.234065	-0.14852	0.0417415	-0.0308466	-0.221393
A430010J10Rik	processed_transcript	4379	52754	0.11976	0.231544	-0.116427	0.289042	-0.0190829	-0.158871	-0.491459	0.293987	-0.0406193	0.0517157
A430018G15Rik	processed_transcript	1713	9874	-0.16469	-0.206602	-0.203517	-0.13644	-0.332451	0.25466	0.156761	0.510767	0.0734407	0.0951414
A430027H14Rik	antisense_RNA	1467	1467	0.349378	0.259726	0.300054	0.146914	0.328325	-0.338583	-0.249704	-0.297478	-0.14751	-0.327329
A430033K04Rik	protein_coding	4097	29556	-0.269133	-0.1491	-0.0188014	-0.0784986	-0.0296843	0.0352021	0.0634934	-0.0899545	0.109059	0.01121
A430035B10Rik	processed_transcript	5056	21636	-0.219454	-0.135347	-0.0254734	-0.000591619	0.036389	0.254626	0.168381	0.346764	-0.126592	0.0781687
A430046D13Rik	lincRNA	1997	4879	-0.125954	-0.0876181	-0.0766144	-0.0384622	-0.0709597	0.0662671	-0.0106161	0.104709	-0.00455212	0.0597083
A430057M04Rik	antisense_RNA	5274	9354	0.150656	0.0796462	0.244283	-0.0376373	0.0715081	-0.224897	-0.178587	-0.153712	-0.23779	-0.145576
A430103D13Rik	TEC	857	857	0.188667	0.211404	0.507769	0.27394	0.109842	-0.19637	-0.218557	-0.509617	-0.27351	-0.110558
A430105I19Rik	protein_coding	4779	8504	0.0254731	0.0358328	-0.0114694	-0.0322874	-0.129372	0.198633	0.044153	-0.269683	0.178357	0.227023
A430105J06Rik	lincRNA	1275	3526	0.601142	0.821068	0.540627	0.691121	0.120003	-0.252885	-0.888166	-0.712833	-0.670955	-0.434355
A430106G13Rik	lincRNA	3388	3388	-0.173218	-0.5201	-0.163736	-0.0688826	-0.0864034	0.181761	0.528033	0.165776	0.0684104	0.0871925
A430108G06Rik	processed_transcript	1504	2626	-0.133225	-0.132673	-0.0436922	-0.0958855	0.0062972	0.143362	-0.119482	-0.172888	-0.255001	-0.121408
A430110L20Rik	lincRNA	2513	2513	-0.224254	0.0808989	0.122721	0.106808	0.0194956	0.23081	-0.0748134	-0.121154	-0.107172	-0.0188889
A4galt	protein_coding	2171	25049	0.120845	0.203041	0.367282	0.165421	0.0555607	-0.59284	0.114835	-0.287476	-0.101829	0.00483963
A530013C23Rik	lincRNA	5964	37996	0.0960468	-0.147115	0.0189439	0.229411	0.133691	0.0155781	0.124886	0.216279	-0.176349	-0.210471
A530017D24Rik	lincRNA	2614	3491	-0.04961	-0.0920343	0.0486972	-0.0411877	-0.0560505	0.0582893	0.076066	-0.0890933	-0.0156778	0.0323554
A530058N18Rik	processed_transcript	3729.5	36726.5	0.0139458	0.0320725	0.0687195	0.0201369	0.089461	-0.117639	-0.0110775	-0.0155933	-0.0827747	-0.058052
A530072M11Rik	processed_transcript	1852	102116	-0.0186458	-0.0150376	0.0574291	0.261198	0.14684	0.0943629	0.187042	0.026312	-0.0697189	-0.299665
A530084C06Rik	protein_coding	3200	3200	0.238769	0.143954	0.0787956	0.224787	0.0874263	-0.204922	-0.112525	-0.0707714	-0.226628	-0.0843295
A630001G21Rik	protein_coding	2709	61561	0.26391	-0.195491	0.103959	-0.122918	-0.292277	-0.230831	0.196228	0.0109746	0.140893	0.288916
A630023P12Rik	lincRNA	1888	11058	-0.0711022	-0.155348	0.00669155	0.0123734	0.241252	0.231498	0.190033	0.0863426	0.0859901	-0.0593723
A630052C17Rik	processed_transcript	2203	2650	-0.184881	-0.0279645	-0.0690583	-0.0328114	-0.0923523	0.854446	0.725584	1.10014	1.38134	1.31651
A630072M18Rik	antisense_RNA	5410	5410	-0.0434815	0.102161	0.0512715	-0.0090579	-0.0253466	0.0360357	-0.109069	-0.0530574	0.00947556	0.0246529
A730011C13Rik	antisense_RNA	2234	2941	-0.130391	-0.155819	-0.0828403	-0.0650997	0.0383711	0.417515	0.314268	0.674788	0.890049	0.361049
A730017C20Rik	protein_coding	5347	14715	0.00418231	0.0582141	0.0179725	0.00361094	-0.0292688	0.552798	-0.0166721	0.111861	0.285817	0.219498
A730017L22Rik	processed_transcript	6012	33338	-0.0284141	0.0134057	0.0338137	0.0207711	-0.0046195	-0.0462237	-0.0954745	-0.103117	-0.0121526	-0.0534991
A730020E08Rik	bidirectional_promoter_lncRNA	3895	8518	-0.389413	-0.180122	-0.0735813	-0.185051	-0.151388	0.188217	0.348224	0.0786876	0.34106	0.00735072
A730020M07Rik	lincRNA	2687	8550	0.380803	0.779066	0.569245	0.170963	0.118231	-0.0938201	-0.336079	-0.527929	-0.341594	-0.797948
A730036I17Rik	lincRNA	3614	16636	0.243401	0.0995605	0.214446	0.154263	0.0787027	0.118303	-0.252772	-0.486145	-0.451889	-0.079017
A730056A06Rik	antisense_RNA	2776	61772	-0.0100384	0.0296155	-0.089783	-0.175654	0.00318339	-0.181216	-0.0639054	-0.356653	-0.113299	-0.328342
A730060N03Rik	processed_transcript	2124	24437	0.0786404	-0.0978337	0.105338	-0.0598583	-0.0131332	-0.0764807	0.0401067	-0.150051	0.100492	0.0608187
A730081D07Rik	antisense_RNA	1804	44738	-0.102107	0.0459689	-0.147035	-0.220711	-0.0854791	-0.233585	-0.164446	-0.12183	0.16095	-0.0686053
A730089K16Rik	TEC	2427	2427	-0.0135587	0.0247717	0.028926	0.157987	-0.1155	-0.0228318	-0.058566	-0.0377256	-0.155917	0.112082
A730091E23Rik	TEC	3825	3825	-0.341197	-0.257986	0.0919852	-0.0630585	-0.0480147	0.335456	0.252655	-0.0933614	0.0633787	0.0474817
A730098A19Rik	antisense_RNA	978	10231	-0.097119	0.0812316	-0.0841443	-0.420397	0.0188231	0.602091	0.0664194	-0.100575	0.544381	0.135873
A830005F24Rik	protein_coding	786	1290	0.0330327	0.0701452	0.0322034	-0.140315	0.274234	-0.0138798	-0.0523591	3.56138	0.139264	-0.272473
A830010M20Rik	protein_coding	9330	74560	-0.0664129	-0.140036	-0.0536411	-0.0438025	-0.00663187	-0.106606	0.00141127	-0.122012	0.0361879	0.0216198
A830011K09Rik	antisense_RNA	2697	6488	0.0252627	0.0356049	-0.148844	-0.118419	-0.0948486	-0.0684376	-0.216947	-0.0432245	0.00622257	0.039949
A830018L16Rik	protein_coding	9183	561797	-0.0588998	-0.0738214	0.0457159	-0.0185259	-0.0166508	0.270747	-0.00807872	0.0598236	0.0432131	0.00164765
A830019P07Rik	lincRNA	1777	89358	-0.307926	-0.255006	-0.105814	-0.616833	-0.33456	0.291925	0.0416327	0.19962	0.367413	0.376761
A830031A19Rik	protein_coding	757	26100	0.152373	0.327598	-0.0492133	0.152179	0.112811	-0.450758	-0.440497	-0.151658	-0.365269	-0.167808
A830036E02Rik	antisense_RNA	6039	8542	-0.0401617	-0.101247	-0.0875862	-0.0945295	-0.0745098	-0.0745875	-0.107236	-0.170551	-0.119565	-0.0162759
A830052D11Rik	lincRNA	1130	19228	0.152221	0.195335	0.215764	0.197059	-0.0170491	-0.165042	-0.0215725	-0.283503	-0.110687	-0.0179264
A830073O21Rik	TEC	3096	3096	0.0976052	0.0748432	0.139454	0.0950992	-0.0419682	-0.119612	-0.0952684	-0.144753	-0.0938569	0.0399092
A830082K12Rik	antisense_RNA	8255	81375	-0.0744949	-0.157881	-0.126203	-0.105288	-0.0875907	-0.0331958	-0.0438438	-0.0575449	0.0317054	0.0479584
A830092H15Rik	antisense_RNA	1745	2228	0.0909419	0.094652	0.0856169	0.22936	0.0329371	-0.409362	0.000206528	-0.643214	-0.528365	-0.343301
A930004D18Rik	protein_coding	3378	12545	0.117653	0.043464	-0.0469076	-0.0229269	-0.0041819	-0.0493955	0.297388	-0.0248444	-0.122548	-0.00109595
A930004J17Rik	TEC	4610	4610	-0.189547	-0.162371	-0.0795045	-0.0710998	-0.0147499	0.189138	0.161991	0.0794066	0.0711227	0.0147119
A930005G22Rik	TEC	1904	1904	-0.155556	-0.242307	-0.120573	0.0928676	0.0668855	0.17604	0.261329	0.125448	-0.0939908	-0.0650024
A930005H10Rik	processed_transcript	2385	6550	-0.0229221	0.0937809	-0.115065	0.0172356	0.052657	-0.0384739	-0.0653403	0.141142	0.0847988	-0.023343
A930006K02Rik	processed_transcript	776	5018	-0.0781663	0.10382	0.0202058	-0.376069	0.0765542	-0.377551	-0.402372	-0.538125	0.00483707	-0.259764
A930007I19Rik	lincRNA	4341	36805	-0.0613113	0.200085	0.425441	0.207733	0.190152	-0.0713586	-0.196706	-0.407729	-0.246973	-0.310195
A930009A15Rik	protein_coding	1001	12463	-0.215544	0.00801739	0.00273228	-0.286776	-0.264813	-0.0961589	-0.364696	-0.479525	0.234042	0.342083
A930012L18Rik	antisense_RNA	2477	14607	0.0992039	0.23587	0.192653	0.178571	0.0650374	-0.110582	-0.195793	-0.227424	-0.226633	-0.0118685
A930015D03Rik	antisense_RNA	1111	43983	0.747945	0.200939	0.152474	0.205052	0.0105874	-1.15858	-0.375562	-0.356987	-0.282579	-0.0255915
A930016O22Rik	antisense_RNA	2560	3952	-0.14594	-0.0108079	-0.340106	-0.235707	-0.107836	0.0364249	-0.0166159	0.353075	0.249719	0.292814
A930017K11Rik	protein_coding	2539	6179	-0.128806	-0.124818	-0.0871391	0.0650632	-0.0112711	-0.123569	-0.107628	-0.280104	0.0309087	-0.459526
A930017M01Rik	transcribed_processed_pseudogene	6307	132461	-0.11652	0.0228194	-0.0113966	-0.113985	-0.0517023	0.122258	-0.107001	-0.0351543	-0.0381169	-0.0169711
A930024E05Rik	antisense_RNA	1896	8992	-0.0591616	-0.0820352	-0.00766854	-0.0865906	-0.110488	-0.0295897	0.00425128	-0.132954	-0.10746	0.0710741
A930024N18Rik	lincRNA	3955	4476	-0.007074	-0.0176066	0.140483	0.0469814	0.0658245	0.341479	0.365076	0.187434	0.123042	-0.150411
A930029G22Rik	lincRNA	1710	22645	0.151681	0.100016	0.148638	0.160093	0.152037	0.0857309	-0.107405	-0.118552	-0.0555863	-0.12709
A930030B08Rik	TEC	3965	3965	-0.16656	0.0996769	0.0403197	-0.169294	-0.125252	0.156021	-0.109465	-0.0428498	0.169884	0.124271
A930033H14Rik	protein_coding	2969	3337	0.212697	0.175113	0.00402352	-0.0375305	0.088822	-0.0566182	0.438001	-0.0696116	-0.60953	-0.665762
A930036I15Rik	TEC	1045	1045	0.416095	0.26493	0.104404	-0.0112145	0.172482	-0.413682	-0.26269	-0.103826	0.0110807	-0.172259
A930037H05Rik	processed_transcript	9082	42511	-0.0102	0.100764	-0.084482	0.0740621	0.0292515	-0.193124	-0.0487831	0.00539154	-0.0734943	-0.118118
AA386476	bidirectional_promoter_lncRNA	2407	9849	0.00626427	0.132563	0.375729	0.156478	0.343727	-0.120177	-0.36062	-0.473958	-0.331574	-0.511398
AA414768	processed_pseudogene	1257	1257	-0.00733739	-0.0743273	-0.00340581	-0.206179	0.0128578	0.0142931	0.0807805	0.00506756	0.205792	-0.0122135
AA465934	processed_transcript	711	2934	0.0348122	0.125982	0.0297976	0.031667	-0.0182093	-0.219494	-0.274402	-0.15652	-0.114764	-0.13916
AA914427	TEC	1166	1166	0.150899	0.162627	0.0992257	-0.131999	-0.00631188	-0.146128	-0.158197	-0.0980854	0.131734	0.00675313
AA986860	protein_coding	3640	12647	-0.17282	0.12684	-0.0320651	0.066373	0.0885496	0.191353	0.154295	0.22834	-0.0910171	-0.179385
Aaas	protein_coding	1816	12513	0.154233	0.0701116	0.054929	0.0167318	0.0548892	-0.11484	-0.0173979	-0.0335563	0.0590616	0.0978032
Aacs	protein_coding	3854	41597	0.10851	0.0842155	-0.00119443	0.0691463	-0.0665812	-0.162287	0.164788	0.00849342	-0.151402	0.10448
Aaed1	protein_coding	3850	37431	-0.0465434	-0.161992	-0.189431	-0.144135	-0.0935126	-0.211524	-0.0448025	-0.0701215	0.0990151	0.0606356
Aagab	protein_coding	5681	41929	-0.0090754	0.0112794	0.0151074	-0.00319554	-0.014117	-0.184084	0.0956392	0.0386711	0.0577965	0.0207939
Aak1	protein_coding	21453	153707	-0.0402027	-0.0914481	-0.0335748	-0.0356499	-0.0081273	0.072485	-0.0897851	-0.0568803	0.0203017	0.13632
Aamdc	protein_coding	3833	29167	0.00135938	-0.0207199	0.000904681	-0.0451529	-0.0539614	-0.0512688	-0.0864096	-0.0984847	0.0729296	-0.0177103
Aamp	protein_coding	3458	4899	0.104311	0.125851	0.0656852	0.0849717	0.0360244	0.171025	-0.014267	0.0229978	0.0804488	-0.0345663
Aanat	protein_coding	1663	11249	0.247496	0.139502	-0.081266	0.15633	-0.0657619	-0.152823	0.0189636	0.165306	-0.113657	-0.0187782
Aar2	protein_coding	3615	21389	-0.0125901	0.00533881	-0.0264593	-0.0415602	-0.022703	-0.020442	0.038576	-0.00201124	-0.0284445	-0.0245628
Aard	protein_coding	1348	5616	-0.0534698	-0.060502	-0.0750563	-0.0310519	-0.0994747	-0.164331	-0.144372	-0.0856619	-0.164538	0.0989311
Aars	protein_coding	9282	24521	0.0435982	0.0336396	0.0276275	0.0174273	0.00935361	0.325699	-0.197642	0.0894898	0.0477222	0.0283772
Aars2	protein_coding	3348	14002	0.156589	0.169933	0.0851126	0.15424	0.0459615	0.185637	0.05316	0.0469926	-0.0481236	0.0170197
Aarsd1	protein_coding	3052	10777	0.098137	0.0992331	0.0419347	0.0780737	0.023052	-0.164755	-0.0239809	0.111189	0.025295	-0.00984713
Aasdh	protein_coding	8639	31856	-0.193762	-0.10149	-0.107611	-0.126488	-0.121263	0.0967832	0.0888456	0.0185431	0.100567	0.12978
Aasdhppt	protein_coding	2847	14679	-0.0838143	-0.0499956	0.0773447	0.0426457	0.00391154	-0.284643	0.203507	0.0686275	-0.000732194	0.209242
Aass	protein_coding	3817	60814	-0.0145146	0.0820977	0.224394	0.145464	0.126031	-0.274927	0.714005	0.142231	0.0868453	-0.236813
Aatf	protein_coding	2869	90668	-0.0376794	-0.103075	0.00503163	-0.061392	-0.029758	0.116371	0.0730928	-0.0694748	0.0688813	-0.0339985
Aatk	protein_coding	7159	39855	0.11303	0.139299	-0.0231891	0.136214	0.0604265	-0.115424	-0.017978	0.0503812	-0.0147969	-0.0151145
AB041806	antisense_RNA	2105	2517	0.0834962	0.188654	0.322341	0.138698	0.0712137	0.103449	0.97972	-1.31713	-0.381433	0.4772
Abat	protein_coding	7748	108140	-0.00292969	0.0291301	0.00310921	-0.0252257	0.04202	0.211106	-0.00345699	0.00684836	-0.00208992	0.0579123
Abca1	protein_coding	10363	129109	-0.100377	0.205351	0.181785	-0.0143297	-0.0544747	0.58186	0.0966511	-0.0534265	0.220657	0.283369
Abca17	protein_coding	5317	86771	-0.254954	0.0933269	-0.0211019	-0.0851991	-0.067904	0.204587	-0.195038	-0.0996509	-0.016281	-0.0369712
Abca2	protein_coding	8346	19838	0.0745052	0.147559	0.0483107	0.112584	0.0504734	0.0154277	0.0842594	0.115046	0.0391351	-0.000722461
Abca3	protein_coding	8797	58252	0.0246507	0.0267375	-0.0117857	0.0125427	0.0226961	0.0315304	0.00132061	-0.0507665	0.00835929	-0.111356
Abca4	protein_coding	12022	135681	-0.231658	0.428382	0.0633547	-0.538026	0.142408	-0.00269097	-0.38823	-0.12595	0.0301604	-0.0922757
Abca5	protein_coding	11437	68348	-0.159026	-0.0567569	0.0337541	-0.00725349	-0.00907265	0.0123616	0.0822214	-0.14826	0.0803943	0.130148
Abca6	protein_coding	5398	74957	-0.0476682	0.154541	-0.0583961	-0.0943084	0.0994111	0.187937	-0.0419019	0.0523576	0.232265	0.0954797
Abca7	protein_coding	6752	19079	0.0561902	-0.0537471	-0.280026	-0.215696	-0.109841	-0.200824	-0.247361	-0.102319	-0.0206884	0.0132191
Abca8a	protein_coding	6272	70345	0.0215631	0.00223218	-0.05874	-0.0486583	-0.119109	0.0315118	-0.132402	-0.0610717	0.000917769	0.000685845
Abca8b	protein_coding	7423	63656	-0.104578	-0.122882	-0.0810209	-0.11353	-0.051197	-0.0564673	-0.0225838	-0.0333545	0.110931	0.110206
Abca9	protein_coding	8048	67448	-0.0926828	-0.219903	-0.186338	-0.186695	-0.120917	0.0328166	0.112342	0.0185895	0.0424444	-0.000122731
Abcb10	protein_coding	4306	30664	-0.0583933	-0.0540474	-0.05567	-0.101533	-0.0529711	-0.218509	-0.0682085	-0.0639466	-0.0070698	0.0314597
Abcb1a	protein_coding	5480	88499	0.0183289	-0.0524315	-0.0509724	-0.0551424	-0.00126358	0.515804	-0.519658	0.427451	0.0982981	0.280516
Abcb1b	protein_coding	7990	68169	0.105442	0.135782	0.0751998	0.109174	0.0897129	-0.0319194	-0.116506	-0.0751923	-0.102346	0.0416628
Abcb4	protein_coding	9383	65515	-0.136423	0.0801268	0.0885623	0.0357833	-0.00217521	0.317324	0.079395	-0.00313783	-0.0500426	0.103271
Abcb6	protein_coding	5315	8676	0.079587	0.0898281	0.0627637	0.0379077	0.0540784	-0.0502143	-0.0388575	-0.0517676	-0.0336233	-0.0213773
Abcb7	protein_coding	5905	133200	-0.108275	-0.227522	-0.0508048	-0.121962	-0.0333134	0.0544238	0.0299434	-0.0243677	0.0250534	-0.0981388
Abcb8	protein_coding	4739	16392	0.106649	0.115237	0.00729405	0.0544848	-0.00637843	0.0295563	-0.116728	-0.0400977	-0.0149051	0.118339
Abcb9	protein_coding	5601	34269	0.0979185	0.146218	0.0255682	0.1244	0.0903173	-0.199505	-0.0687915	-0.0143488	-0.0313042	-0.0168301
Abcc1	protein_coding	12366	114180	0.0119425	-0.0173315	0.0153185	-0.0436767	-0.0171008	0.153247	-0.114228	-0.0582191	-0.157855	-0.000572453
Abcc10	protein_coding	6856	25132	0.0816734	0.0550228	-0.0650489	0.104009	0.0214685	-0.0137356	0.00141201	0.106762	-0.0693794	0.00620938
Abcc12	protein_coding	6651	98427	-0.00191872	0.242905	-0.132899	-0.0658446	-0.256648	0.0578389	0.270733	0.438821	0.283561	0.717113
Abcc3	protein_coding	5698	49703	0.125166	0.159685	0.240704	-0.0052003	0.00097452	-0.589958	-0.00580066	-0.303599	-0.131761	-0.206395
Abcc4	protein_coding	6389	223528	0.00752934	-0.038874	0.189596	0.317385	0.0485378	-0.0739381	0.231412	0.214328	-0.370861	-0.092787
Abcc5	protein_coding	10592	95092	-0.0570004	-0.0843601	-0.0892791	-0.100819	-0.049169	0.0252536	-0.0706488	-0.0273653	0.0373271	0.00652266
Abcc6	protein_coding	5721	62748	0.0965181	0.138304	-0.184734	-0.338238	-0.297449	-0.188768	-0.440588	-0.432746	-0.36718	-0.0536105
Abcc8	protein_coding	8090	75511	0.00334749	-0.103964	-0.127858	-0.0344961	-0.061078	0.00817833	0.00782396	0.124277	0.0166287	-0.0227481
Abcc9	protein_coding	8373	114454	-0.0429142	-0.0722642	0.075473	0.0213036	-0.0244111	0.128178	0.352263	0.188927	-0.559899	0.0858549
Abcd1	protein_coding	4192	21938	-0.100374	-0.0340584	-0.136108	-0.0357157	-0.0423535	0.054019	0.0338901	0.0830356	-0.0123757	0.00296597
Abcd2	protein_coding	5527	45924	-0.0742455	-0.192225	-0.100277	-0.144263	-0.00700409	0.143184	0.070601	0.133476	0.336098	0.0368149
Abcd3	protein_coding	6593	56529	-0.0235262	-0.0784425	-0.0203079	-0.0567413	-0.00342464	-0.406492	0.1906	0.0179157	0.0754882	0.0135582
Abcd4	protein_coding	8006	15950	0.0258608	0.00712686	0.058456	0.0404975	0.0116363	-0.0748777	-0.0342334	-0.120414	-0.0204627	0.0156416
Abce1	protein_coding	6004	28279	-0.086864	-0.112808	0.0120669	-0.0421036	-0.00425864	-0.0314421	0.0858835	0.012022	0.103295	0.0392617
Abcf1	protein_coding	4410	12943	-0.00100791	-0.00243872	-0.0526776	-0.0150473	-0.0324896	-0.578988	0.205361	0.0152902	0.148992	0.042907
Abcf2	protein_coding	2569	12123	0.0304631	0.0131182	-0.00161216	-0.00478206	-0.00297553	-0.249211	-0.0111483	-0.0848205	0.0216188	-0.000152657
Abcf3	protein_coding	3557	12803	0.0111691	0.0502998	0.0125969	0.00855859	0.024149	-0.18551	-0.0891286	0.0389576	0.0111944	-0.0118916
Abcg1	protein_coding	4066	58080	0.0192162	0.0314348	-0.00967951	0.0235583	0.0106953	0.0313727	-0.0771684	-0.0404996	0.0803484	-0.0162803
Abcg2	protein_coding	8153	111154	0.0614203	0.0434001	0.0795027	-0.00517872	0.026463	0.114287	0.138275	0.0681358	-0.0730633	-0.10774
Abcg4	protein_coding	5211	15428	0.0382738	-0.0125801	-0.0595754	-0.0126964	0.0136687	-0.290611	-0.0756708	0.0677842	0.113625	0.0908091
Abhd1	processed_transcript	1758	5026	0.150668	0.199506	0.130856	0.130665	0.0703354	-0.223084	-0.284358	-0.13339	-0.156474	-0.0696391
Abhd10	protein_coding	3710	13231	-0.0831857	-0.0271669	0.015974	-0.0349049	0.0608095	-0.150823	-0.143809	-0.184956	-0.0613023	-0.154856
Abhd11	protein_coding	2172	3024	0.131127	0.0751888	0.0561415	0.00857063	0.00801146	-0.453667	0.0910693	-0.896972	-0.0560568	0.240527
Abhd12	protein_coding	2823	72249	0.0533091	0.00723035	0.0324816	0.0208642	0.0197417	-0.12659	-0.000489453	-0.12386	-0.0451223	-0.0817609
Abhd13	protein_coding	5191	14449	-0.0671447	-0.0238252	0.0345926	-0.0378998	-0.0218176	0.0525371	-0.12743	-0.138535	-0.00834321	-0.0477988
Abhd14a	protein_coding	2111	7628	-0.0100782	-0.0392871	-0.0836744	-0.0265692	-0.0185602	-0.21385	-0.0474715	-0.0534078	-0.0198651	-0.0355902
Abhd14b	protein_coding	2671	5465	0.00143172	0.0114096	-0.023049	-0.0139504	-0.0313972	0.00469342	-0.0173986	-0.00373202	0.0639308	0.0525462
Abhd15	protein_coding	3035	23487	0.324692	0.52997	0.104813	-0.0373488	-0.0952383	0.345423	0.100073	0.305955	0.217086	0.374209
Abhd16a	protein_coding	3220	13725	0.130812	0.164234	0.0755635	0.0996353	0.0146369	-0.0684613	-0.157527	-0.0794224	-0.0768969	-0.050539
Abhd17a	protein_coding	1547	6688	0.214276	0.276182	0.0893122	0.208799	0.147118	-0.275154	-0.203995	-0.277479	-0.239778	-0.186944
Abhd17b	protein_coding	2475	32329	-0.0811298	-0.0479204	0.0605505	-0.0411813	-0.00450812	0.440752	0.110682	-0.0680123	0.114096	0.125947
Abhd17c	protein_coding	4606	42538	0.0022597	-0.0614558	-0.0197041	-0.0111739	-0.00904682	0.178557	0.0813299	0.0149744	0.0306222	0.012223
Abhd18	protein_coding	11184	91169	-0.129198	-0.0826	-0.00439816	0.00329371	0.00400959	0.144039	0.142718	0.0696803	0.0434656	0.060153
Abhd2	protein_coding	10573	92310	0.0638824	-0.00706948	0.0396022	-0.00627757	0.0783813	-0.0465464	0.0362821	-0.0229447	0.0732441	0.0433105
Abhd3	protein_coding	1962	62361	0.0167701	0.0140628	-0.0127976	-0.0752144	0.0568309	-0.00528606	-0.218579	-0.112402	0.0279792	-0.0621854
Abhd4	protein_coding	3279	16450	0.0251575	0.0142316	-0.0270459	0.00308871	0.0368662	0.0509436	-0.0170942	0.103956	0.00180608	-0.0360875
Abhd5	protein_coding	5956	29917	-0.0511321	-0.0680274	0.0198917	-0.059708	-0.0209851	-0.333178	0.0578463	-0.28076	0.0407621	0.0141217
Abhd6	protein_coding	2365	53862	-0.0821547	-0.131097	-0.0978968	-0.113115	-0.0432214	0.00611033	0.21743	0.0874945	0.128096	0.0871332
Abhd8	protein_coding	4079	6951	0.195126	0.256106	0.00139131	0.188445	0.08519	0.133098	-0.13696	-0.0021693	-0.0530042	-0.0272217
Abi1	protein_coding	4032	100169	0.0278094	-0.0516672	0.0607534	0.0507579	0.041441	0.0945701	0.204918	0.127396	0.00605865	-0.0530966
[truncated: 15,656 more rows]
