# Supplementary material for: Multiomic profiling of the acute stress response in the mouse hippocampus
Source: Nat Commun. 2022 Apr 5;13:1824. doi: 10.1038/s41467-022-29367-5 (PMC8983670; doi:10.1038/s41467-022-29367-5)
Supplement: Supplementary file 7 — Supplementary Data 3 [file 41467_2022_29367_MOESM7_ESM.xlsx]

## Sheet: About
Supplementary Data 3
This Document contains proteomic results
Sheet 'Contrasts'
This sheet contains statistical results from all contrasts Control vs Stress in the different regions and subregions 4h following stress
The sheet is in a long data format. Each protein has multiple rows, one for each contrast (i.e one for vHC DG, one for dHC CA1 and so on)
The columns contain statiatical values (Pvalue, Log2FC, and adjusted p.value (fdr))
Sheet 'RegionxSubregion'
This sheet contains statistical results from a model that resolvs regional and sub-regional differences for pooled groups
The sheet is in a wide data format. Each protein has one single row and the column names contain information about the coefficient tested
there are 3 p.value columns, one for each coefficient (i.e Regional effects = pvalue.Region, interactions between Region and Sub-Region = pvalue.Interaction and so on)
there are 5 logFC columns. One for regional effects (log2FC.Region)
4 for contrasts between SubRegions (i.e log2FC.CA1CA3 = Contrast between CA1 vs CA3.) and the meanLog2FC (meanSubRegionLogFC) between Subregions
there are 3 adjusted p.value columns. They correspond to the p.values after BH (FDR) correction

## Sheet: Contrasts
Accession	Pvalue	Log2FC	ShortName	fdr	Region	SubRegion
A2A432	0.200132	-0.0758857	Cul4b	0.999936	dHC	CA1
A2A5R2	0.335216	0.468906	Arfgef2	0.999936	dHC	CA1
A2A690	0.997387	0.00028882	Tanc2	0.999936	dHC	CA1
A2A699	0.281997	-0.0479639	Fam171a2	0.999936	dHC	CA1
A2A8Z1	0.539013	0.118465	Osbpl9	0.999936	dHC	CA1
A2ADY9	0.420792	0.0797672	Ddi2	0.999936	dHC	CA1
A2AFR3	0.538628	0.0540923	Frmpd4	0.999936	dHC	CA1
A2AG50	0.834321	-0.0225102	Map7d2	0.999936	dHC	CA1
A2AGT5	0.249266	0.131051	Ckap5	0.999936	dHC	CA1
A2AHC3	0.961875	-0.00401096	Camsap1	0.999936	dHC	CA1
A2AHG0	0.722078	0.0284736	Lzts3	0.999936	dHC	CA1
A2AJA9	0.816739	-0.0167215	Ajm1	0.999936	dHC	CA1
A2AJI0	0.884073	-0.0095707	Map7d1	0.999936	dHC	CA1
A2ALS5	0.380796	-0.0491135	Rap1gap	0.999936	dHC	CA1
A2ALU4	0.657125	0.047093	Shroom2	0.999936	dHC	CA1
A2AN08	0.939203	-0.00345131	Ubr4	0.999936	dHC	CA1
A2AP18	0.699475	-0.0301794	Plch2	0.999936	dHC	CA1
A2APV2	0.373163	0.191801	Fmnl2	0.999936	dHC	CA1
A2APX8	0.447356	0.0877497	Scn1a	0.999936	dHC	CA1
A2APY7	0.545409	0.050067	Ndufaf5	0.999936	dHC	CA1
A2AQ07	0.411922	-0.124978	Tubb1	0.999936	dHC	CA1
A2AQ25	0.548268	0.0420401	Skt	0.999936	dHC	CA1
A2ARP1	0.03691	-0.242117	Ppip5k1	0.999936	dHC	CA1
A2ASQ1	0.58088	0.117078	Agrn	0.999936	dHC	CA1
A2ASZ8	0.220467	-0.263536	Slc25a25	0.999936	dHC	CA1
A2AV25	0.82929	0.0324693	Fibcd1	0.999936	dHC	CA1
A2AWA9	0.25629	-0.109038	Rabgap1	0.999936	dHC	CA1
A2BDX3	0.808031	-0.0263251	Mocs3	0.999936	dHC	CA1
A2CG49	0.823461	0.00952461	Kalrn	0.999936	dHC	CA1
A2RSJ4	0.65697	-0.0680993	Uhrf1bp1l	0.999936	dHC	CA1
A2RT62	0.951639	0.00451316	Fbxl16	0.999936	dHC	CA1
A3KGB4	0.501464	0.0518364	Tbc1d8b	0.999936	dHC	CA1
A3KMP2	0.46523	0.103913	Ttc38	0.999936	dHC	CA1
A6H5Z3	0.43965	0.0673789	Exoc6b	0.999936	dHC	CA1
A6H611	0.71512	-0.0550155	Mipep	0.999936	dHC	CA1
A6H630	0.983106	-0.00167079	Armt1	0.999936	dHC	CA1
B0F2B4	0.204727	0.162273	Nlgn4l	0.999936	dHC	CA1
B0V2N1	0.957585	0.0244567	Ptprs	0.999936	dHC	CA1
B1AVZ0	0.683336	0.0526217	Uprt	0.999936	dHC	CA1
B1AXH1	0.889581	0.0458736	Nhsl2	0.999936	dHC	CA1
B1AXV0	0.187035	-0.121054	Frrs1l	0.999936	dHC	CA1
B1AY13	0.357707	-0.159055	Usp24	0.999936	dHC	CA1
B1AZP2	0.834581	-0.00991714	Dlgap4	0.999936	dHC	CA1
B2RQC6	0.541135	0.0638363	Cad	0.999936	dHC	CA1
B2RSH2	0.382826	0.127055	Gnai1	0.999936	dHC	CA1
B2RUJ5	0.900334	-0.0126826	Apba1	0.999936	dHC	CA1
B2RUR8	0.373855	0.233091	Otud7b	0.999936	dHC	CA1
B2RXC1	0.302437	-0.0417709	Trappc11	0.999936	dHC	CA1
B2RXS4	0.947557	-0.00496013	Plxnb2	0.999936	dHC	CA1
B2RY56	0.258867	-0.0767069	Rbm25	0.999936	dHC	CA1
B5TVM2	0.579777	-0.0907037	Ildr2	0.999936	dHC	CA1
B7ZMP1	0.86389	0.047115	Xpnpep3	0.999936	dHC	CA1
B9EJ86	0.949674	-0.00695892	Osbpl8	0.999936	dHC	CA1
B9EJA2	0.26238	-0.046419	Cttnbp2	0.999936	dHC	CA1
B9EKR1	0.889509	-0.00735979	Ptprz1	0.999936	dHC	CA1
D3YVF0	0.964096	0.0054461	Akap5	0.999936	dHC	CA1
D3YXK2	0.546094	-0.0717514	Safb	0.999936	dHC	CA1
D3YZI9	0.945653	-0.00575662	Pgbd5	0.999936	dHC	CA1
D3YZP9	0.633578	0.0867373	Ccdc6	0.999936	dHC	CA1
D3YZU1	0.684658	0.030029	Shank1	0.999936	dHC	CA1
D3Z4S3	0.359164	-0.128755	Ptrhd1	0.999936	dHC	CA1
D3Z7P3	0.569518	-0.034367	Gls	0.999936	dHC	CA1
E9PUL5	0.611172	0.0609206	Prrt2	0.999936	dHC	CA1
E9PVA8	0.471526	0.0404498	Gcn1	0.999936	dHC	CA1
E9PZ19	0.65273	0.14864	Igsf9b	0.999936	dHC	CA1
E9Q3L2	0.627143	0.0361059	Pi4ka	0.999936	dHC	CA1
E9Q401	0.872027	0.0157876	Ryr2	0.999936	dHC	CA1
E9Q557	0.596264	-0.12367	Dsp	0.999936	dHC	CA1
E9Q6P5	0.883773	0.0302493	Ttc7b	0.999936	dHC	CA1
E9Q735	0.222876	0.215476	Ube4a	0.999936	dHC	CA1
E9Q7G0	0.58322	0.12062	Numa1	0.999936	dHC	CA1
E9Q7X7	0.790158	0.0457401	Nrxn2	0.999936	dHC	CA1
E9Q8I9	0.204867	0.11905	Fry	0.999936	dHC	CA1
F6SEU4	0.749302	0.035829	Syngap1	0.999936	dHC	CA1
F6W8I0	0.414894	0.120007	Yjefn3	0.999936	dHC	CA1
F6ZDS4	0.777651	0.0207163	Tpr	0.999936	dHC	CA1
F8VPU2	0.693429	-0.0198679	Farp1	0.999936	dHC	CA1
G3X9J0	0.753595	0.041059	Sipa1l3	0.999936	dHC	CA1
G3X9K3	0.218359	-0.180207	Arfgef1	0.999936	dHC	CA1
G3XA57	0.39407	0.11331	Rab11fip2	0.999936	dHC	CA1
G5E829	0.931453	-0.00609535	Atp2b1	0.999936	dHC	CA1
G5E870	0.262945	0.277228	Trip12	0.999936	dHC	CA1
G5E8K5	0.799334	0.0255979	Ank3	0.999936	dHC	CA1
O08529	0.958056	0.00250712	Capn2	0.999936	dHC	CA1
O08530	0.301463	0.148379	S1pr1	0.999936	dHC	CA1
O08532	0.769854	0.0316597	Cacna2d1	0.999936	dHC	CA1
O08539	0.835318	0.0190499	Bin1	0.999936	dHC	CA1
O08547	0.232341	-0.0631792	Sec22b	0.999936	dHC	CA1
O08553	0.538539	-0.0354748	Dpysl2	0.999936	dHC	CA1
O08576	0.0669298	0.127222	Rundc3a	0.999936	dHC	CA1
O08579	0.400431	0.334833	Emd	0.999936	dHC	CA1
O08582	0.811689	0.0161585	Gtpbp1	0.999936	dHC	CA1
O08583	0.561765	-0.0457058	Alyref	0.999936	dHC	CA1
O08585	0.864889	-0.0174086	Clta	0.999936	dHC	CA1
O08586	0.334561	0.136335	Pten	0.999936	dHC	CA1
O08599	0.423089	-0.0493378	Stxbp1	0.999936	dHC	CA1
O08600	0.952891	-0.00655661	Endog	0.999936	dHC	CA1
O08638	0.380317	-0.61233	Myh11	0.999936	dHC	CA1
O08663	0.595937	0.0828888	Metap2	0.999936	dHC	CA1
O08672	0.124668	0.0758719	Kifc2	0.999936	dHC	CA1
O08688	0.468487	0.0606435	Capn5	0.999936	dHC	CA1
O08709	0.605198	0.0431311	Prdx6	0.999936	dHC	CA1
O08739	0.467963	0.0998537	Ampd3	0.999936	dHC	CA1
O08749	0.127015	-0.0451443	Dld	0.999936	dHC	CA1
O08756	0.469408	0.174551	Hsd17b10	0.999936	dHC	CA1
O08759	0.484877	0.0310495	Ube3a	0.999936	dHC	CA1
O08788	0.784715	0.0170876	Dctn1	0.999936	dHC	CA1
O08795	0.62375	0.0366786	Prkcsh	0.999936	dHC	CA1
O08808	0.424582	0.167898	Diaph1	0.999936	dHC	CA1
O08810	0.709326	-0.0189714	Eftud2	0.999936	dHC	CA1
O08842	0.900707	0.00889685	Gfra2	0.999936	dHC	CA1
O08848	0.871975	0.0269503	Trove2	0.999936	dHC	CA1
O08908	0.550581	0.0940425	Pik3r2	0.999936	dHC	CA1
O08914	0.965252	-0.00236628	Faah	0.999936	dHC	CA1
O08915	0.474374	-0.0410157	Aip	0.999936	dHC	CA1
O08917	0.244331	0.150678	Flot1	0.999936	dHC	CA1
O08919	0.257158	-0.0848593	Numbl	0.999936	dHC	CA1
O08989	0.582427	0.0570667	Mras	0.999936	dHC	CA1
O08992	0.131514	0.159521	Sdcbp	0.999936	dHC	CA1
O08997	0.790331	-0.0300838	Atox1	0.999936	dHC	CA1
O09012	0.705307	-0.0882881	Pex5	0.999936	dHC	CA1
O09061	0.32728	0.0391612	Psmb1	0.999936	dHC	CA1
O09106	0.101494	-0.227214	Hdac1	0.999936	dHC	CA1
O09111	0.88736	0.0322502	Ndufb11	0.999936	dHC	CA1
O09114	0.96464	0.00549553	Ptgds	0.999936	dHC	CA1
O09117	0.750084	0.0706673	Sypl1	0.999936	dHC	CA1
O09126	0.485607	0.0763269	Sema4d	0.999936	dHC	CA1
O09131	0.761662	0.0164528	Gsto1	0.999936	dHC	CA1
O09167	0.566158	-0.0334385	Rpl21	0.999936	dHC	CA1
O09172	0.283297	-0.0913784	Gclm	0.999936	dHC	CA1
O35066	0.613334	-0.179955	Kif3c	0.999936	dHC	CA1
O35075	0.171275	0.23633	Dscr3	0.999936	dHC	CA1
O35083	0.630199	0.028768	Agpat1	0.999936	dHC	CA1
O35089	0.0628179	0.444635	Cnih2	0.999936	dHC	CA1
O35098	0.710961	-0.0193034	Dpysl4	0.999936	dHC	CA1
O35114	0.890421	0.0281816	Scarb2	0.999936	dHC	CA1
O35127	0.474113	0.112157	Grcc10	0.999936	dHC	CA1
O35129	0.790171	0.0445435	Phb2	0.999936	dHC	CA1
O35136	0.660603	-0.0528792	Ncam2	0.999936	dHC	CA1
O35143	0.191258	0.255292	Atpif1	0.999936	dHC	CA1
O35188	0.574108	0.0440133	Cx3cl1	0.999936	dHC	CA1
O35215	0.889969	-0.0182097	Ddt	0.999936	dHC	CA1
O35226	0.90695	0.013692	Psmd4	0.999936	dHC	CA1
O35239	0.663692	0.0286394	Ptpn9	0.999936	dHC	CA1
O35250	0.478663	-0.0536188	Exoc7	0.999936	dHC	CA1
O35286	0.966962	0.00271157	Dhx15	0.999936	dHC	CA1
O35295	0.813067	-0.0160157	Purb	0.999936	dHC	CA1
O35326	0.0158095	0.14102	Srsf5	0.999936	dHC	CA1
O35343	0.403902	0.0753992	Kpna4	0.999936	dHC	CA1
O35344	0.560806	0.0612811	Kpna3	0.999936	dHC	CA1
O35345	0.900718	0.0139352	Kpna6	0.999936	dHC	CA1
O35350	0.757254	-0.0169148	Capn1	0.999936	dHC	CA1
O35375	0.265088	-0.209652	Nrp2	0.999936	dHC	CA1
O35381	0.554924	0.0417151	Anp32a	0.999936	dHC	CA1
O35382	0.987196	0.000961098	Exoc4	0.999936	dHC	CA1
O35393	0.909004	-0.0199643	Efnb3	0.999936	dHC	CA1
O35405	0.721932	-0.0156113	Pld3	0.999936	dHC	CA1
O35409	0.516676	-0.0838595	Folh1	0.999936	dHC	CA1
O35435	0.520446	-0.0665862	Dhodh	0.999936	dHC	CA1
O35449	0.966081	0.00341975	Prrt1	0.999936	dHC	CA1
O35454	0.47634	0.123618	Clcn6	0.999936	dHC	CA1
O35459	0.207434	0.154574	Ech1	0.999936	dHC	CA1
O35465	0.4604	0.0383131	Fkbp8	0.999936	dHC	CA1
O35495	0.969371	-0.00360329	Cdk14	0.999936	dHC	CA1
O35526	0.305479	0.0870688	Stx1a	0.999936	dHC	CA1
O35551	0.900711	0.00780943	Rabep1	0.999936	dHC	CA1
O35593	0.571411	-0.0115191	Psmd14	0.999936	dHC	CA1
O35598	0.558875	-0.0669113	Adam10	0.999936	dHC	CA1
O35609	0.303126	0.0446092	Scamp3	0.999936	dHC	CA1
O35621	0.984134	0.00114499	Pmm1	0.999936	dHC	CA1
O35633	0.387671	0.0523444	Slc32a1	0.999936	dHC	CA1
O35639	0.297374	0.0820581	Anxa3	0.999936	dHC	CA1
O35643	0.563855	-0.0352514	Ap1b1	0.999936	dHC	CA1
O35658	0.392906	-0.0878391	C1qbp	0.999936	dHC	CA1
O35678	0.727528	-0.0386348	Mgll	0.999936	dHC	CA1
O35681	0.313359	0.0883552	Syt3	0.999936	dHC	CA1
O35682	0.596002	0.0828451	Myadm	0.999936	dHC	CA1
O35684	0.350298	-0.100213	Serpini1	0.999936	dHC	CA1
O35685	0.424593	0.0479539	Nudc	0.999936	dHC	CA1
O35691	0.409443	0.0911627	Pnn	0.999936	dHC	CA1
O35710	0.271653	-0.135356	Noct	0.999936	dHC	CA1
O35737	0.28115	-0.0669238	Hnrnph1	0.999936	dHC	CA1
O35841	0.916809	0.00535096	Api5	0.999936	dHC	CA1
O35855	0.431154	-0.0724057	Bcat2	0.999936	dHC	CA1
O35857	0.401129	0.0665731	Timm44	0.999936	dHC	CA1
O35864	0.477151	0.0312439	Cops5	0.999936	dHC	CA1
O35874	0.198173	0.191065	Slc1a4	0.999936	dHC	CA1
O35887	0.250678	-0.197978	Calu	0.999936	dHC	CA1
O35900	0.745093	0.0252049	Lsm2	0.999936	dHC	CA1
O35927	0.356495	0.0641616	Ctnnd2	0.999936	dHC	CA1
O35954	0.842599	-0.0174585	Pitpnm1	0.999936	dHC	CA1
O35969	0.945073	0.00696492	Gamt	0.999936	dHC	CA1
O35972	0.0411619	0.125132	Mrpl23	0.999936	dHC	CA1
O35988	0.841947	0.0228072	Sdc4	0.999936	dHC	CA1
O54724	0.423073	0.207232	Cavin1	0.999936	dHC	CA1
O54734	0.430724	0.0676347	Ddost	0.999936	dHC	CA1
O54774	0.901514	-0.0422902	Ap3d1	0.999936	dHC	CA1
O54781	0.777382	0.0227625	Srpk2	0.999936	dHC	CA1
O54829	0.480951	-0.0734631	Rgs7	0.999936	dHC	CA1
O54833	0.786414	-0.0202938	Csnk2a2	0.999936	dHC	CA1
O54865	0.816332	-0.00883645	Gucy1b1	0.999936	dHC	CA1
O54901	0.867434	-0.016213	Cd200	0.999936	dHC	CA1
O54916	0.978522	0.00283621	Reps1	0.999936	dHC	CA1
O54931	0.397596	0.48636	Akap2	0.999936	dHC	CA1
O54941	0.211718	-0.166952	Smarce1	0.999936	dHC	CA1
O54962	0.426872	0.11561	Banf1	0.999936	dHC	CA1
O54983	0.429933	0.290319	Crym	0.999936	dHC	CA1
O54984	0.485147	0.0640624	Asna1	0.999936	dHC	CA1
O54988	0.434266	0.115087	Slk	0.999936	dHC	CA1
O54991	0.459839	0.0868029	Cntnap1	0.999936	dHC	CA1
O55013	0.975345	-0.00267912	Trappc3	0.999936	dHC	CA1
O55017	0.391049	0.0875296	Cacna1b	0.999936	dHC	CA1
O55022	0.625801	0.0448931	Pgrmc1	0.999936	dHC	CA1
O55023	0.746393	-0.00974294	Impa1	0.999936	dHC	CA1
O55026	0.856153	-0.0227766	Entpd2	0.999936	dHC	CA1
O55028	0.675314	0.0604881	Bckdk	0.999936	dHC	CA1
O55029	0.392725	0.0704477	Copb2	0.999936	dHC	CA1
O55033	0.408903	0.0676963	Nck2	0.999936	dHC	CA1
O55042	0.348902	-0.134908	Snca	0.999936	dHC	CA1
O55057	0.295286	-0.105319	Pde6d	0.999936	dHC	CA1
O55060	0.619174	0.0255349	Tpmt	0.999936	dHC	CA1
O55091	0.999248	-7.71568e-05	Impact	0.999936	dHC	CA1
O55100	0.247955	0.104543	Syngr1	0.999936	dHC	CA1
O55106	0.161276	-0.0623398	Strn	0.999936	dHC	CA1
O55125	0.934835	-0.00502448	Nipsnap1	0.999936	dHC	CA1
O55126	0.791248	0.0186064	Nipsnap2	0.999936	dHC	CA1
O55131	0.29206	0.112547	2007-09-01	0.999936	dHC	CA1
O55135	0.846458	0.0151534	Eif6	0.999936	dHC	CA1
O55137	0.0875289	-0.222974	Acot1	0.999936	dHC	CA1
O55142	0.170505	0.255509	Rpl35a	0.999936	dHC	CA1
O55143	0.916121	0.0067478	Atp2a2	0.999936	dHC	CA1
O55222	0.885859	0.0165028	Ilk	0.999936	dHC	CA1
O55234	0.68245	0.0341731	Psmb5	0.999936	dHC	CA1
O70133	0.611062	0.0315307	Dhx9	0.999936	dHC	CA1
O70152	0.971015	0.0059534	Dpm1	0.999936	dHC	CA1
O70161	0.317411	0.0632356	Pip5k1c	0.999936	dHC	CA1
O70172	0.156693	-0.07915	Pip4k2a	0.999936	dHC	CA1
O70194	0.30845	0.0553547	Eif3d	0.999936	dHC	CA1
O70228	0.659827	0.0457329	Atp9a	0.999936	dHC	CA1
O70250	0.248754	0.194033	Pgam2	0.999936	dHC	CA1
O70251	0.995031	0.000694491	Eef1b	0.999936	dHC	CA1
O70252	0.534483	0.0398134	Hmox2	0.999936	dHC	CA1
O70274	0.475366	0.0468247	Ptp4a2	0.999936	dHC	CA1
O70305	0.880767	-0.0198861	Atxn2	0.999936	dHC	CA1
O70310	0.797456	0.035074	Nmt1	0.999936	dHC	CA1
O70311	0.662332	-0.0319321	Nmt2	0.999936	dHC	CA1
O70318	0.808001	0.0208759	Epb41l2	0.999936	dHC	CA1
O70325	0.813084	0.0214449	Gpx4	0.999936	dHC	CA1
O70378	0.776834	0.0202294	Emc8	0.999936	dHC	CA1
O70433	0.302519	0.0864804	Fhl2	0.999936	dHC	CA1
O70435	0.834544	0.0122822	Psma3	0.999936	dHC	CA1
O70439	0.871918	0.00899547	Stx7	0.999936	dHC	CA1
O70443	0.575804	0.0558522	Gnaz	0.999936	dHC	CA1
O70480	0.318269	-0.0993947	Vamp4	0.999936	dHC	CA1
O70481	0.250837	0.173552	Ubr1	0.999936	dHC	CA1
O70492	0.859362	0.0165463	Snx3	0.999936	dHC	CA1
O70493	0.937454	-0.00852897	Snx12	0.999936	dHC	CA1
O70503	0.539318	0.0658128	Hsd17b12	0.999936	dHC	CA1
O70566	0.415032	-0.325211	Diaph2	0.999936	dHC	CA1
O70585	0.621078	-0.142157	Dtnb	0.999936	dHC	CA1
O70589	0.501539	0.0640549	Cask	0.999936	dHC	CA1
O70591	0.291385	-0.0909058	Pfdn2	0.999936	dHC	CA1
O88271	0.604984	0.0867365	Cfdp1	0.999936	dHC	CA1
O88307	0.345612	0.0641249	Sorl1	0.999936	dHC	CA1
O88342	0.737021	-0.0197358	Wdr1	0.999936	dHC	CA1
O88343	0.32635	0.122808	Slc4a4	0.999936	dHC	CA1
O88384	0.855261	-0.0179168	Vti1b	0.999936	dHC	CA1
O88441	0.574733	0.0828858	Mtx2	0.999936	dHC	CA1
O88444	0.847278	0.0216763	Adcy1	0.999936	dHC	CA1
O88447	0.340066	-0.066111	Klc1	0.999936	dHC	CA1
O88448	0.298179	-0.04939	Klc2	0.999936	dHC	CA1
O88456	0.620167	-0.0319207	Capns1	0.999936	dHC	CA1
O88485	0.719421	0.0236506	Dync1i1	0.999936	dHC	CA1
O88487	0.828378	-0.0314753	Dync1i2	0.999936	dHC	CA1
O88507	0.995741	0.000412121	Cntfr	0.999936	dHC	CA1
O88520	0.553916	-0.0803366	Shoc2	0.999936	dHC	CA1
O88531	0.273886	-0.0618873	Ppt1	0.999936	dHC	CA1
O88532	0.936777	-0.00550534	Zfr	0.999936	dHC	CA1
O88533	0.719041	-0.0834378	Ddc	0.999936	dHC	CA1
O88543	0.226243	-0.0696752	Cops3	0.999936	dHC	CA1
O88544	0.758605	-0.00949287	Cops4	0.999936	dHC	CA1
O88545	0.136022	0.11656	Cops6	0.999936	dHC	CA1
O88569	0.718881	0.0250949	Hnrnpa2b1	0.999936	dHC	CA1
O88587	0.412039	0.0921367	Comt	0.999936	dHC	CA1
O88602	0.462809	0.138169	Cacng2	0.999936	dHC	CA1
O88643	0.123782	-0.0690836	Pak1	0.999936	dHC	CA1
O88653	0.855173	0.0331017	Lamtor3	0.999936	dHC	CA1
O88685	0.515897	0.102484	Psmc3	0.999936	dHC	CA1
O88696	0.34478	0.0621443	Clpp	0.999936	dHC	CA1
O88703	0.904554	-0.0108384	Hcn2	0.999936	dHC	CA1
O88704	0.4958	-0.0712494	Hcn1	0.999936	dHC	CA1
O88712	0.546045	-0.0369243	Ctbp1	0.999936	dHC	CA1
O88737	0.355509	0.0814337	Bsn	0.999936	dHC	CA1
O88738	0.347515	0.118017	Birc6	0.999936	dHC	CA1
O88741	0.879951	0.014713	Gdap1	0.999936	dHC	CA1
O88745	0.51459	0.0269919	Scrg1	0.999936	dHC	CA1
O88746	0.752623	0.0275128	Tom1	0.999936	dHC	CA1
O88844	0.838238	-0.00945397	Idh1	0.999936	dHC	CA1
O88845	0.0765625	-0.165678	Akap10	0.999936	dHC	CA1
O88848	0.189892	0.466717	Arl6	0.999936	dHC	CA1
O88851	0.193321	-0.147099	Rbbp9	0.999936	dHC	CA1
O88910	0.152678	0.0862858	Mpp3	0.999936	dHC	CA1
O88935	0.800717	0.0191406	Syn1	0.999936	dHC	CA1
O88952	0.895039	-0.0107277	Lin7c	0.999936	dHC	CA1
O88958	0.3203	0.140481	Gnpda1	0.999936	dHC	CA1
O88967	0.528729	-0.206217	Yme1l1	0.999936	dHC	CA1
O88983	0.714222	-0.0426103	Stx8	0.999936	dHC	CA1
O88986	0.0909588	0.129894	Gcat	0.999936	dHC	CA1
O88998	0.85676	-0.0128968	Olfm1	0.999936	dHC	CA1
O89017	0.265866	0.308286	Lgmn	0.999936	dHC	CA1
O89023	0.238428	-0.0914048	Tpp1	0.999936	dHC	CA1
O89029	0.492895	0.109939	Matn4	0.999936	dHC	CA1
O89051	0.950782	0.00366909	Itm2b	0.999936	dHC	CA1
O89053	0.74912	-0.0367456	Coro1a	0.999936	dHC	CA1
O89079	0.0471059	0.0827374	Cope	0.999936	dHC	CA1
O89084	0.332776	0.179643	Pde4a	0.999936	dHC	CA1
O89086	0.914815	-0.0260907	Rbm3	0.999936	dHC	CA1
O89112	0.48004	0.0269174	Lancl1	0.999936	dHC	CA1
O89114	0.51147	0.121168	Dnajb5	0.999936	dHC	CA1
O89116	0.0244592	0.473597	Vti1a	0.999936	dHC	CA1
P00397	0.137283	0.356838	Mtco1	0.999936	dHC	CA1
P00405	0.64934	0.132101	Mtco2	0.999936	dHC	CA1
P00493	0.383875	-0.0308356	Hprt1	0.999936	dHC	CA1
P00920	0.507301	0.0583171	Ca2	0.999936	dHC	CA1
P01831	0.978199	0.00294954	Thy1	0.999936	dHC	CA1
P01942	0.893126	0.0122088	Hba	0.999936	dHC	CA1
P02088	0.455945	0.0844565	Hbb-b1	0.999936	dHC	CA1
P02468	0.937806	0.0250938	Lamc1	0.999936	dHC	CA1
P02535	0.458328	0.15747	Krt10	0.999936	dHC	CA1
P03888	0.260176	0.189578	Mtnd1	0.999936	dHC	CA1
P03911	0.605222	0.102221	Mtnd4	0.999936	dHC	CA1
P03921	0.332291	0.209618	Mtnd5	0.999936	dHC	CA1
P03930	0.720654	-0.0545025	Mtatp8	0.999936	dHC	CA1
P03995	0.782405	-0.0259085	Gfap	0.999936	dHC	CA1
P04104	0.196542	0.758739	Krt1	0.999936	dHC	CA1
P04370	0.724866	0.0968671	Mbp	0.999936	dHC	CA1
P04627	0.135276	-0.0832274	Araf	0.999936	dHC	CA1
P04919	0.561745	0.116253	Slc4a1	0.999936	dHC	CA1
P04925	0.39192	0.156296	Prnp	0.999936	dHC	CA1
P05063	0.626268	0.0466587	Aldoc	0.999936	dHC	CA1
P05064	0.945169	-0.00472224	Aldoa	0.999936	dHC	CA1
P05132	0.210289	-0.146406	Prkaca	0.999936	dHC	CA1
P05201	0.825333	-0.0133607	Got1	0.999936	dHC	CA1
P05202	0.846224	-0.0102045	Got2	0.999936	dHC	CA1
P05480	0.847173	-0.03639	Src	0.999936	dHC	CA1
P05532	0.259381	0.16544	Kit	0.999936	dHC	CA1
P05555	0.12729	0.190952	Itgam	0.999936	dHC	CA1
P06151	0.798121	0.0168462	Ldha	0.999936	dHC	CA1
P06745	0.560689	0.0331092	Gpi	0.999936	dHC	CA1
P06801	0.85501	0.00885697	Me1	0.999936	dHC	CA1
P06837	0.74108	0.0377235	Gap43	0.999936	dHC	CA1
P07309	0.607545	0.191725	Ttr	0.999936	dHC	CA1
P07310	0.34239	0.257632	Ckm	0.999936	dHC	CA1
P07356	0.448912	0.291605	Anxa2	0.999936	dHC	CA1
P07724	0.387021	0.121413	Alb	0.999936	dHC	CA1
P07759	0.0658397	0.531187	Serpina3k	0.999936	dHC	CA1
P07901	0.784226	-0.0125339	Hsp90aa1	0.999936	dHC	CA1
P08003	0.312388	0.0855186	Pdia4	0.999936	dHC	CA1
P08030	0.422548	0.248786	Aprt	0.999936	dHC	CA1
P08113	0.466826	0.0679862	Hsp90b1	0.999936	dHC	CA1
P08122	0.454557	-0.291459	Col4a2	0.999936	dHC	CA1
P08226	0.436891	-0.0592416	Apoe	0.999936	dHC	CA1
P08228	0.867014	-0.0327021	Sod1	0.999936	dHC	CA1
P08249	0.772654	0.0164466	Mdh2	0.999936	dHC	CA1
P08414	0.495277	-0.0383194	Camk4	0.999936	dHC	CA1
P08551	0.734654	0.0375118	Nefl	0.999936	dHC	CA1
P08553	0.819117	0.0274119	Nefm	0.999936	dHC	CA1
P08556	0.882299	-0.00973759	Nras	0.999936	dHC	CA1
P08752	0.725121	0.0376801	Gnai2	0.999936	dHC	CA1
P09055	0.941881	0.012976	Itgb1	0.999936	dHC	CA1
P09103	0.932281	-0.00514718	P4hb	0.999936	dHC	CA1
P09405	0.444372	0.037461	Ncl	0.999936	dHC	CA1
P09411	0.390822	0.0859573	Pgk1	0.999936	dHC	CA1
P09528	0.815008	0.0181857	Fth1	0.999936	dHC	CA1
P09671	0.281311	-0.0786845	Sod2	0.999936	dHC	CA1
P09925	0.619074	-0.0797699	Surf1	0.999936	dHC	CA1
P0C0A3	0.484805	-0.0626717	Chmp6	0.999936	dHC	CA1
P0C192	0.0636434	0.146636	Lrrc4b	0.999936	dHC	CA1
P0C7L0	0.709245	-0.0353612	Wipf3	0.999936	dHC	CA1
P0DN34	0.739389	0.0661386	Ndufb1	0.999936	dHC	CA1
P0DP60	0.611665	0.0548292	Lynx1	0.999936	dHC	CA1
P10126	0.35513	0.0727413	Eef1a1	0.999936	dHC	CA1
P10493	0.911543	-0.0430206	Nid1	0.999936	dHC	CA1
P10518	0.824737	0.0145002	Alad	0.999936	dHC	CA1
P10605	0.862542	0.0137999	Ctsb	0.999936	dHC	CA1
P10630	0.325509	-0.0165759	Eif4a2	0.999936	dHC	CA1
P10637	0.713024	-0.0258684	Mapt	0.999936	dHC	CA1
P10639	0.694419	-0.0373942	Txn	0.999936	dHC	CA1
P10649	0.21505	-0.0353363	Gstm1	0.999936	dHC	CA1
P10711	0.249194	1.05706	Tcea1	0.999936	dHC	CA1
P10833	0.390105	0.0543074	Rras	0.999936	dHC	CA1
P10852	0.941019	-0.00813603	Slc3a2	0.999936	dHC	CA1
P10922	0.837169	0.0485013	H1f0	0.999936	dHC	CA1
P11031	0.49906	0.0411206	Sub1	0.999936	dHC	CA1
P11103	0.0753287	0.270463	Parp1	0.999936	dHC	CA1
P11352	0.719975	0.02812	Gpx1	0.999936	dHC	CA1
P11404	0.71091	-0.0216098	Fabp3	0.999936	dHC	CA1
P11438	0.822278	0.0269717	Lamp1	0.999936	dHC	CA1
P11499	0.724848	0.0146039	Hsp90ab1	0.999936	dHC	CA1
P11531	0.680419	-0.0337881	Dmd	0.999936	dHC	CA1
P11627	0.83578	0.0180058	L1cam	0.999936	dHC	CA1
P11798	0.227034	-0.100095	Camk2a	0.999936	dHC	CA1
P11881	0.830354	0.0148676	Itpr1	0.999936	dHC	CA1
P11983	0.685459	0.020909	Tcp1	0.999936	dHC	CA1
P12023	0.810234	-0.0127396	App	0.999936	dHC	CA1
P12367	0.214566	-0.0409958	Prkar2a	0.999936	dHC	CA1
P12382	0.160865	-0.117359	Pfkl	0.999936	dHC	CA1
P12657	0.60884	0.0706898	Chrm1	0.999936	dHC	CA1
P12658	0.0201871	0.254642	Calb1	0.999936	dHC	CA1
P12787	0.780689	0.0634168	Cox5a	0.999936	dHC	CA1
P12815	0.994964	-0.000479797	Pdcd6	0.999936	dHC	CA1
P12849	0.843484	0.017032	Prkar1b	0.999936	dHC	CA1
P12960	0.542519	0.0740968	Cntn1	0.999936	dHC	CA1
P12970	0.875316	-0.00601914	Rpl7a	0.999936	dHC	CA1
P13020	0.589581	0.0400347	Gsn	0.999936	dHC	CA1
P13439	0.0414982	0.177048	Umps	0.999936	dHC	CA1
P13595	0.824097	0.0169439	Ncam1	0.999936	dHC	CA1
P13707	0.729157	0.0150344	Gpd1	0.999936	dHC	CA1
P14094	0.863037	0.0138122	Atp1b1	0.999936	dHC	CA1
P14106	0.985879	0.00135629	C1qb	0.999936	dHC	CA1
P14115	0.187746	0.0882952	Rpl27a	0.999936	dHC	CA1
P14131	0.650177	0.0263425	Rps16	0.999936	dHC	CA1
P14148	0.428324	0.0600141	Rpl7	0.999936	dHC	CA1
P14152	0.520265	-0.0306563	Mdh1	0.999936	dHC	CA1
P14206	0.594503	0.0281448	Rpsa	0.999936	dHC	CA1
P14211	0.07428	-0.129104	Calr	0.999936	dHC	CA1
P14231	0.917819	-0.00745193	Atp1b2	0.999936	dHC	CA1
P14576	0.263564	0.206289	Srp54	0.999936	dHC	CA1
P14685	0.223332	0.110926	Psmd3	0.999936	dHC	CA1
P14733	0.375675	0.263366	Lmnb1	0.999936	dHC	CA1
P14824	0.534501	0.0823129	Anxa6	0.999936	dHC	CA1
P14869	0.285809	0.0748772	Rplp0	0.999936	dHC	CA1
P14873	0.919444	0.0187665	Map1b	0.999936	dHC	CA1
P15105	0.238904	0.0467219	Glul	0.999936	dHC	CA1
P15116	0.58767	-0.0652147	Cdh2	0.999936	dHC	CA1
P15209	0.667392	-0.0178332	Ntrk2	0.999936	dHC	CA1
P15327	0.134795	-0.124808	Bpgm	0.999936	dHC	CA1
P15331	0.302291	0.212789	Prph	0.999936	dHC	CA1
P15388	0.806245	0.045406	Kcnc1	0.999936	dHC	CA1
P15508	0.362945	0.100176	Sptb	0.999936	dHC	CA1
P15532	0.00710528	0.196433	Nme1	0.999936	dHC	CA1
P16014	0.485778	0.0822796	Chgb	0.999936	dHC	CA1
P16045	0.787606	0.0436558	Lgals1	0.999936	dHC	CA1
P16054	0.846284	0.00799423	Prkce	0.999936	dHC	CA1
P16125	0.809834	-0.0210466	Ldhb	0.999936	dHC	CA1
P16254	0.825928	0.023653	Srp14	0.999936	dHC	CA1
P16283	0.261356	0.116199	Slc4a3	0.999936	dHC	CA1
P16330	0.733225	-0.0661594	Cnp	0.999936	dHC	CA1
P16332	0.536804	0.0626749	Mut	0.999936	dHC	CA1
P16388	0.0764822	0.200662	Kcna1	0.999936	dHC	CA1
P16460	0.615802	-0.0489383	Ass1	0.999936	dHC	CA1
P16546	0.580372	0.0444351	Sptan1	0.999936	dHC	CA1
P16675	0.754131	0.0195486	Ctsa	0.999936	dHC	CA1
P16858	0.163479	-0.0479976	Gapdh	0.999936	dHC	CA1
P17156	0.885259	0.00763896	Hspa2	0.999936	dHC	CA1
P17182	0.861057	0.0163469	Eno1	0.999936	dHC	CA1
P17183	0.831194	0.0125119	Eno2	0.999936	dHC	CA1
P17426	0.401774	0.0994393	Ap2a1	0.999936	dHC	CA1
P17427	0.714317	-0.016831	Ap2a2	0.999936	dHC	CA1
P17563	0.389375	-0.128405	Selenbp1	0.999936	dHC	CA1
P17710	0.965592	0.00374904	Hk1	0.999936	dHC	CA1
P17742	0.883252	-0.0077726	Ppia	0.999936	dHC	CA1
P17751	0.435868	-0.0477807	Tpi1	0.999936	dHC	CA1
P17809	0.724124	0.0562536	Slc2a1	0.999936	dHC	CA1
P18052	0.229313	0.114063	Ptpra	0.999936	dHC	CA1
P18242	0.66766	0.033628	Ctsd	0.999936	dHC	CA1
P18572	0.97794	-0.00383361	Bsg	0.999936	dHC	CA1
P18760	0.607041	0.0190749	Cfl1	0.999936	dHC	CA1
P18826	0.211135	0.192215	Phka1	0.999936	dHC	CA1
P18872	0.778171	0.0354878	Gnao1	0.999936	dHC	CA1
P19096	0.16725	-0.0446364	Fasn	0.999936	dHC	CA1
P19157	0.466839	0.0410517	Gstp1	0.999936	dHC	CA1
P19246	0.879234	0.0224536	Nefh	0.999936	dHC	CA1
P19253	0.440764	0.0412269	Rpl13a	0.999936	dHC	CA1
P19324	0.993669	-0.0331955	Serpinh1	0.999936	dHC	CA1
P19536	0.596277	0.143122	Cox5b	0.999936	dHC	CA1
P19783	0.836767	0.0451415	Cox4i1	0.999936	dHC	CA1
P20029	0.631071	0.0269828	Hspa5	0.999936	dHC	CA1
P20060	0.585068	-0.0352527	Hexb	0.999936	dHC	CA1
P20065	0.603923	-0.223324	Tmsb4x	0.999936	dHC	CA1
P20108	0.622046	0.0314681	Prdx3	0.999936	dHC	CA1
P20152	0.942553	-0.0163573	Vim	0.999936	dHC	CA1
P20352	0.937892	-0.0168322	F3	0.999936	dHC	CA1
P20357	0.808278	-0.0122442	Map2	0.999936	dHC	CA1
P20444	0.757621	0.0268194	Prkca	0.999936	dHC	CA1
P20917	0.812001	0.0622031	Mag	0.999936	dHC	CA1
P21107	0.500979	-0.0373201	Tpm3	0.999936	dHC	CA1
P21126	0.994725	0.000932652	Ubl4a	0.999936	dHC	CA1
P21278	0.999864	-1.51001e-05	Gna11	0.999936	dHC	CA1
P21279	0.587343	0.102178	Gnaq	0.999936	dHC	CA1
P21447	0.748308	-0.0330973	Abcb1a	0.999936	dHC	CA1
P21460	0.789718	-0.0160698	Cst3	0.999936	dHC	CA1
P21619	0.982158	0.013176	Lmnb2	0.999936	dHC	CA1
P21661	0.217644	-0.105103	Pcsk2	0.999936	dHC	CA1
P21836	0.94855	0.00481192	Ache	0.999936	dHC	CA1
P21981	0.986027	0.00517304	Tgm2	0.999936	dHC	CA1
P21995	0.622579	0.0524653	Emb	0.999936	dHC	CA1
P22315	0.697528	-0.0312463	Fech	0.999936	dHC	CA1
P22682	0.904082	0.0252747	Cbl	0.999936	dHC	CA1
P22723	0.820021	0.0221827	Gabrg2	0.999936	dHC	CA1
P22892	0.456916	0.0789042	Ap1g1	0.999936	dHC	CA1
P22907	0.881089	0.0621726	Hmbs	0.999936	dHC	CA1
P23116	0.429128	0.0485126	Eif3a	0.999936	dHC	CA1
P23198	0.501393	-0.0382302	Cbx3	0.999936	dHC	CA1
P23242	0.837194	-0.0314242	Gja1	0.999936	dHC	CA1
P23492	0.348861	0.08285	Pnp	0.999936	dHC	CA1
P23506	0.86346	-0.00874724	Pcmt1	0.999936	dHC	CA1
P23591	0.837275	-0.0144662	Tsta3	0.999936	dHC	CA1
P23780	0.0362381	0.218412	Glb1	0.999936	dHC	CA1
P23818	0.681129	0.0302166	Gria1	0.999936	dHC	CA1
P23819	0.905032	-0.00941004	Gria2	0.999936	dHC	CA1
P23927	0.862545	0.0224698	Cryab	0.999936	dHC	CA1
P23953	0.731686	0.0783474	Ces1c	0.999936	dHC	CA1
P24270	0.694588	0.0388686	Cat	0.999936	dHC	CA1
P24288	0.563558	-0.0458429	Bcat1	0.999936	dHC	CA1
P24369	0.643659	0.0179514	Ppib	0.999936	dHC	CA1
P24472	0.521221	0.0462345	Gsta4	0.999936	dHC	CA1
P24527	0.98854	0.000582765	Lta4h	0.999936	dHC	CA1
P24547	0.129062	-0.0916008	Impdh2	0.999936	dHC	CA1
P24549	0.711635	-0.0305946	Aldh1a1	0.999936	dHC	CA1
P24668	0.635003	0.0484557	M6pr	0.999936	dHC	CA1
P25444	0.349032	0.341003	Rps2	0.999936	dHC	CA1
P25976	0.220225	0.192808	Ubtf	0.999936	dHC	CA1
P26039	0.750148	0.0395793	Tln1	0.999936	dHC	CA1
P26040	0.515328	0.0858259	Ezr	0.999936	dHC	CA1
P26041	0.980009	-0.00552864	Msn	0.999936	dHC	CA1
P26043	0.916409	0.023276	Rdx	0.999936	dHC	CA1
P26049	0.82119	-0.0359701	Gabra3	0.999936	dHC	CA1
P26231	0.420978	0.0838236	Ctnna1	0.999936	dHC	CA1
P26339	0.77705	0.0524994	Chga	0.999936	dHC	CA1
P26350	0.107519	0.177945	Ptma	0.999936	dHC	CA1
P26369	0.377066	0.0819729	U2af2	0.999936	dHC	CA1
P26443	0.281296	-0.0373605	Glud1	0.999936	dHC	CA1
P26450	0.0868072	0.194835	Pik3r1	0.999936	dHC	CA1
P26516	0.353468	-0.0621108	Psmd7	0.999936	dHC	CA1
P26638	0.56057	-0.0367597	Sars	0.999936	dHC	CA1
P26645	0.125241	0.165372	Marcks	0.999936	dHC	CA1
P26883	0.597925	-0.0655486	Fkbp1a	0.999936	dHC	CA1
P27545	0.283099	0.0694313	Cers1	0.999936	dHC	CA1
P27546	0.2024	-0.0730336	Map4	0.999936	dHC	CA1
P27601	0.392743	-0.0738951	Gna13	0.999936	dHC	CA1
P27612	0.859996	-0.0104147	Plaa	0.999936	dHC	CA1
P27659	0.744065	0.0318456	Rpl3	0.999936	dHC	CA1
P27671	0.714368	-0.024907	Rasgrf1	0.999936	dHC	CA1
P27773	0.683747	0.0234365	Pdia3	0.999936	dHC	CA1
P28028	0.938971	-0.00588906	Braf	0.999936	dHC	CA1
P28184	0.737992	-0.19724	Mt3	0.999936	dHC	CA1
P28271	0.972726	-0.00258081	Aco1	0.999936	dHC	CA1
P28352	0.728138	0.0714474	Apex1	0.999936	dHC	CA1
P28474	0.353221	-0.0505444	Adh5	0.999936	dHC	CA1
P28650	0.952415	0.0062263	Adssl1	0.999936	dHC	CA1
P28652	0.866674	-0.0114219	Camk2b	0.999936	dHC	CA1
P28656	0.821754	0.0170931	Nap1l1	0.999936	dHC	CA1
P28658	0.178609	0.125532	Atxn10	0.999936	dHC	CA1
P28659	0.9901	-0.00120304	Celf1	0.999936	dHC	CA1
P28660	0.992606	0.000603691	Nckap1	0.999936	dHC	CA1
P28661	0.708821	0.0812932	2004-09-01	0.999936	dHC	CA1
P28663	0.603204	0.0377198	Napb	0.999936	dHC	CA1
P28665	0.29817	-0.137278	Mug1	0.999936	dHC	CA1
P28667	0.549999	0.130816	Marcksl1	0.999936	dHC	CA1
P28738	0.948967	-0.00447948	Kif5c	0.999936	dHC	CA1
P28740	0.462907	-0.0759784	Kif2a	0.999936	dHC	CA1
P28741	0.792584	0.0423711	Kif3a	0.999936	dHC	CA1
P28867	0.385673	0.353552	Prkcd	0.999936	dHC	CA1
P29341	0.675115	0.0213771	Pabpc1	0.999936	dHC	CA1
P29387	0.702179	0.0684767	Gnb4	0.999936	dHC	CA1
P29391	0.948081	-0.0160024	Ftl1	0.999936	dHC	CA1
P29416	0.247697	-0.160283	Hexa	0.999936	dHC	CA1
P29533	0.441885	0.0576724	Vcam1	0.999936	dHC	CA1
P29595	0.381022	-0.106974	Nedd8	0.999936	dHC	CA1
P29699	0.52999	0.20586	Ahsg	0.999936	dHC	CA1
P29758	0.726693	-0.0238591	Oat	0.999936	dHC	CA1
P30275	0.851373	-0.0202074	Ckmt1	0.999936	dHC	CA1
P30416	0.558332	-0.0397665	Fkbp4	0.999936	dHC	CA1
P30999	0.939966	-0.00578587	Ctnnd1	0.999936	dHC	CA1
P31230	0.430109	-0.0387803	Aimp1	0.999936	dHC	CA1
P31324	0.89915	0.0112344	Prkar2b	0.999936	dHC	CA1
P31648	0.33298	0.115184	Slc6a1	0.999936	dHC	CA1
P31650	0.87821	0.0181852	Slc6a11	0.999936	dHC	CA1
P31750	0.648188	0.0254	Akt1	0.999936	dHC	CA1
P31786	0.887571	-0.0300746	Dbi	0.999936	dHC	CA1
P31938	0.641357	0.0253345	Map2k1	0.999936	dHC	CA1
P32020	0.857471	-0.0134648	Scp2	0.999936	dHC	CA1
P32037	0.852044	0.0166013	Slc2a3	0.999936	dHC	CA1
P32067	0.949372	-0.00573747	Ssb	0.999936	dHC	CA1
P32233	0.626408	0.0625762	Drg1	0.999936	dHC	CA1
P32883	0.535821	0.0769572	Kras	0.999936	dHC	CA1
P32921	0.766953	0.0192263	Wars	0.999936	dHC	CA1
P33173	0.811411	0.0168299	Kif1a	0.999936	dHC	CA1
P33175	0.740809	-0.0415934	Kif5a	0.999936	dHC	CA1
P34022	0.210789	-0.0616394	Ranbp1	0.999936	dHC	CA1
P34152	0.276442	0.0731264	Ptk2	0.999936	dHC	CA1
P34884	0.417063	0.130559	Mif	0.999936	dHC	CA1
P34914	0.251331	0.106641	Ephx2	0.999936	dHC	CA1
P35123	0.349164	0.0576726	Usp4	0.999936	dHC	CA1
P35235	0.830921	0.0120647	Ptpn11	0.999936	dHC	CA1
P35276	0.134771	0.445639	Rab3d	0.999936	dHC	CA1
P35278	0.512246	0.0747975	Rab5c	0.999936	dHC	CA1
P35279	0.657331	-0.0306103	Rab6a	0.999936	dHC	CA1
P35282	0.263794	-0.0520183	Rab21	0.999936	dHC	CA1
P35283	0.577347	-0.0536705	Rab12	0.999936	dHC	CA1
P35288	0.715857	0.040195	Rab23	0.999936	dHC	CA1
P35293	0.832368	-0.0161012	Rab18	0.999936	dHC	CA1
P35436	0.635537	0.0526615	Grin2a	0.999936	dHC	CA1
P35438	0.834486	0.0230623	Grin1	0.999936	dHC	CA1
P35486	0.794724	0.013617	Pdha1	0.999936	dHC	CA1
P35505	0.930256	-0.0071932	Fah	0.999936	dHC	CA1
P35550	0.769338	0.0275034	Fbl	0.999936	dHC	CA1
P35564	0.770739	0.0148841	Canx	0.999936	dHC	CA1
P35585	0.736339	0.0367919	Ap1m1	0.999936	dHC	CA1
P35700	0.922995	-0.00756448	Prdx1	0.999936	dHC	CA1
P35762	0.833047	-0.0256077	Cd81	0.999936	dHC	CA1
P35802	0.622273	0.0340763	Gpm6a	0.999936	dHC	CA1
P35803	0.999936	5.7756e-06	Gpm6b	0.999936	dHC	CA1
P35821	0.00599417	0.0986985	Ptpn1	0.999936	dHC	CA1
P35922	0.328144	0.0687488	Fmr1	0.999936	dHC	CA1
P35979	0.869908	-0.00885002	Rpl12	0.999936	dHC	CA1
P35980	0.922683	0.00822287	Rpl18	0.999936	dHC	CA1
P36536	0.278707	-0.0947628	Sar1a	0.999936	dHC	CA1
P36552	0.777121	-0.0330896	Cpox	0.999936	dHC	CA1
P36916	0.853994	0.0103177	Gnl1	0.999936	dHC	CA1
P36993	0.838605	0.0135835	Ppm1b	0.999936	dHC	CA1
P37040	0.518722	0.0400365	Por	0.999936	dHC	CA1
P37804	0.839248	0.128388	Tagln	0.999936	dHC	CA1
P38060	0.87495	0.0127368	Hmgcl	0.999936	dHC	CA1
P38585	0.303335	-0.165724	Ttl	0.999936	dHC	CA1
P38647	0.787427	-0.0139429	Hspa9	0.999936	dHC	CA1
P39053	0.919004	0.00802463	Dnm1	0.999936	dHC	CA1
P39054	0.556279	-0.0804385	Dnm2	0.999936	dHC	CA1
P39087	0.795971	0.0517285	Grik2	0.999936	dHC	CA1
P39447	0.831777	0.0246047	Tjp1	0.999936	dHC	CA1
P39688	0.367021	-0.250918	Fyn	0.999936	dHC	CA1
P40124	0.823398	0.0122415	Cap1	0.999936	dHC	CA1
P40142	0.968795	0.00202681	Tkt	0.999936	dHC	CA1
P40237	0.810053	0.035563	Cd82	0.999936	dHC	CA1
P40240	0.55662	-0.123818	Cd9	0.999936	dHC	CA1
P40336	0.668964	-0.0175636	Vps26a	0.999936	dHC	CA1
P40630	0.051793	-0.161227	Tfam	0.999936	dHC	CA1
P41105	0.341131	0.0683634	Rpl28	0.999936	dHC	CA1
P41216	0.776244	-0.0196027	Acsl1	0.999936	dHC	CA1
P41242	0.765011	-0.0318632	Matk	0.999936	dHC	CA1
P42125	0.264904	-0.049169	Eci1	0.999936	dHC	CA1
P42208	0.573811	0.110541	2002-09-01	0.999936	dHC	CA1
P42227	0.7813	0.04108	Stat3	0.999936	dHC	CA1
P42567	0.997047	-0.000320443	Eps15	0.999936	dHC	CA1
P42669	0.917893	-0.011528	Pura	0.999936	dHC	CA1
P42859	0.398047	0.102247	Htt	0.999936	dHC	CA1
P42932	0.784313	0.0167073	Cct8	0.999936	dHC	CA1
P43006	0.265024	-0.0469701	Slc1a2	0.999936	dHC	CA1
P43024	0.568417	0.279748	Cox6a1	0.999936	dHC	CA1
P43274	0.731804	0.0814281	Hist1h1e	0.999936	dHC	CA1
P43276	0.597107	0.11893	Hist1h1b	0.999936	dHC	CA1
P43406	0.912359	0.0081181	Itgav	0.999936	dHC	CA1
P45376	0.810844	0.0169913	Akr1b1	0.999936	dHC	CA1
P45377	0.571232	-0.123827	Akr1b8	0.999936	dHC	CA1
P45591	0.928825	-0.00737926	Cfl2	0.999936	dHC	CA1
P45878	0.856223	0.0151931	Fkbp2	0.999936	dHC	CA1
P45952	0.273032	0.11061	Acadm	0.999936	dHC	CA1
P46061	0.138485	-0.208192	Rangap1	0.999936	dHC	CA1
P46096	0.953041	-0.00574151	Syt1	0.999936	dHC	CA1
P46097	0.826808	-0.0345725	Syt2	0.999936	dHC	CA1
P46460	0.205478	0.0917509	Nsf	0.999936	dHC	CA1
P46467	0.50089	0.102197	Vps4b	0.999936	dHC	CA1
P46471	0.471933	0.0671779	Psmc2	0.999936	dHC	CA1
P46638	0.80059	0.0238449	Rab11b	0.999936	dHC	CA1
P46660	0.757151	-0.0303202	Ina	0.999936	dHC	CA1
P46664	0.39717	-0.0472146	Adss	0.999936	dHC	CA1
P46737	0.897969	-0.012129	Brcc3	0.999936	dHC	CA1
P46935	0.288585	0.118706	Nedd4	0.999936	dHC	CA1
P46978	0.426922	0.107641	Stt3a	0.999936	dHC	CA1
P47199	0.863185	0.00788997	Cryz	0.999936	dHC	CA1
P47708	0.605657	-0.0492917	Rph3a	0.999936	dHC	CA1
P47738	0.532509	0.0728927	Aldh2	0.999936	dHC	CA1
P47740	0.931897	-0.00911654	Aldh3a2	0.999936	dHC	CA1
P47746	0.847259	-0.026956	Cnr1	0.999936	dHC	CA1
P47753	0.817458	-0.0310322	Capza1	0.999936	dHC	CA1
P47754	0.209237	-0.0682783	Capza2	0.999936	dHC	CA1
P47757	0.71377	0.0206549	Capzb	0.999936	dHC	CA1
P47758	0.830778	0.0135318	Srprb	0.999936	dHC	CA1
P47791	0.715079	0.0214801	Gsr	0.999936	dHC	CA1
P47802	0.808737	-0.0220941	Mtx1	0.999936	dHC	CA1
P47809	0.11098	0.108556	Map2k4	0.999936	dHC	CA1
P47856	0.666618	0.0685165	Gfpt1	0.999936	dHC	CA1
P47857	0.275012	0.0487769	Pfkm	0.999936	dHC	CA1
P47867	0.699623	0.0546285	Scg3	0.999936	dHC	CA1
P47911	0.364808	0.0750107	Rpl6	0.999936	dHC	CA1
P47915	0.872982	-0.048258	Rpl29	0.999936	dHC	CA1
P47934	0.312503	-0.0678397	Crat	0.999936	dHC	CA1
P47941	0.835663	0.0324418	Crkl	0.999936	dHC	CA1
P47955	0.838467	0.0576763	Rplp1	0.999936	dHC	CA1
P47962	0.577927	0.0381414	Rpl5	0.999936	dHC	CA1
P47963	0.891171	-0.00703812	Rpl13	0.999936	dHC	CA1
P47964	0.573366	0.0331571	Rpl36	0.999936	dHC	CA1
P48036	0.638697	0.036938	Anxa5	0.999936	dHC	CA1
P48318	0.842359	-0.0160867	Gad1	0.999936	dHC	CA1
P48320	0.479932	0.0359509	Gad2	0.999936	dHC	CA1
P48428	0.848322	-0.0597762	Tbca	0.999936	dHC	CA1
P48453	0.664979	-0.0192034	Ppp3cb	0.999936	dHC	CA1
P48542	0.511303	-0.16255	Kcnj6	0.999936	dHC	CA1
P48543	0.00462152	0.551024	Kcnj9	0.999936	dHC	CA1
P48678	0.556226	0.12579	Lmna	0.999936	dHC	CA1
P48722	0.79015	-0.0160929	Hspa4l	0.999936	dHC	CA1
P48758	0.936509	-0.00515881	Cbr1	0.999936	dHC	CA1
P48771	0.568372	0.135282	Cox7a2	0.999936	dHC	CA1
P48774	0.526704	0.0570468	Gstm5	0.999936	dHC	CA1
P48962	0.808565	-0.0303242	Slc25a4	0.999936	dHC	CA1
P49025	0.549125	0.123899	Cit	0.999936	dHC	CA1
P49312	0.604384	0.0399867	Hnrnpa1	0.999936	dHC	CA1
P49442	0.681744	0.0339043	Inpp1	0.999936	dHC	CA1
P49443	0.964809	0.00167402	Ppm1a	0.999936	dHC	CA1
P49446	0.261461	0.181893	Ptpre	0.999936	dHC	CA1
P49615	0.486875	-0.0281501	Cdk5	0.999936	dHC	CA1
P49722	0.548461	0.0390914	Psma2	0.999936	dHC	CA1
P49813	0.582216	-0.049851	Tmod1	0.999936	dHC	CA1
P49817	0.936341	-0.113824	Cav1	0.999936	dHC	CA1
P50114	0.960364	0.00753039	S100b	0.999936	dHC	CA1
P50136	0.763278	-0.031364	Bckdha	0.999936	dHC	CA1
P50153	0.941731	-0.00827385	Gng4	0.999936	dHC	CA1
P50171	0.746693	0.0216322	Hsd17b8	0.999936	dHC	CA1
P50247	0.0256926	-0.203641	Ahcy	0.999936	dHC	CA1
P50396	0.477613	0.0342752	Gdi1	0.999936	dHC	CA1
P50428	0.670821	0.100471	Arsa	0.999936	dHC	CA1
P50429	0.389447	0.102951	Arsb	0.999936	dHC	CA1
P50516	0.497242	-0.029447	Atp6v1a	0.999936	dHC	CA1
P50518	0.395288	0.0420657	Atp6v1e1	0.999936	dHC	CA1
P50544	0.722276	-0.0587533	Acadvl	0.999936	dHC	CA1
P50571	0.545989	-0.0953805	Gabrb1	0.999936	dHC	CA1
P50580	0.963367	0.00407265	Pa2g4	0.999936	dHC	CA1
P51150	0.948235	0.00432284	Rab7a	0.999936	dHC	CA1
P51163	0.547128	0.0446735	Uros	0.999936	dHC	CA1
P51174	0.901392	0.00909438	Acadl	0.999936	dHC	CA1
P51410	0.549106	0.0258872	Rpl9	0.999936	dHC	CA1
P51655	0.81601	-0.0342347	Gpc4	0.999936	dHC	CA1
P51660	0.60961	0.0253917	Hsd17b4	0.999936	dHC	CA1
P51791	0.852031	-0.0246876	Clcn3	0.999936	dHC	CA1
P51830	0.831106	0.0175419	Adcy9	0.999936	dHC	CA1
P51855	0.48108	-0.0478549	Gss	0.999936	dHC	CA1
P51859	0.954832	0.0111361	Hdgf	0.999936	dHC	CA1
P51863	0.643585	0.0282436	Atp6v0d1	0.999936	dHC	CA1
P51880	0.824424	0.0343217	Fabp7	0.999936	dHC	CA1
P51881	0.709982	-0.0531845	Slc25a5	0.999936	dHC	CA1
P51906	0.804652	-0.0254669	Slc1a1	0.999936	dHC	CA1
P52196	0.295308	-0.0573782	Tst	0.999936	dHC	CA1
P52480	0.798641	-0.0161494	Pkm	0.999936	dHC	CA1
P52503	0.676677	0.165272	Ndufs6	0.999936	dHC	CA1
P52760	0.540298	0.0388056	Rida	0.999936	dHC	CA1
P52825	0.619757	0.226641	Cpt2	0.999936	dHC	CA1
P53026	0.99005	0.00135469	Rpl10a	0.999936	dHC	CA1
P53395	0.525928	0.0782995	Dbt	0.999936	dHC	CA1
P53612	0.796944	-0.0354434	Rabggtb	0.999936	dHC	CA1
P53702	0.703965	0.0346365	Hccs	0.999936	dHC	CA1
P53810	0.603802	-0.0450723	Pitpna	0.999936	dHC	CA1
P53811	0.943221	-0.0052718	Pitpnb	0.999936	dHC	CA1
P53986	0.245601	0.170951	Slc16a1	0.999936	dHC	CA1
P53994	0.433074	0.145022	Rab2a	0.999936	dHC	CA1
P53996	0.999812	-4.66599e-05	Cnbp	0.999936	dHC	CA1
P54071	0.760997	-0.0236501	Idh2	0.999936	dHC	CA1
P54227	0.583502	-0.0731012	Stmn1	0.999936	dHC	CA1
P54285	0.274885	0.127136	Cacnb3	0.999936	dHC	CA1
P54726	0.520756	0.101104	Rad23a	0.999936	dHC	CA1
P54728	0.72296	-0.0483152	Rad23b	0.999936	dHC	CA1
P54731	0.395398	0.119959	Faf1	0.999936	dHC	CA1
P54763	0.377387	0.0750874	Ephb2	0.999936	dHC	CA1
P54775	0.756743	0.0233686	Psmc4	0.999936	dHC	CA1
P54797	0.768596	-0.0438357	Tango2	0.999936	dHC	CA1
P54822	0.372212	0.0947026	Adsl	0.999936	dHC	CA1
P54823	0.404304	0.0659364	Ddx6	0.999936	dHC	CA1
P54830	0.785156	-0.0209009	Ptpn5	0.999936	dHC	CA1
P54923	0.997921	0.000179261	Adprh	0.999936	dHC	CA1
P55012	0.38279	0.198214	Slc12a2	0.999936	dHC	CA1
P55066	0.355333	-0.0854841	Ncan	0.999936	dHC	CA1
P55088	0.480175	0.0590378	Aqp4	0.999936	dHC	CA1
P55096	0.337427	0.0437533	Abcd3	0.999936	dHC	CA1
P55144	0.331468	0.190677	Tyro3	0.999936	dHC	CA1
P55194	0.843877	-0.0161387	Sh3bp1	0.999936	dHC	CA1
P55258	0.840045	0.0155912	Rab8a	0.999936	dHC	CA1
P55264	0.176671	0.0814364	Adk	0.999936	dHC	CA1
P55288	0.0973164	0.108337	Cdh11	0.999936	dHC	CA1
P55302	0.129242	-0.0590464	Lrpap1	0.999936	dHC	CA1
P55937	0.871283	0.11986	Golga3	0.999936	dHC	CA1
P56135	0.469	-0.122085	Atp5j2	0.999936	dHC	CA1
P56213	0.508809	-0.0557559	Gfer	0.999936	dHC	CA1
P56371	0.978274	0.00267654	Rab4a	0.999936	dHC	CA1
P56375	0.70166	0.0632193	Acyp2	0.999936	dHC	CA1
P56376	0.323001	-0.285365	Acyp1	0.999936	dHC	CA1
P56380	0.74585	-0.0147814	Nudt2	0.999936	dHC	CA1
P56382	0.857693	0.0328477	Atp5f1e	0.999936	dHC	CA1
P56387	0.414743	-0.0736795	Dynlt3	0.999936	dHC	CA1
P56391	0.8232	0.0506112	Cox6b1	0.999936	dHC	CA1
P56395	0.16378	-0.238336	Cyb5a	0.999936	dHC	CA1
P56399	0.648249	0.0352786	Usp5	0.999936	dHC	CA1
P56480	0.943179	-0.0103336	Atp5f1b	0.999936	dHC	CA1
P56528	0.898552	0.013222	Cd38	0.999936	dHC	CA1
P56546	0.918799	0.0221494	Ctbp2	0.999936	dHC	CA1
P56564	0.579555	0.081912	Slc1a3	0.999936	dHC	CA1
P56565	0.64173	0.0807645	S100a1	0.999936	dHC	CA1
P56695	0.489329	0.0673163	Wfs1	0.999936	dHC	CA1
P56812	0.835201	-0.0168209	Pdcd5	0.999936	dHC	CA1
P56873	0.853318	0.014174	Sssca1	0.999936	dHC	CA1
P56959	0.398509	-0.0654113	Fus	0.999936	dHC	CA1
P57716	0.6214	-0.0476661	Ncstn	0.999936	dHC	CA1
P57722	0.368603	0.126414	Pcbp3	0.999936	dHC	CA1
P57746	0.81608	0.0105002	Atp6v1d	0.999936	dHC	CA1
P57759	0.525048	0.0524781	Erp29	0.999936	dHC	CA1
P57776	0.5225	0.0601332	Eef1d	0.999936	dHC	CA1
P57780	0.936892	-0.00713954	Actn4	0.999936	dHC	CA1
P57784	0.822288	0.0314718	Snrpa1	0.999936	dHC	CA1
P58021	0.562967	0.0669158	Tm9sf2	0.999936	dHC	CA1
P58044	0.0977365	0.20247	Idi1	0.999936	dHC	CA1
P58252	0.88816	-0.00838309	Eef2	0.999936	dHC	CA1
P58281	0.400305	0.0310672	Opa1	0.999936	dHC	CA1
P58389	0.383615	0.0408018	Ptpa	0.999936	dHC	CA1
P58404	0.835524	-0.0190821	Strn4	0.999936	dHC	CA1
P58771	0.348451	-0.0603181	Tpm1	0.999936	dHC	CA1
P58774	0.24926	-0.269232	Tpm2	0.999936	dHC	CA1
P58802	0.626352	0.109237	Tbc1d10a	0.999936	dHC	CA1
P58854	0.466526	0.148435	Tubgcp3	0.999936	dHC	CA1
P58871	0.960948	-0.00400691	Tnks1bp1	0.999936	dHC	CA1
P59016	0.0743411	0.205932	Vps33b	0.999936	dHC	CA1
P59017	0.143699	0.160595	Bcl2l13	0.999936	dHC	CA1
P59108	0.511452	0.0942067	Cpne2	0.999936	dHC	CA1
P59279	0.433635	0.07695	Rab2b	0.999936	dHC	CA1
P59281	0.991161	0.00122503	Arhgap39	0.999936	dHC	CA1
P59325	0.923824	-0.00813778	Eif5	0.999936	dHC	CA1
P59644	0.504	0.103146	Inpp5j	0.999936	dHC	CA1
P59648	0.998329	-0.00229346	Fxyd7	0.999936	dHC	CA1
P59759	0.553141	0.0655135	Mkl2	0.999936	dHC	CA1
P59764	0.740496	-0.0311281	Dock4	0.999936	dHC	CA1
P59999	0.494178	0.049462	Arpc4	0.999936	dHC	CA1
P60122	0.769288	0.0176181	Ruvbl1	0.999936	dHC	CA1
P60202	0.691656	-0.0992528	Plp1	0.999936	dHC	CA1
P60229	0.683903	0.0387584	Eif3e	0.999936	dHC	CA1
P60335	0.651505	0.0288723	Pcbp1	0.999936	dHC	CA1
P60469	0.408808	-0.0465779	Ppfia3	0.999936	dHC	CA1
P60487	0.737473	0.0164175	Pdxp	0.999936	dHC	CA1
P60521	0.526668	-0.0453712	Gabarapl2	0.999936	dHC	CA1
P60670	0.18565	0.230034	Nploc4	0.999936	dHC	CA1
P60764	0.497993	0.144585	Rac3	0.999936	dHC	CA1
P60766	0.325504	0.0700819	Cdc42	0.999936	dHC	CA1
P60824	0.612034	-0.0985882	Cirbp	0.999936	dHC	CA1
P60840	0.737031	0.0311113	Ensa	0.999936	dHC	CA1
P60843	0.474878	0.0403152	Eif4a1	0.999936	dHC	CA1
P60853	0.128217	0.674973	Lzts1	0.999936	dHC	CA1
P60867	0.902716	0.00725822	Rps20	0.999936	dHC	CA1
P60879	0.26649	-0.07881	Snap25	0.999936	dHC	CA1
P60904	0.266982	0.162382	Dnajc5	0.999936	dHC	CA1
P61021	0.535068	0.0336662	Rab5b	0.999936	dHC	CA1
P61022	0.702251	0.0472584	Chp1	0.999936	dHC	CA1
P61027	0.432146	0.0927663	Rab10	0.999936	dHC	CA1
P61028	0.848329	0.0187089	Rab8b	0.999936	dHC	CA1
P61080	0.759451	0.0422555	Ube2d1	0.999936	dHC	CA1
P61082	0.476514	0.0452113	Ube2m	0.999936	dHC	CA1
P61087	0.846574	-0.0116089	Ube2k	0.999936	dHC	CA1
P61089	0.375053	0.0393802	Ube2n	0.999936	dHC	CA1
P61148	0.650104	0.177199	Fgf1	0.999936	dHC	CA1
P61161	0.545198	-0.0373653	Actr2	0.999936	dHC	CA1
P61164	0.919381	-0.00907841	Actr1a	0.999936	dHC	CA1
P61202	0.634748	0.0334584	Cops2	0.999936	dHC	CA1
P61211	0.108308	-0.107564	Arl1	0.999936	dHC	CA1
P61222	0.356329	0.0613303	Abce1	0.999936	dHC	CA1
P61226	0.863605	-0.0214797	Rap2b	0.999936	dHC	CA1
P61255	0.38435	-0.0630439	Rpl26	0.999936	dHC	CA1
P61264	0.719467	0.0314141	Stx1b	0.999936	dHC	CA1
P61290	0.580689	0.0555716	Psme3	0.999936	dHC	CA1
P61294	0.350176	-0.0542129	Rab6b	0.999936	dHC	CA1
P61329	0.812727	-0.0272572	Fgf12	0.999936	dHC	CA1
P61358	0.539022	0.0376341	Rpl27	0.999936	dHC	CA1
P61514	0.466106	0.0579044	Rpl37a	0.999936	dHC	CA1
P61620	0.454819	-0.106988	Sec61a1	0.999936	dHC	CA1
P61750	0.793629	0.0420105	Arf4	0.999936	dHC	CA1
P61759	0.321991	0.0948091	Vbp1	0.999936	dHC	CA1
P61922	0.720036	0.0151635	Abat	0.999936	dHC	CA1
P61924	0.453439	0.343937	Copz1	0.999936	dHC	CA1
P61961	0.282374	0.176389	Ufm1	0.999936	dHC	CA1
P61963	0.224086	-0.192469	Dcaf7	0.999936	dHC	CA1
P61967	0.040521	-0.100356	Ap1s1	0.999936	dHC	CA1
P61971	0.67048	-0.250152	Nutf2	0.999936	dHC	CA1
P61979	0.81212	0.016484	Hnrnpk	0.999936	dHC	CA1
P61982	0.341124	0.0646785	Ywhag	0.999936	dHC	CA1
P62069	0.919374	-0.0226519	Usp46	0.999936	dHC	CA1
P62071	0.765675	0.0362652	Rras2	0.999936	dHC	CA1
P62073	0.93617	0.0186864	Timm10	0.999936	dHC	CA1
P62075	0.965618	0.00577633	Timm13	0.999936	dHC	CA1
P62082	0.40664	0.251318	Rps7	0.999936	dHC	CA1
P62137	0.189464	0.0830522	Ppp1ca	0.999936	dHC	CA1
P62141	0.956629	0.00290059	Ppp1cb	0.999936	dHC	CA1
P62192	0.909461	-0.00724006	Psmc1	0.999936	dHC	CA1
P62196	0.951454	0.0029322	Psmc5	0.999936	dHC	CA1
P62242	0.857035	0.00514878	Rps8	0.999936	dHC	CA1
P62245	0.963034	-0.00491256	Rps15a	0.999936	dHC	CA1
P62257	0.30828	-0.171866	Ube2h	0.999936	dHC	CA1
P62259	0.702859	0.0140553	Ywhae	0.999936	dHC	CA1
P62264	0.494236	0.0445791	Rps14	0.999936	dHC	CA1
P62267	0.237249	0.145138	Rps23	0.999936	dHC	CA1
P62270	0.906787	-0.00617399	Rps18	0.999936	dHC	CA1
P62274	0.951725	-0.00824404	Rps29	0.999936	dHC	CA1
P62281	0.38533	0.036527	Rps11	0.999936	dHC	CA1
P62301	0.933316	-0.00679405	Rps13	0.999936	dHC	CA1
P62305	0.940335	-0.0443049	Snrpe	0.999936	dHC	CA1
P62307	0.38236	-0.107573	Snrpf	0.999936	dHC	CA1
P62309	0.705251	-0.0292008	Snrpg	0.999936	dHC	CA1
P62317	0.684019	-0.0225404	Snrpd2	0.999936	dHC	CA1
P62320	0.910174	0.0101182	Snrpd3	0.999936	dHC	CA1
P62331	0.318132	-0.0856695	Arf6	0.999936	dHC	CA1
P62334	0.0282707	-0.0634796	Psmc6	0.999936	dHC	CA1
P62482	0.234276	0.172571	Kcnab2	0.999936	dHC	CA1
P62484	0.634267	-0.0245878	Abi2	0.999936	dHC	CA1
P62500	0.802563	0.0375316	Tsc22d1	0.999936	dHC	CA1
P62627	0.677622	0.0369845	Dynlrb1	0.999936	dHC	CA1
P62631	0.74351	0.0368405	Eef1a2	0.999936	dHC	CA1
P62702	0.254318	0.098204	Rps4x	0.999936	dHC	CA1
P62717	0.806745	0.0152532	Rpl18a	0.999936	dHC	CA1
P62743	0.417874	-0.0534777	Ap2s1	0.999936	dHC	CA1
P62746	0.75693	0.0398628	Rhob	0.999936	dHC	CA1
P62748	0.635771	0.080971	Hpcal1	0.999936	dHC	CA1
P62751	0.607925	0.0556467	Rpl23a	0.999936	dHC	CA1
P62754	0.185832	0.0856195	Rps6	0.999936	dHC	CA1
P62761	0.998456	0.000230453	Vsnl1	0.999936	dHC	CA1
P62774	0.964594	0.00500342	Mtpn	0.999936	dHC	CA1
P62806	0.657011	0.0516058	Hist1h4a	0.999936	dHC	CA1
P62812	0.810311	-0.0215955	Gabra1	0.999936	dHC	CA1
P62814	0.926458	-0.00602166	Atp6v1b2	0.999936	dHC	CA1
P62821	0.326657	0.146866	Rab1A	0.999936	dHC	CA1
P62823	0.571399	0.0401006	Rab3c	0.999936	dHC	CA1
P62827	0.0668884	-0.0808597	Ran	0.999936	dHC	CA1
P62830	0.485728	0.0457922	Rpl23	0.999936	dHC	CA1
P62835	0.528175	0.0688548	Rap1a	0.999936	dHC	CA1
P62843	0.657588	-0.0431541	Rps15	0.999936	dHC	CA1
P62849	0.911066	0.0108315	Rps24	0.999936	dHC	CA1
P62852	0.699728	0.0335172	Rps25	0.999936	dHC	CA1
P62855	0.615729	0.047378	Rps26	0.999936	dHC	CA1
P62858	0.618212	0.0957709	Rps28	0.999936	dHC	CA1
P62862	0.364871	0.170606	Fau	0.999936	dHC	CA1
P62869	0.162273	0.15636	Elob	0.999936	dHC	CA1
P62874	0.830835	-0.0226987	Gnb1	0.999936	dHC	CA1
P62880	0.72304	0.0337635	Gnb2	0.999936	dHC	CA1
P62881	0.126903	-0.0615431	Gnb5	0.999936	dHC	CA1
P62889	0.674165	0.0283125	Rpl30	0.999936	dHC	CA1
P62897	0.4829	0.0421613	Cycs	0.999936	dHC	CA1
P62900	0.252851	0.29653	Rpl31	0.999936	dHC	CA1
P62908	0.328124	0.0529111	Rps3	0.999936	dHC	CA1
P62911	0.832087	-0.0411282	Rpl32	0.999936	dHC	CA1
P62918	0.939283	0.00996369	Rpl8	0.999936	dHC	CA1
P62960	0.509787	0.108621	Ybx1	0.999936	dHC	CA1
P62962	0.445403	-0.0689833	Pfn1	0.999936	dHC	CA1
P62983	0.364521	0.0908988	Rps27a	0.999936	dHC	CA1
P62996	0.777797	-0.0203837	Tra2b	0.999936	dHC	CA1
P63001	0.662131	0.0378227	Rac1	0.999936	dHC	CA1
P63005	0.174783	-0.0858422	Pafah1b1	0.999936	dHC	CA1
P63011	0.301311	-0.0634935	Rab3a	0.999936	dHC	CA1
P63017	0.381768	0.0398251	Hspa8	0.999936	dHC	CA1
P63024	0.560376	-0.129334	Vamp3	0.999936	dHC	CA1
P63028	0.819093	-0.0170593	Tpt1	0.999936	dHC	CA1
P63030	0.708398	-0.0724747	Mpc1	0.999936	dHC	CA1
P63034	0.544214	0.0728149	Cyth2	0.999936	dHC	CA1
P63037	0.140792	-0.0704226	Dnaja1	0.999936	dHC	CA1
P63038	0.897827	0.00725603	Hspd1	0.999936	dHC	CA1
P63040	0.992525	0.00096136	Cplx1	0.999936	dHC	CA1
P63044	0.635903	-0.0338936	Vamp2	0.999936	dHC	CA1
P63046	0.644402	0.0638798	Sult4a1	0.999936	dHC	CA1
P63054	0.519951	-0.169744	Pcp4	0.999936	dHC	CA1
P63073	0.262794	-0.0694796	Eif4e	0.999936	dHC	CA1
P63080	0.681632	0.0281913	Gabrb3	0.999936	dHC	CA1
P63082	0.778038	0.0297066	Atp6v0c	0.999936	dHC	CA1
P63085	0.610604	0.0276878	Mapk1	0.999936	dHC	CA1
P63087	0.346912	-0.0628098	Ppp1cc	0.999936	dHC	CA1
P63089	0.840836	0.0477374	Ptn	0.999936	dHC	CA1
P63101	0.391953	0.0447843	Ywhaz	0.999936	dHC	CA1
P63137	0.929318	-0.0131261	Gabrb2	0.999936	dHC	CA1
P63141	0.358176	0.108883	Kcna2	0.999936	dHC	CA1
P63143	0.72779	-0.0383782	Kcnab1	0.999936	dHC	CA1
P63158	0.852619	-0.017664	Hmgb1	0.999936	dHC	CA1
P63168	0.984551	-0.00312852	Dynll1	0.999936	dHC	CA1
P63213	0.812146	-0.0309433	Gng2	0.999936	dHC	CA1
P63216	0.357088	0.200522	Gng3	0.999936	dHC	CA1
P63239	0.277984	0.186244	Pcsk1	0.999936	dHC	CA1
P63242	0.335068	0.123785	Eif5a	0.999936	dHC	CA1
P63250	0.528382	0.159527	Kcnj3	0.999936	dHC	CA1
P63276	0.783325	-0.0118293	Rps17	0.999936	dHC	CA1
P63280	0.277302	0.0369638	Ube2i	0.999936	dHC	CA1
P63318	0.679362	-0.034549	Prkcg	0.999936	dHC	CA1
P63321	0.930184	-0.00706727	Rala	0.999936	dHC	CA1
P63323	0.729185	0.031024	Rps12	0.999936	dHC	CA1
P63325	0.022101	0.153855	Rps10	0.999936	dHC	CA1
P63328	0.727685	-0.0271445	Ppp3ca	0.999936	dHC	CA1
P67778	0.9966	-0.000698694	Phb	0.999936	dHC	CA1
P67871	0.742783	-0.0123353	Csnk2b	0.999936	dHC	CA1
P67984	0.379847	0.0861008	Rpl22	0.999936	dHC	CA1
P68037	0.878547	0.0167431	Ube2l3	0.999936	dHC	CA1
P68040	0.0730917	-0.0840636	Rack1	0.999936	dHC	CA1
P68181	0.613542	0.090648	Prkacb	0.999936	dHC	CA1
P68254	0.629225	0.0298867	Ywhaq	0.999936	dHC	CA1
P68368	0.884077	0.0102263	Tuba4a	0.999936	dHC	CA1
P68372	0.954234	0.00727851	Tubb4b	0.999936	dHC	CA1
P68404	0.535252	-0.0706623	Prkcb	0.999936	dHC	CA1
P68510	0.296425	0.0573128	Ywhah	0.999936	dHC	CA1
P69566	0.234934	0.105243	Ranbp9	0.999936	dHC	CA1
P70122	0.559696	-0.076628	Sbds	0.999936	dHC	CA1
P70168	0.926309	0.00493478	Kpnb1	0.999936	dHC	CA1
P70175	0.912232	0.00798381	Dlg3	0.999936	dHC	CA1
P70182	0.490828	-0.136913	Pip5k1a	0.999936	dHC	CA1
P70188	0.259831	0.102857	Kifap3	0.999936	dHC	CA1
P70195	0.261472	0.143114	Psmb7	0.999936	dHC	CA1
P70202	0.753464	-0.0160665	Lxn	0.999936	dHC	CA1
P70206	0.475306	-0.0834534	Plxna1	0.999936	dHC	CA1
P70207	0.193875	0.120488	Plxna2	0.999936	dHC	CA1
P70232	0.257425	0.161816	Chl1	0.999936	dHC	CA1
P70236	0.803159	-0.033207	Map2k6	0.999936	dHC	CA1
P70265	0.992049	0.0074631	Pfkfb2	0.999936	dHC	CA1
P70280	0.873695	-0.0145029	Vamp7	0.999936	dHC	CA1
P70288	0.668313	0.0981966	Hdac2	0.999936	dHC	CA1
P70290	0.686951	-0.0275874	Mpp1	0.999936	dHC	CA1
P70296	0.994368	0.000408897	Pebp1	0.999936	dHC	CA1
P70297	0.0480332	0.191685	Stam	0.999936	dHC	CA1
P70302	0.364154	0.157507	Stim1	0.999936	dHC	CA1
P70303	0.377275	0.144656	Ctps2	0.999936	dHC	CA1
P70318	0.652975	-0.0412584	Tial1	0.999936	dHC	CA1
P70333	0.457394	-0.0504622	Hnrnph2	0.999936	dHC	CA1
P70336	0.86959	0.0118764	Rock2	0.999936	dHC	CA1
P70349	0.985356	0.00136429	Hint1	0.999936	dHC	CA1
P70362	0.299918	-0.105546	Ufd1	0.999936	dHC	CA1
P70372	0.986669	0.00125996	Elavl1	0.999936	dHC	CA1
P70392	0.539653	-0.0723383	Rasgrf2	0.999936	dHC	CA1
P70398	0.987684	-0.00126272	Usp9x	0.999936	dHC	CA1
P70399	0.450785	0.0500433	Tp53bp1	0.999936	dHC	CA1
P70404	0.953844	0.00203814	Idh3g	0.999936	dHC	CA1
P70414	0.759257	-0.023995	Slc8a1	0.999936	dHC	CA1
P70429	0.944613	-0.00624582	Evl	0.999936	dHC	CA1
P70441	0.661323	-0.0306873	Slc9a3r1	0.999936	dHC	CA1
P70452	0.919391	0.0201438	Stx4	0.999936	dHC	CA1
P70460	0.973332	0.00314165	Vasp	0.999936	dHC	CA1
P70663	0.714036	0.032287	Sparcl1	0.999936	dHC	CA1
P70697	0.595471	0.0393403	Urod	0.999936	dHC	CA1
P70698	0.118511	0.144117	Ctps1	0.999936	dHC	CA1
P70699	0.932924	-0.00673542	Gaa	0.999936	dHC	CA1
P70704	0.892782	0.00776536	Atp8a1	0.999936	dHC	CA1
P80313	0.262611	0.0980757	Cct7	0.999936	dHC	CA1
P80314	0.707065	-0.0120145	Cct2	0.999936	dHC	CA1
P80315	0.527928	0.0409651	Cct4	0.999936	dHC	CA1
P80316	0.606258	-0.0201741	Cct5	0.999936	dHC	CA1
P80317	0.784983	0.0217947	Cct6a	0.999936	dHC	CA1
P80318	0.764797	0.0160974	Cct3	0.999936	dHC	CA1
P80560	0.193739	-0.252213	Ptprn2	0.999936	dHC	CA1
P81117	0.470021	0.0836216	Nucb2	0.999936	dHC	CA1
P83093	0.948056	-0.00839294	Stim2	0.999936	dHC	CA1
P83510	0.962266	-0.00426458	Tnik	0.999936	dHC	CA1
P83741	0.0980753	-0.412398	Wnk1	0.999936	dHC	CA1
P83882	0.419802	0.114893	Rpl36a	0.999936	dHC	CA1
P83940	0.498171	-0.0483556	Eloc	0.999936	dHC	CA1
P84075	0.94368	0.00687131	Hpca	0.999936	dHC	CA1
P84084	0.558637	-0.0292964	Arf5	0.999936	dHC	CA1
P84086	0.907923	0.00828617	Cplx2	0.999936	dHC	CA1
P84089	0.249165	0.345692	Erh	0.999936	dHC	CA1
P84091	0.704986	0.0300013	Ap2m1	0.999936	dHC	CA1
P84096	0.971619	0.00551286	Rhog	0.999936	dHC	CA1
P84099	0.793231	0.0352807	Rpl19	0.999936	dHC	CA1
P84104	0.472101	-0.0400311	Srsf3	0.999936	dHC	CA1
P84309	0.687254	-0.0294741	Adcy5	0.999936	dHC	CA1
P85094	0.342274	0.141791	Isoc2a	0.999936	dHC	CA1
P97300	0.219756	-0.12847	Nptn	0.999936	dHC	CA1
P97315	0.699802	0.0310648	Csrp1	0.999936	dHC	CA1
P97333	0.415976	0.0682266	Nrp1	0.999936	dHC	CA1
P97351	0.834297	0.00877407	Rps3a	0.999936	dHC	CA1
P97352	0.43761	-0.147385	S100a13	0.999936	dHC	CA1
P97355	0.555168	0.0354779	Sms	0.999936	dHC	CA1
P97370	0.979763	-0.00344462	Atp1b3	0.999936	dHC	CA1
P97371	0.65685	-0.0352304	Psme1	0.999936	dHC	CA1
P97372	0.417871	0.153539	Psme2	0.999936	dHC	CA1
P97379	0.715115	-0.017298	G3bp2	0.999936	dHC	CA1
P97384	0.226545	0.101654	Anxa11	0.999936	dHC	CA1
P97390	0.312657	0.271883	Vps45	0.999936	dHC	CA1
P97393	0.136764	0.133894	Arhgap5	0.999936	dHC	CA1
P97427	0.884345	-0.00991784	Crmp1	0.999936	dHC	CA1
P97429	0.394581	0.154177	Anxa4	0.999936	dHC	CA1
P97434	0.711417	-0.0700799	Mprip	0.999936	dHC	CA1
P97441	0.288486	-0.0819077	Slc30a3	0.999936	dHC	CA1
P97445	0.810072	0.0284635	Cacna1a	0.999936	dHC	CA1
P97447	0.61357	-0.0265521	Fhl1	0.999936	dHC	CA1
P97449	0.865821	-0.00933421	Anpep	0.999936	dHC	CA1
P97450	0.864695	-0.0413766	Atp5j	0.999936	dHC	CA1
P97461	0.616458	0.0399266	Rps5	0.999936	dHC	CA1
P97467	0.535156	-0.107453	Pam	0.999936	dHC	CA1
P97471	0.460385	0.121172	Smad4	0.999936	dHC	CA1
P97478	0.177927	-0.180336	Coq7	0.999936	dHC	CA1
P97492	0.716395	0.0234241	Rgs14	0.999936	dHC	CA1
P97493	0.455551	-0.114192	Txn2	0.999936	dHC	CA1
P97494	0.51391	-0.050872	Gclc	0.999936	dHC	CA1
P97742	0.264345	0.169025	Cpt1a	0.999936	dHC	CA1
P97765	0.821825	0.0209815	Wbp2	0.999936	dHC	CA1
P97772	0.8591	-0.0275268	Grm1	0.999936	dHC	CA1
P97785	0.388882	-0.0758271	Gfra1	0.999936	dHC	CA1
P97797	0.889598	0.0126877	Sirpa	0.999936	dHC	CA1
P97798	0.617184	0.0569636	Neo1	0.999936	dHC	CA1
P97807	0.704491	0.0475038	Fh	0.999936	dHC	CA1
P97819	0.83632	0.0212457	Pla2g6	0.999936	dHC	CA1
P97822	0.975098	0.00460823	Anp32e	0.999936	dHC	CA1
P97823	0.297085	-0.0506802	Lypla1	0.999936	dHC	CA1
P97825	0.743562	-0.0499324	Jpt1	0.999936	dHC	CA1
P97855	0.448042	-0.0349537	G3bp1	0.999936	dHC	CA1
P97930	0.324595	-0.214949	Dtymk	0.999936	dHC	CA1
P97952	0.203582	0.191156	Scn1b	0.999936	dHC	CA1
P98084	0.901654	0.0119627	Apba2	0.999936	dHC	CA1
P98086	0.38236	-0.0284413	C1qa	0.999936	dHC	CA1
P98191	0.406825	-0.212263	Cds1	0.999936	dHC	CA1
P98203	0.425863	0.235905	Arvcf	0.999936	dHC	CA1
P99024	0.855293	-0.0108544	Tubb5	0.999936	dHC	CA1
P99026	0.724248	-0.0247413	Psmb4	0.999936	dHC	CA1
P99027	0.988499	-0.000980267	Rplp2	0.999936	dHC	CA1
P99028	0.913211	-0.0292902	Uqcrh	0.999936	dHC	CA1
P99029	0.520962	0.069582	Prdx5	0.999936	dHC	CA1
Q00493	0.121966	-0.0629966	Cpe	0.999936	dHC	CA1
Q00558	0.757559	0.0381381	F8a1	0.999936	dHC	CA1
Q00612	0.830923	0.0262717	G6pdx	0.999936	dHC	CA1
Q00623	0.154775	0.2503	Apoa1	0.999936	dHC	CA1
Q00898	0.454701	0.242138	Serpina1e	0.999936	dHC	CA1
Q00915	0.338326	0.200822	Rbp1	0.999936	dHC	CA1
Q00PI9	0.84881	-0.0134398	Hnrnpul2	0.999936	dHC	CA1
Q01063	0.966089	0.00266015	Pde4d	0.999936	dHC	CA1
Q01065	0.664959	0.0364542	Pde1b	0.999936	dHC	CA1
Q01097	0.487941	0.0786288	Grin2b	0.999936	dHC	CA1
Q01279	0.252404	0.21044	Egfr	0.999936	dHC	CA1
Q01405	0.695105	0.080254	Sec23a	0.999936	dHC	CA1
Q01730	0.539296	0.0765491	Rsu1	0.999936	dHC	CA1
Q01768	0.564614	0.0364376	Nme2	0.999936	dHC	CA1
Q01815	0.0780339	0.312275	Cacna1c	0.999936	dHC	CA1
Q01853	0.494852	0.116505	Vcp	0.999936	dHC	CA1
Q02053	0.996546	0.00014449	Uba1	0.999936	dHC	CA1
Q02105	0.890238	-0.00853032	C1qc	0.999936	dHC	CA1
Q02248	0.540066	0.0379117	Ctnnb1	0.999936	dHC	CA1
Q02257	0.137019	0.371951	Jup	0.999936	dHC	CA1
Q02357	0.689632	-0.0359279	Ank1	0.999936	dHC	CA1
Q02819	0.929958	0.00899391	Nucb1	0.999936	dHC	CA1
Q03137	0.537063	0.0654595	Epha4	0.999936	dHC	CA1
Q03141	0.147472	-0.154091	Mark3	0.999936	dHC	CA1
Q03157	0.979076	0.001485	Aplp1	0.999936	dHC	CA1
Q03173	0.438687	-0.0661787	Enah	0.999936	dHC	CA1
Q03265	0.911506	-0.0172359	Atp5f1a	0.999936	dHC	CA1
Q03517	0.776341	-0.0302492	Scg2	0.999936	dHC	CA1
Q03717	0.651663	-0.0605781	Kcnb1	0.999936	dHC	CA1
Q03958	0.749303	-0.0304782	Pfdn6	0.999936	dHC	CA1
Q04447	0.952546	0.00340133	Ckb	0.999936	dHC	CA1
Q04690	0.707015	0.0288594	Nf1	0.999936	dHC	CA1
Q04736	0.218675	0.234458	Yes1	0.999936	dHC	CA1
Q04750	0.540906	-0.0427391	Top1	0.999936	dHC	CA1
Q04899	0.525425	-0.079578	Cdk18	0.999936	dHC	CA1
Q05512	0.230503	-0.0804258	Mark2	0.999936	dHC	CA1
Q05793	0.854602	-0.221296	Hspg2	0.999936	dHC	CA1
Q05816	0.804045	0.0291737	Fabp5	0.999936	dHC	CA1
Q05909	0.559637	-0.106019	Ptprg	0.999936	dHC	CA1
Q05920	0.929556	0.00611334	Pc	0.999936	dHC	CA1
Q05A62	0.253117	0.318039	Dnal1	0.999936	dHC	CA1
Q05BC3	0.605714	-0.0668953	Eml1	0.999936	dHC	CA1
Q05D44	0.418038	0.279313	Eif5b	0.999936	dHC	CA1
Q06138	0.54726	0.0498691	Cab39	0.999936	dHC	CA1
Q06185	0.763419	0.0422152	Atp5i	0.999936	dHC	CA1
Q06335	0.451768	-0.0499542	Aplp2	0.999936	dHC	CA1
Q06890	0.632565	0.0193298	Clu	0.999936	dHC	CA1
Q07076	0.605934	0.0441534	Anxa7	0.999936	dHC	CA1
Q07235	0.494041	0.114478	Serpine2	0.999936	dHC	CA1
Q07417	0.829388	-0.0396058	Acads	0.999936	dHC	CA1
Q07813	0.779174	-0.0120977	Bax	0.999936	dHC	CA1
Q08274	0.485014	-0.0536703	Dmwd	0.999936	dHC	CA1
Q08331	0.953859	-0.0101835	Calb2	0.999936	dHC	CA1
Q08460	0.352933	0.148577	Kcnma1	0.999936	dHC	CA1
Q08642	0.938129	-0.00463448	Padi2	0.999936	dHC	CA1
Q08943	0.404566	0.0462879	Ssrp1	0.999936	dHC	CA1
Q0GA42	0.935773	0.00882603	Cnnm1	0.999936	dHC	CA1
Q0GNC1	0.147467	0.128366	Inf2	0.999936	dHC	CA1
Q0KK55	0.263355	0.303282	Kndc1	0.999936	dHC	CA1
Q0KL02	0.599158	0.0386264	Trio	0.999936	dHC	CA1
Q0VBF8	0.706397	0.049606	Stum	0.999936	dHC	CA1
Q0VE82	0.610263	0.104445	Cpne7	0.999936	dHC	CA1
Q0VGY8	0.93976	0.012516	Tanc1	0.999936	dHC	CA1
Q11011	0.479062	0.0301061	Npepps	0.999936	dHC	CA1
Q11136	0.60211	0.0370855	Pepd	0.999936	dHC	CA1
Q148V7	0.871326	0.0271861	Kiaa1468	0.999936	dHC	CA1
Q14BB9	0.892766	-0.011819	Map6d1	0.999936	dHC	CA1
Q14BI2	0.664451	-0.0583415	Grm2	0.999936	dHC	CA1
Q14C51	0.96508	-0.0522539	Ptcd3	0.999936	dHC	CA1
Q14CH0	0.537848	-0.0501452	Fam171b	0.999936	dHC	CA1
Q2M3X8	0.355243	-0.0749301	Phactr1	0.999936	dHC	CA1
Q2NL51	0.993919	0.000436327	Gsk3a	0.999936	dHC	CA1
Q2PFD7	0.693152	0.112508	Psd3	0.999936	dHC	CA1
Q2TA57	0.272395	0.372755	Asphd1	0.999936	dHC	CA1
Q2TBE6	0.461476	0.108627	Pi4k2a	0.999936	dHC	CA1
Q2TPA8	0.610029	0.0561902	Hsdl2	0.999936	dHC	CA1
Q31125	0.193809	0.340428	Slc39a7	0.999936	dHC	CA1
Q3B7Z2	0.215005	0.0588307	Osbp	0.999936	dHC	CA1
Q3KNM2	0.6946	0.0380895	March5	0.999936	dHC	CA1
Q3SXD3	0.208083	0.163854	Hddc2	0.999936	dHC	CA1
Q3TBL6	0.457903	-0.288291	Tnfaip8l3	0.999936	dHC	CA1
Q3TBW2	0.463881	0.147658	Mrpl10	0.999936	dHC	CA1
Q3TC33	0.400514	0.132896	Ccdc127	0.999936	dHC	CA1
Q3TC72	0.223455	0.0855448	Fahd2	0.999936	dHC	CA1
Q3TCH7	0.815001	0.0434453	Cul4a	0.999936	dHC	CA1
Q3TCJ1	0.826472	-0.0151526	Abraxas2	0.999936	dHC	CA1
Q3TCN2	0.944746	0.00379261	Plbd2	0.999936	dHC	CA1
Q3TDD9	0.0850441	0.0738176	Ppp1r21	0.999936	dHC	CA1
Q3TDK6	0.374056	0.0546825	Rogdi	0.999936	dHC	CA1
Q3TDN2	0.306557	0.0809444	Faf2	0.999936	dHC	CA1
Q3TDQ1	0.10095	0.125903	Stt3b	0.999936	dHC	CA1
Q3TEA8	0.294783	0.144629	Hp1bp3	0.999936	dHC	CA1
Q3TES0	0.790841	0.0184218	Iqsec3	0.999936	dHC	CA1
Q3TFD2	0.939273	0.0123692	Lpcat1	0.999936	dHC	CA1
Q3THE2	0.581318	-0.0510679	Myl12b	0.999936	dHC	CA1
Q3THG9	0.654174	0.0577512	Aarsd1	0.999936	dHC	CA1
Q3THK7	0.358594	-0.0974631	Gmps	0.999936	dHC	CA1
Q3THS6	0.555903	0.0189284	Mat2a	0.999936	dHC	CA1
Q3TIR3	0.691365	-0.0222353	Ric8a	0.999936	dHC	CA1
Q3TIU4	0.753969	0.063986	Pde12	0.999936	dHC	CA1
Q3TIX9	0.19771	0.429191	Usp39	0.999936	dHC	CA1
Q3TJZ6	0.542049	-0.066244	Fam98a	0.999936	dHC	CA1
Q3TL44	0.517798	-0.0623009	Nlrx1	0.999936	dHC	CA1
Q3TLH4	0.566156	-0.271561	Prrc2c	0.999936	dHC	CA1
Q3TLI0	0.663609	-0.0355369	Trappc10	0.999936	dHC	CA1
Q3TLS3	0.376314	0.0595393	Gdpgp1	0.999936	dHC	CA1
Q3TMH2	0.559701	-0.0263444	Scrn3	0.999936	dHC	CA1
Q3TPE9	0.206173	0.233288	Ankmy2	0.999936	dHC	CA1
Q3TPX4	0.465189	0.0474239	Exoc5	0.999936	dHC	CA1
Q3TTY5	0.296012	0.288244	Krt2	0.999936	dHC	CA1
Q3TUF7	0.817559	-0.0641295	Yeats2	0.999936	dHC	CA1
Q3TVA9	0.205425	-0.152391	Ccdc136	0.999936	dHC	CA1
Q3TW96	0.978661	0.00284625	Uap1l1	0.999936	dHC	CA1
Q3TWL2	0.737945	0.0438017	Pip4p1	0.999936	dHC	CA1
Q3TWN3	0.602922	0.045309	Cnnm2	0.999936	dHC	CA1
Q3TXS7	0.812084	0.00910325	Psmd1	0.999936	dHC	CA1
Q3TXX4	0.931646	-0.00604823	Slc17a7	0.999936	dHC	CA1
Q3TY60	0.554159	-0.0927071	Fam131b	0.999936	dHC	CA1
Q3TY86	0.780425	-0.0424501	Aifm3	0.999936	dHC	CA1
Q3TYX3	0.389083	0.0439571	Smyd5	0.999936	dHC	CA1
Q3TZZ7	0.21509	0.123588	Esyt2	0.999936	dHC	CA1
Q3U0D9	0.703146	-0.033208	Hace1	0.999936	dHC	CA1
Q3U0K8	0.535816	0.102458	Ogfod1	0.999936	dHC	CA1
Q3U0M1	0.0889679	-0.0771935	Trappc9	0.999936	dHC	CA1
Q3U0V1	0.66619	0.0251374	Khsrp	0.999936	dHC	CA1
Q3U186	0.258718	0.127435	Rars2	0.999936	dHC	CA1
Q3U1J4	0.846921	0.0128168	Ddb1	0.999936	dHC	CA1
Q3U214	0.255388	0.0709078	Mast3	0.999936	dHC	CA1
Q3U2P1	0.41454	0.275594	Sec24a	0.999936	dHC	CA1
Q3U308	0.00647709	-0.153121	Ctu2	0.999936	dHC	CA1
Q3U487	0.519528	0.175781	Hectd3	0.999936	dHC	CA1
Q3U5Q7	0.194774	0.0419581	Cmpk2	0.999936	dHC	CA1
Q3U7R1	0.448891	0.185405	Esyt1	0.999936	dHC	CA1
Q3U7U3	0.88873	0.0110596	Fbxo7	0.999936	dHC	CA1
Q3UDE2	0.703501	0.0376371	Ttll12	0.999936	dHC	CA1
Q3UDP0	0.850495	-0.0154987	Wdr41	0.999936	dHC	CA1
Q3UE37	0.29686	-0.0749503	Ube2z	0.999936	dHC	CA1
Q3UEB3	0.29411	0.0784167	Puf60	0.999936	dHC	CA1
Q3UFK8	0.199702	0.197316	Frmd8	0.999936	dHC	CA1
Q3UFS0	0.142626	0.14666	Zyg11b	0.999936	dHC	CA1
Q3UGR5	0.229255	-0.0469307	Hdhd2	0.999936	dHC	CA1
Q3UGY8	0.575476	0.0443324	Arfgef3	0.999936	dHC	CA1
Q3UH60	0.689776	-0.0402031	Dip2b	0.999936	dHC	CA1
Q3UH66	0.981786	-0.00292577	Wnk2	0.999936	dHC	CA1
Q3UH68	0.894812	0.00722347	Limch1	0.999936	dHC	CA1
Q3UH93	0.213222	0.521317	Plxnd1	0.999936	dHC	CA1
Q3UH99	0.376283	-0.0928078	Shisa6	0.999936	dHC	CA1
Q3UHB1	0.715476	0.0166281	Nt5dc3	0.999936	dHC	CA1
Q3UHB8	0.915742	-0.00799527	Ccdc177	0.999936	dHC	CA1
Q3UHC7	0.592917	0.0456108	Dab2ip	0.999936	dHC	CA1
Q3UHD1	0.674255	-0.0407758	Adgrb1	0.999936	dHC	CA1
Q3UHD2	0.49667	-0.121253	Gfod1	0.999936	dHC	CA1
Q3UHD6	0.590313	0.0287102	Snx27	0.999936	dHC	CA1
Q3UHD9	0.644827	0.0486675	Agap2	0.999936	dHC	CA1
Q3UHH1	0.293492	0.148989	Zswim8	0.999936	dHC	CA1
Q3UHJ0	0.742896	0.0326239	Aak1	0.999936	dHC	CA1
Q3UHK1	0.316511	0.177853	Slc2a13	0.999936	dHC	CA1
Q3UHK6	0.0311321	0.134902	Tenm4	0.999936	dHC	CA1
Q3UHL1	0.576004	0.0515548	Camkv	0.999936	dHC	CA1
Q3UHX2	0.517915	-0.0513158	Pdap1	0.999936	dHC	CA1
Q3UIU2	0.984905	0.00343114	Ndufb6	0.999936	dHC	CA1
Q3UJB9	0.725558	0.0416974	Edc4	0.999936	dHC	CA1
Q3UJD6	0.944889	-0.00846142	Usp19	0.999936	dHC	CA1
Q3UJP5	0.135592	0.136271		0.999936	dHC	CA1
Q3UJU9	0.455863	0.110294	Rmdn3	0.999936	dHC	CA1
Q3UKJ7	0.473518	0.0719022	Smu1	0.999936	dHC	CA1
Q3ULD5	0.614436	0.0428495	Mccc2	0.999936	dHC	CA1
Q3ULF4	0.701537	-0.0950838	Spg7	0.999936	dHC	CA1
Q3ULJ0	0.863201	-0.00877343	Gpd1l	0.999936	dHC	CA1
Q3UM45	0.481796	-0.0280917	Ppp1r7	0.999936	dHC	CA1
Q3UMB5	0.15585	-0.156847	Smcr8	0.999936	dHC	CA1
Q3UMB9	0.195318	0.208184	Washc4	0.999936	dHC	CA1
Q3UMR5	0.837582	0.0405504	Mcu	0.999936	dHC	CA1
Q3UMT1	0.497445	0.106087	Ppp1r12c	0.999936	dHC	CA1
Q3UMU9	0.918651	-0.0276437	Hdgfl2	0.999936	dHC	CA1
Q3UMY5	0.824749	0.116314	Eml4	0.999936	dHC	CA1
Q3UN04	0.973658	-0.00482051	Usp30	0.999936	dHC	CA1
Q3UNH4	0.690089	0.0420646	Gprin1	0.999936	dHC	CA1
Q3UNZ8	0.760107	0.0364707	Cryzl2	0.999936	dHC	CA1
Q3UPH1	0.528877	-0.265446	Prrc1	0.999936	dHC	CA1
Q3UPL0	0.726918	-0.0249281	Sec31a	0.999936	dHC	CA1
Q3UQ44	0.727269	0.0450612	Iqgap2	0.999936	dHC	CA1
Q3UQ84	0.901862	-0.0567068	Tars2	0.999936	dHC	CA1
Q3UR70	0.43391	0.200241	Tgfbrap1	0.999936	dHC	CA1
Q3URD3	0.987016	0.000996351	Slmap	0.999936	dHC	CA1
Q3URE1	0.897287	0.0174858	Acsf3	0.999936	dHC	CA1
Q3URS9	0.935234	0.063698	Ccdc51	0.999936	dHC	CA1
Q3USB7	0.285389	0.107403	Plcl1	0.999936	dHC	CA1
Q3UTH8	0.2142	-0.169953	Arhgef9	0.999936	dHC	CA1
Q3UTJ2	0.898925	-0.0164269	Sorbs2	0.999936	dHC	CA1
Q3UTQ8	0.312886	0.284716	Cdkl5	0.999936	dHC	CA1
Q3UTZ3	0.862183	0.0478399		0.999936	dHC	CA1
Q3UU96	0.819977	0.0137161	Cdc42bpa	0.999936	dHC	CA1
Q3UUG6	0.916422	-0.0123248	Tbc1d24	0.999936	dHC	CA1
Q3UUI3	0.712203	-0.0160669	Them4	0.999936	dHC	CA1
Q3UV70	0.139696	0.091921	Pdp1	0.999936	dHC	CA1
Q3UVG3	0.479845	0.0971366	Fam91a1	0.999936	dHC	CA1
Q3UVK0	0.368697	0.597633	Ermp1	0.999936	dHC	CA1
Q3UVL4	0.0690375	-0.069122	Vps51	0.999936	dHC	CA1
Q3UVX5	0.412214	0.101996	Grm5	0.999936	dHC	CA1
Q3UX10	0.19667	-0.237773	Tubal3	0.999936	dHC	CA1
Q3UXZ6	0.866947	0.0283937	Fam81a	0.999936	dHC	CA1
Q3UY34	0.787243	-0.0372353		0.999936	dHC	CA1
Q3UYC0	0.457704	-0.040732	Ppm1h	0.999936	dHC	CA1
Q3UYG8	0.519941	0.116433	Macrod2	0.999936	dHC	CA1
Q3UYV9	0.296799	-0.146804	Ncbp1	0.999936	dHC	CA1
Q3UZP4	0.708272	-0.0454824	Svip	0.999936	dHC	CA1
Q3V038	0.694555	-0.0294951	Ttc9	0.999936	dHC	CA1
Q3V0K9	0.911859	-0.0177064	Pls1	0.999936	dHC	CA1
Q3V1L4	0.350806	0.0727502	Nt5c2	0.999936	dHC	CA1
Q3V1U8	0.555241	-0.0831606	Elmod1	0.999936	dHC	CA1
Q3V3Q7	0.38673	0.0846778	Pacs2	0.999936	dHC	CA1
Q3V3R1	0.48014	0.162281	Mthfd1l	0.999936	dHC	CA1
Q3V3V9	0.414873	-0.0633405	Carmil2	0.999936	dHC	CA1
Q499X9	0.306014	0.127415	Mars2	0.999936	dHC	CA1
Q4ACU6	0.449764	0.0306849	Shank3	0.999936	dHC	CA1
Q4JIM5	0.63845	-0.0473967	Abl2	0.999936	dHC	CA1
Q4KML4	0.757893	-0.0635889	Abracl	0.999936	dHC	CA1
Q4KMM3	0.540182	-0.0314293	Oxr1	0.999936	dHC	CA1
Q4KUS2	0.894603	0.0107625	Unc13a	0.999936	dHC	CA1
Q4QQM4	0.261859	-0.129233	Trp53i11	0.999936	dHC	CA1
Q4QQM5	0.714373	-0.0677636	Miga1	0.999936	dHC	CA1
Q4V9Z5	0.237215	0.0698627	Sez6l2	0.999936	dHC	CA1
Q4VA53	0.789131	0.015866	Pds5b	0.999936	dHC	CA1
Q4VAA2	0.447794	-0.210244	Cdv3	0.999936	dHC	CA1
Q4VAE3	0.825116	-0.0308471	Tmem65	0.999936	dHC	CA1
Q4VC33	0.541494	-0.0999103	Maea	0.999936	dHC	CA1
Q501J6	0.757819	-0.025459	Ddx17	0.999936	dHC	CA1
Q505D1	0.913889	-0.0101536	Ankrd28	0.999936	dHC	CA1
Q505D7	0.461795	-0.108873	Opa3	0.999936	dHC	CA1
Q505F5	0.93787	-0.00641313	Lrrc47	0.999936	dHC	CA1
Q52KF3	0.698533	0.0439199	Spire1	0.999936	dHC	CA1
Q52KI8	0.553673	0.0849318	Srrm1	0.999936	dHC	CA1
Q52KR3	0.630012	0.0757257	Prune2	0.999936	dHC	CA1
Q569Z5	0.700693	-0.0271446	Ddx46	0.999936	dHC	CA1
Q569Z6	0.330414	-0.109709	Thrap3	0.999936	dHC	CA1
Q56A07	0.707146	0.0406353	Scn2b	0.999936	dHC	CA1
Q58A65	0.784698	0.0224969	Spag9	0.999936	dHC	CA1
Q59J78	0.628354	0.0655646	Ndufaf2	0.999936	dHC	CA1
Q5DQR4	0.42291	0.0767971	Stxbp5l	0.999936	dHC	CA1
Q5DTL9	0.660681	0.0575381	Slc4a10	0.999936	dHC	CA1
Q5DTT2	0.189205	0.109963	Psd	0.999936	dHC	CA1
Q5DTY9	0.948705	0.00441393	Kctd16	0.999936	dHC	CA1
Q5DU25	0.20542	0.120868	Iqsec2	0.999936	dHC	CA1
Q5EBJ4	0.585015	-0.0611543	Ermn	0.999936	dHC	CA1
Q5EG47	0.946641	0.00402289	Prkaa1	0.999936	dHC	CA1
Q5F2E8	0.886133	-0.0422237	Taok1	0.999936	dHC	CA1
Q5FWH7	0.919208	0.00696855	Slc39a12	0.999936	dHC	CA1
Q5FWK3	0.682264	0.025155	Arhgap1	0.999936	dHC	CA1
Q5GH67	0.935029	0.0124652	Xkr4	0.999936	dHC	CA1
Q5H8C4	0.905708	-0.0067622	Vps13a	0.999936	dHC	CA1
Q5HZI9	0.746002	0.0468494	Slc25a51	0.999936	dHC	CA1
Q5IRJ6	0.450044	-0.112524	Slc30a9	0.999936	dHC	CA1
Q5M8N0	0.848336	0.0200488	Cnrip1	0.999936	dHC	CA1
Q5M8N4	0.765841	0.027661	Sdr39u1	0.999936	dHC	CA1
Q5PR73	0.812059	0.0172261	Diras2	0.999936	dHC	CA1
Q5QNQ6	0.848462	0.0166362	Osbp2	0.999936	dHC	CA1
Q5RJI5	0.729207	-0.0179576	Brsk1	0.999936	dHC	CA1
Q5RKR3	0.0740324	0.224203	Islr2	0.999936	dHC	CA1
Q5SNZ0	0.914404	-0.0126302	Ccdc88a	0.999936	dHC	CA1
Q5SQX6	0.387727	-0.0453007	Cyfip2	0.999936	dHC	CA1
Q5SRX1	0.924231	-0.00789294	Tom1l2	0.999936	dHC	CA1
Q5SSH7	0.592304	0.034869	Zzef1	0.999936	dHC	CA1
Q5SSL4	0.909815	0.00550441	Abr	0.999936	dHC	CA1
Q5SSM3	0.243507	-0.0994943	Arhgap44	0.999936	dHC	CA1
Q5SSZ5	0.669679	0.069662	Tns3	0.999936	dHC	CA1
Q5SUF2	0.92046	-0.0444578	Luc7l3	0.999936	dHC	CA1
Q5SUR0	0.12548	0.0904227	Pfas	0.999936	dHC	CA1
Q5SV85	0.943077	-0.00599473	Synrg	0.999936	dHC	CA1
Q5SVL6	0.268443	0.0772992	Rap1gap2	0.999936	dHC	CA1
Q5SVR0	0.670568	0.0528712	Tbc1d9b	0.999936	dHC	CA1
Q5SW19	0.844728	-0.0205843	Cluh	0.999936	dHC	CA1
Q5SWU9	0.612805	0.055167	Acaca	0.999936	dHC	CA1
Q5SXY1	0.479945	-0.059214	Specc1	0.999936	dHC	CA1
Q5SYD0	0.9358	-0.0155951	Myo1d	0.999936	dHC	CA1
Q5U3K5	0.676425	0.108212	Rabl6	0.999936	dHC	CA1
Q5U430	0.355856	0.183908	Ubr3	0.999936	dHC	CA1
Q5U458	0.902348	0.0246174	Dnajc11	0.999936	dHC	CA1
Q5U4D9	0.261457	0.134521	Thoc6	0.999936	dHC	CA1
Q5XG69	0.493376	-0.0683529	Fam169a	0.999936	dHC	CA1
Q5XJV6	0.238193	0.265245	Lmtk3	0.999936	dHC	CA1
Q5XJY5	0.537201	0.0336014	Arcn1	0.999936	dHC	CA1
Q60571	0.514276	-0.0588103	Crhbp	0.999936	dHC	CA1
Q60597	0.867405	0.0147587	Ogdh	0.999936	dHC	CA1
Q60598	0.899413	-0.0136746	Cttn	0.999936	dHC	CA1
Q60605	0.802055	0.0277308	Myl6	0.999936	dHC	CA1
Q60610	0.642431	0.131778	Tiam1	0.999936	dHC	CA1
Q60625	0.632782	-0.0500999	Icam5	0.999936	dHC	CA1
Q60631	0.717651	-0.0225086	Grb2	0.999936	dHC	CA1
Q60634	0.472671	0.0406791	Flot2	0.999936	dHC	CA1
Q60649	0.313532	-0.15708	Clpb	0.999936	dHC	CA1
Q60668	0.824123	0.0156233	Hnrnpd	0.999936	dHC	CA1
Q60673	0.330417	0.321298	Ptprn	0.999936	dHC	CA1
Q60676	0.703015	-0.0180429	Ppp5c	0.999936	dHC	CA1
Q60692	0.859351	-0.0143672	Psmb6	0.999936	dHC	CA1
Q60714	0.602571	0.0615074	Slc27a1	0.999936	dHC	CA1
Q60737	0.703102	-0.0231044	Csnk2a1	0.999936	dHC	CA1
Q60738	0.962973	-0.0038117	Slc30a1	0.999936	dHC	CA1
Q60749	0.382235	0.138262	Khdrbs1	0.999936	dHC	CA1
Q60759	0.612078	0.0505673	Gcdh	0.999936	dHC	CA1
Q60770	0.979901	0.00201755	Stxbp3	0.999936	dHC	CA1
Q60771	0.926277	0.0363622	Cldn11	0.999936	dHC	CA1
Q60780	0.420781	-0.0515878	Gas7	0.999936	dHC	CA1
Q60790	0.285822	0.138809	Rasa3	0.999936	dHC	CA1
Q60803	0.289509	0.218374	Traf3	0.999936	dHC	CA1
Q60809	0.58154	0.0866085	Cnot7	0.999936	dHC	CA1
Q60829	0.3715	0.120119	Ppp1r1b	0.999936	dHC	CA1
Q60854	0.619394	0.039781	Serpinb6	0.999936	dHC	CA1
Q60864	0.959637	0.00364133	Stip1	0.999936	dHC	CA1
Q60865	0.455655	0.0841452	Caprin1	0.999936	dHC	CA1
Q60870	0.51807	0.139947	Reep5	0.999936	dHC	CA1
Q60875	0.84297	-0.0188439	Arhgef2	0.999936	dHC	CA1
Q60899	0.326146	0.158114	Elavl2	0.999936	dHC	CA1
Q60900	0.853851	0.00821084	Elavl3	0.999936	dHC	CA1
Q60902	0.876441	0.0143614	Eps15l1	0.999936	dHC	CA1
Q60930	0.483059	0.206184	Vdac2	0.999936	dHC	CA1
Q60931	0.505433	0.172061	Vdac3	0.999936	dHC	CA1
Q60932	0.476866	0.153134	Vdac1	0.999936	dHC	CA1
Q60936	0.396176	0.169996	Coq8a	0.999936	dHC	CA1
Q60952	0.880359	0.0155207	Cep250	0.999936	dHC	CA1
Q60960	0.211719	0.228186	Kpna1	0.999936	dHC	CA1
Q60967	0.830198	0.0246991	Papss1	0.999936	dHC	CA1
Q60972	0.177887	-0.0844382	Rbbp4	0.999936	dHC	CA1
Q60973	0.258194	-0.0993666	Rbbp7	0.999936	dHC	CA1
Q60996	0.641933	0.0378901	Ppp2r5c	0.999936	dHC	CA1
Q61016	0.230604	0.111665	Gng7	0.999936	dHC	CA1
Q61024	0.241057	0.117815	Asns	0.999936	dHC	CA1
Q61029	0.76379	-0.0393168	Tmpo	0.999936	dHC	CA1
Q61035	0.921273	0.00669233	Hars	0.999936	dHC	CA1
Q61036	0.401933	-0.0784873	Pak3	0.999936	dHC	CA1
Q61037	0.603855	0.0433451	Tsc2	0.999936	dHC	CA1
Q61074	0.806301	-0.0477419	Ppm1g	0.999936	dHC	CA1
Q61081	0.964635	0.00457039	Cdc37	0.999936	dHC	CA1
Q61097	0.945927	-0.00393639	Ksr1	0.999936	dHC	CA1
Q61102	0.286275	0.0892293	Abcb7	0.999936	dHC	CA1
Q61120	0.230491	-0.260106	Shc3	0.999936	dHC	CA1
Q61137	0.223264	0.0739199	Astn1	0.999936	dHC	CA1
Q61151	0.644644	0.0255456	Ppp2r5e	0.999936	dHC	CA1
Q61161	0.470805	0.199938	Map4k2	0.999936	dHC	CA1
Q61165	0.853349	-0.0195577	Slc9a1	0.999936	dHC	CA1
Q61166	0.110711	-0.112047	Mapre1	0.999936	dHC	CA1
Q61171	0.748264	0.0222289	Prdx2	0.999936	dHC	CA1
Q61187	0.288013	0.0545288	Tsg101	0.999936	dHC	CA1
Q61189	0.875978	-0.114192	Clns1a	0.999936	dHC	CA1
Q61191	0.340437	-0.0606689	Hcfc1	0.999936	dHC	CA1
Q61205	0.439606	0.138314	Pafah1b3	0.999936	dHC	CA1
Q61206	0.341831	-0.0851509	Pafah1b2	0.999936	dHC	CA1
Q61207	0.978475	-0.0025677	Psap	0.999936	dHC	CA1
Q61220	0.211262	0.113662	Nell2	0.999936	dHC	CA1
Q61233	0.514651	-0.0408966	Lcp1	0.999936	dHC	CA1
Q61234	0.575955	-0.0203702	Snta1	0.999936	dHC	CA1
Q61239	0.758987	0.022837	Fnta	0.999936	dHC	CA1
Q61249	0.876426	0.0267361	Igbp1	0.999936	dHC	CA1
Q61282	0.22516	0.131125	Acan	0.999936	dHC	CA1
Q61290	0.873796	0.0104684	Cacna1e	0.999936	dHC	CA1
Q61292	0.87617	-0.0598289	Lamb2	0.999936	dHC	CA1
Q61301	0.90611	0.0078428	Ctnna2	0.999936	dHC	CA1
Q61315	0.849887	-0.00951957	Apc	0.999936	dHC	CA1
Q61316	0.344712	0.0550704	Hspa4	0.999936	dHC	CA1
Q61330	0.995853	0.000673474	Cntn2	0.999936	dHC	CA1
Q61335	0.247367	0.141859	Bcap31	0.999936	dHC	CA1
Q61361	0.810903	-0.0123124	Bcan	0.999936	dHC	CA1
Q61411	0.189657	0.0953569	Hras	0.999936	dHC	CA1
Q61418	0.492696	-0.124892	Clcn4	0.999936	dHC	CA1
Q61423	0.752008	0.0321066	Kcna4	0.999936	dHC	CA1
Q61425	0.619851	-0.0374093	Hadh	0.999936	dHC	CA1
Q61464	0.736982	0.123596	Znf638	0.999936	dHC	CA1
Q61466	0.565622	0.0955106	Smarcd1	0.999936	dHC	CA1
Q61481	0.0442862	0.615328	Pde1a	0.999936	dHC	CA1
Q61490	0.927827	-0.00879618	Alcam	0.999936	dHC	CA1
Q61543	0.713727	-0.027525	Glg1	0.999936	dHC	CA1
Q61545	0.326887	-0.072915	Ewsr1	0.999936	dHC	CA1
Q61548	0.5667	0.0629871	Snap91	0.999936	dHC	CA1
Q61553	0.411924	-0.0431913	Fscn1	0.999936	dHC	CA1
Q61578	0.748334	0.0475644	Fdxr	0.999936	dHC	CA1
Q61584	0.547158	0.061188	Fxr1	0.999936	dHC	CA1
Q61595	0.387557	0.0635214	Ktn1	0.999936	dHC	CA1
Q61598	0.818496	0.0141849	Gdi2	0.999936	dHC	CA1
Q61599	0.525916	-0.0983566	Arhgdib	0.999936	dHC	CA1
Q61627	0.258199	0.111513	Grid1	0.999936	dHC	CA1
Q61644	0.910497	0.00742586	Pacsin1	0.999936	dHC	CA1
Q61655	0.572769	-0.0509264	Ddx19a	0.999936	dHC	CA1
Q61656	0.584879	-0.0284945	Ddx5	0.999936	dHC	CA1
Q61686	0.989821	0.00224156	Cbx5	0.999936	dHC	CA1
Q61687	0.475454	-0.323266	Atrx	0.999936	dHC	CA1
Q61699	0.623066	0.0384574	Hsph1	0.999936	dHC	CA1
Q61701	0.895594	-0.0168287	Elavl4	0.999936	dHC	CA1
Q61735	0.792952	0.0510822	Cd47	0.999936	dHC	CA1
Q61739	0.757	-0.08259	Itga6	0.999936	dHC	CA1
Q61749	0.789845	-0.0347528	Eif2b4	0.999936	dHC	CA1
Q61753	0.575681	0.048075	Phgdh	0.999936	dHC	CA1
Q61768	0.509994	-0.0384923	Kif5b	0.999936	dHC	CA1
Q61771	0.857877	0.0170906	Kif3b	0.999936	dHC	CA1
Q61792	0.717406	0.0417522	Lasp1	0.999936	dHC	CA1
Q61831	0.206211	-0.115123	Mapk10	0.999936	dHC	CA1
Q61838	0.496386	0.142823	Pzp	0.999936	dHC	CA1
Q61879	0.374203	0.0373451	Myh10	0.999936	dHC	CA1
Q61885	0.662855	-0.109489	Mog	0.999936	dHC	CA1
Q61937	0.46225	0.120454	Npm1	0.999936	dHC	CA1
Q61990	0.558059	0.0673652	Pcbp2	0.999936	dHC	CA1
Q62048	0.532966	0.0632149	Pea15	0.999936	dHC	CA1
Q62059	0.734947	-0.0171239	Vcan	0.999936	dHC	CA1
Q62077	0.0803166	0.0951751	Plcg1	0.999936	dHC	CA1
Q62083	0.806011	0.0135201	Pick1	0.999936	dHC	CA1
Q62086	0.871987	-0.0122858	Pon2	0.999936	dHC	CA1
Q62093	0.586055	0.0805732	Srsf2	0.999936	dHC	CA1
Q62108	0.678081	0.0520732	Dlg4	0.999936	dHC	CA1
Q62159	0.263139	0.143232	Rhoc	0.999936	dHC	CA1
Q62165	0.207115	0.215038	Dag1	0.999936	dHC	CA1
Q62172	0.680413	0.093103	Ralbp1	0.999936	dHC	CA1
Q62178	0.895007	-0.0220288	Sema4a	0.999936	dHC	CA1
Q62186	0.923891	-0.0143303	Ssr4	0.999936	dHC	CA1
Q62188	0.593916	-0.0302661	Dpysl3	0.999936	dHC	CA1
Q62189	0.217633	-0.108668	Snrpa	0.999936	dHC	CA1
Q62205	0.151514	0.128897	Scn9a	0.999936	dHC	CA1
Q62261	0.582028	-0.182769	Sptbn1	0.999936	dHC	CA1
Q62264	0.990359	0.0414318	Thrsp	0.999936	dHC	CA1
Q62277	0.683099	0.0219005	Syp	0.999936	dHC	CA1
Q62288	0.44047	-0.0437816	Spock1	0.999936	dHC	CA1
Q62318	0.969051	0.00276211	Trim28	0.999936	dHC	CA1
Q62348	0.866179	0.00799323	Tsn	0.999936	dHC	CA1
Q62351	0.773331	0.0227087	Tfrc	0.999936	dHC	CA1
Q62376	0.470429	0.0647135	Snrnp70	0.999936	dHC	CA1
Q62393	0.980491	0.00201262	Tpd52	0.999936	dHC	CA1
Q62417	0.283626	0.101034	Sorbs1	0.999936	dHC	CA1
Q62418	0.734711	-0.0251643	Dbnl	0.999936	dHC	CA1
Q62419	0.951681	-0.00671426	Sh3gl1	0.999936	dHC	CA1
Q62420	0.432895	-0.146382	Sh3gl2	0.999936	dHC	CA1
Q62421	0.482175	0.0632654	Sh3gl3	0.999936	dHC	CA1
Q62425	0.998031	0.0003118	Ndufa4	0.999936	dHC	CA1
Q62426	0.959939	-0.00389869	Cstb	0.999936	dHC	CA1
Q62433	0.503545	-0.07484	Ndrg1	0.999936	dHC	CA1
Q62442	0.546981	-0.0286845	Vamp1	0.999936	dHC	CA1
Q62443	0.372939	0.0808095	Nptx1	0.999936	dHC	CA1
Q62446	0.997558	0.000617687	Fkbp3	0.999936	dHC	CA1
Q62448	0.834358	0.00774573	Eif4g2	0.999936	dHC	CA1
Q62465	0.682598	-0.025359	Vat1	0.999936	dHC	CA1
Q62523	0.890798	-0.016486	Zyx	0.999936	dHC	CA1
Q63739	0.336087	0.118214	Ptp4a1	0.999936	dHC	CA1
Q63810	0.776374	0.0294894	Ppp3r1	0.999936	dHC	CA1
Q63829	0.519142	0.161744	Commd3	0.999936	dHC	CA1
Q63844	0.885846	0.00773859	Mapk3	0.999936	dHC	CA1
Q63912	0.491076	0.0515271	Omg	0.999936	dHC	CA1
Q63932	0.169467	-0.0647745	Map2k2	0.999936	dHC	CA1
Q63959	0.83886	0.0250829	Kcnc3	0.999936	dHC	CA1
Q64010	0.826832	0.0332091	Crk	0.999936	dHC	CA1
Q64012	0.349968	0.81671	Raly	0.999936	dHC	CA1
Q640R3	0.704723	-0.0346026	Hepacam	0.999936	dHC	CA1
Q64105	0.152099	-0.0772332	Spr	0.999936	dHC	CA1
Q64133	0.65712	0.0835653	Maoa	0.999936	dHC	CA1
Q64152	0.782166	-0.10206	Btf3	0.999936	dHC	CA1
Q641K1	0.223197	0.149242	Agtpbp1	0.999936	dHC	CA1
Q641P0	0.923084	0.00931308	Actr3b	0.999936	dHC	CA1
Q64213	0.52411	0.0631747	Sf1	0.999936	dHC	CA1
Q64310	0.983629	0.00272747	Surf4	0.999936	dHC	CA1
Q64331	0.474966	0.0653693	Myo6	0.999936	dHC	CA1
Q64332	0.570995	-0.0547302	Syn2	0.999936	dHC	CA1
Q64337	0.895906	-0.0122487	Sqstm1	0.999936	dHC	CA1
Q64373	0.651291	-0.0688775	Bcl2l1	0.999936	dHC	CA1
Q64378	0.99865	-7.03029e-05	Fkbp5	0.999936	dHC	CA1
Q64433	0.930538	0.0107234	Hspe1	0.999936	dHC	CA1
Q64442	0.648073	-0.0291478	Sord	0.999936	dHC	CA1
Q64444	0.750561	0.0376228	Ca4	0.999936	dHC	CA1
Q64455	0.037096	0.238407	Ptprj	0.999936	dHC	CA1
Q64487	0.858502	-0.0147452	Ptprd	0.999936	dHC	CA1
Q64511	0.242846	0.38655	Top2b	0.999936	dHC	CA1
Q64514	0.487651	0.0440781	Tpp2	0.999936	dHC	CA1
Q64516	0.361298	0.112939	Gk	0.999936	dHC	CA1
Q64519	0.488026	0.0864041	Sdc3	0.999936	dHC	CA1
Q64520	0.356349	-0.0346921	Guk1	0.999936	dHC	CA1
Q64521	0.506719	-0.0678454	Gpd2	0.999936	dHC	CA1
Q64674	0.891625	0.0079339	Srm	0.999936	dHC	CA1
Q64676	0.672168	-0.0477462	Ugt8	0.999936	dHC	CA1
Q64727	0.843624	-0.027058	Vcl	0.999936	dHC	CA1
Q64737	0.902689	-0.00986088	Gart	0.999936	dHC	CA1
Q66GT5	0.584858	-0.0656241	Ptpmt1	0.999936	dHC	CA1
Q66L44	0.642491	0.067114	Cbarp	0.999936	dHC	CA1
Q66T02	0.727788	-0.108734	Plekhg5	0.999936	dHC	CA1
Q68ED2	0.911045	0.0159501	Grm7	0.999936	dHC	CA1
Q68ED7	0.939947	-0.0122941	Crtc1	0.999936	dHC	CA1
Q68EF0	0.133042	0.39964	Rab3ip	0.999936	dHC	CA1
Q68EF6	0.406984	0.102686	Begain	0.999936	dHC	CA1
Q68EF8	0.638402	0.0700653	Rapgefl1	0.999936	dHC	CA1
Q68FD5	0.0113461	-0.103509	Cltc	0.999936	dHC	CA1
Q68FD9	0.999735	2.99795e-05	Kiaa1549	0.999936	dHC	CA1
Q68FE6	0.379558	0.218666	Ripor1	0.999936	dHC	CA1
Q68FF6	0.71187	-0.0261419	Git1	0.999936	dHC	CA1
Q68FH0	0.270133	0.0846445	Pkp4	0.999936	dHC	CA1
Q68FH4	0.65318	0.0480966	Galk2	0.999936	dHC	CA1
Q68FL4	0.386214	0.0838585	Ahcyl2	0.999936	dHC	CA1
Q68FL6	0.481653	-0.0359055	Mars	0.999936	dHC	CA1
Q68FM6	0.102806	0.152963	Elfn2	0.999936	dHC	CA1
Q69Z26	0.994075	-0.00131787	Cntn4	0.999936	dHC	CA1
Q69Z98	0.870801	-0.00914868	Brsk2	0.999936	dHC	CA1
Q69Z99	0.560334	-0.107668	Znf512	0.999936	dHC	CA1
Q69ZF3	0.852681	0.0144641	Gba2	0.999936	dHC	CA1
Q69ZH9	0.973223	-0.00316589	Arhgap23	0.999936	dHC	CA1
Q69ZK0	0.220588	-0.0956554	Prex1	0.999936	dHC	CA1
Q69ZK9	0.373293	0.255046	Nlgn2	0.999936	dHC	CA1
Q69ZP3	0.808241	-0.0283182	Pnkd	0.999936	dHC	CA1
Q69ZR2	0.423626	0.172783	Hectd1	0.999936	dHC	CA1
Q69ZS8	0.406625	0.180889	Kazn	0.999936	dHC	CA1
Q69ZU6	0.566405	0.118698	Thsd7a	0.999936	dHC	CA1
Q69ZW3	0.761982	0.0283346	Ehbp1	0.999936	dHC	CA1
Q69ZX8	0.947902	-0.00703438	Ablim3	0.999936	dHC	CA1
Q6A065	0.287014	0.144142	Cep170	0.999936	dHC	CA1
Q6A068	0.335485	0.105741	Cdc5l	0.999936	dHC	CA1
Q6A0A9	0.826841	-0.0198181	FAM120A	0.999936	dHC	CA1
Q6A4J8	0.301725	0.060756	Usp7	0.999936	dHC	CA1
Q6DFV3	0.461755	0.0767701	Arhgap21	0.999936	dHC	CA1
Q6DFV7	0.267955	-0.121073	Ncoa7	0.999936	dHC	CA1
Q6DFW4	0.574065	0.0574412	Nop58	0.999936	dHC	CA1
Q6DFY8	0.309832	-0.0661915	Brinp2	0.999936	dHC	CA1
Q6EDY6	0.5122	0.086136	Carmil1	0.999936	dHC	CA1
Q6GQS1	0.354438	0.100703	Slc25a23	0.999936	dHC	CA1
Q6GQT9	0.582865	0.0369763	Nomo1	0.999936	dHC	CA1
Q6GYP7	0.34406	0.0700375	Ralgapa1	0.999936	dHC	CA1
Q6I6G8	0.515727	-0.0701833	Hecw2	0.999936	dHC	CA1
Q6IFX2	0.0423844	0.687441	Krt42	0.999936	dHC	CA1
Q6IFZ6	0.0724702	0.831725	Krt77	0.999936	dHC	CA1
Q6IR34	0.553598	0.073431	Gpsm1	0.999936	dHC	CA1
Q6IRU2	0.386639	-0.0850511	Tpm4	0.999936	dHC	CA1
Q6IRU5	0.770708	-0.0285347	Cltb	0.999936	dHC	CA1
Q6KAR6	0.135272	-0.106898	Exoc3	0.999936	dHC	CA1
Q6NS52	0.643393	0.0608352	Dgkb	0.999936	dHC	CA1
Q6NS60	0.434706	0.105523	Fbxo41	0.999936	dHC	CA1
Q6NS82	0.39366	0.137055	Retreg2	0.999936	dHC	CA1
Q6NSQ9	0.264957	0.636705	G6pc3	0.999936	dHC	CA1
Q6NSW3	0.610716	0.0579874	Sphkap	0.999936	dHC	CA1
Q6NV83	0.909761	0.0133695	U2surp	0.999936	dHC	CA1
Q6NVE8	0.956955	0.00566688	Wdr44	0.999936	dHC	CA1
Q6NVE9	0.907393	0.00934949	Pptc7	0.999936	dHC	CA1
Q6NVF0	0.978658	0.00147857	Ocrl	0.999936	dHC	CA1
Q6NVF9	0.930478	0.0082375	Cpsf6	0.999936	dHC	CA1
Q6NVG1	0.40089	0.10629	Lpcat4	0.999936	dHC	CA1
Q6NXK7	0.569447	0.0594954	Dpp10	0.999936	dHC	CA1
Q6NZC7	0.826827	0.0161254	Sec23ip	0.999936	dHC	CA1
Q6NZJ6	0.357167	-0.0680136	Eif4g1	0.999936	dHC	CA1
Q6NZL0	0.990945	0.000634384	Soga3	0.999936	dHC	CA1
Q6P069	0.605691	-0.0372942	Sri	0.999936	dHC	CA1
Q6P1B1	0.652845	0.0331436	Xpnpep1	0.999936	dHC	CA1
Q6P1D5	0.699258	0.0374047	Sez6l	0.999936	dHC	CA1
Q6P1F6	0.133894	-0.0490119	Ppp2r2a	0.999936	dHC	CA1
Q6P2B1	0.25976	-0.10459	Tnpo3	0.999936	dHC	CA1
Q6P3A8	0.162814	-0.105125	Bckdhb	0.999936	dHC	CA1
Q6P3D0	0.240969	0.107023	Nudt16	0.999936	dHC	CA1
Q6P4S6	0.339053	-0.0855663	Sik3	0.999936	dHC	CA1
Q6P4T2	0.412404	0.0552094	Snrnp200	0.999936	dHC	CA1
Q6P542	0.758091	-0.146325	Abcf1	0.999936	dHC	CA1
Q6P5E4	0.553248	-0.0670676	Uggt1	0.999936	dHC	CA1
Q6P5E8	0.268376	0.075175	Dgkq	0.999936	dHC	CA1
Q6P5F6	0.803219	0.0443119	Slc39a10	0.999936	dHC	CA1
Q6P5F7	0.375996	-0.113323	Ttyh3	0.999936	dHC	CA1
Q6P5F9	0.340207	0.0691575	Xpo1	0.999936	dHC	CA1
Q6P5U7	0.42089	0.112998	Nwd2	0.999936	dHC	CA1
Q6P8I4	0.305852	-0.132575	Pcnp	0.999936	dHC	CA1
Q6P8X1	0.793758	-0.0334372	Snx6	0.999936	dHC	CA1
Q6P9K8	0.994061	-0.000406667	Caskin1	0.999936	dHC	CA1
Q6P9K9	0.490601	0.0663622	Nrxn3	0.999936	dHC	CA1
Q6P9R2	0.47737	0.0685075	Oxsr1	0.999936	dHC	CA1
Q6P9S0	0.965631	-0.00379736	Mtss1l	0.999936	dHC	CA1
Q6PA06	0.481937	0.112547	Atl2	0.999936	dHC	CA1
Q6PAJ1	0.783853	-0.0301402	Bcr	0.999936	dHC	CA1
Q6PAK3	0.696824	0.0365022	Prmt8	0.999936	dHC	CA1
Q6PAM0	0.655803	-0.0315507	Prkab2	0.999936	dHC	CA1
Q6PAM1	0.820444	-0.0321658	Txlna	0.999936	dHC	CA1
Q6PAR5	0.968063	-0.00303063	Gapvd1	0.999936	dHC	CA1
Q6PB44	0.421079	0.0843196	Ptpn23	0.999936	dHC	CA1
Q6PB66	0.490998	0.0602264	Lrpprc	0.999936	dHC	CA1
Q6PCP5	0.431003	0.103676	Mff	0.999936	dHC	CA1
Q6PD03	0.106117	-0.0951911	Ppp2r5a	0.999936	dHC	CA1
Q6PD19	0.883136	0.0151114		0.999936	dHC	CA1
Q6PD26	0.240729	0.187069	Pigs	0.999936	dHC	CA1
Q6PD28	0.368906	0.0800565	Ppp2r5b	0.999936	dHC	CA1
Q6PDG5	0.364239	0.107158	Smarcc2	0.999936	dHC	CA1
Q6PDI5	0.808781	0.0368698	Ecpas	0.999936	dHC	CA1
Q6PDL0	0.886617	0.012111	Dync1li2	0.999936	dHC	CA1
Q6PDM2	0.598526	0.0979398	Srsf1	0.999936	dHC	CA1
Q6PDQ2	0.666624	0.125682	Chd4	0.999936	dHC	CA1
Q6PDS3	0.88126	-0.00856389	Sarm1	0.999936	dHC	CA1
Q6PDY2	0.305989	0.0762708	Ado	0.999936	dHC	CA1
Q6PE01	0.446171	-0.133098	Snrnp40	0.999936	dHC	CA1
Q6PE13	0.732416	0.0291236	Prrt3	0.999936	dHC	CA1
Q6PE15	0.320534	0.173894	Abhd10	0.999936	dHC	CA1
Q6PEB6	0.46393	0.0495603	Mob4	0.999936	dHC	CA1
Q6PEE2	0.235476	0.297052	Ctif	0.999936	dHC	CA1
Q6PER3	0.747629	-0.0156586	Mapre3	0.999936	dHC	CA1
Q6PF93	0.840858	0.016835	Pik3c3	0.999936	dHC	CA1
Q6PFD5	0.26294	0.121943	Dlgap3	0.999936	dHC	CA1
Q6PFR5	0.730143	0.00505108	Tra2a	0.999936	dHC	CA1
Q6PGB6	0.214113	0.0401473	Naa50	0.999936	dHC	CA1
Q6PGC1	0.850712	-0.0191859	Dhx29	0.999936	dHC	CA1
Q6PGE7	0.632631	0.0429588	Slc6a7	0.999936	dHC	CA1
Q6PGF7	0.309626	0.0832664	Exoc8	0.999936	dHC	CA1
Q6PGH1	0.429239	0.311681	Bud31	0.999936	dHC	CA1
Q6PGL7	0.808575	-0.0864244	Washc2	0.999936	dHC	CA1
Q6PGN3	0.376929	-0.0637109	Dclk2	0.999936	dHC	CA1
Q6PH08	0.860594	0.0174255	Erc2	0.999936	dHC	CA1
Q6PHN9	0.737006	0.0209004	Rab35	0.999936	dHC	CA1
Q6PHS9	0.96349	-0.00657383	Cacna2d2	0.999936	dHC	CA1
Q6PHU5	0.850185	-0.016911	Sort1	0.999936	dHC	CA1
Q6PHZ2	0.979576	-0.0146172	Camk2d	0.999936	dHC	CA1
Q6PHZ8	0.586962	-0.0464849	Kcnip4	0.999936	dHC	CA1
Q6PIC6	0.921738	0.0116708	Atp1a3	0.999936	dHC	CA1
Q6PIE5	0.35064	-0.0675689	Atp1a2	0.999936	dHC	CA1
Q6PIP5	0.207342	0.300832	Nudcd1	0.999936	dHC	CA1
Q6PNC0	0.318571	0.565241	Dmxl1	0.999936	dHC	CA1
Q6Q477	0.872344	0.0181384	Atp2b4	0.999936	dHC	CA1
Q6R891	0.955361	-0.0032373	Ppp1r9b	0.999936	dHC	CA1
Q6RHR9	0.878468	0.0150946	Magi1	0.999936	dHC	CA1
Q6RI63	0.977984	0.00491361	Fam120b	0.999936	dHC	CA1
Q6TEK5	0.546915	0.0794813	Vkorc1l1	0.999936	dHC	CA1
Q6URW6	0.552839	0.0622863	Myh14	0.999936	dHC	CA1
Q6VNB8	0.118918	-0.127739	Wdfy3	0.999936	dHC	CA1
Q6VNS1	0.90788	0.0101783	Ntrk3	0.999936	dHC	CA1
Q6WQJ1	0.965747	-0.00358155	Dagla	0.999936	dHC	CA1
Q6WVG3	0.665536	0.0296981	Kctd12	0.999936	dHC	CA1
Q6X893	0.684199	-0.0746889	Slc44a1	0.999936	dHC	CA1
Q6ZPE2	0.948198	-0.00497815	Sbf1	0.999936	dHC	CA1
Q6ZPJ0	0.945276	0.00528156	Tex2	0.999936	dHC	CA1
Q6ZPJ3	0.818831	-0.0102879	Ube2o	0.999936	dHC	CA1
Q6ZPQ6	0.502179	0.0922296	Pitpnm2	0.999936	dHC	CA1
Q6ZPS6	0.373755	-0.0806484	Ankib1	0.999936	dHC	CA1
Q6ZPU9	0.731736	0.0362033	Kif1bp	0.999936	dHC	CA1
Q6ZQ08	0.676005	-0.0414234	Cnot1	0.999936	dHC	CA1
Q6ZQ18	0.670909	0.0387073	Efr3b	0.999936	dHC	CA1
Q6ZQ29	0.675309	-0.0817507	Taok2	0.999936	dHC	CA1
Q6ZQ38	0.536593	0.0683749	Cand1	0.999936	dHC	CA1
Q6ZQ58	0.448232	0.0684614	Larp1	0.999936	dHC	CA1
Q6ZQ82	0.386731	-0.151848	Arhgap26	0.999936	dHC	CA1
Q6ZQI3	0.162796	0.097541	Mlec	0.999936	dHC	CA1
Q6ZQK5	0.122379	-0.0765408	Acap2	0.999936	dHC	CA1
Q6ZWN5	0.498611	0.0562129	Rps9	0.999936	dHC	CA1
Q6ZWQ0	0.465128	0.418905	Syne2	0.999936	dHC	CA1
Q6ZWR6	0.378095	0.0734989	Syne1	0.999936	dHC	CA1
Q6ZWU9	0.671191	-0.153661	Rps27	0.999936	dHC	CA1
Q6ZWV3	0.581296	0.0353547	Rpl10	0.999936	dHC	CA1
Q6ZWV7	0.573543	0.04789	Rpl35	0.999936	dHC	CA1
Q6ZWX6	0.929743	-0.00800118	Eif2s1	0.999936	dHC	CA1
Q71LX4	0.841962	0.00869191	Tln2	0.999936	dHC	CA1
Q71M36	0.593438	-0.0329448	Cspg5	0.999936	dHC	CA1
Q71RI9	0.24997	0.128564	Kyat3	0.999936	dHC	CA1
Q76LS9	0.438546	-0.0875044	Mindy1	0.999936	dHC	CA1
Q76MZ3	0.560971	-0.0259432	Ppp2r1a	0.999936	dHC	CA1
Q78IK2	0.610269	0.067195	Usmg5	0.999936	dHC	CA1
Q78IK4	0.622799	0.073155	Apool	0.999936	dHC	CA1
Q78JE5	0.446213	0.0838821	Fbxo22	0.999936	dHC	CA1
Q78JW9	0.735212	-0.049039	Ubfd1	0.999936	dHC	CA1
Q78PY7	0.81655	0.0135513	Snd1	0.999936	dHC	CA1
Q78YZ6	0.8423	0.0571099	Scoc	0.999936	dHC	CA1
Q78ZA7	0.398299	0.0894844	Nap1l4	0.999936	dHC	CA1
Q791T5	0.773134	0.0515127	Mtch1	0.999936	dHC	CA1
Q791V5	0.459861	0.153989	Mtch2	0.999936	dHC	CA1
Q7M6Y3	0.697024	0.0451855	Picalm	0.999936	dHC	CA1
Q7M6Z0	0.26558	0.0959935	Rtn4rl2	0.999936	dHC	CA1
Q7M750	0.937554	0.0116668	Opalin	0.999936	dHC	CA1
Q7M759	0.279587	0.0935692	Abhd17b	0.999936	dHC	CA1
Q7SIG6	0.993909	-0.000528584	Asap2	0.999936	dHC	CA1
Q7TMB8	0.401859	0.0686252	Cyfip1	0.999936	dHC	CA1
Q7TMC8	0.650847	0.0421991	Fuk	0.999936	dHC	CA1
Q7TME0	0.776685	0.0234043	Plppr4	0.999936	dHC	CA1
Q7TMF3	0.969573	-0.00751728	Ndufa12	0.999936	dHC	CA1
Q7TMK9	0.733816	-0.0238382	Syncrip	0.999936	dHC	CA1
Q7TMM9	0.915021	0.0286524	Tubb2a	0.999936	dHC	CA1
Q7TMQ7	0.695594	0.0281949	Wdr91	0.999936	dHC	CA1
Q7TMY8	0.7971	0.066923	Huwe1	0.999936	dHC	CA1
Q7TN29	0.681123	0.0256058	Smap2	0.999936	dHC	CA1
Q7TN98	0.394164	-0.107329	Cpeb4	0.999936	dHC	CA1
Q7TNC4	0.619762	-0.0474645	Luc7l2	0.999936	dHC	CA1
Q7TNG5	0.664967	-0.0316636	Eml2	0.999936	dHC	CA1
Q7TNM2	0.369391	0.0930308	Trim46	0.999936	dHC	CA1
Q7TNR6	0.840728	-0.0557753	Igsf21	0.999936	dHC	CA1
Q7TNV0	0.896924	0.0301139	Dek	0.999936	dHC	CA1
Q7TPD0	0.16684	-0.137092	Ints3	0.999936	dHC	CA1
Q7TPD3	0.658428	0.058588	Robo2	0.999936	dHC	CA1
Q7TPH6	0.195738	0.0867078	Mycbp2	0.999936	dHC	CA1
Q7TPM6	0.963608	-0.00385176	Fsd1	0.999936	dHC	CA1
Q7TPR4	0.506621	-0.0421213	Actn1	0.999936	dHC	CA1
Q7TPS5	0.93596	-0.00389061	C2cd5	0.999936	dHC	CA1
Q7TPV4	0.6658	-0.0420286	Mybbp1a	0.999936	dHC	CA1
Q7TQ95	0.141814	0.0870016	Lnpk	0.999936	dHC	CA1
Q7TQD2	0.728841	0.0483242	Tppp	0.999936	dHC	CA1
Q7TQF7	0.465984	0.0332245	Amph	0.999936	dHC	CA1
Q7TQH0	0.901496	-0.0113158	Atxn2l	0.999936	dHC	CA1
Q7TQI3	0.31102	0.0621031	Otub1	0.999936	dHC	CA1
Q7TQK5	0.738992	0.03849	Ccdc93	0.999936	dHC	CA1
Q7TSE6	0.783044	-0.0300848	Stk38l	0.999936	dHC	CA1
Q7TSH2	0.752734	0.0347546	Phkb	0.999936	dHC	CA1
Q7TSJ2	0.316263	0.148593	Map6	0.999936	dHC	CA1
Q7TSQ8	0.820935	0.0192899	Pdpr	0.999936	dHC	CA1
Q7TSY6	0.516132	0.0626403	Celf4	0.999936	dHC	CA1
Q7TT15	0.253606	-0.167482	Galnt17	0.999936	dHC	CA1
Q7TT37	0.144348	-0.134045	Elp1	0.999936	dHC	CA1
Q7TT50	0.286885	-0.0951049	Cdc42bpb	0.999936	dHC	CA1
Q80SW1	0.346983	-0.0514667	Ahcyl1	0.999936	dHC	CA1
Q80T41	0.854458	0.0199669	Gabbr2	0.999936	dHC	CA1
Q80TA6	0.607384	0.0846712	Mtmr12	0.999936	dHC	CA1
Q80TA9	0.222114	0.174714	Epg5	0.999936	dHC	CA1
Q80TB8	0.979403	-0.00470953	Vat1l	0.999936	dHC	CA1
Q80TE7	0.712488	0.0414636	Lrrc7	0.999936	dHC	CA1
Q80TI0	0.887722	-0.0124618	Gramd1b	0.999936	dHC	CA1
Q80TJ1	0.587175	0.0364538	Cadps	0.999936	dHC	CA1
Q80TK0	0.460638	-0.0822409	Kiaa1107	0.999936	dHC	CA1
Q80TL0	0.9456	0.00455803	Ppm1e	0.999936	dHC	CA1
Q80TL1	0.374404	0.157185	Adcy2	0.999936	dHC	CA1
Q80TL4	0.671836	-0.028237	Phf24	0.999936	dHC	CA1
Q80TL7	0.796779	-0.016556	Mon2	0.999936	dHC	CA1
Q80TM9	0.388102	0.134583	Nisch	0.999936	dHC	CA1
Q80TN4	0.941248	-0.283089	Dnajc16	0.999936	dHC	CA1
Q80TQ2	0.81749	0.0244365	Cyld	0.999936	dHC	CA1
Q80TR1	0.617447	0.0452474	Adgrl1	0.999936	dHC	CA1
Q80TR4	0.3383	0.0867199	Slit1	0.999936	dHC	CA1
Q80TS3	0.819817	0.0275068	Adgrl3	0.999936	dHC	CA1
Q80TS7	0.641733	0.0694277	Ddn	0.999936	dHC	CA1
Q80TV8	0.579213	-0.0265761	Clasp1	0.999936	dHC	CA1
Q80TY0	0.678029	-0.0330266	Fnbp1	0.999936	dHC	CA1
Q80TZ3	0.787752	0.0145724	Dnajc6	0.999936	dHC	CA1
Q80U19	0.973845	-0.00320986	Daam2	0.999936	dHC	CA1
Q80U23	0.474938	0.237705	Snph	0.999936	dHC	CA1
Q80U28	0.504118	-0.0915174	Madd	0.999936	dHC	CA1
Q80U30	0.557562	0.160541	Clec16a	0.999936	dHC	CA1
Q80U35	0.279329	0.207877	Arhgef17	0.999936	dHC	CA1
Q80U40	0.910009	-0.00805017	Rimbp2	0.999936	dHC	CA1
Q80U49	0.749069	-0.0321617	Cep170b	0.999936	dHC	CA1
Q80U56	0.546647	-0.0347349	Avl9	0.999936	dHC	CA1
Q80U63	0.917101	0.0102389	Mfn2	0.999936	dHC	CA1
Q80U78	0.474881	0.25577	Pum1	0.999936	dHC	CA1
Q80U95	0.660318	0.0420393	Ube3c	0.999936	dHC	CA1
Q80UG2	0.803588	-0.0184203	Plxna4	0.999936	dHC	CA1
Q80UG5	0.623732	0.0643016	2009-09-01	0.999936	dHC	CA1
Q80UJ7	0.797397	-0.0130255	Rab3gap1	0.999936	dHC	CA1
Q80UK0	0.421486	0.343943	Sestd1	0.999936	dHC	CA1
Q80UM3	0.776053	-0.0199107	Naa15	0.999936	dHC	CA1
Q80UM7	0.346506	0.199158	Mogs	0.999936	dHC	CA1
Q80UP3	0.95587	0.00447695	Dgkz	0.999936	dHC	CA1
Q80UU9	0.583203	0.0563115	Pgrmc2	0.999936	dHC	CA1
Q80UW2	0.719076	-0.0174339	Fbxo2	0.999936	dHC	CA1
Q80UY2	0.71367	0.129504	Kcmf1	0.999936	dHC	CA1
Q80UZ0	0.949758	0.01482	Fgd5	0.999936	dHC	CA1
Q80V42	0.878157	0.0235372	Cpm	0.999936	dHC	CA1
Q80VC9	0.476643	-0.0475003	Camsap3	0.999936	dHC	CA1
Q80VD1	0.899926	-0.00878453	Fam98b	0.999936	dHC	CA1
Q80VL1	0.79652	0.0224981	Tdrkh	0.999936	dHC	CA1
Q80VP0	0.899451	0.0162303	Tecpr1	0.999936	dHC	CA1
Q80VP1	0.914974	-0.00571822	Epn1	0.999936	dHC	CA1
Q80VP9	0.730265	0.0380376	Asphd2	0.999936	dHC	CA1
Q80W04	0.313043	0.10532	Tmcc2	0.999936	dHC	CA1
Q80W21	0.410433	-0.0849713	Gstm7	0.999936	dHC	CA1
Q80W47	0.702869	0.0463451	Wipi2	0.999936	dHC	CA1
Q80W54	0.469432	-0.0344725	Zmpste24	0.999936	dHC	CA1
Q80WC7	0.143254	0.305339	Agfg2	0.999936	dHC	CA1
Q80WG5	0.392694	0.0701903	Lrrc8a	0.999936	dHC	CA1
Q80WJ7	0.193608	0.117172	Mtdh	0.999936	dHC	CA1
Q80WM4	0.726618	-0.0987463	Hapln4	0.999936	dHC	CA1
Q80WQ2	0.981546	-0.00181186	Vac14	0.999936	dHC	CA1
Q80WS3	0.538984	0.12717	Fbll1	0.999936	dHC	CA1
Q80WT0	0.232585	-0.178501	Jph4	0.999936	dHC	CA1
Q80X50	0.776978	-0.0172681	Ubap2l	0.999936	dHC	CA1
Q80X80	0.98764	-0.000976066	C2cd2l	0.999936	dHC	CA1
Q80X85	0.351053	0.0928868	Mrps7	0.999936	dHC	CA1
Q80X90	0.624231	0.045367	Flnb	0.999936	dHC	CA1
Q80XG9	0.471583	0.242883	Lrrtm4	0.999936	dHC	CA1
Q80XI3	0.974933	0.00203039	Eif4g3	0.999936	dHC	CA1
Q80XI4	0.76389	-0.017647	Pip4k2b	0.999936	dHC	CA1
Q80XK6	0.45802	-0.058371	Atg2b	0.999936	dHC	CA1
Q80XN0	0.840343	0.01836	Bdh1	0.999936	dHC	CA1
Q80XR2	0.765218	0.00903163	Atp2c1	0.999936	dHC	CA1
Q80Y14	0.763118	0.0344911	Glrx5	0.999936	dHC	CA1
Q80Y17	0.810285	-0.0257835	Llgl1	0.999936	dHC	CA1
Q80Y24	0.607798	-0.0670808	Prickle2	0.999936	dHC	CA1
Q80Y55	0.287226	0.443855	Bsdc1	0.999936	dHC	CA1
Q80Y98	0.223616	-0.0972632	Ddhd2	0.999936	dHC	CA1
Q80YA3	0.289425	0.189389	Ddhd1	0.999936	dHC	CA1
Q80YA7	0.7014	0.0965564	Dpp8	0.999936	dHC	CA1
Q80YA9	0.737389	0.0228816	Cnksr2	0.999936	dHC	CA1
Q80YD1	0.0179649	0.212202	Supv3l1	0.999936	dHC	CA1
Q80YN3	0.962578	-0.00659257	Bcas1	0.999936	dHC	CA1
Q80YV4	0.114272	-0.0919244	Pank4	0.999936	dHC	CA1
Q80YX1	0.801149	0.0280259	Tnc	0.999936	dHC	CA1
Q80Z24	0.431983	0.102757	Negr1	0.999936	dHC	CA1
Q80Z38	0.804322	0.0316133	Shank2	0.999936	dHC	CA1
Q80ZF8	0.0929217	0.155838	Adgrb3	0.999936	dHC	CA1
Q80ZI6	0.411372	0.284432	Lrsam1	0.999936	dHC	CA1
Q80ZJ1	0.571604	0.0836624	Rap2a	0.999936	dHC	CA1
Q80ZJ6	0.184909	0.0968258	Zer1	0.999936	dHC	CA1
Q80ZW2	0.520565	0.0506737	Them6	0.999936	dHC	CA1
Q810A7	0.452582	0.0626508	Ddx42	0.999936	dHC	CA1
Q810B6	0.189219	0.0762245	Ankfy1	0.999936	dHC	CA1
Q810B9	0.0387343	0.276628	Slitrk3	0.999936	dHC	CA1
Q810J8	0.0165909	-0.0931401	Zfyve1	0.999936	dHC	CA1
Q810U3	0.745779	0.0304104	Nfasc	0.999936	dHC	CA1
Q810U4	0.463908	0.0420491	Nrcam	0.999936	dHC	CA1
Q811D0	0.665422	0.0401426	Dlg1	0.999936	dHC	CA1
Q811I0	0.571567	0.034078	Atpaf1	0.999936	dHC	CA1
Q811P8	0.981332	-0.00256754	Arhgap32	0.999936	dHC	CA1
Q812A2	0.859825	-0.0119242	Srgap3	0.999936	dHC	CA1
Q8BFP9	0.446605	0.102634	Pdk1	0.999936	dHC	CA1
Q8BFQ4	0.755208	0.0567169	Wdr82	0.999936	dHC	CA1
Q8BFQ8	0.585723	0.0349744	Gatd1	0.999936	dHC	CA1
Q8BFR5	0.904397	0.00883578	Tufm	0.999936	dHC	CA1
Q8BFS6	0.929594	-0.00959592	Cpped1	0.999936	dHC	CA1
Q8BFT9	0.773827	-0.030088	Svop	0.999936	dHC	CA1
Q8BFU3	0.693599	-0.0234077	Rnf214	0.999936	dHC	CA1
Q8BFW7	0.490699	-0.166237	Lpp	0.999936	dHC	CA1
Q8BFY6	0.398597	0.0683157	Pef1	0.999936	dHC	CA1
Q8BFY9	0.153805	0.157691	Tnpo1	0.999936	dHC	CA1
Q8BFZ3	0.29644	-0.0938727	Actbl2	0.999936	dHC	CA1
Q8BFZ9	0.201788	0.10384	Erlin2	0.999936	dHC	CA1
Q8BG02	0.190606	0.21755	Ppp2r2c	0.999936	dHC	CA1
Q8BG05	0.651465	0.0278557	Hnrnpa3	0.999936	dHC	CA1
Q8BG18	0.334648	0.168173	Necab1	0.999936	dHC	CA1
Q8BG32	0.70736	0.0295423	Psmd11	0.999936	dHC	CA1
Q8BG39	0.505313	0.0642224	Sv2b	0.999936	dHC	CA1
Q8BG40	0.330922	0.134994	Katnb1	0.999936	dHC	CA1
Q8BG51	0.87852	0.0206801	Rhot1	0.999936	dHC	CA1
Q8BG67	0.804371	-0.0229981	Efr3a	0.999936	dHC	CA1
Q8BG73	0.751829	-0.0170631	Sh3bgrl2	0.999936	dHC	CA1
Q8BG81	0.948837	-0.00795406	Poldip3	0.999936	dHC	CA1
Q8BG92	0.0787296	-0.241008	Clvs2	0.999936	dHC	CA1
Q8BG95	0.972039	0.00436627	Ppp1r12b	0.999936	dHC	CA1
Q8BGA3	0.490491	0.059969	Lrrtm2	0.999936	dHC	CA1
Q8BGB7	0.11981	0.11703	Enoph1	0.999936	dHC	CA1
Q8BGC4	0.972693	0.00489617	Zadh2	0.999936	dHC	CA1
Q8BGD5	0.590205	0.047567	Cpt1c	0.999936	dHC	CA1
Q8BGD9	0.48922	-0.058911	Eif4b	0.999936	dHC	CA1
Q8BGE6	0.468857	0.110203	Atg4b	0.999936	dHC	CA1
Q8BGG7	0.267877	-0.153727	Ubash3b	0.999936	dHC	CA1
Q8BGH2	0.649743	0.0860388	Samm50	0.999936	dHC	CA1
Q8BGH4	0.955198	0.00499544	Reep1	0.999936	dHC	CA1
Q8BGH7	0.52272	-0.0824108	Cdc42se2	0.999936	dHC	CA1
Q8BGN3	0.259539	0.303185	Enpp6	0.999936	dHC	CA1
Q8BGN8	0.501863	-0.103389	Synpr	0.999936	dHC	CA1
Q8BGQ1	0.175439	0.239445	Vipas39	0.999936	dHC	CA1
Q8BGQ7	0.555825	0.0626598	Aars	0.999936	dHC	CA1
Q8BGR2	0.193153	0.509358	Lrrc8d	0.999936	dHC	CA1
Q8BGR6	0.687479	0.0479891	Arl15	0.999936	dHC	CA1
Q8BGS2	0.928577	0.0104241	Bola2	0.999936	dHC	CA1
Q8BGT5	0.39749	-0.070064	Gpt2	0.999936	dHC	CA1
Q8BGT8	0.847642	-0.00891772	Phyhipl	0.999936	dHC	CA1
Q8BGU5	0.241414	0.0928528	Ccny	0.999936	dHC	CA1
Q8BGW1	0.99295	0.00199486	Fto	0.999936	dHC	CA1
Q8BGX2	0.88695	0.0220637	Timm29	0.999936	dHC	CA1
Q8BGZ1	0.285768	0.100251	Hpcal4	0.999936	dHC	CA1
Q8BH04	0.298246	-0.076613	Pck2	0.999936	dHC	CA1
Q8BH44	0.955244	-0.00680865	Coro2b	0.999936	dHC	CA1
Q8BH55	0.897407	0.00739236	Thnsl1	0.999936	dHC	CA1
Q8BH57	0.883312	-0.0132695	Wdr48	0.999936	dHC	CA1
Q8BH58	0.672277	0.042578	Tiprl	0.999936	dHC	CA1
Q8BH59	0.822236	-0.0380002	Slc25a12	0.999936	dHC	CA1
Q8BH64	0.939694	0.0455706	Ehd2	0.999936	dHC	CA1
Q8BH66	0.455754	0.0657742	Atl1	0.999936	dHC	CA1
Q8BH69	0.714064	-0.0388721	Sephs1	0.999936	dHC	CA1
Q8BH82	0.291143	0.695674	Napepld	0.999936	dHC	CA1
Q8BH86	0.737811	-0.18926	Dglucy	0.999936	dHC	CA1
Q8BH95	0.993978	-0.000390178	Echs1	0.999936	dHC	CA1
Q8BHC1	0.809763	-0.0280204	Rab39b	0.999936	dHC	CA1
Q8BHC4	0.23352	0.131931	Dcakd	0.999936	dHC	CA1
Q8BHD7	0.216535	0.333556	Ptbp3	0.999936	dHC	CA1
Q8BHE3	0.222979	-0.149539	Atcay	0.999936	dHC	CA1
Q8BHE8	0.0706653	0.114397	Maip1	0.999936	dHC	CA1
Q8BHF7	0.786558	0.0411241	Pgs1	0.999936	dHC	CA1
Q8BHG1	0.964697	-0.00659983	Nrdc	0.999936	dHC	CA1
Q8BHG2	0.583131	0.0253743		0.999936	dHC	CA1
Q8BHH2	0.386072	-0.102386	Rab9b	0.999936	dHC	CA1
Q8BHJ5	0.650728	0.0552265	Tbl1xr1	0.999936	dHC	CA1
Q8BHJ6	0.597613	0.1956	Serinc5	0.999936	dHC	CA1
Q8BHJ7	0.59129	0.213113	Gabra5	0.999936	dHC	CA1
Q8BHL3	0.489662	0.0427569	Tbc1d10b	0.999936	dHC	CA1
Q8BHL5	0.70632	0.0334896	Elmo2	0.999936	dHC	CA1
Q8BHL8	0.524381	0.127001	Psmf1	0.999936	dHC	CA1
Q8BHN3	0.537022	-0.0260822	Ganab	0.999936	dHC	CA1
Q8BHS6	0.721981	-0.0338624	Armcx3	0.999936	dHC	CA1
Q8BHW2	0.730374	0.0380616	Oscp1	0.999936	dHC	CA1
Q8BHZ0	0.798233	0.0166965	Fam49a	0.999936	dHC	CA1
Q8BIF0	0.72344	0.0476732	Cd99l2	0.999936	dHC	CA1
Q8BIF2	0.660361	0.0650734	Rbfox3	0.999936	dHC	CA1
Q8BIG7	0.820487	-0.027004	Comtd1	0.999936	dHC	CA1
Q8BIJ6	0.663622	-0.039755	Iars2	0.999936	dHC	CA1
Q8BIK4	0.308927	-0.10891	Dock9	0.999936	dHC	CA1
Q8BIV3	0.227866	0.430903	Ranbp6	0.999936	dHC	CA1
Q8BIW1	0.49324	-0.041879	Prune1	0.999936	dHC	CA1
Q8BIZ1	0.876403	0.0170525	Anks1b	0.999936	dHC	CA1
Q8BJ42	0.205682	0.123484	Dlgap2	0.999936	dHC	CA1
Q8BJ71	0.312545	0.51009	Nup93	0.999936	dHC	CA1
Q8BJH1	0.977287	0.00344298	Zc2hc1a	0.999936	dHC	CA1
Q8BJI1	0.759282	-0.020682	Slc6a17	0.999936	dHC	CA1
Q8BJU0	0.939662	0.00374958	Sgta	0.999936	dHC	CA1
Q8BJU2	0.204736	-0.236415	Tspan9	0.999936	dHC	CA1
Q8BJW6	0.734069	0.0189362	Eif2a	0.999936	dHC	CA1
[truncated: 19,820 more rows]

## Sheet: RegionxSubregion
Accession	pvalue.Region	pvalue.SubRegion	pvalue.Interaction	log2FC.Region	log2FC.CA1CA3	log2FC.CA1DG	log2FC.CA3DG	meanSubRegionLogFC	FDR.SubRegion	FDR.Region	FDR.Interaction	GeneSymbol
A2A432	0.000257661	2.68005e-07	0.0826573	0.119296	0.223439	0.0560709	-0.167368	0.148959	5.28876e-07	0.000672709	0.157095	Cul4b
A2A5R2	0.706266	0.534048	0.807727	-0.0528884	-0.0099721	0.161571	0.171543	0.114362	0.555622	0.773801	0.858996	Arfgef2
A2A690	2.60088e-05	5.21906e-07	0.0479412	-0.103691	0.166571	0.104256	-0.0623146	0.111047	1.00068e-06	7.84723e-05	0.103036	Tanc2
A2A699	4.99283e-09	2.32709e-22	0.0153144	0.150919	0.39048	0.107147	-0.283333	0.26032	1.90621e-21	2.54584e-08	0.0409326	Fam171a2
A2A8Z1	0.0749123	0.000330402	0.312129	0.0881037	0.166994	0.238406	0.0714125	0.158938	0.000490758	0.116034	0.435467	Osbpl9
A2ADY9	5.17079e-10	2.30079e-12	0.540511	-0.227228	-0.126294	-0.341202	-0.214908	0.227468	7.0485e-12	2.97051e-09	0.648919	Ddi2
A2AFR3	0.606583	0.0341537	0.149536	0.0364015	-0.0898782	0.13764	0.227519	0.151679	0.0412532	0.683503	0.250092	Frmpd4
A2AG50	0.0021541	3.2442e-30	0.186973	-0.128277	-0.286415	0.657751	0.944166	0.629444	5.93924e-29	0.00461658	0.296097	Map7d2
A2AGT5	0.0309365	6.18751e-07	0.0161623	-0.0941814	-0.122479	0.184833	0.307312	0.204875	1.1804e-06	0.0529669	0.0427105	Ckap5
A2AHC3	0.319578	0.00952968	0.0450269	0.0313188	0.00590697	0.100036	0.0941294	0.0666909	0.0123447	0.40927	0.0977405	Camsap1
A2AHG0	1.96645e-06	1.39249e-33	0.272498	-0.224766	0.635211	-0.543561	-1.17877	0.785848	3.38541e-32	6.9977e-06	0.392474	Lzts3
A2AJA9	0.430853	3.25773e-27	0.0123669	0.0197093	0.143183	-0.373479	-0.516662	0.344441	4.32325e-26	0.523535	0.0344483	Ajm1
A2AJI0	0.000284503	2.3554e-19	0.0214648	-0.0906237	0.0478336	0.340913	0.29308	0.227276	1.42591e-18	0.00073709	0.0540262	Map7d1
A2ALS5	7.78983e-11	6.00956e-35	0.320151	-0.164819	0.555059	0.513973	-0.041086	0.370039	1.77311e-33	5.00492e-10	0.443816	Rap1gap
A2ALU4	4.1934e-09	0.0186471	0.00762986	-0.238926	-0.127415	-0.0582147	0.0692003	0.0849433	0.023398	2.1673e-08	0.0231871	Shroom2
A2AN08	0.209871	1.68277e-07	0.592816	-0.0227451	-0.0553932	0.0808091	0.136202	0.0908015	3.37778e-07	0.285624	0.690785	Ubr4
A2AP18	8.77993e-19	1.06156e-22	8.02063e-15	0.404065	-0.109998	0.467416	0.577414	0.384943	9.09197e-22	1.499e-17	6.77075e-13	Plch2
A2APV2	0.00614035	0.000290363	0.0300417	-0.165008	-0.146142	0.159431	0.305572	0.203715	0.000434686	0.0120601	0.0708825	Fmnl2
A2APX8	0.00243403	6.34157e-08	0.412589	-0.111842	-0.190556	0.0845683	0.275124	0.183416	1.32e-07	0.00517447	0.534238	Scn1a
A2APY7	0.00394592	0.587846	0.0304625	0.101379	0.0111902	0.0441142	0.032924	0.0294095	0.606404	0.00803192	0.0717083	Ndufaf5
A2AQ07	0.703914	0.0675125	0.0716867	-0.0561777	-0.0161331	0.360929	0.377062	0.251375	0.0785492	0.772518	0.14019	Tubb1
A2AQ25	6.51518e-06	3.55225e-41	2.2503e-05	0.140124	1.00803	0.397019	-0.611011	0.67202	3.02906e-39	2.15917e-05	0.000147055	Skt
A2ARP1	0.145123	6.35883e-13	0.0870371	0.073705	0.234124	0.505543	0.271419	0.337028	2.07567e-12	0.20892	0.164085	Ppip5k1
A2ASQ1	0.476639	0.000325318	0.257895	0.0571	0.413217	0.188286	-0.224931	0.275478	0.000483444	0.566487	0.376618	Agrn
A2ASZ8	0.427091	0.0155331	0.169525	-0.072147	-0.137894	0.189209	0.327103	0.218069	0.0196495	0.520226	0.273889	Slc25a25
A2AV25	2.36426e-07	3.25122e-37	0.0639586	0.441341	1.97354	2.14753	0.173992	1.43169	1.3352e-35	9.57998e-07	0.128297	Fibcd1
A2AWA9	0.0575872	3.05558e-05	0.866626	0.0556998	-0.150097	-0.149818	0.000279473	0.100065	5.01128e-05	0.0923416	0.902562	Rabgap1
A2BDX3	0.472745	2.87348e-11	9.95246e-08	-0.026052	0.157789	-0.206456	-0.364245	0.24283	8.04838e-11	0.562078	1.1861e-06	Mocs3
A2CG49	1.25231e-30	6.01805e-13	0.00865972	-0.506052	0.0392143	-0.234518	-0.273733	0.182488	1.96654e-12	1.40955e-28	0.0257001	Kalrn
A2RSJ4	9.07445e-10	0.00375424	4.02582e-07	-0.267817	-0.0481635	0.110322	0.158486	0.105657	0.00505724	5.07868e-09	4.17558e-06	Uhrf1bp1l
A2RT62	1.77405e-06	1.39958e-08	1.23866e-05	-0.131498	-0.200568	-0.159146	0.0414211	0.133712	3.11828e-08	6.38028e-06	8.67345e-05	Fbxl16
A3KGB4	3.18425e-07	2.21195e-10	0.489074	0.25856	-0.277415	-0.431271	-0.153855	0.287514	5.75523e-10	1.26331e-06	0.607788	Tbc1d8b
A3KMP2	3.59543e-11	2.26922e-07	0.0203913	-0.299905	-0.175648	0.128115	0.303762	0.202508	4.52207e-07	2.39617e-10	0.0517704	Ttc38
A6H5Z3	6.22317e-10	4.14347e-06	5.28685e-06	-0.252008	0.139468	0.234452	0.0949845	0.156302	7.30395e-06	3.56834e-09	4.10914e-05	Exoc6b
A6H611	0.0122004	0.358994	0.0215083	-0.126896	0.0838546	0.0626596	-0.021195	0.0559031	0.384013	0.0226495	0.0540317	Mipep
A6H630	5.97537e-19	4.75457e-11	1.5443e-07	-0.230129	-0.0582662	-0.188405	-0.130139	0.125603	1.30055e-10	1.03767e-17	1.75772e-06	Armt1
B0F2B4	0.00284048	8.04764e-14	0.0114908	-0.133967	0.347644	-0.151198	-0.498842	0.332561	2.83393e-13	0.00595736	0.0322399	Nlgn4l
B0V2N1	0.414635	0.217115	0.898468	-0.117627	-0.303119	-0.20819	0.0949294	0.202079	0.237513	0.50789	0.926832	Ptprs
B1AVZ0	0.480171	0.0796675	0.146733	-0.0589695	0.166652	0.203384	0.0367314	0.135589	0.0920219	0.569348	0.246502	Uprt
B1AXH1	4.15586e-09	5.80499e-22	0.560276	-0.627187	0.11326	-1.32417	-1.43743	0.958289	4.58217e-21	2.15156e-08	0.663554	Nhsl2
B1AXV0	1.60657e-17	0.0418478	6.1648e-12	-0.313457	-0.088758	-0.040274	0.048484	0.059172	0.0501086	2.303e-16	2.28474e-10	Frrs1l
B1AY13	0.0165372	0.709953	0.538466	0.146182	-0.0268476	-0.0586408	-0.0317932	0.0390939	0.724982	0.029986	0.64731	Usp24
B1AZP2	0.0136439	6.4037e-09	0.000999936	-0.0538538	0.179031	0.0573385	-0.121692	0.119354	1.47767e-08	0.0250839	0.0040356	Dlgap4
B2RQC6	0.189862	0.473741	0.428617	0.145034	0.07394	-0.0907172	-0.164657	0.109771	0.495934	0.262626	0.550303	Cad
B2RSH2	0.0444535	1.88617e-08	0.879416	0.0942907	0.124394	0.374206	0.249812	0.249471	4.15367e-08	0.0739432	0.913067	Gnai1
B2RUJ5	0.000781615	3.28649e-19	0.613406	0.131351	0.550245	0.428357	-0.121888	0.36683	1.93935e-18	0.00183991	0.706113	Apba1
B2RUR8	1.69718e-06	7.7645e-15	0.0363082	-0.452196	-0.426732	0.649316	1.07605	0.717365	2.96809e-14	6.12555e-06	0.0821598	Otud7b
B2RXC1	0.166042	1.49884e-06	0.00287485	0.029151	0.133881	0.115054	-0.0188276	0.0892541	2.74892e-06	0.233999	0.0100769	Trappc11
B2RXS4	2.94953e-11	5.31945e-10	0.00730753	0.262011	0.303259	0.0867949	-0.216464	0.202173	1.35053e-09	1.99191e-10	0.0224093	Plxnb2
B2RY56	0.531114	5.33515e-06	6.71749e-06	-0.0207062	0.1208	-0.0944814	-0.215282	0.143521	9.31812e-06	0.616758	5.0406e-05	Rbm25
B5TVM2	1.04143e-07	0.000205063	0.0449825	0.394691	-0.155458	-0.357365	-0.201907	0.238243	0.000313002	4.47653e-07	0.0977138	Ildr2
B7ZMP1	0.744091	0.467721	0.694112	0.0202026	-0.0847635	-0.00806117	0.0767023	0.056509	0.490139	0.803586	0.771823	Xpnpep3
B9EJ86	0.0481973	0.00327271	0.0938109	0.0721713	0.0906401	0.15394	0.0633004	0.102627	0.00444404	0.0793025	0.174474	Osbpl8
B9EJA2	2.4635e-12	8.17446e-29	0.0362287	-0.183635	0.223656	-0.275712	-0.499368	0.332912	1.30064e-27	1.90498e-11	0.0820557	Cttnbp2
B9EKR1	0.262138	8.75397e-09	0.702156	0.0195169	0.121024	-0.0111165	-0.13214	0.0880933	1.99725e-08	0.346666	0.777098	Ptprz1
D3YVF0	0.00193748	0.00168452	0.0360164	0.171669	0.206542	-0.00954766	-0.216089	0.144059	0.00234505	0.00419971	0.0820557	Akap5
D3YXK2	0.260789	4.96723e-14	0.000133839	0.0470057	0.282987	-0.209794	-0.492781	0.32852	1.78012e-13	0.345182	0.00070737	Safb
D3YZI9	1.31579e-15	7.59294e-39	2.8222e-05	-0.243393	-0.686562	-0.671487	0.0150754	0.457708	3.97844e-37	1.47011e-14	0.000180942	Pgbd5
D3YZP9	0.181039	0.0668415	0.953554	0.0527634	0.0753651	0.111035	0.0356703	0.0740236	0.0777983	0.251798	0.969505	Ccdc6
D3YZU1	0.00277984	0.0190391	7.62512e-05	-0.104872	-0.105612	-0.102196	0.00341588	0.0704078	0.0238499	0.00584373	0.000432327	Shank1
D3Z7P3	2.43556e-28	5.52535e-32	0.00492937	0.366115	-0.490031	-0.0650733	0.424958	0.326687	1.16608e-30	1.60906e-26	0.0161079	Gls
E9PUL5	1.24227e-12	1.98962e-06	0.0525461	-0.403374	-0.122195	0.199961	0.322156	0.214771	3.60122e-06	9.83144e-12	0.110129	Prrt2
E9PVA8	0.0288576	0.00891373	0.0973432	0.0463518	-0.0672347	0.0052	0.0724347	0.0482898	0.0115764	0.049772	0.179302	Gcn1
E9Q3L2	0.895001	0.000276034	0.13108	-0.00330669	0.110991	-0.00458928	-0.11558	0.0770534	0.000414665	0.92169	0.22608	Pi4ka
E9Q401	6.29498e-05	4.08454e-05	0.0838904	-0.199082	-0.157364	-0.276049	-0.118685	0.184032	6.61669e-05	0.000179967	0.159041	Ryr2
E9Q557	0.0153288	0.136052	0.213537	-0.303872	-0.295999	-0.101261	0.194738	0.197333	0.153248	0.0279449	0.326757	Dsp
E9Q6P5	0.824322	0.0300686	0.878026	0.0152666	-0.0140319	0.189626	0.203658	0.135772	0.03661	0.866821	0.912246	Ttc7b
E9Q735	0.0236761	0.0219806	0.135047	-0.0990877	0.00317654	0.14331	0.140133	0.0955399	0.0273318	0.0414468	0.230825	Ube4a
E9Q7G0	0.0013542	0.000603314	0.00102084	-0.223387	0.221553	-0.0870026	-0.308555	0.205704	0.00087684	0.00303049	0.00409818	Numa1
E9Q7X7	2.97683e-08	3.6251e-06	0.000234464	0.329984	0.282726	-0.0464497	-0.329176	0.219451	6.41998e-06	1.39393e-07	0.00115859	Nrxn2
E9Q8I9	0.0196061	1.80941e-08	0.00420265	-0.0600518	-0.193079	-0.0287239	0.164356	0.12872	3.99041e-08	0.034946	0.014097	Fry
F6SEU4	0.000104665	2.93899e-13	0.469898	-0.202906	-0.297938	-0.565107	-0.267169	0.376738	9.89103e-13	0.000288373	0.589117	Syngap1
F6W8I0	8.73213e-22	8.98679e-09	0.421352	-1.42806	0.302441	0.881696	0.579255	0.587797	2.04729e-08	2.24889e-20	0.54281	Yjefn3
F6ZDS4	0.556756	1.04535e-06	0.19681	-0.0257677	0.285976	0.0429808	-0.242995	0.190651	1.94301e-06	0.638243	0.306588	Tpr
F8VPU2	0.0627232	5.11551e-28	0.000127142	0.045145	0.526816	0.296186	-0.23063	0.35121	7.40288e-27	0.0992723	0.000675496	Farp1
G3X9J0	2.19646e-32	4.37099e-33	2.2325e-17	-0.876751	-0.821253	-1.09721	-0.275961	0.731476	9.98755e-32	4.17191e-30	3.7692e-15	Sipa1l3
G3X9K3	0.000613223	0.261416	0.89617	-0.20965	-0.0400805	0.0766734	0.116754	0.077836	0.283426	0.00147319	0.925089	Arfgef1
G3XA57	0.758223	1.48187e-14	0.567477	-0.0128944	-0.00673485	-0.446737	-0.440002	0.297825	5.53243e-14	0.813935	0.669733	Rab11fip2
G5E829	3.21215e-27	0.00954051	5.53778e-09	-0.552721	-0.0164086	-0.11675	-0.100342	0.0778335	0.0123535	1.62695e-25	8.74518e-08	Atp2b1
G5E870	0.926656	0.380947	0.278741	0.00528456	-0.0815169	0.0063259	0.0878428	0.0585619	0.405783	0.944369	0.399384	Trip12
G5E8K5	1.12286e-11	3.60483e-14	0.00149868	-0.341137	-0.270552	0.240548	0.5111	0.340734	1.29954e-13	8.02914e-11	0.00572172	Ank3
O08529	3.05911e-05	5.43676e-15	0.00128488	0.0637759	0.111256	0.178584	0.067328	0.119056	2.10475e-14	9.10542e-05	0.00499394	Capn2
O08530	0.0917804	2.30731e-15	0.157354	-0.066299	0.413712	-0.0314881	-0.4452	0.2968	9.26278e-15	0.138629	0.258906	S1pr1
O08532	0.561806	5.37801e-15	0.00221448	-0.0218138	0.102827	-0.345804	-0.448631	0.299087	2.08466e-14	0.643061	0.00808505	Cacna2d1
O08539	1.26551e-10	2.77839e-20	4.39396e-08	-0.24627	-0.220331	0.310781	0.531113	0.354075	1.85572e-19	7.92969e-10	5.61061e-07	Bin1
O08547	0.400622	0.000392012	0.00581773	-0.0157658	0.0288119	0.0931847	0.0643728	0.0621232	0.000578032	0.494112	0.0183213	Sec22b
O08553	0.0263644	1.44429e-18	0.00568638	-0.0441082	0.103021	0.287517	0.184496	0.191678	7.89425e-18	0.0458623	0.0180036	Dpysl2
O08576	1.72453e-07	7.70224e-27	0.0290969	0.178301	-0.552316	0.0268774	0.579194	0.386129	9.87641e-26	7.15962e-07	0.0690825	Rundc3a
O08579	0.970119	0.102106	0.936136	0.00345527	0.123387	0.244235	0.120848	0.162823	0.116611	0.977518	0.955995	Emd
O08582	0.00474028	0.577372	0.453272	-0.10487	0.0409383	0.00152957	-0.0394087	0.0272922	0.596206	0.00948369	0.574914	Gtpbp1
O08583	0.138046	3.56199e-14	1.01066e-07	0.0420166	0.208187	-0.125197	-0.333384	0.222256	1.28868e-13	0.200058	1.19976e-06	Alyref
O08585	0.00147591	0.000438721	0.802191	0.0970403	-0.0129416	-0.135189	-0.122247	0.0901258	0.000644093	0.00328112	0.854489	Clta
O08586	0.0209657	1.66712e-05	0.0365644	0.0833267	0.175847	0.181708	0.00586035	0.121138	2.79293e-05	0.0371515	0.082678	Pten
O08599	0.158629	1.74141e-27	5.07529e-05	-0.0233803	0.304606	0.31136	0.00675451	0.207573	2.35206e-26	0.225162	0.000301836	Stxbp1
O08600	0.0107824	2.05969e-13	0.000483513	-0.103022	0.395672	0.390226	-0.00544596	0.263782	6.99374e-13	0.0202646	0.00215754	Endog
O08638	0.734559	0.0426098	0.059609	0.0930857	0.803459	0.137142	-0.666316	0.535639	0.0509206	0.79669	0.121647	Myh11
O08663	0.211531	0.000243607	0.126225	-0.056772	-0.236906	-0.0972813	0.139624	0.157937	0.000367771	0.287112	0.218824	Metap2
O08672	0.147653	2.61115e-22	0.108362	0.0336302	0.413995	-0.0272177	-0.441213	0.294142	2.12742e-21	0.211859	0.19567	Kifc2
O08688	0.0536101	3.24989e-16	0.00827786	0.0810266	-0.55219	-0.263951	0.288238	0.368126	1.4049e-15	0.0867063	0.0248091	Capn5
O08709	0.000374641	3.08471e-05	0.993096	-0.0939393	0.133874	0.00633198	-0.127542	0.0892496	5.05632e-05	0.000944059	0.995717	Prdx6
O08739	1.26839e-08	7.05263e-16	0.00971664	0.24751	0.444221	0.00174401	-0.442477	0.296148	2.95219e-15	6.20713e-08	0.028096	Ampd3
O08749	1.72486e-10	1.33143e-08	2.18317e-05	0.105667	0.117013	0.0369809	-0.0800321	0.0780087	2.98394e-08	1.05683e-09	0.000142988	Dld
O08756	0.379811	0.768158	0.653437	0.0555205	-0.0494648	-0.00199485	0.04747	0.0329765	0.781531	0.472084	0.739038	Hsd17b10
O08759	9.45258e-09	0.000946027	0.736513	0.190601	-0.0220757	0.109921	0.131996	0.0879977	0.00135293	4.69385e-08	0.803417	Ube3a
O08788	0.764531	2.41395e-10	0.013121	0.00799259	-0.0110211	0.213384	0.224405	0.149603	6.24871e-10	0.818968	0.0359322	Dctn1
O08795	0.308801	2.95391e-09	0.0808386	-0.0242655	-0.208221	-0.111278	0.0969435	0.138814	7.02971e-09	0.39731	0.154508	Prkcsh
O08808	0.743393	2.78382e-11	0.628902	-0.0224904	0.311255	-0.380883	-0.692138	0.461425	7.81887e-11	0.803118	0.718778	Diaph1
O08810	0.0148546	3.72327e-23	2.3886e-14	0.046586	0.196064	-0.143751	-0.339815	0.226543	3.34763e-22	0.0271783	1.68813e-12	Eftud2
O08842	2.86886e-12	3.04854e-27	0.0579016	-0.35485	0.857088	0.151625	-0.705463	0.571392	4.06339e-26	2.2072e-11	0.119055	Gfra2
O08848	0.440488	0.658491	0.968907	0.0394386	0.0564465	0.0356583	-0.0207882	0.037631	0.673789	0.532687	0.979517	Trove2
O08908	0.0198994	0.0150145	0.163111	-0.295557	-0.451295	-0.186601	0.264694	0.300863	0.0190122	0.0354064	0.265788	Pik3r2
O08914	3.51488e-28	2.05949e-33	7.66991e-11	-0.379091	-0.537742	-0.465049	0.0726935	0.358495	4.85177e-32	2.27271e-26	2.10363e-09	Faah
O08915	0.427102	0.00130612	0.855272	-0.0175858	0.0121466	0.0944921	0.0823455	0.0629947	0.0018479	0.520226	0.893493	Aip
O08917	0.00882308	0.000253326	0.353783	0.107947	-0.196973	-0.165543	0.03143	0.131315	0.000381496	0.0168003	0.476483	Flot1
O08919	0.0373368	8.43959e-11	1.25925e-10	-0.0464797	-0.2132	-0.0812213	0.131979	0.142133	2.26372e-10	0.0628623	3.21584e-09	Numbl
O08989	0.000163193	7.49153e-09	0.467519	-0.131058	0.225222	-0.0337999	-0.259022	0.172681	1.72084e-08	0.000436571	0.587243	Mras
O08992	4.03636e-06	2.8449e-19	8.58698e-05	-0.220125	-0.681493	-0.29182	0.389673	0.454329	1.69855e-18	1.38292e-05	0.000478823	Sdcbp
O09061	0.340185	0.000640694	0.0282194	-0.0138621	-0.0401407	-0.0710919	-0.0309513	0.0473946	0.000928938	0.43058	0.0676864	Psmb1
O09111	0.562125	0.0504718	0.282706	0.0408534	-0.0894384	0.123891	0.21333	0.14222	0.0597521	0.643185	0.403354	Ndufb11
O09114	0.283517	3.6421e-17	0.557882	-0.0624338	0.641754	0.748265	0.106511	0.498843	1.73757e-16	0.370107	0.662151	Ptgds
O09117	2.51972e-08	2.82424e-23	0.0257414	-0.513486	-0.410867	1.05601	1.46688	0.977919	2.59301e-22	1.19089e-07	0.0629349	Sypl1
O09126	0.000136964	3.64875e-07	0.025827	0.183304	-0.016778	0.287988	0.304766	0.203177	7.1126e-07	0.000369986	0.0630933	Sema4d
O09131	5.06921e-09	2.16926e-16	0.130783	-0.173902	-0.294114	0.0252137	0.319327	0.212885	9.6099e-16	2.58046e-08	0.225695	Gsto1
O09167	1.77783e-09	1.3915e-12	2.14743e-06	0.124391	-0.144563	0.046595	0.191158	0.127438	4.36406e-12	9.56254e-09	1.85927e-05	Rpl21
O09172	0.229442	2.15959e-08	0.047938	0.0329454	0.0515805	0.214204	0.162624	0.142803	4.72498e-08	0.308392	0.103036	Gclm
O35075	0.157824	0.0139438	0.863789	0.0605001	-0.0203392	0.124	0.144339	0.096226	0.0177673	0.224335	0.90066	Dscr3
O35083	0.0667161	0.0156357	0.393733	0.0531483	-0.0807512	0.0160395	0.0967907	0.0645271	0.0197658	0.10473	0.51647	Agpat1
O35089	2.36843e-17	1.56734e-12	0.000163655	-0.773168	-0.462894	-0.722229	-0.259335	0.481486	4.89029e-12	3.28661e-16	0.000847271	Cnih2
O35098	1.55708e-23	1.71174e-36	2.88375e-16	0.236804	0.486789	0.213042	-0.273747	0.324526	6.26746e-35	5.08813e-22	3.71401e-14	Dpysl4
O35114	0.0131953	1.39742e-07	0.967182	-0.162135	0.0692865	0.416705	0.347418	0.277803	2.81803e-07	0.0243181	0.979073	Scarb2
O35127	0.2829	0.043451	0.678213	-0.0495739	-0.10688	0.0295885	0.136468	0.0909788	0.0518647	0.36946	0.759989	Grcc10
O35129	0.43519	0.545749	0.039072	-0.0431837	-0.0675656	-0.00661771	0.0609478	0.0450437	0.565858	0.527119	0.0876309	Phb2
O35136	5.33464e-18	6.77891e-11	2.83827e-07	0.468155	0.404805	0.2336	-0.171205	0.26987	1.83284e-10	8.31383e-17	3.01591e-06	Ncam2
O35143	0.244425	0.0046779	0.604029	0.104746	0.114733	0.36326	0.248527	0.242173	0.00625986	0.326781	0.700895	Atpif1
O35188	3.98315e-07	1.43689e-11	0.00236089	-0.142925	0.263117	0.160826	-0.102291	0.175412	4.13123e-11	1.56798e-06	0.00848078	Cx3cl1
O35215	0.0116056	0.00665861	0.787727	-0.0909476	0.10535	0.13381	0.0284595	0.0892066	0.00874104	0.0215848	0.842391	Ddt
O35226	4.01796e-08	0.0222659	0.00131275	0.144042	0.0507862	0.0807597	0.0299736	0.0538398	0.0276753	1.84171e-07	0.00508167	Psmd4
O35239	0.11891	0.0202308	0.000119294	-0.0353044	0.0781451	0.0317944	-0.0463507	0.0520968	0.0252387	0.175336	0.000637145	Ptpn9
O35250	1.4562e-07	0.000371597	4.93609e-05	-0.138232	0.118711	0.0848354	-0.0338755	0.0791406	0.000548728	6.1124e-07	0.000295291	Exoc7
O35286	0.682738	7.45744e-14	9.73073e-07	0.0148759	0.345525	-0.0460275	-0.391552	0.261035	2.63525e-13	0.752895	9.15532e-06	Dhx15
O35295	0.654047	1.82917e-07	0.786196	-0.0115466	-0.118157	0.0750919	0.193249	0.128833	3.66196e-07	0.727812	0.841581	Purb
O35326	0.401861	2.29914e-14	1.77068e-07	0.0255178	0.283188	-0.0612458	-0.344433	0.229622	8.47947e-14	0.495238	1.993e-06	Srsf5
O35343	0.138378	2.56126e-07	0.403139	0.0368523	-0.0878291	-0.184262	-0.0964324	0.122841	5.06749e-07	0.200233	0.524461	Kpna4
O35344	0.00607127	0.0341765	0.748034	0.103334	-0.110944	-0.017903	0.093041	0.0739627	0.0412644	0.0119499	0.81421	Kpna3
O35345	0.0842511	5.61e-05	0.133891	0.0727401	-0.0193979	0.198168	0.217566	0.145044	8.99198e-05	0.12834	0.229365	Kpna6
O35350	1.1062e-18	1.46167e-13	0.00391691	-0.392988	-0.361128	-0.0568212	0.304307	0.240752	5.00226e-13	1.86764e-17	0.0132555	Capn1
O35375	5.51127e-09	1.44789e-24	0.210231	0.397933	-1.0928	-0.904236	0.188563	0.728533	1.50176e-23	2.79612e-08	0.322998	Nrp2
O35381	0.80268	2.84126e-37	9.24558e-16	0.00645427	0.131596	-0.611161	-0.742757	0.495171	1.19925e-35	0.851726	9.68874e-14	Anp32a
O35382	4.32745e-05	0.00167284	0.00561034	-0.0949995	0.0931238	0.0781362	-0.0149877	0.0620826	0.00233093	0.00012621	0.0178346	Exoc4
O35393	0.0224585	8.23468e-33	0.00193521	-0.245028	-0.342293	2.20936	2.55166	1.7011	1.85372e-31	0.0395889	0.0071896	Efnb3
O35405	5.51332e-06	1.70533e-31	0.107753	-0.0946657	0.0982651	0.461448	0.363183	0.307632	3.43211e-30	1.85138e-05	0.194918	Pld3
O35409	4.36105e-21	4.65241e-30	0.0177432	0.660909	-0.0335596	1.02422	1.05778	0.705184	8.36608e-29	1.02738e-19	0.0460081	Folh1
O35435	5.69756e-09	0.189106	0.00705714	0.218233	-0.0742548	-0.0280024	0.0462524	0.0495032	0.208524	2.88581e-08	0.0217291	Dhodh
O35449	3.05086e-27	1.39101e-20	4.19201e-15	-0.560838	-0.351047	-0.536014	-0.184967	0.357343	9.58567e-20	1.62659e-25	3.74692e-13	Prrt1
O35454	0.441718	3.54671e-11	0.0124126	0.0379293	-0.147546	0.332589	0.480136	0.320091	9.87037e-11	0.533895	0.034544	Clcn6
O35459	9.4159e-06	0.27478	0.262828	0.16058	0.0659233	0.0436625	-0.0222608	0.0439488	0.297279	3.03446e-05	0.38124	Ech1
O35465	1.0742e-05	2.45297e-25	0.238528	0.100246	-0.287505	0.125446	0.412951	0.275301	2.75077e-24	3.42909e-05	0.356209	Fkbp8
O35495	2.09958e-05	1.67727e-23	0.00513255	-0.104128	-0.418552	-0.146845	0.271707	0.279034	1.56838e-22	6.39341e-05	0.0166821	Cdk14
O35526	0.00150623	2.58502e-20	2.66844e-05	0.0771929	0.363971	0.0896487	-0.274323	0.242648	1.73803e-19	0.00333874	0.000171809	Stx1a
O35551	5.35998e-05	5.43668e-08	0.0816553	0.0911412	-0.0100112	0.141228	0.151239	0.100826	1.13945e-07	0.000154986	0.155776	Rabep1
O35593	5.10311e-09	2.03776e-12	0.421693	0.0821982	-0.0766637	0.0582166	0.13488	0.0899202	6.3127e-12	2.59337e-08	0.54302	Psmd14
O35598	1.91382e-10	0.000125029	0.175932	-0.391213	-0.109303	0.18097	0.290273	0.193516	0.0001944	1.16322e-09	0.28208	Adam10
O35609	9.03171e-10	3.10951e-23	0.705645	0.118103	-0.282159	-0.249716	0.0324431	0.188106	2.83139e-22	5.06409e-09	0.780169	Scamp3
O35621	0.002485	7.65816e-05	5.60717e-05	0.0683017	-0.0760675	-0.122927	-0.046859	0.081951	0.000121278	0.00527369	0.000330236	Pmm1
O35633	4.41718e-09	0.488211	0.000322192	0.160512	0.0298676	-0.00190893	-0.0317765	0.0211843	0.51038	2.27137e-08	0.00153711	Slc32a1
O35639	1.81246e-08	2.00506e-06	0.433707	-0.153481	0.0790948	-0.0879528	-0.167048	0.111365	3.62701e-06	8.71531e-08	0.554595	Anxa3
O35643	1.59453e-05	0.0144431	0.960751	0.0759886	-0.0226883	-0.059834	-0.0371458	0.0398894	0.0183497	4.94973e-05	0.975517	Ap1b1
O35658	0.0112795	1.64842e-11	0.0237231	0.0712973	0.252152	0.0166691	-0.235483	0.168101	4.7038e-11	0.0210535	0.0587209	C1qbp
O35678	6.48284e-28	0.0121932	0.121346	-0.545834	-0.0673712	-0.117683	-0.0503114	0.0784551	0.0156285	3.86301e-26	0.212916	Mgll
O35681	2.50942e-06	0.0128539	1.08905e-05	-0.197094	-0.135702	-0.0263251	0.109377	0.0904681	0.0164283	8.83678e-06	7.73274e-05	Syt3
O35682	0.848052	0.0129709	0.625096	0.0117493	-0.0671484	-0.221525	-0.154377	0.147684	0.0165694	0.883218	0.715236	Myadm
O35685	0.476884	4.9364e-05	0.700812	0.0143169	-0.022667	0.0879505	0.110617	0.073745	7.94583e-05	0.566556	0.776154	Nudc
O35691	0.53547	3.92947e-06	0.000863859	-0.0300307	0.250215	-0.0490469	-0.299262	0.199508	6.9388e-06	0.620867	0.00358643	Pnn
O35710	0.773663	0.116224	0.414766	-0.0119486	0.00282699	-0.0909765	-0.0938035	0.0625357	0.132089	0.826419	0.5366	Noct
O35737	0.006716	2.02727e-26	4.25159e-06	-0.0809864	0.40147	-0.190087	-0.591558	0.394372	2.51465e-25	0.0130833	3.40913e-05	Hnrnph1
O35841	0.116825	2.60577e-18	5.34732e-11	-0.0414466	0.238205	-0.144286	-0.382491	0.254994	1.37961e-17	0.17243	1.56255e-09	Api5
O35855	0.00595918	2.04909e-12	0.000142313	0.0919171	0.342071	0.246079	-0.0959922	0.228047	6.34132e-12	0.0117445	0.000748078	Bcat2
O35857	0.00117023	0.00962142	0.000461383	0.0839853	0.0928664	0.0259834	-0.066883	0.061911	0.0124476	0.00265794	0.00208342	Timm44
O35864	0.45046	0.633648	0.349406	0.0152542	0.0163684	0.022904	0.00653555	0.0152693	0.649721	0.541728	0.472833	Cops5
O35874	1.43773e-13	1.32508e-07	0.423375	0.36571	0.277745	0.262249	-0.0154962	0.185163	2.68103e-07	1.2813e-12	0.544493	Slc1a4
O35887	5.62589e-05	0.000534446	0.259964	0.171964	-0.0298474	0.157592	0.18744	0.12496	0.000779732	0.000162211	0.378729	Calu
O35900	0.169154	0.0912971	0.0306293	0.115347	0.0506526	-0.165633	-0.216286	0.144191	0.104699	0.237112	0.0720451	Lsm2
O35927	0.00349706	2.80826e-28	0.000601918	0.087249	0.601628	0.0976008	-0.504027	0.401085	4.20408e-27	0.00718565	0.00262443	Ctnnd2
O35954	3.35345e-24	2.43e-18	0.0125631	0.332766	0.0651873	0.312382	0.247195	0.208255	1.29785e-17	1.18501e-22	0.0348685	Pitpnm1
O35969	0.000579637	3.63512e-38	1.54941e-11	-0.121016	-0.59099	0.476133	1.06712	0.711415	1.72611e-36	0.00140248	5.23186e-10	Gamt
O35972	0.104985	0.00478929	0.0930758	0.0428729	0.107107	0.0389818	-0.068125	0.0714045	0.00639204	0.15709	0.173639	Mrpl23
O35988	0.000432628	0.202177	0.925592	-0.205262	0.0845761	-0.0354923	-0.120068	0.0800456	0.221971	0.00108033	0.949345	Sdc4
O54724	0.415394	2.03893e-07	0.0312059	-0.100073	0.853014	0.119394	-0.733619	0.568676	4.07117e-07	0.508146	0.0732314	Cavin1
O54734	0.0202729	2.06749e-10	0.0807608	0.057518	0.0319596	0.214849	0.18289	0.143233	5.39322e-10	0.0359867	0.154457	Ddost
O54774	0.000309081	2.91062e-07	0.00773945	-0.477814	0.00326448	0.816823	0.813559	0.544549	5.71407e-07	0.000792655	0.0234507	Ap3d1
O54781	0.980929	4.61426e-14	0.0032572	0.000654766	0.315546	0.228854	-0.0866919	0.210364	1.65558e-13	0.984725	0.0112357	Srpk2
O54829	0.00129448	0.00128993	0.253697	-0.10088	0.0617302	-0.0789333	-0.140664	0.0937757	0.00182585	0.00291186	0.372096	Rgs7
O54833	0.179172	1.77099e-08	0.468681	0.0288185	-0.159266	-0.144498	0.0147681	0.106177	3.91137e-08	0.249544	0.588077	Csnk2a2
O54865	0.0174067	2.48449e-19	0.00497178	0.0473569	0.28737	0.223369	-0.0640004	0.19158	1.49217e-18	0.0314687	0.0161943	Gucy1b1
O54901	5.0957e-13	2.44379e-11	8.17321e-16	0.265901	0.284452	0.248988	-0.0354639	0.189634	6.88932e-11	4.16286e-12	9.11144e-14	Cd200
O54916	0.228671	0.0284171	0.566155	-0.0699132	-0.140686	0.0438621	0.184548	0.123032	0.0347245	0.307628	0.668692	Reps1
O54931	0.203047	0.0467139	0.220275	0.11961	-0.275686	-0.0649403	0.210745	0.18379	0.0554761	0.277206	0.33521	Akap2
O54941	0.266008	0.0116535	0.205741	0.0945487	-0.0142551	-0.308237	-0.293982	0.205491	0.0149556	0.350868	0.318192	Smarce1
O54962	0.0439685	4.78198e-07	0.517075	-0.111707	0.2311	-0.165092	-0.396192	0.264128	9.22109e-07	0.0733371	0.630021	Banf1
O54983	4.34611e-14	1.1523e-08	0.0595372	0.870387	-0.67245	0.0200477	0.692498	0.461665	2.59204e-08	4.15341e-13	0.121595	Crym
O54984	0.16636	5.99062e-05	0.152586	0.0384552	0.0499936	0.155509	0.105515	0.103673	9.56673e-05	0.233999	0.253116	Asna1
O54988	0.436023	0.00625973	0.702431	-0.0255938	-0.0922188	-0.12783	-0.0356108	0.0852197	0.00824234	0.527918	0.777098	Slk
O54991	3.69671e-10	1.98201e-16	0.000294094	-0.279586	-0.442267	0.0217845	0.464051	0.309367	8.80605e-16	2.13175e-09	0.00142317	Cntnap1
O55013	0.00939249	2.91976e-05	0.927273	0.0573888	0.126342	0.0390979	-0.0872444	0.0842282	4.7963e-05	0.0178065	0.950077	Trappc3
O55017	0.0227863	0.000220944	0.855909	0.107442	-0.201123	-0.223084	-0.0219607	0.148722	0.000335892	0.0400275	0.893852	Cacna1b
O55022	1.48241e-20	1.06129e-10	6.2197e-10	0.395317	0.300973	0.154654	-0.146319	0.200649	2.82423e-10	3.21788e-19	1.3218e-08	Pgrmc1
O55023	2.62986e-17	1.85515e-07	1.68786e-11	-0.15682	-0.0574869	0.0506257	0.108113	0.0720751	3.71152e-07	3.60007e-16	5.51548e-10	Impa1
O55026	5.33453e-15	2.07699e-14	5.43176e-05	0.312118	0.37691	0.272097	-0.104812	0.251273	7.69754e-14	5.55193e-14	0.00032115	Entpd2
O55028	0.021321	2.21669e-05	0.132966	0.132282	0.337798	0.116552	-0.221246	0.225199	3.67113e-05	0.037737	0.228297	Bckdk
O55029	0.115145	1.38282e-08	0.212052	0.0422677	-0.15209	0.0634161	0.215506	0.143671	3.09e-08	0.170362	0.325101	Copb2
O55033	3.78909e-18	2.70766e-20	7.86749e-07	-0.316986	-0.437165	-0.30096	0.136205	0.291443	1.81246e-19	5.99743e-17	7.54237e-06	Nck2
O55042	0.444826	4.19236e-20	0.00609374	0.0436553	-0.903124	-0.558495	0.344629	0.602083	2.73991e-19	0.536652	0.0191311	Snca
O55057	0.427718	0.000278854	0.516029	-0.0237164	0.110059	0.150523	0.0404637	0.100348	0.000418694	0.520559	0.629551	Pde6d
O55060	0.00160718	0.14037	0.585416	0.155247	-0.00459065	-0.0939857	-0.089395	0.0626571	0.157644	0.0035354	0.684261	Tpmt
O55091	7.58372e-20	1.66504e-25	0.0268648	0.324053	0.29296	0.523009	0.230049	0.348673	1.89516e-24	1.47737e-18	0.0651574	Impact
O55100	0.00762287	8.87034e-19	0.0162981	0.0795838	-0.159732	-0.433531	-0.273799	0.289021	4.97361e-18	0.014746	0.0429575	Syngr1
O55106	1.25934e-15	4.58322e-10	0.0118657	-0.183707	-0.14348	-0.150417	-0.00693689	0.100278	1.16751e-09	1.41222e-14	0.0331433	Strn
O55125	2.69e-10	0.592153	0.0222351	0.14333	0.0206151	-0.00155378	-0.0221689	0.0147792	0.610432	1.57817e-09	0.0557068	Nipsnap1
O55126	2.56712e-07	3.07842e-10	3.72868e-05	-0.100528	0.164788	0.108916	-0.0558717	0.109859	7.90146e-10	1.03331e-06	0.000228918	Nipsnap2
O55131	0.727327	1.17883e-14	0.0087697	0.0116346	0.396614	0.108423	-0.288191	0.264409	4.43374e-14	0.790822	0.0259	2007-09-01
O55135	0.00851283	0.00124079	0.189017	0.0853798	-0.141033	-0.0312959	0.109737	0.0940219	0.00175876	0.0162912	0.298273	Eif6
O55142	0.00124885	0.0438946	0.0132559	0.164959	-0.138961	-0.0124459	0.126515	0.0926404	0.0523159	0.00281965	0.0362272	Rpl35a
O55143	0.00835569	4.50446e-26	0.0384546	-0.0594426	-0.403442	-0.0287724	0.374669	0.268961	5.41069e-25	0.0160309	0.0863694	Atp2a2
O55222	0.0394575	0.119897	0.328328	0.0819649	0.057921	0.0996193	0.0416983	0.0664129	0.136059	0.0662129	0.45292	Ilk
O55234	0.596501	0.202598	0.0746374	0.0144755	-0.0115457	-0.0569585	-0.0454128	0.0379723	0.222353	0.673891	0.144842	Psmb5
O70133	0.110086	3.14422e-17	6.27499e-13	-0.0338227	0.183746	-0.10676	-0.290506	0.193671	1.52154e-16	0.163755	3.02694e-11	Dhx9
O70152	7.53805e-07	1.80266e-07	0.00443214	0.1436	0.023522	0.190344	0.166822	0.126896	3.61127e-07	2.84927e-06	0.0146884	Dpm1
O70161	2.44549e-07	6.96641e-13	0.0315348	-0.105516	-0.0871024	-0.206772	-0.11967	0.137848	2.26185e-12	9.88275e-07	0.0737754	Pip5k1c
O70172	2.02739e-19	1.35633e-08	0.0766632	-0.31125	0.0453501	0.203709	0.158359	0.135806	3.03398e-08	3.71159e-18	0.148395	Pip4k2a
O70194	0.000223725	1.52048e-06	0.0183992	0.100938	-0.173114	-0.131947	0.0411672	0.11541	2.78525e-06	0.000588658	0.0473054	Eif3d
O70228	0.00019548	6.01571e-09	0.58303	0.159251	-0.103599	0.237133	0.340732	0.227155	1.39343e-08	0.000519741	0.682682	Atp9a
O70250	1.81098e-11	2.13697e-24	0.000965424	0.314828	-0.192861	-0.737356	-0.544495	0.491571	2.19401e-23	1.2594e-10	0.00393009	Pgam2
O70251	1.60687e-11	4.54592e-08	0.000908315	0.244907	-0.0374197	0.192874	0.230294	0.153529	9.61382e-08	1.12259e-10	0.0037252	Eef1b
O70252	0.00446089	1.24013e-16	0.00320605	-0.0607146	-0.0791237	0.195385	0.274509	0.183006	5.61661e-16	0.00898982	0.0110792	Hmox2
O70274	0.00504319	3.55798e-06	0.0196767	0.0758303	-0.113535	0.0590889	0.172624	0.115083	6.30846e-06	0.0100434	0.050377	Ptp4a2
O70305	0.00558155	1.40136e-13	0.0101581	0.133823	-0.157942	0.372969	0.530911	0.353941	4.81757e-13	0.011036	0.0291231	Atxn2
O70310	1.81052e-06	2.37997e-10	0.0440969	-0.201703	-0.266417	-0.356473	-0.0900558	0.237649	6.16602e-10	6.50374e-06	0.0962719	Nmt1
O70311	0.0188875	1.34337e-09	0.0165408	0.0481792	0.0873579	0.181173	0.0938154	0.120782	3.30032e-09	0.0338239	0.0433713	Nmt2
O70318	0.0269621	9.16642e-11	0.112146	-0.0537321	0.137348	0.231846	0.094498	0.154564	2.45434e-10	0.0467949	0.201069	Epb41l2
O70325	0.00533317	1.53193e-23	0.00787041	-0.063486	0.0263016	0.367807	0.341506	0.245205	1.44134e-22	0.0105724	0.0237519	Gpx4
O70378	0.862852	1.82311e-12	0.742736	-0.00496344	-0.215523	0.0877491	0.303272	0.202182	5.66507e-12	0.894341	0.809313	Emc8
O70433	6.2738e-18	9.43658e-23	2.0006e-09	-0.464381	-0.735477	-0.366328	0.369149	0.490318	8.12402e-22	9.7276e-17	3.72994e-08	Fhl2
O70435	0.138	0.21503	0.199654	-0.0324041	-0.0115977	-0.0451449	-0.0335472	0.0300966	0.235402	0.200058	0.310675	Psma3
O70439	0.396847	1.86666e-08	0.0557599	0.0196819	0.151602	0.176296	0.0246933	0.11753	4.11368e-08	0.489853	0.115245	Stx7
O70443	0.492486	0.00141799	0.990739	0.0280553	0.188388	0.102056	-0.0863321	0.125592	0.00199781	0.580514	0.994666	Gnaz
O70480	4.05983e-07	1.03597e-14	1.73948e-05	0.20418	-0.296692	0.150169	0.44686	0.297907	3.92071e-14	1.5961e-06	0.000116953	Vamp4
O70481	0.844565	0.0045746	0.700498	-0.00317965	-0.0444961	-0.120464	-0.0759684	0.0803096	0.00612972	0.881096	0.776089	Ubr1
O70492	0.494819	7.87698e-11	0.330501	0.0167961	0.0693905	0.234365	0.164975	0.156244	2.11842e-10	0.582625	0.454682	Snx3
O70493	0.427931	0.000565681	0.548795	0.0185111	0.0672484	0.115175	0.0479269	0.0767835	0.000823721	0.520609	0.656609	Snx12
O70503	0.669808	9.93953e-15	0.206399	-0.0103301	0.101226	0.294052	0.192826	0.196035	3.77106e-14	0.741818	0.318722	Hsd17b12
O70566	0.611687	0.128086	0.556538	0.0735011	-0.306445	0.033849	0.340294	0.226863	0.14465	0.687215	0.661705	Diaph2
O70589	0.000887112	9.79572e-13	0.349332	0.0866085	0.274137	0.102445	-0.171692	0.182758	3.12046e-12	0.00206585	0.472833	Cask
O70591	0.00471452	0.000139188	0.0705936	0.0773233	-0.0199581	0.114862	0.13482	0.0898802	0.000215373	0.00943836	0.138409	Pfdn2
O88307	2.94075e-18	0.293497	1.28435e-07	-0.372092	0.0039362	-0.0520122	-0.0559484	0.0372989	0.316514	4.67903e-17	1.5012e-06	Sorl1
O88342	0.00706503	0.00090716	0.00931084	-0.048793	0.00790439	-0.0690609	-0.0769653	0.0513102	0.00129988	0.0137192	0.0272335	Wdr1
O88343	0.00346254	1.05708e-08	0.00139223	0.104001	-0.215155	0.0613718	0.276527	0.184352	2.39558e-08	0.00712916	0.00535569	Slc4a4
O88384	0.149345	3.47237e-15	0.208598	0.0439594	-0.0753869	0.287254	0.362641	0.241761	1.37582e-14	0.213984	0.321303	Vti1b
O88441	0.742888	0.53779	0.186119	-0.0201989	-0.0107416	0.0668092	0.0775508	0.0517005	0.558751	0.802858	0.294899	Mtx2
O88444	9.30363e-21	2.5339e-13	1.54981e-05	-0.638534	0.521575	0.0696403	-0.451935	0.347717	8.57521e-13	2.12584e-19	0.000106384	Adcy1
O88447	0.325926	8.26052e-10	3.13681e-05	0.0222244	0.0871913	0.205222	0.118031	0.136815	2.06785e-09	0.415998	0.000197775	Klc1
O88448	4.21587e-08	8.08947e-27	2.10277e-11	-0.126552	0.317927	0.419699	0.101772	0.279799	1.03294e-25	1.92373e-07	6.65659e-10	Klc2
O88456	0.263962	1.5148e-08	0.00327726	-0.022469	0.0296739	0.156484	0.12681	0.104323	3.36266e-08	0.348622	0.0112921	Capns1
O88485	0.333838	3.43683e-25	0.000728394	0.023804	-0.0284835	0.405061	0.433545	0.28903	3.81187e-24	0.424627	0.00307443	Dync1i1
O88487	0.00311811	5.79353e-10	0.0229141	-0.161359	0.161243	0.480868	0.319625	0.320579	1.46843e-09	0.00647705	0.0570786	Dync1i2
O88507	0.814942	3.48784e-17	0.392354	0.0126155	0.472165	0.495477	0.023312	0.330318	1.67185e-16	0.859635	0.515862	Cntfr
O88520	1.76126e-05	0.845651	0.036071	0.19435	-0.0014255	-0.0279522	-0.0265267	0.0186348	0.854934	5.43397e-05	0.0820557	Shoc2
O88531	6.27093e-05	5.91533e-48	0.000222621	0.0642255	0.190898	0.647641	0.456743	0.431761	2.24709e-45	0.000179448	0.0011061	Ppt1
O88532	0.00198357	4.34816e-07	4.6825e-11	0.0676634	0.103764	-0.047591	-0.151355	0.100903	8.40589e-07	0.00428739	1.38157e-09	Zfr
O88533	0.358755	0.0338529	0.715905	0.118254	-0.269661	0.108923	0.378585	0.25239	0.0409225	0.450333	0.787703	Ddc
O88543	0.574274	0.028588	0.0511982	0.0118423	-0.0034967	0.0589677	0.0624644	0.0416429	0.0348911	0.653883	0.1079	Cops3
O88544	0.542039	0.000461483	0.000197613	0.0122636	0.0488544	0.101226	0.0523716	0.067484	0.000676856	0.626096	0.000997583	Cops4
O88545	0.250306	0.324921	0.0426812	0.0371335	-0.0283891	0.030897	0.0592862	0.0395241	0.349012	0.333924	0.0939914	Cops6
O88569	0.414415	2.53387e-14	1.88339e-09	-0.0228334	0.224217	-0.105809	-0.330026	0.220017	9.31128e-14	0.507825	3.57726e-08	Hnrnpa2b1
O88587	0.91924	0.216954	0.714363	-0.00991271	-0.188003	-0.0114902	0.176513	0.125336	0.237423	0.938565	0.78691	Comt
O88643	0.0003207	3.91414e-28	1.13259e-05	-0.0626807	0.352226	0.270992	-0.0812343	0.234817	5.77431e-27	0.000818997	8.00452e-05	Pak1
O88653	0.672038	4.20964e-06	0.00877873	0.0156827	-0.0762554	0.177731	0.253986	0.169324	7.41628e-06	0.743745	0.0259015	Lamtor3
O88685	0.0794683	0.000978853	0.853948	0.0841092	-0.126863	0.0985937	0.225457	0.150305	0.00139659	0.122033	0.893096	Psmc3
O88696	1.75855e-12	0.502094	0.134158	0.223044	0.0281944	-0.00820262	-0.036397	0.0242647	0.523812	1.37738e-11	0.229693	Clpp
O88703	3.02419e-07	1.84433e-23	0.000725121	-0.220962	0.349607	0.726036	0.37643	0.484024	1.7193e-22	1.20295e-06	0.00306714	Hcn2
O88704	2.64296e-10	2.08991e-36	0.00976867	0.219031	0.874754	0.613527	-0.261227	0.583169	7.38517e-35	1.55658e-09	0.0281794	Hcn1
O88712	8.15286e-07	4.12265e-24	0.348653	-0.0959052	0.192233	-0.145059	-0.337292	0.224861	4.06777e-23	3.0664e-06	0.472595	Ctbp1
O88737	0.917876	1.11044e-05	0.119836	-0.00476049	-0.253253	-0.250791	0.00246226	0.168836	1.89585e-05	0.938565	0.210875	Bsn
O88738	0.000394939	2.26038e-08	0.480688	-0.111018	-0.143939	0.100432	0.244371	0.162914	4.93483e-08	0.000991918	0.599676	Birc6
O88741	0.057419	0.0128551	0.00914516	0.0586283	-0.108005	-0.0250305	0.0829747	0.0720035	0.0164283	0.0921311	0.0268005	Gdap1
O88746	0.0232593	0.0254782	0.150813	0.0647439	0.0540549	0.0947358	0.0406809	0.0631572	0.0313348	0.0408348	0.251411	Tom1
O88844	2.21718e-23	4.90844e-15	0.121074	0.318706	-0.0709818	0.196787	0.267768	0.178512	1.9124e-14	7.16811e-22	0.212602	Idh1
O88845	0.000686501	0.00621024	0.370387	-0.157718	0.167003	0.0255572	-0.141446	0.111336	0.00819137	0.00163758	0.494337	Akap10
O88848	0.195226	0.614408	0.711054	-0.110689	-0.0619134	0.040019	0.101932	0.0679549	0.632302	0.268579	0.784638	Arl6
O88851	0.159228	1.31707e-05	0.151261	-0.0526758	0.151244	-0.0770536	-0.228298	0.152199	2.23857e-05	0.225908	0.251881	Rbbp9
O88910	9.8838e-08	1.33468e-29	9.69923e-08	-0.177438	-0.702669	-0.405739	0.29693	0.468446	2.24094e-28	4.25451e-07	1.16506e-06	Mpp3
O88935	0.108001	4.90301e-09	0.301409	0.0424738	-0.0552245	-0.217362	-0.162137	0.144908	1.14281e-08	0.160968	0.423726	Syn1
O88952	0.464815	5.90588e-10	0.00428352	-0.021438	0.0239004	-0.22116	-0.245061	0.163374	1.49442e-09	0.555038	0.0143366	Lin7c
O88958	0.0145135	0.000488484	0.462586	0.0931884	0.151048	0.171799	0.0207515	0.114533	0.000715423	0.0265862	0.583593	Gnpda1
O88983	0.00117725	1.15642e-06	0.443903	-0.143588	-0.0453647	0.233623	0.278988	0.185992	2.1442e-06	0.0026699	0.565153	Stx8
O88986	0.146471	3.1355e-13	0.0235408	0.0642283	0.497863	0.277429	-0.220434	0.331908	1.05058e-12	0.210561	0.0583528	Gcat
O88998	8.82437e-11	1.57526e-15	0.000710471	-0.270345	-0.350395	-0.436982	-0.0865872	0.291321	6.4258e-15	5.64574e-10	0.00302822	Olfm1
O89017	0.816367	4.97846e-07	0.512832	-0.00833925	0.196977	0.577581	0.380604	0.385054	9.5696e-07	0.860721	0.627369	Lgmn
O89023	6.3689e-06	1.92077e-06	0.00536288	0.126496	0.0102101	0.160002	0.149792	0.106668	3.48699e-06	2.11762e-05	0.0172829	Tpp1
O89051	6.65963e-12	8.22433e-13	0.69487	-0.337813	0.147577	0.453022	0.305444	0.302014	2.64204e-12	4.92423e-11	0.771823	Itm2b
O89053	0.00649076	1.2751e-12	0.641887	-0.0826226	-0.0306862	-0.295195	-0.264509	0.196797	4.01142e-12	0.0126689	0.729777	Coro1a
O89079	0.00460516	1.79709e-10	0.097797	0.0535903	-0.114152	0.0590712	0.173223	0.115482	4.70807e-10	0.00924182	0.179906	Cope
O89084	2.18913e-05	0.0157837	0.352091	-0.605632	0.440134	0.0434769	-0.396657	0.293423	0.0199362	6.65943e-05	0.475498	Pde4a
O89086	0.0160038	3.71521e-07	0.0118229	-0.160537	0.0300205	-0.402635	-0.432656	0.288437	7.22825e-07	0.0290708	0.0330541	Rbm3
O89112	0.456162	0.346208	0.247253	-0.0104639	-0.0187753	0.00503418	0.0238095	0.015873	0.371251	0.546639	0.36529	Lancl1
O89114	2.26206e-13	3.73855e-11	0.000138833	-0.397953	-0.425073	-0.35423	0.0708422	0.283382	1.03663e-10	1.95295e-12	0.000732488	Dnajb5
P00397	0.905528	0.0458092	0.206322	0.0102875	0.185261	-0.07536	-0.260621	0.173747	0.054487	0.928128	0.318722	Mtco1
P00405	0.65281	0.0554753	0.330837	0.0386674	-0.0751473	0.175355	0.250502	0.167001	0.0653701	0.727232	0.454939	Mtco2
P00493	1.62946e-08	8.07541e-30	0.151699	0.080961	0.12778	0.301239	0.173459	0.200826	1.41041e-28	7.90922e-08	0.252472	Hprt1
P00920	7.29695e-16	3.51941e-44	6.6068e-14	-0.318651	-0.239411	0.908204	1.14761	0.765076	4.65021e-42	8.56194e-15	4.27193e-12	Ca2
P01831	0.00257458	0.000101104	0.963793	-0.107557	0.159547	0.173609	0.0140616	0.115739	0.000158461	0.00544477	0.9773	Thy1
P01942	0.328277	1.55867e-26	0.18559	0.0222887	0.452104	0.346704	-0.105399	0.301403	1.9493e-25	0.41847	0.294521	Hba
P02088	0.942192	1.96283e-22	0.0487457	-0.00185644	0.439028	0.313312	-0.125715	0.292685	1.62094e-21	0.956992	0.104103	Hbb-b1
P02468	0.371523	0.198815	0.270944	0.0957016	0.181914	-0.0404501	-0.222364	0.148243	0.218675	0.463489	0.390791	Lamc1
P02535	0.485339	0.0172766	0.768056	-0.0695588	-0.272729	0.0614005	0.334129	0.222753	0.0217137	0.574135	0.830739	Krt10
P03888	0.608622	0.155781	0.028845	0.0284509	0.0696967	-0.0625517	-0.132248	0.0881656	0.1736	0.685037	0.0686879	Mtnd1
P03911	0.220727	0.589012	0.0191606	0.0769801	-0.0309288	0.0473319	0.0782607	0.0521738	0.6074	0.29866	0.0492216	Mtnd4
P03921	0.54166	0.311102	0.0662186	0.0512647	-0.000873836	0.13615	0.137024	0.0913493	0.334787	0.625895	0.131787	Mtnd5
P03930	0.512319	0.0127147	0.353874	0.0300512	-0.08941	0.05013	0.13954	0.0930267	0.0162694	0.600439	0.476483	Mtatp8
P03995	1.37892e-14	1.7907e-29	0.00144123	-0.316049	-0.631103	0.0707753	0.701878	0.467919	2.97374e-28	1.38759e-13	0.00551625	Gfap
P04104	0.285509	0.034721	0.504966	-0.191729	-0.409623	0.149369	0.558992	0.372661	0.0418719	0.372068	0.620288	Krt1
P04370	7.83367e-10	8.33493e-36	0.00483108	-0.749543	-0.89802	2.13621	3.03423	2.02282	2.75325e-34	4.43324e-09	0.0158377	Mbp
P04627	4.44768e-08	1.16487e-14	0.048231	0.112875	0.194638	0.2012	0.00656202	0.134133	4.38667e-14	2.01139e-07	0.103221	Araf
P04919	0.873329	0.000206742	0.308805	0.024543	0.351977	0.0584988	-0.293478	0.234651	0.000315406	0.904301	0.431673	Slc4a1
P04925	0.223376	5.82075e-06	0.651054	-0.0738739	-0.0229507	0.328249	0.3512	0.234133	1.01255e-05	0.30184	0.737957	Prnp
P05063	0.000497258	7.46966e-11	0.957326	0.097211	0.234798	0.21997	-0.014828	0.156532	2.01244e-10	0.00122461	0.97269	Aldoc
P05064	0.538138	1.11608e-20	0.00284993	0.0120425	-0.290196	-0.0277938	0.262402	0.193464	7.79714e-20	0.622536	0.0100011	Aldoa
P05132	0.598792	0.0014983	1.84698e-10	0.0145437	0.00972646	-0.104838	-0.114565	0.0763764	0.00210316	0.675977	4.52659e-09	Prkaca
P05201	0.403875	2.85583e-07	0.0252766	-0.0190423	0.0434912	0.163354	0.119863	0.108903	5.61375e-07	0.496712	0.0620167	Got1
P05202	5.52077e-05	6.08733e-08	1.1764e-06	0.067398	0.074856	0.123908	0.0490525	0.0826056	1.26882e-07	0.000159483	1.09329e-05	Got2
P05480	0.962413	8.71499e-07	0.229654	-0.00242253	-0.354359	-0.252373	0.101986	0.236239	1.63386e-06	0.972331	0.346017	Src
P05532	2.72909e-21	4.69795e-16	0.0500121	0.954574	-0.509007	0.447437	0.956444	0.637629	1.99122e-15	6.74285e-20	0.106284	Kit
P05555	1.06807e-05	1.12829e-10	0.890008	-0.201931	-0.361904	-0.348504	0.0134	0.24127	2.99728e-10	3.41311e-05	0.920917	Itgam
P06151	0.951196	3.50825e-05	0.582323	0.00154491	0.146367	0.100252	-0.0461148	0.097578	5.71973e-05	0.963883	0.68222	Ldha
P06745	0.0114177	6.07839e-08	0.481551	0.0493248	-0.143915	-0.110442	0.0334721	0.095943	1.26783e-07	0.0212744	0.600506	Gpi
P06801	0.00214522	2.05289e-23	3.56544e-06	0.0794736	-0.378181	0.0396466	0.417828	0.278552	1.90787e-22	0.0046008	2.91273e-05	Me1
P06837	2.65777e-18	1.04722e-27	2.18514e-08	0.426264	0.806389	0.385475	-0.420914	0.537593	1.45986e-26	4.28355e-17	2.91256e-07	Gap43
P07309	0.0811304	0.00192281	0.245586	-0.138304	-0.19543	0.157357	0.352787	0.235191	0.00266702	0.124147	0.363535	Ttr
P07310	0.00264602	7.10707e-05	0.331581	-0.266866	0.379179	0.529563	0.150384	0.353042	0.000112962	0.00558809	0.455366	Ckm
P07356	0.818227	0.0264539	0.170407	-0.0339363	0.0438983	0.451319	0.407421	0.30088	0.0324822	0.861571	0.274877	Anxa2
P07724	0.000916103	1.07064e-07	0.143411	-0.10864	0.100801	0.242772	0.141971	0.161848	2.18661e-07	0.0021236	0.241992	Alb
P07759	0.0840311	8.20891e-07	0.373427	-0.116508	0.154021	0.466175	0.312154	0.310784	1.54183e-06	0.128134	0.497521	Serpina3k
P07901	1.2178e-07	1.24236e-21	0.458041	0.0993737	-0.0784832	0.2036	0.282083	0.188055	9.60693e-21	5.16165e-07	0.57927	Hsp90aa1
P08003	0.000313243	1.00548e-17	0.145678	0.115937	-0.399074	-0.036381	0.362693	0.26605	5.10124e-17	0.000802653	0.245001	Pdia4
P08030	0.228471	1.56535e-09	0.0361399	0.097018	-0.711469	-0.437384	0.274086	0.474313	3.8271e-09	0.307494	0.0820557	Aprt
P08113	3.3147e-10	1.23716e-16	0.0945249	0.152838	-0.272521	-0.055059	0.217462	0.18168	5.61153e-16	1.9224e-09	0.17548	Hsp90b1
P08226	0.191265	3.76028e-10	0.00884028	-0.0276922	0.185799	0.0357358	-0.150063	0.123866	9.61101e-10	0.264326	0.0260578	Apoe
P08228	0.838727	0.00161695	0.955704	-0.011397	0.197865	0.239507	0.0416423	0.159672	0.00225927	0.87661	0.971366	Sod1
P08249	0.000951599	0.0718021	0.0016378	0.0861302	0.0277211	0.0710524	0.0433313	0.0473683	0.0833805	0.00220252	0.00618296	Mdh2
P08414	6.49449e-06	1.30314e-27	5.13058e-06	-0.107916	-0.164328	0.312254	0.476582	0.317721	1.80011e-26	2.15467e-05	4.01307e-05	Camk4
P08551	3.45975e-21	1.76622e-45	9.4656e-09	-0.749945	-0.472412	1.72143	2.19384	1.46256	2.82503e-43	8.39677e-20	1.40322e-07	Nefl
P08553	2.12161e-21	1.00121e-45	6.00244e-09	-0.753485	-0.413229	1.76822	2.18145	1.4543	1.78981e-43	5.28489e-20	9.30685e-08	Nefm
P08556	0.00641494	3.33131e-07	0.0155233	-0.076988	0.182604	0.167594	-0.0150103	0.121736	6.50634e-07	0.0125451	0.0413092	Nras
P08752	0.546872	6.15083e-11	0.343631	-0.01858	0.230369	0.287056	0.0566866	0.19137	1.66896e-10	0.629524	0.467874	Gnai2
P09055	0.337552	0.00376275	0.114412	0.0613146	0.187843	0.261832	0.0739885	0.174554	0.00506646	0.427604	0.203519	Itgb1
P09103	0.431027	4.32061e-09	0.270346	0.0136299	-0.0403834	0.104564	0.144948	0.0966319	1.01392e-08	0.523537	0.390114	P4hb
P09405	0.588416	3.04997e-19	2.23231e-17	-0.0115185	0.286556	0.00669669	-0.279859	0.191037	1.81032e-18	0.665995	3.7692e-15	Ncl
P09411	0.0775469	5.28081e-05	0.0472845	-0.0737936	-0.152231	0.0842165	0.236448	0.157632	8.47774e-05	0.119506	0.101985	Pgk1
P09528	1.26373e-11	1.16323e-16	2.47708e-11	-0.193442	0.208878	0.32681	0.117933	0.217874	5.29202e-16	8.99406e-11	7.68148e-10	Fth1
P09671	8.23979e-08	1.98728e-08	0.562807	0.155803	0.170097	0.200694	0.0305975	0.133796	4.36368e-08	3.59504e-07	0.665773	Sod2
P09925	0.253223	0.299063	0.512331	-0.0733531	-0.0759338	0.0229701	0.098904	0.065936	0.322059	0.337224	0.627054	Surf1
P0C0A3	0.0194211	2.67632e-06	0.015956	-0.050613	0.143521	0.0694427	-0.074078	0.0956805	4.80126e-06	0.034657	0.0423495	Chmp6
P0C192	1.03779e-08	2.34305e-21	3.8206e-05	-0.289223	-0.72629	-0.559988	0.166303	0.484193	1.75815e-20	5.1199e-08	0.000234089	Lrrc4b
P0C7L0	8.2683e-38	1.83039e-21	3.8191e-18	-1.08452	-0.673241	-0.614608	0.0586335	0.448827	1.38029e-20	2.51274e-34	9.67186e-16	Wipf3
P0DN34	0.260758	0.964875	0.0918437	0.0694295	-0.0166177	-0.018059	-0.00144131	0.0120393	0.967741	0.345182	0.171762	Ndufb1
P0DP60	3.66082e-09	1.27969e-15	0.000373744	-0.281357	-0.413278	0.102706	0.515984	0.343989	5.25539e-15	1.90501e-08	0.00173297	Lynx1
P10126	0.740395	3.49766e-06	0.579891	-0.00959627	-0.190651	-0.121766	0.0688842	0.1271	6.21238e-06	0.801018	0.680935	Eef1a1
P10518	0.000636666	9.84822e-09	0.195613	0.0856695	0.202364	0.0863828	-0.115982	0.13491	2.23683e-08	0.00152349	0.305783	Alad
P10605	0.216218	2.40157e-17	0.501116	0.0344893	-0.0850687	0.287731	0.372799	0.248533	1.17149e-16	0.29308	0.616556	Ctsb
P10630	1.17685e-18	5.74849e-27	2.06624e-07	0.13093	-0.0987609	0.137078	0.235838	0.157226	7.4339e-26	1.97593e-17	2.27511e-06	Eif4a2
P10637	0.00820881	0.00037665	0.223157	0.055827	-0.0562082	0.0491906	0.105399	0.0702659	0.000555651	0.0157891	0.33858	Mapt
P10639	0.660937	0.0510755	0.930444	0.0133006	0.0857155	0.0718999	-0.0138156	0.0571437	0.0604198	0.734133	0.95174	Txn
P10649	3.4417e-12	4.94878e-07	0.973593	0.127015	0.0798683	0.107721	0.0278528	0.0718141	9.51857e-07	2.61483e-11	0.981669	Gstm1
P10711	0.798173	0.904695	0.301966	-0.0776281	-0.131596	0.0217276	0.153323	0.102216	0.911595	0.848426	0.424064	Tcea1
P10833	7.60596e-06	1.52342e-05	0.801107	-0.273503	0.0284588	0.31086	0.282401	0.20724	2.56208e-05	2.48543e-05	0.853933	Rras
P10852	8.99744e-05	1.21374e-05	0.57428	0.14001	0.117682	0.212508	0.0948253	0.141672	2.06641e-05	0.000251316	0.675402	Slc3a2
P10922	0.0018326	0.241037	0.000603948	-0.172761	0.105927	0.0831737	-0.0227533	0.070618	0.262079	0.00399803	0.00262951	H1f0
P11031	2.68424e-11	1.81518e-20	1.22082e-10	0.188857	0.309951	-0.0554426	-0.365394	0.243596	1.23963e-19	1.82492e-10	3.171e-09	Sub1
P11103	2.18909e-08	0.0203544	0.0377313	-0.53453	-0.154178	-0.290228	-0.13605	0.193486	0.0253824	1.03948e-07	0.0850003	Parp1
P11352	2.03193e-05	5.07092e-19	0.167026	-0.120769	0.40067	0.25491	-0.145759	0.267113	2.9242e-18	6.19982e-05	0.270716	Gpx1
P11404	1.15274e-07	1.09551e-29	0.020903	-0.146101	0.566599	0.414238	-0.15236	0.377733	1.87037e-28	4.9271e-07	0.0527173	Fabp3
P11438	0.536945	3.1724e-14	0.768345	-0.0233209	-0.222791	0.230223	0.453015	0.30201	1.15322e-13	0.621628	0.830739	Lamp1
P11499	0.183789	4.38105e-07	0.0605386	0.022809	-0.109026	-0.00222665	0.106799	0.0726837	8.46409e-07	0.255155	0.123121	Hsp90ab1
P11531	0.000514921	8.01899e-08	0.251933	-0.123005	0.0917688	-0.169942	-0.261711	0.174474	1.6578e-07	0.00125994	0.370583	Dmd
P11627	3.31254e-22	1.36707e-20	0.010496	0.439624	0.46115	0.445229	-0.0159209	0.307433	9.44211e-20	9.40824e-21	0.0299788	L1cam
P11798	1.68368e-29	7.45807e-24	2.52812e-10	-0.438851	-0.376585	-0.399298	-0.022713	0.266198	7.1725e-23	1.3465e-27	5.99704e-09	Camk2a
P11881	0.000485936	4.00636e-28	0.603676	-0.158768	0.948447	0.315924	-0.632523	0.632298	5.88179e-27	0.00120552	0.700895	Itpr1
P11983	4.10659e-06	2.89097e-16	0.697593	0.0854431	-0.149516	0.0770355	0.226551	0.151034	1.25869e-15	1.40382e-05	0.773717	Tcp1
P12023	0.00442259	5.99985e-31	3.81822e-13	-0.0553243	0.0203483	0.411977	0.391629	0.274652	1.14676e-29	0.00893634	1.93393e-11	App
P12367	0.000623803	5.21076e-16	1.4041e-07	0.0558435	-0.0601963	0.141296	0.201492	0.134328	2.20243e-15	0.00149506	1.60709e-06	Prkar2a
P12382	2.45418e-05	1.78256e-28	3.86921e-05	-0.106562	-0.504744	-0.399803	0.104941	0.336496	2.74984e-27	7.42115e-05	0.00023659	Pfkl
P12657	4.47122e-06	2.04393e-13	0.17504	-0.254603	-0.0257912	-0.525741	-0.49995	0.350494	6.94797e-13	1.52162e-05	0.281155	Chrm1
P12658	9.7016e-16	1.13284e-39	7.74026e-16	0.479146	0.499335	-1.04543	-1.54476	1.02984	6.49565e-38	1.10839e-14	9.04717e-14	Calb1
P12787	0.315974	0.462751	0.187892	0.0733355	0.0645509	0.110499	0.0459484	0.0736662	0.485099	0.405508	0.297243	Cox5a
P12815	0.000170008	2.78935e-09	0.392819	-0.0720762	0.152928	0.118739	-0.0341891	0.101952	6.65895e-09	0.000454402	0.516116	Pdcd6
P12849	0.506078	3.05802e-09	5.26043e-06	-0.0192899	0.180135	0.244857	0.0647222	0.163238	7.27176e-09	0.59427	4.09909e-05	Prkar1b
P12960	0.672359	0.0279149	0.529117	-0.023146	-0.0253464	0.144254	0.169601	0.113067	0.0341381	0.743829	0.639655	Cntn1
P12970	3.93105e-12	1.68618e-18	7.14714e-10	0.110864	-0.126715	0.0710798	0.197795	0.131863	9.15056e-18	2.97175e-11	1.47756e-08	Rpl7a
P13020	8.63295e-20	1.91172e-32	3.1364e-07	-0.358559	0.206856	0.731143	0.524287	0.487429	4.17964e-31	1.66048e-18	3.29871e-06	Gsn
P13439	7.52021e-11	0.184316	0.262508	0.30074	-0.0892364	-0.0459652	0.0432712	0.0594909	0.203766	4.86254e-10	0.38124	Umps
P13595	0.00556672	6.54633e-13	1.72578e-05	0.0820048	0.316587	0.206498	-0.110089	0.211058	2.13229e-12	0.0110138	0.000116548	Ncam1
P13707	8.55084e-16	7.4086e-30	9.60925e-19	-0.160183	-0.347676	-0.289085	0.0585918	0.231784	1.30143e-28	9.88061e-15	2.92025e-16	Gpd1
P14094	0.55797	0.000155918	0.232268	-0.0181267	0.060291	0.165627	0.105336	0.110418	0.00024016	0.639153	0.348747	Atp1b1
P14106	1.71435e-17	1.36465e-30	0.124716	-0.269409	0.152757	-0.417367	-0.570124	0.380082	2.55999e-29	2.41626e-16	0.217198	C1qb
P14115	2.81632e-07	3.53509e-09	1.42248e-06	0.115779	-0.144496	0.0199482	0.164444	0.10963	8.32801e-09	1.12764e-06	1.28276e-05	Rpl27a
P14131	1.08124e-08	2.86456e-11	7.78657e-05	0.10099	-0.116173	0.0359886	0.152162	0.101441	8.03082e-11	5.32557e-08	0.00043984	Rps16
P14148	2.29657e-07	5.3433e-13	4.68317e-07	0.0988296	-0.143651	0.0426922	0.186343	0.124229	1.75739e-12	9.33057e-07	4.72829e-06	Rpl7
P14152	0.000137974	2.22452e-14	0.0104037	-0.0691006	0.146503	0.202272	0.055769	0.134848	8.21423e-14	0.000372051	0.0297432	Mdh1
P14206	4.00397e-06	9.43075e-17	0.00994089	0.0887535	-0.169102	0.0687629	0.237865	0.158577	4.30978e-16	1.37337e-05	0.0286059	Rpsa
P14211	0.00108516	1.60803e-16	0.965475	0.0724816	-0.235631	0.0276836	0.263315	0.175543	7.20769e-16	0.00248328	0.978026	Calr
P14231	1.07597e-06	1.17344e-10	0.000869068	-0.127892	0.0798861	0.230506	0.15062	0.153671	3.11176e-10	3.9828e-06	0.00359822	Atp1b2
P14576	0.805398	0.117185	0.0505619	-0.0155508	-0.156845	-0.0439248	0.11292	0.104563	0.133081	0.853121	0.106929	Srp54
P14685	0.00158612	0.0585363	0.0876853	0.0920696	0.000171837	-0.0722553	-0.0724272	0.0482848	0.0687372	0.0034982	0.165	Psmd3
P14733	0.263516	0.000241434	0.00437035	-0.0989807	0.403583	0.00222541	-0.401358	0.269056	0.000364852	0.348185	0.0144994	Lmnb1
P14824	6.97421e-10	9.24766e-15	0.00200331	-0.27254	-0.219294	-0.477803	-0.258509	0.318535	3.51735e-14	3.96161e-09	0.0073974	Anxa6
P14869	0.000295538	2.27722e-10	0.00396019	0.0801208	-0.143512	0.0503255	0.193838	0.129225	5.91492e-10	0.000761136	0.0133871	Rplp0
P14873	0.026793	1.20307e-06	0.44742	-0.0982176	-0.293271	-0.0730735	0.220197	0.195514	2.22529e-06	0.046528	0.568441	Map1b
P15105	3.31268e-11	2.61749e-09	0.0438587	-0.142238	0.150185	0.127213	-0.0229726	0.100124	6.27827e-09	2.21745e-10	0.0960606	Glul
P15116	0.552312	8.77981e-07	0.0494926	-0.031993	-0.0372312	-0.347427	-0.310196	0.231618	1.645e-06	0.634585	0.105328	Cdh2
P15209	2.54434e-09	4.58152e-19	0.19524	0.150336	0.339937	0.181334	-0.158603	0.226624	2.66219e-18	1.3424e-08	0.305649	Ntrk2
P15327	8.99814e-06	3.46101e-14	0.0563678	-0.128451	0.0271665	0.293272	0.266105	0.195514	1.25513e-13	2.9029e-05	0.116137	Bpgm
P15388	0.347398	2.24009e-09	0.584347	-0.0367357	-0.19176	0.182916	0.374677	0.249784	5.41146e-09	0.437705	0.683274	Kcnc1
P15508	1.18298e-13	2.44344e-12	1.3941e-06	-0.391147	-0.101004	-0.445715	-0.344712	0.297144	7.46293e-12	1.06049e-12	1.26467e-05	Sptb
P15532	0.000242073	0.000244662	0.116318	0.118193	0.0718794	-0.0898005	-0.16168	0.107787	0.000368996	0.000634738	0.205997	Nme1
P16014	2.75549e-05	8.7187e-24	0.0159805	-0.2425	-1.00514	-0.368178	0.636958	0.670091	8.33212e-23	8.25832e-05	0.0423777	Chgb
P16045	0.00914106	1.21583e-13	0.832275	-0.129762	0.550849	0.163754	-0.387095	0.367233	4.20354e-13	0.0173732	0.876701	Lgals1
P16054	3.56746e-16	1.49378e-35	0.330371	-0.195828	-0.503662	-0.436621	0.0670414	0.335775	4.68001e-34	4.28518e-15	0.454682	Prkce
P16125	5.49842e-06	2.30829e-30	0.427415	-0.101662	0.473829	0.377666	-0.0961622	0.315886	4.27737e-29	1.84842e-05	0.549064	Ldhb
P16254	0.433648	0.0608684	0.262695	0.0283112	0.00722337	0.0953643	0.0881409	0.0635762	0.0712554	0.52609	0.38124	Srp14
P16283	0.196084	9.45633e-11	0.757821	-0.0579683	-0.0199755	0.366101	0.386076	0.257384	2.52529e-10	0.269638	0.82192	Slc4a3
P16330	6.99634e-20	1.66633e-46	1.36087e-06	-0.846899	-0.622106	2.10498	2.72708	1.81806	3.61713e-44	1.37173e-18	1.24195e-05	Cnp
P16332	6.56863e-08	0.0641202	0.0905538	0.175305	0.06891	0.0782591	0.0093491	0.0521728	0.0748603	2.88887e-07	0.169872	Mut
P16388	1.11613e-15	2.69704e-23	0.00967655	-0.459761	-0.717467	0.00946766	0.726935	0.484623	2.48373e-22	1.26093e-14	0.0280067	Kcna1
P16460	8.42255e-09	1.06479e-26	0.0108398	-0.220344	0.710985	0.413801	-0.297184	0.47399	1.34828e-25	4.22378e-08	0.0307582	Ass1
P16546	1.36606e-09	0.955125	0.143605	-0.194399	0.00713759	-0.0030337	-0.0101713	0.00678086	0.959021	7.45324e-09	0.242184	Sptan1
P16675	0.0898027	2.65297e-27	0.442714	0.0349221	-0.107018	0.313511	0.420529	0.280353	3.55171e-26	0.135844	0.563875	Ctsa
P16858	0.00702436	0.00661138	8.10774e-05	-0.0340618	0.0492481	0.0269743	-0.0222739	0.0328321	0.00868279	0.013649	0.000454602	Gapdh
P17156	0.477721	0.0355613	0.0437764	-0.0574591	-0.239846	-0.208048	0.0317977	0.159897	0.0428342	0.567329	0.0959859	Hspa2
P17182	0.0183586	7.58473e-14	0.243488	0.0632454	-0.301939	-0.0917549	0.210184	0.201293	2.67712e-13	0.0329934	0.361206	Eno1
P17183	7.23663e-18	4.71313e-21	3.05847e-05	-0.177482	0.199827	0.247237	0.0474097	0.164825	3.44307e-20	1.11211e-16	0.00019445	Eno2
P17426	0.80983	7.10833e-07	0.285694	-0.00892322	0.253521	0.0587088	-0.194812	0.169014	1.34426e-06	0.855728	0.406662	Ap2a1
P17427	1.43847e-09	1.11457e-20	0.00111881	0.0992989	-0.216534	-0.191179	0.0253551	0.144356	7.79714e-20	7.79236e-09	0.00443871	Ap2a2
P17563	0.0773936	3.22888e-07	0.56001	0.0639005	0.247924	0.204699	-0.0432249	0.165283	6.3144e-07	0.11933	0.663497	Selenbp1
P17710	0.000210804	4.32541e-05	0.125677	0.0906105	-0.124058	-0.0122105	0.111848	0.0827056	6.99198e-05	0.000558529	0.217998	Hk1
P17742	0.257217	0.0224799	0.203447	-0.0250711	0.00905216	-0.0608336	-0.0698858	0.0465905	0.0278977	0.341495	0.315126	Ppia
P17751	0.571719	0.920215	0.331793	0.0116952	0.00453163	0.0102655	0.0057339	0.00684369	0.925697	0.651464	0.455429	Tpi1
P17809	0.12842	0.00364483	0.328475	-0.0733721	0.0260109	0.187743	0.161732	0.125162	0.0049164	0.1879	0.45292	Slc2a1
P18052	0.342532	5.87101e-07	0.32711	0.0302128	-0.159641	-0.222051	-0.06241	0.148034	1.12143e-06	0.432829	0.451881	Ptpra
P18242	0.000701446	1.81473e-26	0.272803	0.0831615	-0.219717	0.269456	0.489173	0.326115	2.26023e-25	0.00167061	0.392728	Ctsd
P18572	6.87769e-19	0.00229301	0.0423157	-0.475815	0.142254	0.164332	0.0220782	0.109555	0.00315601	1.18757e-17	0.0932542	Bsg
P18760	8.26009e-06	0.00147616	0.0799895	-0.101536	0.0170206	-0.0750656	-0.0920862	0.0613908	0.00207304	2.67902e-05	0.153368	Cfl1
P18872	0.0890033	9.1678e-06	0.812394	-0.0677858	0.203544	0.229313	0.0257685	0.152875	1.57406e-05	0.134903	0.862636	Gnao1
P19096	1.34057e-06	3.56272e-20	9.47973e-05	-0.0946726	-0.0538895	0.219667	0.273557	0.182371	2.35372e-19	4.8732e-06	0.000521901	Fasn
P19157	1.54635e-08	1.7235e-25	6.5411e-09	-0.159212	-0.131763	0.354926	0.486689	0.324459	1.95437e-24	7.51897e-08	9.98915e-08	Gstp1
P19246	1.56387e-19	8.79972e-41	1.0926e-08	-0.722828	-0.275904	1.62223	1.89814	1.26542	6.52253e-39	2.89793e-18	1.58198e-07	Nefh
P19253	8.10938e-09	3.7876e-07	1.80226e-08	0.107671	-0.10731	-0.00292107	0.104389	0.0715402	7.35497e-07	4.0802e-08	2.46715e-07	Rpl13a
P19536	0.242904	0.812059	0.357838	0.0861965	0.0184201	0.0567974	0.0383773	0.0378649	0.823439	0.325191	0.479696	Cox5b
P19783	0.574488	0.156413	0.253337	0.038981	-0.032776	0.123761	0.156537	0.104358	0.174181	0.653883	0.371928	Cox4i1
P20029	1.22623e-14	4.14427e-29	0.019893	0.13036	-0.264533	0.013601	0.278134	0.185422	6.69916e-28	1.23804e-13	0.0508025	Hspa5
P20060	1.16085e-07	4.13529e-08	0.0166674	-0.166812	0.120815	0.228573	0.107758	0.152382	8.76982e-08	4.94786e-07	0.043628	Hexb
P20065	0.23503	9.35468e-06	0.04362	-0.163257	-0.117239	0.68797	0.80521	0.536806	1.60434e-05	0.315534	0.0957813	Tmsb4x
P20108	0.04891	9.59777e-18	0.00269112	0.0496217	0.356848	0.171621	-0.185227	0.237899	4.87753e-17	0.0801712	0.00950967	Prdx3
P20152	0.00066503	2.01754e-16	0.535601	-0.336501	-0.88253	0.361057	1.24359	0.829058	8.95079e-16	0.00159011	0.644885	Vim
P20352	0.00846794	0.423073	0.157989	-0.201589	0.118457	0.0781018	-0.0403551	0.0789712	0.447986	0.0162156	0.25967	F3
P20357	5.01132e-14	2.30529e-12	0.817571	0.240827	0.0499278	-0.215477	-0.265405	0.176937	7.05517e-12	4.74436e-13	0.866086	Map2
P20444	4.65307e-22	2.1336e-33	6.38245e-20	-0.509702	-0.878864	-0.0208145	0.858049	0.585909	4.9877e-32	1.26256e-20	2.15514e-17	Prkca
P20917	3.75352e-15	9.08968e-37	0.00994945	-0.92046	-0.739617	1.99597	2.73559	1.82372	3.49665e-35	4.01653e-14	0.0286059	Mag
P21107	0.0541858	2.42844e-05	0.61443	-0.0457846	0.0808399	-0.0607806	-0.141621	0.0944137	4.00435e-05	0.0875443	0.707025	Tpm3
P21126	0.0316688	7.08075e-07	0.0481493	0.0854802	-0.0210838	0.231676	0.25276	0.168507	1.33988e-06	0.0540379	0.103192	Ubl4a
P21278	0.343442	0.0342545	0.583166	-0.0334166	-0.0720328	-0.112609	-0.0405767	0.075073	0.0413421	0.433799	0.682682	Gna11
P21279	8.27711e-09	0.0298228	0.17604	-0.357837	-0.181359	-0.0677909	0.113568	0.120906	0.0363399	4.15771e-08	0.28208	Gnaq
P21460	1.95018e-13	1.23486e-06	0.0925334	-0.209404	0.163913	0.0718593	-0.0920534	0.109275	2.27992e-06	1.69649e-12	0.172733	Cst3
P21619	0.376418	0.382497	0.854099	-0.152742	-0.130819	0.161977	0.292796	0.195198	0.407006	0.468441	0.893096	Lmnb2
P21661	1.56254e-05	3.39509e-05	1.90513e-09	0.161519	0.107145	0.208351	0.101205	0.1389	5.54062e-05	4.85538e-05	3.59607e-08	Pcsk2
P21836	1.26043e-08	8.19274e-10	0.0501944	0.20834	-0.0369275	0.238404	0.275331	0.183554	2.05257e-09	6.17815e-08	0.106448	Ache
P21981	0.377484	0.000153469	0.0202798	-0.0750291	0.460457	0.22854	-0.231917	0.306971	0.000236627	0.469576	0.0515735	Tgm2
P21995	0.0342707	5.34676e-17	0.61859	0.122496	0.244282	0.772143	0.527861	0.514762	2.5114e-16	0.057957	0.710735	Emb
P22315	6.83386e-05	1.26047e-12	0.270169	0.135924	-0.352606	-0.14319	0.209416	0.235071	3.97204e-12	0.000194458	0.390044	Fech
P22682	0.199732	0.0216199	0.310317	0.0712029	-0.194343	-0.0357739	0.158569	0.129562	0.0268943	0.273047	0.433388	Cbl
P22723	0.0691907	1.64872e-20	0.0169043	-0.0851012	0.743264	0.263775	-0.479488	0.495509	1.13103e-19	0.108053	0.0441341	Gabrg2
P22892	0.767636	0.0406853	0.298953	0.00822758	0.0575259	-0.0287479	-0.0862737	0.0575158	0.0487549	0.821136	0.421	Ap1g1
P22907	0.0063273	1.41897e-21	4.73509e-06	-0.0939751	0.157242	-0.465676	-0.622918	0.415279	1.09171e-20	0.0123896	3.72797e-05	Hmbs
P23116	0.00300063	1.899e-05	0.0168293	0.0770059	-0.150155	-0.10623	0.043925	0.100103	3.16917e-05	0.00625869	0.0439761	Eif3a
P23198	0.727282	3.11183e-23	1.33105e-13	0.00727277	0.146902	-0.230606	-0.377508	0.251672	2.83139e-22	0.790822	8.0901e-12	Cbx3
P23242	6.61853e-06	6.878e-06	0.976386	-0.287219	-0.248272	0.129451	0.377723	0.251815	1.1883e-05	2.1839e-05	0.983506	Gja1
P23492	1.91885e-07	0.110155	0.692793	-0.181512	0.0816015	0.0518883	-0.0297133	0.054401	0.12552	7.88025e-07	0.771823	Pnp
P23506	1.92026e-08	0.000119271	0.605314	-0.104337	0.0807922	0.0781817	-0.00261052	0.0538615	0.000185785	9.20453e-08	0.701481	Pcmt1
P23591	0.139242	0.0667661	0.0164086	0.0737233	0.068891	0.143108	0.0742165	0.095405	0.0777403	0.201311	0.0431365	Tsta3
P23818	1.42077e-23	1.54661e-16	1.61827e-11	-0.61682	-0.324925	-0.573298	-0.248373	0.382199	6.94262e-16	4.69318e-22	5.40431e-10	Gria1
P23819	3.96764e-17	1.39728e-12	3.08699e-05	-0.385377	-0.106601	-0.376331	-0.26973	0.250887	4.37767e-12	5.31174e-16	0.00019509	Gria2
P23927	1.13769e-20	7.61129e-49	6.01767e-06	-0.78945	-0.496497	2.11639	2.61289	1.74193	3.85512e-46	2.52367e-19	4.60648e-05	Cryab
P24270	6.9863e-07	1.09323e-07	0.991437	-0.139414	-0.0569923	0.136883	0.193876	0.12925	2.22527e-07	2.65392e-06	0.995039	Cat
P24288	0.00136534	2.22747e-26	0.0059719	-0.105458	-0.0990976	0.514001	0.613098	0.408732	2.75174e-25	0.00305317	0.0187874	Bcat1
P24369	1.35025e-05	5.29014e-47	0.0087196	0.0715193	-0.64816	-0.400807	0.247353	0.432107	1.23667e-44	4.23468e-05	0.0257872	Ppib
P24472	9.13376e-11	8.2918e-08	1.2796e-09	0.167885	0.172215	0.110067	-0.0621482	0.11481	1.71071e-07	5.81918e-10	2.50884e-08	Gsta4
P24527	7.57511e-14	4.14052e-31	2.94097e-14	0.129918	0.140697	-0.208819	-0.349517	0.233011	8.17081e-30	6.95491e-13	2.03127e-12	Lta4h
P24547	0.7335	1.03681e-13	0.658892	0.00939179	0.185669	0.320553	0.134884	0.213702	3.60926e-13	0.796394	0.743823	Impdh2
P24549	4.28686e-30	2.00356e-11	1.66944e-09	-0.947402	-0.459378	-0.431892	0.0274867	0.306252	5.67986e-11	3.95686e-28	3.23149e-08	Aldh1a1
P24668	0.166018	5.47702e-06	0.0990195	0.0447369	-0.09324	0.115849	0.209089	0.139393	9.54943e-06	0.233999	0.181825	M6pr
P25444	0.825636	0.437168	0.902173	-0.0277525	-0.1949	-0.0631582	0.131742	0.129933	0.461302	0.867903	0.929391	Rps2
P25976	0.0199425	7.28315e-07	0.00775348	-0.136115	0.127311	-0.274498	-0.401809	0.267872	1.37475e-06	0.0354624	0.0234686	Ubtf
P26039	0.0339874	6.04237e-08	0.990244	-0.09386	0.221601	0.338949	0.117348	0.225966	1.26118e-07	0.0575099	0.994666	Tln1
P26040	9.79837e-16	0.000110428	0.540535	-0.3547	0.165743	-0.00493444	-0.170677	0.113785	0.000172275	1.11525e-14	0.648919	Ezr
P26041	0.922335	0.0253893	0.0404725	-0.00496075	-0.170025	-0.059507	0.110518	0.11335	0.0312381	0.941228	0.0899093	Msn
P26043	0.166231	4.64615e-07	0.681416	-0.0757779	-0.324396	0.035033	0.359429	0.239619	8.96485e-07	0.233999	0.762853	Rdx
P26049	2.23393e-24	2.98169e-15	0.508458	1.62634	1.18387	0.945677	-0.238188	0.789243	1.18294e-14	7.98695e-23	0.623317	Gabra3
P26231	0.00162641	6.37067e-06	0.136072	-0.107103	0.161508	-0.0394756	-0.200983	0.133989	1.10316e-05	0.00357388	0.231935	Ctnna1
P26350	0.00882023	0.000224727	0.0145854	-0.218928	0.084897	-0.324973	-0.40987	0.273247	0.000341302	0.0168003	0.0392952	Ptma
P26369	0.535743	5.01571e-12	2.98076e-06	-0.0225131	0.197066	-0.186972	-0.384039	0.256026	1.49439e-11	0.620947	2.46197e-05	U2af2
P26443	2.65831e-17	1.95992e-28	8.36198e-12	0.117991	0.236465	0.0783807	-0.158084	0.157643	2.99306e-27	3.62269e-16	2.98965e-10	Glud1
P26450	0.208667	8.89702e-20	0.124791	0.0640399	0.72798	0.516744	-0.211236	0.48532	5.66835e-19	0.28424	0.217206	Pik3r1
P26516	1.03523e-05	0.00233755	0.0312651	0.0806046	-0.0372213	0.0384783	0.0756996	0.0504664	0.00321148	3.31865e-05	0.0733138	Psmd7
P26638	0.332637	1.76263e-15	0.47743	-0.0209968	0.107805	0.275162	0.167357	0.183441	7.14217e-15	0.423673	0.596836	Sars
P26645	0.00073795	1.34199e-19	0.000275554	0.152337	0.677297	0.300552	-0.376745	0.451531	8.35719e-19	0.00174364	0.00134415	Marcks
P26883	1.45848e-05	0.283006	1.30061e-07	-0.16275	-0.036232	0.0325975	0.0688295	0.0458863	0.305634	4.55531e-05	1.50861e-06	Fkbp1a
P27545	0.0300723	9.66694e-22	0.21529	0.0615225	-0.482374	-0.205915	0.276459	0.321582	7.55214e-21	0.0515744	0.328942	Cers1
P27546	1.38769e-31	0.000255356	6.38692e-29	-0.524409	0.0398303	0.135429	0.0955987	0.090286	0.000384361	2.34289e-29	1.21694e-25	Map4
P27601	0.860568	2.18868e-12	0.996953	0.00408338	0.193212	0.235805	0.042593	0.157203	6.73902e-12	0.892583	0.998586	Gna13
P27612	0.672846	0.0868913	0.240428	-0.00702799	-0.0354463	0.0071544	0.0426007	0.0284004	0.0997969	0.744097	0.357641	Plaa
P27659	0.00188256	2.13032e-07	0.042744	0.0894426	-0.186584	-0.0108114	0.175772	0.124389	4.24807e-07	0.00409527	0.0940616	Rpl3
P27671	5.11209e-20	3.15888e-17	2.45619e-16	-0.228301	0.138669	-0.117643	-0.256312	0.170875	1.52621e-16	1.0154e-18	3.55445e-14	Rasgrf1
P27773	0.577546	6.1999e-12	0.217445	0.0105492	-0.152422	0.0346139	0.187036	0.124691	1.83819e-11	0.655909	0.331568	Pdia3
P28028	1.39418e-09	0.000954815	2.65971e-10	-0.157337	-0.0956542	-0.00242246	0.0932318	0.0637695	0.00136486	7.56592e-09	6.17013e-09	Braf
P28271	0.822548	0.328023	0.51372	-0.0051047	0.0397837	0.0309649	-0.00881881	0.0265225	0.351875	0.865556	0.627743	Aco1
P28352	0.605085	4.90822e-21	1.87867e-09	-0.0263531	0.0946509	-0.68217	-0.776821	0.517881	3.577e-20	0.682248	3.57726e-08	Apex1
P28474	5.19665e-06	0.0015136	0.00110532	-0.0753914	-0.0242378	0.0455107	0.0697485	0.046499	0.00212169	1.75085e-05	0.00439095	Adh5
P28650	1.75953e-10	1.69644e-45	0.00208999	-0.388326	0.113896	1.90188	1.78798	1.26792	2.82503e-43	1.07374e-09	0.00768943	Adssl1
P28652	1.48291e-31	1.09015e-31	1.39563e-10	-0.458474	-0.518554	-0.494013	0.0245414	0.345703	2.25371e-30	2.37187e-29	3.46466e-09	Camk2b
P28656	0.00364465	1.47089e-05	0.0549949	0.0678881	0.0569855	0.140175	0.0831897	0.0934502	2.48197e-05	0.00745864	0.114159	Nap1l1
P28658	1.50399e-07	8.70092e-06	5.70668e-07	0.151037	-0.122151	-0.159489	-0.0373386	0.106326	1.49729e-05	6.29561e-07	5.64906e-06	Atxn10
P28659	0.337123	1.98303e-17	7.8495e-06	0.0419157	0.140795	-0.448502	-0.589297	0.392865	9.73574e-17	0.427416	5.78996e-05	Celf1
P28660	7.21829e-14	2.55677e-10	0.177398	-0.179213	-0.0388141	-0.176718	-0.137904	0.117812	6.60717e-10	6.6676e-13	0.283744	Nckap1
P28661	0.000503211	2.74101e-22	0.112439	-0.279401	0.153802	1.24121	1.08741	0.827472	2.22725e-21	0.00123626	0.201476	2004-09-01
P28663	0.0239794	1.28973e-05	0.302435	0.0557992	-0.11427	-0.143923	-0.0296529	0.0959489	2.19456e-05	0.0419536	0.424526	Napb
P28665	0.0871011	2.36281e-05	0.138339	0.0706019	0.0297277	0.234887	0.205159	0.156591	3.90036e-05	0.132152	0.234161	Mug1
P28667	0.367053	2.40564e-12	2.09804e-05	0.0582726	0.290775	-0.401181	-0.691956	0.461304	7.35487e-12	0.459043	0.000138007	Marcksl1
P28738	0.562741	6.38288e-08	0.000990326	-0.0156612	0.114474	0.212752	0.098278	0.141835	1.32678e-07	0.643499	0.00400213	Kif5c
P28740	0.000585129	3.14816e-12	0.104675	0.101425	-0.0341944	0.24405	0.278245	0.185496	9.54817e-12	0.00141464	0.190597	Kif2a
P28741	0.844997	2.04303e-09	0.0406853	-0.00777389	-0.258683	0.0785409	0.337224	0.224816	4.94328e-09	0.881245	0.09025	Kif3a
P29341	0.0464172	1.99179e-08	0.446776	0.0344196	-0.0354168	0.099743	0.13516	0.0901065	4.37042e-08	0.0767548	0.568335	Pabpc1
P29387	0.284566	1.98314e-09	0.0205068	-0.0697523	0.150807	0.55764	0.406832	0.37176	4.80988e-09	0.370998	0.0519768	Gnb4
P29391	0.00221974	3.78443e-11	0.603994	0.253235	0.747894	0.6263	-0.121594	0.498596	1.04744e-10	0.00474722	0.700895	Ftl1
P29416	0.000239913	6.85765e-10	0.0267473	-0.170599	-0.146832	0.243835	0.390666	0.260444	1.72806e-09	0.00063016	0.0650582	Hexa
P29533	0.238755	1.4526e-15	0.298759	0.0292638	0.208422	-0.104611	-0.313033	0.208689	5.94141e-15	0.319919	0.420922	Vcam1
P29699	0.197024	0.151325	0.333348	-0.0915574	0.17153	0.0338923	-0.137637	0.114353	0.16901	0.270319	0.45715	Ahsg
P29758	4.93722e-07	2.22844e-10	9.93105e-05	0.0987662	0.166574	0.117291	-0.0492825	0.111049	5.79318e-10	1.90651e-06	0.000540868	Oat
P30275	1.83237e-16	3.4882e-30	0.438782	0.319816	0.712577	0.479778	-0.2328	0.475051	6.34769e-29	2.2916e-15	0.560042	Ckmt1
P30416	0.0485519	2.51536e-15	0.205534	-0.0597518	0.379701	0.165959	-0.213742	0.253134	1.00449e-14	0.0797132	0.318033	Fkbp4
P30999	9.11018e-05	1.79108e-06	0.110026	-0.121762	0.163424	-0.0227103	-0.186135	0.12409	3.26913e-06	0.000254232	0.198085	Ctnnd1
P31230	2.03539e-09	2.23351e-18	0.541759	0.13425	-0.148805	0.143275	0.29208	0.19472	1.19923e-17	1.07951e-08	0.649982	Aimp1
P31324	2.09977e-16	1.61978e-28	8.76718e-22	0.321099	0.593315	-0.00487949	-0.598195	0.398797	2.51148e-27	2.60457e-15	4.44058e-19	Prkar2b
P31648	3.96283e-15	2.10025e-08	0.00514582	0.332853	-0.17405	-0.275509	-0.10146	0.183673	4.6051e-08	4.22563e-14	0.0167074	Slc6a1
P31650	3.33601e-19	1.75693e-15	0.554428	0.42739	-0.179225	0.274539	0.453764	0.302509	7.12858e-15	5.89426e-18	0.659971	Slc6a11
P31750	4.12124e-07	9.56711e-07	0.213087	0.129118	0.135111	0.149602	0.0144911	0.0997347	1.78261e-06	1.61397e-06	0.326232	Akt1
P31786	1.52603e-07	0.000788049	0.935045	0.423142	-0.316616	-0.0193094	0.297307	0.211078	0.00113501	6.37036e-07	0.955803	Dbi
P31938	3.20679e-10	1.24533e-32	0.00742894	-0.131691	-0.340457	-0.458103	-0.117646	0.305402	2.78276e-31	1.86694e-09	0.02269	Map2k1
P32020	0.00105315	6.12742e-11	0.156786	0.0732887	0.164379	0.199457	0.0350783	0.132971	1.6641e-10	0.00241731	0.258513	Scp2
P32037	0.000326837	3.58081e-05	0.0296256	0.124613	0.0422758	-0.14513	-0.187406	0.124937	5.83176e-05	0.000832572	0.0701186	Slc2a3
P32067	0.536171	1.22126e-07	6.40882e-06	0.017058	0.188366	0.0105018	-0.177864	0.125577	2.47593e-07	0.621088	4.85695e-05	Ssb
P32233	0.000532529	4.78815e-08	0.0912587	-0.140312	-0.309387	-0.166643	0.142744	0.206258	1.0105e-07	0.0012965	0.171089	Drg1
P32883	0.869028	4.29707e-11	0.152546	-0.00546413	0.196102	0.328375	0.132273	0.218917	1.18072e-10	0.900435	0.253116	Kras
P32921	0.0467759	2.62781e-11	0.315787	0.0410434	-0.0634662	0.137957	0.201423	0.134282	7.38752e-11	0.0772566	0.439412	Wars
P33173	0.0127841	6.23683e-08	0.498489	0.0519992	0.00146633	0.140406	0.13894	0.0936041	1.29909e-07	0.0236032	0.614817	Kif1a
P33175	0.602938	4.62767e-17	0.0127016	0.0256482	0.165111	0.62087	0.455759	0.413913	2.19057e-16	0.680152	0.0351229	Kif5a
P34022	0.000178515	1.20593e-06	0.00436708	0.056694	0.0890224	0.00333181	-0.0856905	0.0593482	2.2292e-06	0.000475467	0.0144994	Ranbp1
P34152	0.0158306	1.95954e-10	0.454559	-0.0808585	0.309931	0.113521	-0.19641	0.206621	5.12482e-10	0.0287734	0.576305	Ptk2
P34884	0.874622	0.137627	0.625556	-0.00652419	0.0771964	0.09614	0.0189436	0.0640933	0.154906	0.905305	0.715331	Mif
P34914	0.000839632	1.23414e-07	0.20225	0.135182	0.234293	0.278738	0.0444452	0.185825	2.50038e-07	0.00196886	0.313633	Ephx2
P35123	0.740171	0.00625658	0.387087	0.00960154	0.114084	0.0773181	-0.0367654	0.0760557	0.00824234	0.801018	0.51146	Usp4
P35235	2.88364e-14	6.71376e-11	0.0200622	-0.188158	0.12639	0.195493	0.0691034	0.130329	1.81684e-10	2.7998e-13	0.0511057	Ptpn11
P35278	0.615748	1.19566e-06	0.0081973	-0.0190883	0.0121319	-0.22409	-0.236222	0.157481	2.21426e-06	0.689992	0.0246405	Rab5c
P35279	7.43698e-12	2.52991e-20	1.95493e-05	-0.14001	-0.0819827	0.190546	0.272528	0.181686	1.70474e-19	5.47239e-11	0.000129717	Rab6a
P35282	4.80375e-08	2.73368e-06	0.037939	0.104494	-0.0652965	0.0508842	0.116181	0.0774538	4.89549e-06	2.15319e-07	0.0853416	Rab21
P35283	0.274132	4.07562e-07	0.220799	-0.0292957	0.0516078	-0.137503	-0.189111	0.126074	7.88403e-07	0.360176	0.335841	Rab12
P35288	0.0822735	0.768103	0.0128297	0.0587032	0.0159073	0.0296795	0.0137722	0.0197864	0.781531	0.125832	0.0353487	Rab23
P35293	0.00175711	8.66712e-17	0.00521872	-0.0651628	-0.150527	0.125271	0.275798	0.183865	3.96677e-16	0.00384163	0.016908	Rab18
P35436	5.5855e-15	1.77276e-11	0.000175249	-0.653186	-0.28889	-0.684193	-0.395303	0.456129	5.03497e-11	5.79329e-14	0.000904213	Grin2a
P35438	3.87664e-06	9.81342e-08	0.255357	-0.320147	-0.165377	-0.490882	-0.325505	0.327254	2.01507e-07	1.3327e-05	0.373797	Grin1
P35486	7.94335e-10	0.000168926	6.56598e-05	0.113085	-0.0324073	0.0537471	0.0861544	0.0574362	0.000259407	4.48696e-09	0.000376491	Pdha1
P35505	0.0227327	4.02382e-40	2.34646e-06	-0.0627051	0.0271296	0.805459	0.77833	0.536973	2.35161e-38	0.0399564	2.00306e-05	Fah
P35550	0.135981	2.41511e-08	1.85691e-09	0.0494636	0.118576	-0.149641	-0.268218	0.178812	5.25755e-08	0.197536	3.57162e-08	Fbl
P35564	8.91293e-14	5.01274e-08	0.0491553	0.134816	-0.0719454	0.0449686	0.116914	0.0779427	1.0557e-07	8.1097e-13	0.104683	Canx
P35585	0.292623	0.546004	0.330482	0.0350196	0.0299341	0.0437172	0.0137832	0.0291448	0.56593	0.380197	0.454682	Ap1m1
P35700	0.000110449	3.66343e-07	0.218598	-0.104691	0.0875625	0.189204	0.101641	0.126136	7.13664e-07	0.000302938	0.332992	Prdx1
P35762	6.5277e-10	7.56431e-31	0.000725657	-0.304005	-0.24656	0.764044	1.0106	0.673736	1.43675e-29	3.72189e-09	0.00306714	Cd81
P35802	0.199633	5.4975e-22	0.00630212	-0.0291578	0.333187	-0.0121362	-0.345323	0.230215	4.35075e-21	0.273035	0.0197038	Gpm6a
P35803	1.7385e-14	1.32045e-18	6.81385e-12	-0.221919	-0.337783	-0.0878595	0.249923	0.225189	7.24342e-18	1.72094e-13	2.49485e-10	Gpm6b
P35922	0.402957	0.0366727	0.263067	-0.0453365	-0.166841	-0.0420322	0.124809	0.111227	0.0441554	0.495984	0.38124	Fmr1
P35979	1.00231e-06	2.98152e-20	0.000100653	0.0827539	-0.137145	0.113182	0.250326	0.166884	1.98268e-19	3.72375e-06	0.000547198	Rpl12
P35980	6.64011e-07	5.93339e-11	7.97705e-06	0.111291	-0.12053	0.0813578	0.201888	0.134592	1.61429e-10	2.52874e-06	5.8698e-05	Rpl18
P36536	0.73451	9.48375e-07	0.262956	-0.00912413	-0.146309	0.0320719	0.178381	0.118921	1.76925e-06	0.79669	0.38124	Sar1a
P36552	0.0043784	0.0171257	0.0732403	-0.158984	0.194219	0.0976458	-0.0965735	0.12948	0.0215418	0.00887064	0.142586	Cpox
P36916	0.0109486	1.30387e-10	0.0329578	0.0545953	0.168416	0.18201	0.0135937	0.12134	3.44561e-10	0.0205008	0.0765156	Gnl1
P36993	0.00298239	0.0001719	0.233089	-0.0868089	-0.0390661	0.108542	0.147608	0.0984052	0.000263575	0.00622921	0.349634	Ppm1b
P37040	0.00147302	0.00258228	0.0113825	-0.0588601	0.0526758	0.0767067	0.024031	0.0511378	0.00353017	0.0032771	0.0319995	Por
P37804	0.582807	5.61831e-05	0.0550632	0.128347	1.18742	0.0420085	-1.14541	0.791614	9.00055e-05	0.660877	0.114223	Tagln
P38060	0.00220341	8.92973e-14	0.00353597	0.0715089	0.257057	0.0723253	-0.184732	0.171371	3.11925e-13	0.0047156	0.0120875	Hmgcl
P38585	0.0002212	2.11503e-15	0.187221	-0.336729	-0.627478	0.481886	1.10936	0.739576	8.5021e-15	0.000583531	0.296336	Ttl
P38647	1.64902e-10	3.55442e-06	0.00219179	0.149167	-0.0226854	0.103732	0.126418	0.0842784	6.30583e-06	1.01445e-09	0.00801547	Hspa9
P39053	0.0627516	0.00496234	0.135437	-0.0893428	-0.194525	-0.0797877	0.114737	0.129683	0.00660269	0.0992723	0.231232	Dnm1
P39054	0.148375	1.08745e-13	0.00128545	-0.0575035	-0.109436	0.332823	0.442259	0.294839	3.77688e-13	0.212795	0.00499394	Dnm2
P39087	2.489e-10	7.24032e-07	1.55269e-06	0.451291	-0.363995	-0.390919	-0.0269231	0.260612	1.36752e-06	1.47448e-09	1.37972e-05	Grik2
P39447	7.66176e-08	0.00477727	0.338765	-0.238252	0.139216	0.147819	0.00860329	0.098546	0.00637878	3.35506e-07	0.463116	Tjp1
P39688	0.0762997	0.740817	0.225589	-0.227532	-0.120037	-0.0526833	0.0673534	0.0800245	0.755231	0.11799	0.341077	Fyn
P40124	4.74787e-26	3.00135e-17	5.97195e-05	-0.274464	-0.179631	-0.227273	-0.0476427	0.151516	1.45472e-16	2.03222e-24	0.000349241	Cap1
P40142	3.00227e-07	1.31103e-22	0.11401	-0.101863	-0.0226752	0.267818	0.290493	0.193662	1.10366e-21	1.19579e-06	0.203491	Tkt
P40237	9.7316e-15	1.7098e-43	7.41776e-05	-0.644793	-0.618986	1.82747	2.44646	1.63097	1.9985e-41	9.89108e-14	0.000422145	Cd82
P40240	2.58697e-08	1.51165e-18	2.98547e-06	-0.56251	-0.643729	0.707912	1.35164	0.901094	8.24761e-18	1.21888e-07	2.46197e-05	Cd9
P40336	9.86412e-21	9.9783e-08	0.0119909	0.209607	0.036237	-0.0866188	-0.122856	0.0819039	2.04478e-07	2.22052e-19	0.0334427	Vps26a
P40630	2.86204e-07	3.11686e-13	0.00618719	0.129575	0.175765	-0.08032	-0.256085	0.170723	1.04549e-12	1.14367e-06	0.0194044	Tfam
P41105	2.01596e-06	2.0862e-06	0.000158853	0.128576	-0.139673	0.0156012	0.155274	0.103516	3.76706e-06	7.14878e-06	0.000826633	Rpl28
P41216	4.14249e-07	1.82845e-06	0.669017	-0.14152	-0.0679953	0.106422	0.174418	0.116278	3.33133e-06	1.62021e-06	0.752186	Acsl1
P41242	0.659646	6.6193e-17	0.0691305	0.0110202	-0.34047	-0.123465	0.217004	0.22698	3.06647e-16	0.732966	0.136332	Matk
P42125	2.19542e-07	3.58794e-16	0.679537	0.0893945	0.174785	0.186688	0.0119032	0.124459	1.54008e-15	8.94354e-07	0.761192	Eci1
P42208	0.0970418	0.00873547	0.393768	-0.0906483	0.209598	0.116485	-0.0931129	0.139732	0.0113595	0.146067	0.51647	2002-09-01
P42227	0.00039916	0.000236457	2.87509e-07	-0.118415	-0.168186	-0.100087	0.0680991	0.112124	0.000357865	0.00100169	3.04439e-06	Stat3
P42567	9.73469e-08	9.83808e-20	0.0020632	-0.164032	-0.0915049	0.325635	0.41714	0.278093	6.22873e-19	4.19627e-07	0.00760931	Eps15
P42669	0.738735	3.07922e-12	0.353694	-0.010223	0.00686655	0.287716	0.280849	0.191811	9.3484e-12	0.799791	0.476483	Pura
P42859	0.723999	0.212345	0.300625	0.018964	-0.0505567	0.0656743	0.116231	0.0774873	0.23263	0.788437	0.422962	Htt
P42932	4.82878e-06	1.94678e-16	0.692094	0.0872485	-0.137497	0.100852	0.238349	0.158899	8.66219e-16	1.63415e-05	0.771823	Cct8
P43006	6.56794e-06	7.70941e-16	0.58949	-0.107111	0.258099	0.0149547	-0.243145	0.172066	3.20944e-15	2.17429e-05	0.688229	Slc1a2
P43274	0.0892005	7.04912e-06	0.000341536	-0.0933014	0.348317	0.208481	-0.139836	0.232212	1.21717e-05	0.135135	0.00161169	Hist1h1e
P43276	0.00378061	0.000756786	0.0249529	-0.269341	0.397827	0.0376663	-0.360161	0.265218	0.00109206	0.00772129	0.061452	Hist1h1b
P43406	0.669753	5.70917e-09	0.0105634	-0.0132367	0.0187369	-0.220567	-0.239304	0.159536	1.32343e-08	0.741818	0.030143	Itgav
P45376	3.02347e-06	1.5461e-06	0.824772	-0.119645	0.0862259	-0.0782878	-0.164514	0.109676	2.82877e-06	1.0581e-05	0.871214	Akr1b1
P45377	0.0595583	0.0314466	0.147807	0.109486	-0.202336	-0.0389578	0.163378	0.134891	0.0381807	0.0949122	0.247895	Akr1b8
P45591	0.00107378	2.30623e-10	0.118274	-0.071435	0.0913761	0.199812	0.108436	0.133208	5.98517e-10	0.00246095	0.208731	Cfl2
P45878	1.43188e-06	8.60892e-28	0.371545	0.103591	0.0749306	0.407092	0.332162	0.271395	1.21686e-26	5.19889e-06	0.495646	Fkbp2
P45952	0.000110693	0.0142833	0.00190531	0.101694	0.0622157	-0.0270376	-0.0892533	0.0595022	0.0181771	0.000303334	0.0070878	Acadm
P46061	0.268366	0.00114898	0.0269968	0.0482844	0.10976	0.204074	0.0943145	0.13605	0.00163166	0.353364	0.0652692	Rangap1
P46096	0.00105073	1.0635e-12	0.0775468	0.0928629	-0.162504	-0.300713	-0.138208	0.200475	3.38074e-12	0.00241358	0.149819	Syt1
P46097	0.0592548	6.16665e-45	5.75681e-07	-0.0780696	1.0167	1.60423	0.587529	1.06949	8.92402e-43	0.0944781	5.66315e-06	Syt2
P46460	0.223212	3.02879e-22	0.604867	-0.0253424	-0.186689	-0.362763	-0.176075	0.241842	2.44151e-21	0.301753	0.701332	Nsf
P46471	0.914889	0.0135847	0.0511945	0.00287429	0.0445978	0.0989233	0.0543255	0.0659488	0.0173243	0.936144	0.1079	Psmc2
P46638	0.426951	0.00408303	0.349633	-0.0241652	0.0730318	0.127076	0.0540439	0.0847171	0.00548798	0.520226	0.472868	Rab11b
P46660	9.50953e-25	3.26631e-46	1.40667e-07	-0.736008	-0.393002	1.50115	1.89415	1.26277	6.20394e-44	3.56783e-23	1.60709e-06	Ina
P46664	3.4893e-08	4.00015e-07	0.00255541	-0.127904	0.00917639	0.136904	0.127728	0.0912696	7.75284e-07	1.61646e-07	0.0091149	Adss
P46737	0.333023	0.184322	0.948	0.0333106	0.0663538	-0.00213521	-0.068489	0.0456593	0.203766	0.423987	0.965797	Brcc3
P46935	0.084484	7.45039e-07	0.0126108	-0.0491306	-0.0518651	-0.194509	-0.142644	0.129673	1.4037e-06	0.128566	0.034959	Nedd4
P46978	1.17918e-06	2.25153e-20	0.0913825	0.181365	-0.236908	0.317798	0.554705	0.369804	1.52732e-19	4.31752e-06	0.171215	Stt3a
P47199	1.80207e-19	6.8786e-27	1.00568e-05	0.208212	0.051124	-0.28445	-0.335574	0.223716	8.85766e-26	3.31908e-18	7.22521e-05	Cryz
P47708	4.90168e-27	0.0229494	0.714386	-0.789538	-0.162463	-0.0717567	0.0907063	0.108309	0.0284318	2.32753e-25	0.78691	Rph3a
P47738	0.131059	5.51327e-16	0.865289	-0.0461303	0.354091	0.336852	-0.0172395	0.236061	2.32383e-15	0.191209	0.901788	Aldh2
P47740	0.00291933	0.0664621	0.359744	0.121513	0.0672575	0.114085	0.0468279	0.076057	0.0774334	0.0061185	0.481613	Aldh3a2
P47746	3.07153e-08	1.73975e-15	0.544023	0.239928	-0.497804	-0.206361	0.291442	0.331869	7.06831e-15	1.43385e-07	0.652442	Cnr1
P47753	0.00517086	0.398897	0.0616381	-0.148837	0.0643139	-0.017705	-0.0820189	0.0546793	0.423714	0.0102775	0.124695	Capza1
P47754	1.03824e-26	7.55234e-16	1.65872e-07	-0.351504	-0.135329	-0.279097	-0.143768	0.186064	3.15269e-15	4.78062e-25	1.87392e-06	Capza2
P47757	2.72513e-27	4.41381e-15	1.10533e-09	-0.316952	-0.125656	-0.236393	-0.110736	0.157595	1.72633e-14	1.47887e-25	2.1955e-08	Capzb
P47758	1.28127e-10	1.44568e-17	5.02876e-07	0.16948	-0.30853	-0.0737471	0.234783	0.205686	7.21414e-17	8.01189e-10	5.04369e-06	Srprb
P47791	0.197151	5.03873e-06	9.82764e-05	0.0271079	-0.136935	-0.0648497	0.0720851	0.0912898	8.83594e-06	0.27037	0.000537162	Gsr
P47802	0.164078	0.908114	0.0467425	-0.0583209	-0.00619102	-0.0216772	-0.0154862	0.0144514	0.914432	0.231707	0.10096	Mtx1
P47809	0.789426	5.064e-15	4.00548e-05	0.0061154	-0.267804	-0.0447065	0.223098	0.178536	1.97049e-14	0.840598	0.000243941	Map2k4
P47856	6.07625e-06	0.000106166	0.00064405	0.205753	0.222247	0.170427	-0.0518201	0.148164	0.000166085	2.02475e-05	0.00278543	Gfpt1
P47857	5.88428e-06	0.00075255	0.838616	0.0830364	-0.0428207	0.0401996	0.0830203	0.0553468	0.00108698	1.96725e-05	0.881853	Pfkm
P47867	5.28457e-07	0.0491393	0.00233083	0.211906	0.0320613	0.114791	0.0827293	0.0765271	0.05822	2.03546e-06	0.00839266	Scg3
P47911	1.14539e-05	1.41634e-09	8.11675e-07	0.0984712	-0.121778	0.0639402	0.185719	0.123812	3.47397e-09	3.63725e-05	7.75685e-06	Rpl6
P47915	0.0125374	0.514734	0.00275607	0.194945	-0.0567581	-0.102707	-0.0459484	0.068471	0.536262	0.0232323	0.00970533	Rpl29
P47934	0.00327632	8.21934e-12	0.809853	0.0696913	0.23988	0.131886	-0.107994	0.15992	2.4041e-11	0.00677791	0.86054	Crat
P47941	0.765958	0.000903475	0.637414	0.0157111	0.243255	0.0617959	-0.18146	0.16217	0.00129635	0.819918	0.725506	Crkl
P47955	0.424754	0.00241945	0.734557	0.0587544	-0.129918	0.192224	0.322142	0.214762	0.00331542	0.518196	0.802415	Rplp1
P47962	2.92646e-12	3.52867e-12	1.90624e-05	0.156251	-0.160756	0.0243783	0.185134	0.123423	1.06491e-11	2.24018e-11	0.000127041	Rpl5
P47963	4.4963e-07	2.76131e-15	3.33424e-05	0.0898614	-0.133258	0.0708227	0.204081	0.136054	1.09838e-14	1.74512e-06	0.000208065	Rpl13
P47964	3.37505e-06	1.7435e-05	8.80009e-06	0.0962541	-0.033846	0.0813867	0.115233	0.0768217	2.91768e-05	1.17175e-05	6.39796e-05	Rpl36
P48036	0.00116373	5.69474e-12	0.00539213	-0.0870666	0.055547	0.258998	0.203451	0.172665	1.69007e-11	0.00264714	0.0173378	Anxa5
P48318	4.78176e-13	2.25758e-09	0.0337655	0.195429	-0.0896175	0.108715	0.198332	0.132222	5.44938e-09	3.94885e-12	0.0777963	Gad1
P48320	2.01236e-06	2.43972e-19	2.79642e-05	0.0951712	-0.0232014	-0.258724	-0.235523	0.172483	1.47402e-18	7.14436e-06	0.000179669	Gad2
P48428	0.032779	0.0329222	0.284245	0.163068	-0.162722	-0.240542	-0.0778203	0.160362	0.0399084	0.0557133	0.40479	Tbca
P48453	2.49308e-14	3.43703e-09	2.83093e-13	-0.153862	-0.129835	-0.0126252	0.11721	0.0865566	8.1285e-09	2.42835e-13	1.50933e-11	Ppp3cb
P48542	4.286e-18	2.16414e-17	0.008723	-0.729405	-0.634389	-0.874506	-0.240117	0.583004	1.05907e-16	6.714e-17	0.0257872	Kcnj6
P48678	0.557488	2.82584e-09	6.24266e-05	-0.0305203	0.34132	0.433152	0.0918327	0.288768	6.73548e-09	0.63884	0.000361361	Lmna
P48722	0.0444516	1.31763e-22	0.0114998	-0.0375795	0.243811	0.312137	0.0683268	0.208092	1.10615e-21	0.0739432	0.0322399	Hspa4l
P48758	3.39611e-10	6.21308e-05	0.149035	0.12676	0.0818658	-0.0101781	-0.0920439	0.0613626	9.90118e-05	1.96586e-09	0.249404	Cbr1
P48771	0.619934	0.913875	0.0490884	0.0314826	0.0256147	-0.00504487	-0.0306596	0.0204397	0.919929	0.694171	0.104614	Cox7a2
P48774	2.43083e-11	4.50014e-12	0.709691	-0.237	0.141557	-0.179575	-0.321133	0.214088	1.34871e-11	1.66321e-10	0.783703	Gstm5
P48962	0.875984	0.916912	0.0842678	0.00729007	0.0177565	0.0225532	0.00479675	0.0150355	0.92268	0.906127	0.159657	Slc25a4
P49025	1.39062e-11	7.16763e-24	0.458369	0.676807	1.29502	1.45758	0.162561	0.971718	6.91506e-23	9.82814e-11	0.579444	Cit
P49312	0.00440874	1.78078e-06	1.30698e-08	0.0883571	0.207649	0.106632	-0.101017	0.138433	3.25228e-06	0.00891427	1.8474e-07	Hnrnpa1
P49442	0.00243924	1.25381e-09	0.316521	0.0688928	-0.0794455	0.117966	0.197412	0.131608	3.08529e-09	0.00518019	0.439829	Inpp1
P49443	0.0923746	3.92006e-13	0.0153805	-0.0251975	0.134109	0.154024	0.0199143	0.102682	1.30483e-12	0.139387	0.0409834	Ppm1a
P49446	8.67751e-16	3.55958e-16	1.41535e-06	0.500178	-0.443936	-0.639416	-0.19548	0.426277	1.53006e-15	9.989e-15	1.28013e-05	Ptpre
P49615	0.0446117	8.24732e-17	0.0644311	0.0286029	0.174818	0.157793	-0.017025	0.116545	3.79751e-16	0.0741252	0.12899	Cdk5
P49722	0.892328	0.0192526	0.0843844	-0.0023944	-0.0407994	0.0203992	0.0611986	0.0407991	0.0240875	0.919561	0.159778	Psma2
P49813	5.03519e-06	1.44609e-13	0.11442	-0.367228	-0.295688	-0.854251	-0.558563	0.569501	4.95455e-13	1.69833e-05	0.203519	Tmod1
P50114	0.00661073	8.6478e-05	0.159332	0.112195	0.0260217	0.211145	0.185123	0.140763	0.00013624	0.0128865	0.261154	S100b
P50136	0.000246516	7.00989e-07	0.549262	0.12097	0.0445506	0.214004	0.169453	0.142669	1.32812e-06	0.00064583	0.656651	Bckdha
P50153	0.000298825	1.06231e-19	0.000954002	0.190261	0.747082	0.150739	-0.596344	0.498055	6.69785e-19	0.000768948	0.00389679	Gng4
P50171	0.181983	8.95158e-07	0.000374079	-0.0413849	0.168806	-0.0357525	-0.204559	0.136373	1.67615e-06	0.252879	0.00173297	Hsd17b8
P50247	0.0292048	1.80456e-08	0.228973	0.0658962	0.105192	0.244488	0.139296	0.162992	3.98262e-08	0.0502851	0.345163	Ahcy
P50396	5.35772e-05	0.178118	0.165295	0.0791508	-0.0394756	-0.00607378	0.0334018	0.0263171	0.197195	0.000154986	0.26834	Gdi1
P50428	0.026284	7.59402e-09	0.534375	0.17915	-0.0405786	0.562283	0.602861	0.401908	1.74175e-08	0.0457486	0.643919	Arsa
P50429	0.0717407	2.442e-28	0.00746502	0.0510774	-0.621274	-0.246984	0.37429	0.414183	3.71061e-27	0.111576	0.0227773	Arsb
P50516	0.000174529	8.52221e-10	0.0674032	0.049647	-0.0976764	-0.101504	-0.00382756	0.0676693	2.13161e-09	0.000465666	0.133706	Atp6v1a
P50518	0.000393343	2.02731e-06	0.345369	0.0658714	-0.103029	-0.10773	-0.00470114	0.0718201	3.66507e-06	0.000988727	0.469213	Atp6v1e1
P50544	0.406079	0.0602649	0.0939769	-0.0345676	-0.113776	-0.0959396	0.0178368	0.0758509	0.0706461	0.498817	0.174569	Acadvl
P50571	0.000414989	7.54717e-09	0.0523865	0.197334	0.346565	-0.0826371	-0.429202	0.286135	1.73231e-08	0.00103884	0.109891	Gabrb1
P50580	0.0479279	2.61564e-07	0.841406	0.0495809	-0.184388	-0.0991074	0.0852803	0.122925	5.16835e-07	0.0789446	0.883259	Pa2g4
P51150	0.0583067	6.21299e-12	0.295499	-0.0439471	-0.19797	0.0203531	0.218323	0.145549	1.84028e-11	0.09326	0.417395	Rab7a
P51163	7.68596e-09	4.00531e-05	0.971236	0.235673	-0.190638	-0.179306	0.0113325	0.127092	6.4918e-05	3.87357e-08	0.980593	Uros
P51174	5.18084e-17	7.06793e-12	0.00543901	0.203528	0.172571	0.169388	-0.00318304	0.115047	2.07933e-11	6.84547e-16	0.0173991	Acadl
P51410	2.0681e-07	2.79471e-08	0.00480815	0.11831	-0.116671	0.0470244	0.163696	0.109131	6.03634e-08	8.4589e-07	0.0157797	Rpl9
P51655	0.000130226	3.90437e-22	4.98993e-12	0.194688	-0.352138	-0.840788	-0.488649	0.560525	3.11428e-21	0.000353039	1.89555e-10	Gpc4
P51660	0.210589	9.00652e-26	0.478611	-0.0196554	0.229235	0.302495	0.0732596	0.201663	1.06501e-24	0.286472	0.597821	Hsd17b4
P51830	5.36428e-13	8.85164e-21	9.20861e-08	-0.262488	-0.0336652	0.413443	0.447108	0.298072	6.24133e-20	4.37052e-12	1.11494e-06	Adcy9
P51855	1.55706e-10	3.01579e-07	0.00105475	-0.228786	-0.214965	-0.177671	0.0372937	0.14331	5.90909e-07	9.59816e-10	0.00421207	Gss
P51859	0.511372	3.02755e-14	2.35147e-07	-0.0345082	0.313254	-0.317614	-0.630868	0.420579	1.10453e-13	0.59956	2.55218e-06	Hdgf
P51863	0.000463534	5.27539e-13	0.251513	0.0786042	-0.087205	-0.238637	-0.151432	0.159091	1.73694e-12	0.00115088	0.370503	Atp6v0d1
P51880	1.4893e-19	4.08875e-08	0.00149839	0.630821	-0.29266	-0.400219	-0.107558	0.266812	8.67718e-08	2.79381e-18	0.00572172	Fabp7
P51881	0.00815979	0.0534655	0.124526	-0.122928	0.00497603	0.120826	0.11585	0.0805508	0.0631242	0.0157146	0.217097	Slc25a5
P52196	0.00513595	5.6885e-13	0.151848	-0.0660947	0.234683	0.0256809	-0.209002	0.156455	1.86085e-12	0.0102148	0.252581	Tst
P52480	0.208574	7.30872e-07	0.0610798	-0.0231015	-0.0390972	0.0884339	0.127531	0.0850207	1.37872e-06	0.28424	0.123852	Pkm
P52503	0.608091	0.00247991	0.755154	0.0564763	-0.124708	0.343113	0.46782	0.31188	0.00339633	0.684693	0.819319	Ndufs6
P52760	5.43923e-12	1.50987e-05	0.774164	-0.200698	0.0207792	0.141451	0.120672	0.0943009	2.54351e-05	4.07138e-11	0.834286	Rida
P52825	0.664256	0.357572	0.840254	-0.0675802	0.221547	0.251612	0.0300656	0.167742	0.382627	0.73755	0.882658	Cpt2
P53026	0.00207528	4.68316e-11	0.00281879	0.0883087	-0.169137	0.104629	0.273766	0.182511	1.28333e-10	0.00445395	0.00990325	Rpl10a
P53395	0.000726696	0.000169461	0.00107632	0.112022	0.0345746	-0.128693	-0.163267	0.108845	0.000259965	0.00172399	0.00429256	Dbt
P53612	0.0121559	0.00519541	0.715374	0.135596	0.192801	0.00985231	-0.182949	0.128534	0.00690374	0.0225805	0.787404	Rabggtb
P53702	0.000893153	0.002344	0.00838667	-0.119831	0.153342	0.0865307	-0.066811	0.102228	0.00321889	0.00207833	0.0249874	Hccs
P53810	0.45958	0.000141367	0.962629	-0.0220392	0.151139	0.0241515	-0.126987	0.100759	0.000218634	0.550084	0.976445	Pitpna
P53811	0.0277087	0.121339	0.046051	-0.0566841	0.0632596	0.0421407	-0.0211189	0.0421731	0.137593	0.0479811	0.0996078	Pitpnb
P53986	2.67919e-05	2.22779e-05	0.0156472	0.217324	0.235014	-0.0386134	-0.273627	0.182418	3.6855e-05	8.05347e-05	0.0415662	Slc16a1
P53994	0.913446	0.030818	0.635311	-0.00707319	-0.211808	-0.135246	0.0765629	0.141206	0.0374924	0.934982	0.723568	Rab2a
P53996	0.175707	0.80493	0.708301	0.154206	-0.0098253	0.0735643	0.0833896	0.0555931	0.816483	0.245055	0.782453	Cnbp
P54071	0.0531139	8.5558e-20	0.241976	0.0441857	0.347704	0.238895	-0.108809	0.231802	5.47391e-19	0.0860411	0.35924	Idh2
P54227	0.00411432	1.0826e-29	6.4394e-07	0.135418	1.00469	0.836937	-0.167749	0.669791	1.85877e-28	0.00834674	6.29239e-06	Stmn1
P54285	0.98116	2.94853e-17	0.859913	0.00109372	-0.562094	-0.56276	-0.000665497	0.375173	1.43369e-16	0.984725	0.897416	Cacnb3
P54726	0.197499	1.02655e-05	0.195838	-0.0682721	0.218498	0.346299	0.127801	0.230866	1.75559e-05	0.270726	0.305783	Rad23a
P54728	0.139618	0.000619077	0.716361	0.0516871	0.0762981	0.171006	0.0947079	0.114004	0.000899319	0.201759	0.787919	Rad23b
P54731	0.437656	0.118724	0.622655	-0.0285666	0.0358985	0.119009	0.0831101	0.079339	0.134779	0.529684	0.713249	Faf1
P54763	4.84614e-17	1.57764e-08	0.808351	-0.46965	-0.358569	-0.204198	0.15437	0.239046	3.49959e-08	6.43119e-16	0.859244	Ephb2
P54775	0.000610619	1.17663e-07	0.966881	0.067178	-0.0773903	0.0675122	0.144903	0.0966017	2.38704e-07	0.00146809	0.979073	Psmc4
P54797	0.00278053	1.43874e-06	0.483779	0.254088	-0.253707	0.316159	0.569866	0.37991	2.64188e-06	0.00584373	0.60279	Tango2
P54822	0.810967	0.00290118	0.299467	-0.0118351	0.182556	-0.00665423	-0.189211	0.12614	0.0039519	0.856631	0.421528	Adsl
P54823	0.48263	0.00830988	0.0197164	0.0237631	0.0949244	0.126722	0.0317979	0.0844816	0.0108385	0.571817	0.0504362	Ddx6
P54830	0.0739857	3.16963e-25	2.80255e-15	-0.0478542	0.0531176	0.47812	0.425002	0.318746	3.54136e-24	0.114837	2.5809e-13	Ptpn5
P54923	9.97937e-14	4.23165e-29	0.00304347	0.160748	-0.405207	-0.235654	0.169553	0.270138	6.80422e-28	9.02598e-13	0.0105704	Adprh
P55012	1.73413e-10	1.35493e-27	0.0917804	-0.566267	-0.3452	1.24012	1.58532	1.05688	1.85479e-26	1.06037e-09	0.171749	Slc12a2
P55066	4.04081e-08	1.67313e-11	8.56238e-13	-0.166816	-0.10497	-0.277591	-0.172621	0.185061	4.76091e-11	1.8494e-07	3.94259e-11	Ncan
P55088	4.34587e-08	1.56214e-17	0.000742567	-0.236677	-0.20051	-0.547043	-0.346533	0.364695	7.76977e-17	1.97082e-07	0.00312124	Aqp4
P55096	0.000491086	5.90322e-08	0.349452	0.0820566	0.0915625	0.178483	0.08692	0.118988	1.23298e-07	0.00121321	0.472833	Abcd3
P55194	4.73985e-13	0.000966969	0.000326893	-0.389745	-0.16226	0.0388923	0.201152	0.134101	0.00138158	3.92491e-12	0.00154981	Sh3bp1
P55258	0.485531	0.0256752	0.693123	0.0399175	0.0405144	0.184098	0.143583	0.122732	0.0315515	0.574135	0.771823	Rab8a
P55264	7.87608e-05	1.12543e-12	8.75892e-06	0.0787918	0.195028	0.0345046	-0.160523	0.130019	3.55898e-12	0.000221419	6.39796e-05	Adk
P55288	0.307098	1.58313e-09	0.215826	-0.0324899	0.153295	0.283371	0.130076	0.188914	3.86435e-09	0.395497	0.329595	Cdh11
P55302	3.1835e-08	6.61348e-09	4.37978e-06	0.191947	0.0481768	-0.202919	-0.251095	0.167397	1.5226e-08	1.48157e-07	3.49348e-05	Lrpap1
P55937	0.348451	0.0297585	0.495147	-0.149374	-0.233491	-0.525285	-0.291794	0.35019	0.036276	0.438485	0.612572	Golga3
P56135	0.704185	0.138334	0.301865	-0.0201211	-0.0570661	0.072933	0.129999	0.0866661	0.155645	0.772518	0.424064	Atp5j2
P56213	0.209072	1.1247e-17	0.00489089	-0.0339162	0.280496	-0.0871421	-0.367638	0.245092	5.65888e-17	0.284663	0.0159994	Gfer
P56371	9.39077e-05	8.6281e-14	0.0029932	0.106833	0.265623	0.261703	-0.0039199	0.177082	3.02431e-13	0.000261582	0.0104196	Rab4a
P56375	0.814806	6.5983e-05	0.528524	0.0147054	-0.304331	0.0127019	0.317033	0.211355	0.000105096	0.859635	0.639655	Acyp2
P56376	0.0865486	0.348762	0.130205	-0.137822	0.12557	0.120337	-0.00523239	0.0837131	0.373595	0.131445	0.224953	Acyp1
P56380	8.64796e-12	4.26694e-08	0.633323	0.161951	0.154077	0.11735	-0.0367267	0.102718	9.0364e-08	6.33281e-11	0.722503	Nudt2
P56382	0.817778	0.225896	0.392003	0.0136013	-0.0493354	0.0752845	0.12462	0.0830799	0.24641	0.861514	0.515714	Atp5f1e
P56387	0.953037	0.0338476	0.590801	-0.0047656	0.0115633	0.233281	0.221718	0.155521	0.0409225	0.965426	0.689286	Dynlt3
P56391	0.193507	0.753506	0.476996	0.079361	0.0355678	0.0550637	0.0194958	0.0367091	0.767395	0.266697	0.596539	Cox6b1
P56395	0.757555	1.83724e-06	0.150549	0.0168401	0.266665	0.361163	0.0944975	0.240775	3.34534e-06	0.81379	0.251245	Cyb5a
P56399	0.817857	1.90748e-06	0.24489	0.00614033	-0.0930485	0.0897357	0.182784	0.121856	3.467e-06	0.861514	0.362681	Usp5
P56480	0.99103	0.0235096	0.0698432	-0.000477078	-0.0370688	0.103296	0.140365	0.0935766	0.0290784	0.992336	0.13747	Atp5f1b
P56528	0.000533275	2.96344e-15	2.25495e-05	-0.160237	-0.550472	-0.379556	0.170915	0.366981	1.17724e-14	0.0012965	0.000147055	Cd38
P56564	0.052091	0.000310599	0.833493	0.0916379	0.212529	0.00709145	-0.205438	0.141686	0.000463383	0.0844741	0.87768	Slc1a3
P56565	1.19631e-06	0.0207866	0.467823	0.297498	0.184573	0.0913474	-0.0932256	0.123049	0.0258895	4.37496e-06	0.587243	S100a1
P56695	8.49e-20	8.19683e-35	0.104294	-0.941985	2.13161	1.326	-0.805605	1.42107	2.39521e-33	1.64338e-18	0.190132	Wfs1
P56812	0.512855	0.00920415	0.601206	0.0213173	0.0424614	0.123493	0.0810319	0.0823289	0.0119434	0.600836	0.698687	Pdcd5
P56873	1.21408e-05	1.05559e-08	0.0334889	-0.126398	0.0551226	0.218613	0.16349	0.145742	2.39399e-08	3.84333e-05	0.0774526	Sssca1
P56959	0.347703	1.29274e-13	9.19617e-08	-0.0246086	0.164781	-0.138216	-0.302997	0.201998	4.45422e-13	0.437906	1.11494e-06	Fus
P57716	0.00321134	0.0612216	0.114995	-0.0916406	-0.0532369	0.032817	0.0860539	0.0573693	0.0716413	0.00665252	0.204129	Ncstn
P57722	7.59311e-22	0.716181	1.21736e-06	0.506554	-0.0162973	-0.0373991	-0.0211018	0.0249327	0.730851	2.00656e-20	1.11805e-05	Pcbp3
P57746	3.92767e-05	7.15936e-07	0.191132	0.0590149	-0.0643284	-0.094996	-0.0306676	0.0633307	1.35307e-06	0.000115214	0.300647	Atp6v1d
P57759	8.24387e-13	1.11741e-05	0.0633405	0.243556	-0.105085	0.0728045	0.177889	0.118593	1.90562e-05	6.64539e-12	0.127347	Erp29
P57776	0.00531823	7.20788e-14	0.203595	0.0688577	-0.0878681	0.189417	0.277286	0.184857	2.55003e-13	0.0105497	0.315193	Eef1d
P57780	0.133548	6.41504e-13	0.533395	0.033941	0.0665999	-0.175869	-0.242469	0.161646	2.09177e-12	0.194374	0.642994	Actn4
P57784	0.334631	0.241151	0.00451687	0.044612	0.0941597	0.0121172	-0.0820425	0.0627731	0.262109	0.424966	0.0149045	Snrpa1
P58021	0.1024	4.47457e-13	0.681522	0.0943906	-0.301102	0.343358	0.64446	0.42964	1.47967e-12	0.153675	0.762853	Tm9sf2
P58044	0.256988	8.51258e-05	0.000108686	0.0357203	-0.0510571	0.121001	0.172058	0.114705	0.000134179	0.341341	0.000585632	Idi1
P58252	0.000456788	2.34551e-15	0.320439	-0.0560234	-0.173223	-0.00808554	0.165138	0.115482	9.40371e-15	0.00113506	0.443854	Eef2
P58281	2.63842e-08	0.000344526	0.0362176	0.0837748	0.0667771	0.0503515	-0.0164256	0.0445181	0.000510989	1.2412e-07	0.0820557	Opa1
P58389	0.704406	0.149837	0.0701258	0.00796631	0.0348093	0.0491571	0.0143478	0.0327714	0.167533	0.772518	0.137758	Ptpa
P58404	1.05877e-06	4.07338e-09	0.00226279	-0.12331	-0.0446468	-0.192949	-0.148302	0.128633	9.57387e-09	3.92389e-06	0.00819021	Strn4
P58771	0.001712	0.00795835	0.388794	-0.0912248	0.0588304	-0.0514018	-0.110232	0.0734881	0.0104023	0.0037484	0.512601	Tpm1
P58802	0.0236653	0.00562993	0.439394	-0.127717	-0.222998	-0.0875687	0.135429	0.148665	0.0074583	0.0414468	0.560587	Tbc1d10a
P58854	0.510298	0.0811354	0.919636	0.0374871	0.152033	0.0447949	-0.107238	0.101355	0.0936106	0.598531	0.944819	Tubgcp3
P58871	3.02912e-06	3.22463e-19	0.0096344	-0.209683	-0.468397	-0.612267	-0.143871	0.408178	1.91026e-18	1.0581e-05	0.0279113	Tnks1bp1
P59016	0.00300976	0.0189072	0.00720382	0.119477	0.0555833	-0.0816539	-0.137237	0.0914915	0.0236944	0.00627344	0.0221359	Vps33b
P59017	0.550624	0.03129	0.446351	-0.0331432	-0.145971	-0.16773	-0.0217584	0.11182	0.0380057	0.633351	0.568033	Bcl2l13
P59108	6.41093e-37	1.00746e-13	0.110851	1.83078	-0.888683	-0.532501	0.356182	0.592456	3.51109e-13	3.72912e-34	0.199218	Cpne2
P59279	1.98944e-10	2.71843e-09	0.975306	0.224812	-0.266353	-0.12595	0.140403	0.177569	6.50498e-09	1.19958e-09	0.982744	Rab2b
P59281	2.91522e-18	1.2363e-17	1.94598e-08	-0.464507	-0.565172	-0.385556	0.179616	0.376781	6.19984e-17	4.66282e-17	2.64011e-07	Arhgap39
P59325	0.0786942	0.552348	0.0533539	-0.04188	-0.0307711	-0.0211185	0.00965258	0.020514	0.572115	0.120967	0.111438	Eif5
P59644	2.71462e-08	0.000238558	0.498728	-0.403577	-0.193736	0.149445	0.343181	0.228788	0.000360866	1.27507e-07	0.614862	Inpp5j
P59759	0.000491847	4.3963e-13	0.209342	-0.158129	0.077203	-0.380858	-0.458061	0.305374	1.45855e-12	0.00121325	0.32212	Mkl2
P59764	2.85468e-16	2.28161e-40	9.41025e-10	-0.256967	-0.827655	-0.548103	0.279552	0.55177	1.47528e-38	3.48409e-15	1.89389e-08	Dock4
P59999	3.10835e-27	4.26216e-19	6.14579e-08	-0.401964	0.0267473	-0.302249	-0.328997	0.219331	2.48613e-18	1.62695e-25	7.62328e-07	Arpc4
P60122	0.196311	0.00515806	0.00794054	0.0227324	-0.0644384	-0.00475706	0.0596813	0.0429589	0.00685711	0.269706	0.0239398	Ruvbl1
P60202	4.6872e-15	1.22002e-40	0.00468358	-0.877067	-0.86813	2.13634	3.00447	2.00298	8.6224e-39	4.94597e-14	0.0154041	Plp1
P60229	0.0616513	8.39287e-06	0.0251832	0.0520562	-0.159526	-0.144148	0.0153784	0.106351	1.44756e-05	0.0979394	0.061916	Eif3e
P60335	0.00387553	0.674465	0.0308931	-0.0606532	-0.0219635	-0.0136378	0.00832579	0.0146424	0.68967	0.00790452	0.0725534	Pcbp1
P60469	1.68774e-14	1.32129e-12	0.0776853	-0.196165	0.161728	-0.0570785	-0.218807	0.145871	4.14813e-12	1.67616e-13	0.149991	Ppfia3
P60487	0.741482	1.55831e-19	0.0327656	0.00537795	0.179599	-0.0657156	-0.245315	0.163543	9.64503e-19	0.801623	0.0761554	Pdxp
P60521	0.000258759	2.67174e-13	0.137943	0.0857993	0.105243	0.254698	0.149455	0.169799	9.02159e-13	0.000674994	0.234161	Gabarapl2
P60670	0.376115	0.175346	0.487569	0.0397568	-0.0888359	-0.0773624	0.0114735	0.0592239	0.194409	0.468256	0.606765	Nploc4
P60764	7.66133e-06	0.000193592	0.132778	0.310904	0.346599	0.157756	-0.188844	0.231066	0.000296048	2.50084e-05	0.228231	Rac3
P60766	0.00469966	0.0141247	0.781857	-0.0960665	-0.0212832	0.0927577	0.114041	0.0760273	0.0179903	0.0094148	0.838413	Cdc42
P60824	0.110357	1.48031e-05	0.00831803	0.0891702	0.326016	0.068121	-0.257895	0.217344	2.49648e-05	0.163997	0.0248804	Cirbp
P60840	0.514515	0.0862817	0.981747	0.0242166	-0.0488926	0.0529873	0.10188	0.0679199	0.0991717	0.601852	0.98727	Ensa
P60843	0.00186237	3.91751e-19	0.00108625	-0.0642536	-0.228155	-0.290533	-0.0623777	0.193689	2.29832e-18	0.00405717	0.00432498	Eif4a1
P60867	1.11868e-06	5.09537e-17	0.000888631	0.0990627	-0.186934	0.0629133	0.249847	0.166565	2.40075e-16	4.12082e-06	0.00367269	Rps20
P60879	4.01426e-15	1.4005e-09	0.0326758	-0.211552	0.012063	0.173733	0.16167	0.115822	3.4379e-09	4.2655e-14	0.076035	Snap25
P60904	0.278193	2.87541e-12	0.312235	-0.0534209	-0.0448115	-0.476955	-0.432144	0.31797	8.74711e-12	0.364929	0.435467	Dnajc5
P61021	0.0104492	0.176907	0.697404	0.0597251	-0.0351078	-0.0512855	-0.0161777	0.0341904	0.195926	0.0196991	0.773717	Rab5b
P61022	0.00786557	3.68371e-18	0.118828	0.0881139	0.248829	0.473571	0.224742	0.315714	1.93682e-17	0.0151768	0.209344	Chp1
P61027	0.000324346	0.038565	0.901571	-0.183083	-0.151414	-0.10504	0.0463736	0.100943	0.0463421	0.00082692	0.929086	Rab10
P61028	0.252237	8.95728e-07	0.110443	0.0512948	0.31533	0.178013	-0.137317	0.21022	1.67618e-06	0.336058	0.198719	Rab8b
P61080	1.20677e-05	0.0793521	0.273071	-0.206026	0.0770508	0.121812	0.0447609	0.0812078	0.0916924	3.82415e-05	0.392905	Ube2d1
P61082	0.264911	1.0787e-07	0.0208842	-0.0208342	0.0639885	0.143466	0.079478	0.0956443	2.20011e-07	0.349573	0.0527135	Ube2m
P61087	0.45612	0.00688894	0.0583697	0.0179068	-0.0944771	-0.0350244	0.0594528	0.0629848	0.0090356	0.546639	0.119774	Ube2k
P61089	0.982361	0.00229564	0.0571945	-0.000384014	0.0770053	0.039349	-0.0376563	0.0513369	0.0031582	0.985279	0.11776	Ube2n
P61148	0.143902	3.89769e-06	0.62179	-0.143556	-0.278804	0.366329	0.645133	0.430089	6.88668e-06	0.207456	0.71282	Fgf1
P61161	6.15874e-30	1.29008e-20	4.13108e-11	-0.390783	0.0308276	-0.280488	-0.311316	0.207544	8.93068e-20	5.34755e-28	1.25469e-09	Actr2
P61164	0.431587	7.72952e-11	0.0183754	0.0332534	0.0301806	0.372483	0.342302	0.248322	2.0806e-10	0.523981	0.0472845	Actr1a
P61202	0.0960361	0.00580659	0.950659	0.0470838	0.0446575	-0.0681897	-0.112847	0.0752315	0.0076823	0.144625	0.967592	Cops2
P61211	1.60051e-05	0.0464089	0.0518866	0.162148	0.0455447	0.108429	0.062884	0.0722858	0.055157	4.96322e-05	0.109048	Arl1
P61222	0.00837022	0.297181	0.496064	0.0849086	-0.0513539	-0.0530486	-0.0016947	0.0353657	0.320147	0.0160486	0.61291	Abce1
P61226	0.00460723	0.0821986	0.0535602	-0.143533	-0.133951	-0.0428904	0.0910605	0.0893006	0.0948013	0.00924182	0.111792	Rap2b
P61255	0.000345367	6.95196e-10	0.00349965	0.0931388	-0.132818	0.0949736	0.227792	0.151861	1.74748e-09	0.000876834	0.0119903	Rpl26
P61264	0.00827208	1.58311e-17	0.414949	-0.0717669	0.202454	0.376695	0.174241	0.25113	7.86121e-17	0.0158906	0.536608	Stx1b
P61290	1.02587e-09	0.0114044	6.09899e-05	0.218761	0.0795991	-0.036087	-0.115686	0.077124	0.0146546	5.69982e-09	0.000355755	Psme3
P61294	4.69157e-07	6.73567e-19	0.00221614	-0.0847192	-0.0609712	0.164526	0.225497	0.150331	3.80478e-18	1.81395e-06	0.00808505	Rab6b
P61358	5.65411e-08	2.43504e-18	1.21775e-06	0.0942532	-0.145048	0.0835665	0.228614	0.152409	1.29826e-17	2.51211e-07	1.11805e-05	Rpl27
P61514	0.000711492	0.00425755	0.00293294	0.12252	-0.141877	-0.0422879	0.0995888	0.0945845	0.00572002	0.00169107	0.0102568	Rpl37a
P61620	0.0276744	2.04772e-10	0.75336	-0.0775812	-0.298177	-0.0214457	0.276731	0.198784	5.34624e-10	0.047949	0.817664	Sec61a1
P61750	0.0905415	7.15044e-05	0.662562	-0.0695588	-0.126971	0.104329	0.231301	0.1542	0.000113474	0.136893	0.747133	Arf4
P61759	0.000256289	0.000639744	0.810533	0.0966526	0.0143068	0.114093	0.0997864	0.0760621	0.00092801	0.0006697	0.860961	Vbp1
P61922	8.16937e-22	5.39011e-27	0.0352992	0.241536	0.0263631	0.341091	0.314728	0.227394	7.00023e-26	2.14023e-20	0.0807179	Abat
P61924	0.49187	0.00438984	0.886649	-0.0721668	-0.137912	0.290484	0.428396	0.285597	0.00588735	0.580052	0.917754	Copz1
P61961	0.799333	0.0402487	0.465545	-0.0208615	0.0167063	0.241917	0.225211	0.161278	0.0482698	0.849064	0.585528	Ufm1
P61963	0.465384	1.81117e-06	0.456384	0.0394748	-0.28431	-0.348567	-0.0642567	0.232378	3.30182e-06	0.5555	0.578137	Dcaf7
P61967	0.000367191	0.00262091	0.863911	0.0869003	0.0664845	0.10064	0.0341557	0.0670935	0.00357975	0.000927593	0.90066	Ap1s1
P61971	0.333498	0.0607408	0.686873	-0.171822	-0.0158632	0.443424	0.459288	0.306192	0.0711609	0.424414	0.767147	Nutf2
P61979	0.859909	4.56965e-11	1.71824e-06	0.00525498	0.200684	-0.0885437	-0.289228	0.192818	1.25335e-10	0.892203	1.51354e-05	Hnrnpk
P61982	0.754919	0.199062	0.652195	0.0097584	-0.0661125	-0.0151099	0.0510025	0.044075	0.218867	0.811818	0.738457	Ywhag
P62071	7.77052e-16	0.000125123	0.0231927	-0.479988	-0.207538	0.0311639	0.238702	0.159135	0.0001944	9.04774e-15	0.057645	Rras2
P62073	0.52976	0.450354	0.258704	0.0561946	-0.0375999	0.0965843	0.134184	0.0894561	0.473409	0.615892	0.377437	Timm10
P62075	0.151828	0.189533	0.316293	-0.0563384	-0.0878721	-0.0455459	0.0423262	0.0585814	0.208844	0.21703	0.439829	Timm13
P62082	0.527933	0.00014906	0.835828	0.0456694	-0.213386	0.179255	0.392641	0.261761	0.00023018	0.614242	0.87953	Rps7
P62137	1.37283e-07	2.17189e-12	0.153854	0.122379	0.0306867	-0.180499	-0.211185	0.14079	6.69634e-12	5.79449e-07	0.254941	Ppp1ca
P62141	3.6166e-08	4.5692e-09	0.55153	-0.113128	0.0391454	-0.114623	-0.153768	0.102512	1.06896e-08	1.66528e-07	0.657552	Ppp1cb
P62192	0.000177988	3.89729e-12	0.660117	0.0638778	-0.0980616	0.0744073	0.172469	0.114979	1.17266e-11	0.000474478	0.744653	Psmc1
P62196	3.69321e-07	0.00141774	0.671766	0.0994576	-0.0105801	0.0657411	0.0763212	0.0508808	0.00199781	1.45762e-06	0.754412	Psmc5
P62242	1.02754e-08	8.95095e-16	1.38325e-05	0.0890069	-0.145783	0.0196298	0.165413	0.110275	3.70094e-15	5.07755e-08	9.59746e-05	Rps8
P62245	0.00572382	1.11967e-09	3.93575e-05	0.0725362	-0.192176	0.0156426	0.207819	0.138546	2.76641e-09	0.0113099	0.000240176	Rps15a
P62257	0.167633	0.546457	0.775954	-0.0609532	0.0116871	-0.0392476	-0.0509347	0.0339565	0.566206	0.235415	0.835212	Ube2h
P62259	0.00124327	4.40387e-09	0.278618	-0.0558907	0.0199053	-0.114109	-0.134015	0.0893431	1.03267e-08	0.00280914	0.399384	Ywhae
P62264	5.68721e-05	4.78403e-13	0.000391854	0.0805868	-0.158185	0.0443609	0.202546	0.13503	1.57686e-12	0.000163824	0.0017987	Rps14
P62267	4.6883e-06	0.00470619	0.0313883	0.145897	-0.113175	-0.0151432	0.0980321	0.0754502	0.00628941	1.58838e-05	0.0735189	Rps23
P62270	0.00677015	1.65467e-11	0.347644	0.0657136	-0.143103	0.0979487	0.241052	0.160701	4.7172e-11	0.0131719	0.471437	Rps18
P62274	0.000524785	2.39618e-07	0.108342	0.147405	-0.253392	0.0210999	0.274492	0.182994	4.75635e-07	0.00128098	0.19567	Rps29
P62281	1.71873e-10	7.73479e-15	2.64398e-06	0.110254	-0.146918	0.0250627	0.17198	0.114654	2.96046e-14	1.05519e-09	2.21352e-05	Rps11
P62301	1.99082e-05	3.81085e-11	0.000308218	0.0899439	-0.132898	0.0609528	0.193851	0.129234	1.05379e-10	6.08662e-05	0.00148443	Rps13
P62307	0.0450081	3.1623e-09	0.000483	-0.0844259	0.268217	-0.078501	-0.346718	0.231145	7.51385e-09	0.0747021	0.00215754	Snrpf
P62309	7.75028e-11	0.000227046	0.571389	-0.175585	-0.062318	-0.123157	-0.060839	0.0821046	0.00034448	4.99006e-10	0.672522	Snrpg
P62317	0.799225	6.12001e-19	6.76247e-11	0.00595675	0.186555	-0.168531	-0.355086	0.236724	3.49695e-18	0.849064	1.90288e-09	Snrpd2
P62320	0.41322	5.57098e-14	4.0629e-10	0.0200422	0.159404	-0.129691	-0.289096	0.19273	1.98478e-13	0.506565	9.01252e-09	Snrpd3
P62331	0.152651	0.0267321	0.350674	0.0726475	-0.0147973	0.139108	0.153905	0.102604	0.0327576	0.218001	0.474065	Arf6
P62334	3.15477e-08	3.45246e-06	0.595367	0.0991982	-0.0574513	0.0500662	0.107517	0.0716783	6.14288e-06	1.47045e-07	0.693226	Psmc6
P62482	1.21526e-17	1.84694e-06	0.000644342	-0.466459	-0.0846626	0.195537	0.280199	0.1868	3.35897e-06	1.81038e-16	0.00278543	Kcnab2
P62484	1.08598e-13	8.5372e-09	0.222751	-0.158389	0.0155919	-0.11991	-0.135502	0.0903347	1.95219e-08	9.7642e-13	0.338132	Abi2
P62500	0.795038	0.0396899	0.550554	-0.0136389	0.123191	0.158388	0.0351963	0.105592	0.0476373	0.845685	0.656877	Tsc22d1
P62627	0.193489	4.24651e-15	0.208498	0.0450616	0.0523105	0.398915	0.346604	0.265943	1.66303e-14	0.266697	0.321303	Dynlrb1
P62631	7.35218e-07	0.00472824	0.000472896	0.181249	-0.130484	-0.107508	0.0229763	0.0869894	0.0063161	2.78248e-06	0.00212279	Eef1a2
P62702	8.563e-06	9.1307e-13	0.0012331	0.104117	-0.167681	0.0669561	0.234637	0.156425	2.92086e-12	2.77135e-05	0.00484158	Rps4x
P62717	0.000670729	1.62667e-08	0.000222749	0.0803599	-0.101128	0.0867431	0.187871	0.125248	3.60309e-08	0.00160247	0.0011061	Rpl18a
P62743	0.0628227	0.252996	0.537722	0.101159	0.0584324	-0.051261	-0.109693	0.0731289	0.274493	0.0993331	0.646927	Ap2s1
P62746	0.000768533	2.77614e-06	0.526167	-0.137778	-0.103543	0.160133	0.263676	0.175784	4.9686e-06	0.00181333	0.637823	Rhob
P62748	2.68405e-26	5.25363e-24	8.93935e-09	0.678311	-0.251177	-0.77293	-0.521753	0.515286	5.11723e-23	1.18215e-24	1.3317e-07	Hpcal1
P62751	0.00393046	3.55394e-08	3.52678e-05	0.0831103	-0.202577	-0.0153248	0.187253	0.135052	7.58991e-08	0.0080058	0.000218287	Rpl23a
P62754	1.23905e-05	3.79294e-15	0.000182992	0.079688	-0.170708	0.0284907	0.199199	0.132799	1.49504e-14	3.91015e-05	0.000936214	Rps6
P62761	5.58844e-06	5.66748e-30	0.0684672	-0.126428	0.353306	0.612203	0.258897	0.408136	1.01315e-28	1.87453e-05	0.135426	Vsnl1
P62774	0.630963	0.614674	0.843318	0.0172937	-0.0369642	0.00131593	0.0382801	0.0255201	0.632361	0.705481	0.884349	Mtpn
P62806	2.80503e-06	1.5932e-11	1.18244e-10	-0.172331	0.283294	-0.0360326	-0.319326	0.212884	4.55051e-11	9.8549e-06	3.09779e-09	Hist1h4a
P62812	0.000824217	8.785e-39	0.00126231	-0.157375	1.45396	0.577499	-0.876457	0.969304	4.52502e-37	0.0019357	0.00492445	Gabra1
P62814	0.0507345	0.00168123	0.144133	0.0495062	-0.111152	-0.0773781	0.0337736	0.0741011	0.00234154	0.082627	0.242939	Atp6v1b2
P62821	0.492644	0.000570797	0.763939	-0.0302096	-0.152377	0.0590206	0.211398	0.140932	0.000830772	0.580514	0.827668	Rab1A
P62823	2.70189e-07	8.48662e-20	9.732e-05	0.260608	0.152711	-0.541291	-0.694002	0.462668	5.4411e-19	1.08583e-06	0.000533982	Rab3c
P62827	0.848845	6.61337e-13	0.00566996	0.00355413	0.175883	-0.00805032	-0.183933	0.122622	2.15182e-12	0.883741	0.0179864	Ran
P62830	4.31003e-05	3.74196e-11	0.00260154	0.102008	-0.17484	0.0496337	0.224473	0.149649	1.03663e-10	0.000125823	0.00922093	Rpl23
P62835	2.18323e-08	4.78237e-19	0.000454741	-0.267234	-0.321274	0.331709	0.652983	0.435322	2.76831e-18	1.03832e-07	0.00205955	Rap1a
P62843	0.000343325	2.5764e-09	0.0728279	0.108541	-0.188138	0.0558924	0.244031	0.162687	6.18459e-09	0.000872379	0.142056	Rps15
P62849	5.02139e-06	0.000177853	0.000140228	0.114131	-0.104089	0.00827604	0.112365	0.0749102	0.000272565	1.69556e-05	0.000738566	Rps24
P62852	0.000135182	1.26128e-12	0.000210078	0.0840216	-0.164429	0.0567493	0.221178	0.147452	3.97204e-12	0.000365496	0.00105525	Rps25
P62855	0.000105283	3.26147e-08	0.000506915	0.115256	-0.174863	0.0393017	0.214165	0.142777	6.99479e-08	0.000289816	0.00225127	Rps26
P62858	0.137422	2.51793e-09	0.827728	0.0944179	-0.293002	0.262964	0.555966	0.370644	6.05457e-09	0.199534	0.873425	Rps28
P62862	0.0556181	0.000715002	0.000316849	0.111903	-0.209669	-0.00495087	0.204719	0.13978	0.00103422	0.08962	0.00151878	Fau
P62869	0.725813	0.0148808	0.969348	-0.0141011	-0.137748	-0.111837	0.0259108	0.0918319	0.0188507	0.790024	0.979517	Elob
P62874	0.120276	4.84847e-05	0.387849	-0.0491675	0.162556	0.153621	-0.00893467	0.108371	7.80843e-05	0.177178	0.511799	Gnb1
P62880	0.00114905	1.06875e-08	0.926647	-0.106056	0.159296	0.262363	0.103067	0.174909	2.41842e-08	0.00261571	0.950077	Gnb2
P62881	1.9003e-12	1.001e-25	0.241185	-0.127407	0.288759	0.0559075	-0.232852	0.192506	1.17002e-24	1.48077e-11	0.358241	Gnb5
P62889	4.53967e-09	4.83389e-07	1.97429e-08	0.119816	-0.102872	0.0200892	0.122961	0.0819739	9.30937e-07	2.33041e-08	2.65481e-07	Rpl30
P62897	0.178949	4.91223e-11	0.000549157	0.029868	0.209954	0.0496789	-0.160275	0.139969	1.34247e-10	0.249347	0.00241169	Cycs
P62900	0.955947	0.0231798	0.203407	0.00403109	-0.120602	0.130019	0.250621	0.16708	0.0286938	0.967729	0.315126	Rpl31
P62908	1.79351e-07	6.89015e-12	5.15819e-05	0.109617	-0.158932	0.0263944	0.185326	0.123551	2.02899e-11	7.3955e-07	0.000306167	Rps3
P62911	0.0464216	0.798711	0.0362352	0.120339	-0.0251851	-0.0488619	-0.0236768	0.0325746	0.810445	0.0767548	0.0820557	Rpl32
P62918	0.000285127	0.000907097	0.228401	0.168929	-0.147874	0.0591712	0.207045	0.13803	0.00129988	0.000738075	0.344472	Rpl8
P62960	7.37397e-05	3.47357e-06	0.170244	-0.243081	0.12801	-0.252971	-0.380982	0.253988	6.17321e-06	0.000208655	0.274803	Ybx1
P62962	3.3336e-26	1.14931e-13	1.59888e-13	-0.416699	-0.237815	0.0402069	0.278022	0.185348	3.98262e-13	1.44726e-24	9.34422e-12	Pfn1
P62983	0.019452	0.0723432	0.00972865	0.0919425	-0.100231	-0.0108951	0.0893358	0.0668206	0.0839767	0.0346916	0.028104	Rps27a
P62996	0.191634	3.92682e-14	8.04165e-10	0.0383966	0.221385	-0.123368	-0.344753	0.229835	1.41226e-13	0.26459	1.64017e-08	Tra2b
P63001	9.58244e-05	0.0709929	0.591623	-0.168993	0.0943728	0.107879	0.0135067	0.0719197	0.0825038	0.000266676	0.689659	Rac1
P63005	0.777271	3.33901e-16	0.012828	0.00547637	0.123347	0.257626	0.134279	0.171751	1.44137e-15	0.82969	0.0353487	Pafah1b1
P63011	0.00614105	1.9782e-18	0.000103625	0.0497752	-0.229513	-0.225036	0.00447732	0.153009	1.06403e-17	0.0120601	0.000561347	Rab3a
P63017	0.909002	8.42901e-14	0.13287	0.00166939	-0.135112	0.023714	0.158826	0.105884	2.96136e-13	0.931061	0.228259	Hspa8
P63024	0.58111	0.0275149	0.972599	-0.152618	0.042366	0.835308	0.792942	0.556872	0.0336626	0.659199	0.981318	Vamp3
P63028	0.00445021	2.01145e-09	0.530319	-0.0706771	-0.0348107	0.16608	0.200891	0.133927	4.87075e-09	0.00897424	0.640061	Tpt1
P63030	0.611146	0.931482	0.175257	-0.0323564	-0.0140704	0.0151795	0.0292499	0.0194999	0.936412	0.686946	0.281355	Mpc1
P63034	0.00227532	0.00117312	0.67695	-0.203922	-0.163442	-0.30362	-0.140178	0.202413	0.00166439	0.00485582	0.758854	Cyth2
P63037	0.000490307	2.26922e-09	0.0502795	0.0766206	-0.0548063	0.127042	0.181849	0.121232	5.47315e-09	0.0012124	0.106555	Dnaja1
P63038	1.54119e-11	0.53562	0.000366826	0.14121	-0.0189405	-0.0228417	-0.00390122	0.0152278	0.556876	1.07919e-10	0.00170717	Hspd1
P63040	0.0267677	3.88666e-05	3.90929e-09	0.066258	-0.172224	-0.0681131	0.104111	0.114816	6.30622e-05	0.046528	6.57463e-08	Cplx1
P63044	1.77625e-08	8.18095e-13	0.613248	0.127709	-0.118675	-0.225126	-0.106451	0.150084	2.63089e-12	8.55472e-08	0.706113	Vamp2
P63046	0.441838	0.000513696	0.417075	0.0297121	0.0352412	0.181799	0.146558	0.121199	0.0007509	0.533895	0.53867	Sult4a1
P63054	1.88266e-05	0.0528056	0.565347	-0.454459	-0.00697163	-0.264332	-0.25736	0.176221	0.0624178	5.78503e-05	0.668258	Pcp4
P63073	0.157043	1.46279e-07	0.355089	0.0258958	-0.0995148	0.0339889	0.133504	0.0890025	2.94594e-07	0.223434	0.477301	Eif4e
P63080	0.000143153	4.50472e-18	0.0012429	-0.117156	0.0564746	-0.338735	-0.395209	0.263473	2.34817e-17	0.000385676	0.00486751	Gabrb3
P63082	0.01971	1.46101e-16	0.483761	0.0762382	-0.0291273	-0.39054	-0.361413	0.26036	6.57781e-16	0.03509	0.60279	Atp6v0c
P63085	1.2362e-23	2.23772e-42	2.58563e-12	0.28387	-0.569423	-0.653577	-0.0841536	0.435718	2.06073e-40	4.12838e-22	1.06186e-10	Mapk1
P63087	2.11279e-18	5.02576e-07	7.50593e-07	-0.200777	-0.117768	-0.0981737	0.0195944	0.078512	9.65442e-07	3.48955e-17	7.24143e-06	Ppp1cc
P63089	0.0339619	4.48221e-13	0.344187	-0.1475	0.62707	-0.109475	-0.736545	0.49103	1.48059e-12	0.0574987	0.468422	Ptn
P63101	6.41426e-06	1.9938e-09	0.456129	-0.076704	0.0271514	-0.106095	-0.133246	0.0888307	4.83187e-09	2.13038e-05	0.578055	Ywhaz
P63141	5.2644e-11	6.5695e-09	0.276645	-0.619524	0.288442	0.689915	0.401473	0.459943	1.51362e-08	3.44795e-10	0.396755	Kcna2
P63143	8.4252e-05	0.164785	0.064996	-0.33837	-0.00807313	0.161693	0.169766	0.113177	0.183302	0.000235766	0.129778	Kcnab1
P63158	1.02122e-08	5.38738e-23	4.21119e-11	-0.209145	0.327946	-0.259866	-0.587812	0.391875	4.75899e-22	5.05455e-08	1.25469e-09	Hmgb1
P63168	0.0135676	1.95818e-06	0.415751	-0.127503	-0.100722	0.236821	0.337543	0.225029	3.54643e-06	0.0249739	0.537189	Dynll1
P63213	0.751988	0.050673	0.0870341	-0.0165243	-0.115975	-0.152163	-0.0361881	0.101442	0.059967	0.80924	0.164085	Gng2
P63216	0.546662	1.76306e-07	0.390011	0.029321	0.356402	0.258232	-0.0981701	0.237602	3.53426e-07	0.629521	0.513537	Gng3
P63239	3.03905e-31	5.10068e-09	0.16902	1.12758	0.441382	0.154637	-0.286744	0.294254	1.18495e-08	4.39794e-29	0.27351	Pcsk1
P63242	0.738154	5.81799e-05	0.23424	-0.0153389	-0.216856	0.0223316	0.239188	0.159459	9.30572e-05	0.799447	0.350945	Eif5a
P63250	1.23867e-07	4.13585e-13	0.189412	-0.387751	0.459853	-0.279986	-0.739839	0.493226	1.37365e-12	5.24226e-07	0.29856	Kcnj3
P63276	5.32461e-07	4.9267e-07	5.06467e-05	0.102946	-0.127186	-0.0197805	0.107406	0.0847907	9.4821e-07	2.0457e-06	0.000301795	Rps17
P63280	0.574703	2.26662e-25	8.00013e-15	-0.0115733	0.152626	-0.253115	-0.405741	0.270494	2.5512e-24	0.653883	6.77075e-13	Ube2i
P63318	1.91811e-09	7.58819e-15	5.7578e-09	-0.18538	-0.0543376	0.261812	0.316149	0.210766	2.91168e-14	1.02266e-08	9.01956e-08	Prkcg
P63321	6.59136e-06	7.01878e-13	0.105399	-0.143575	0.0387982	0.303946	0.265147	0.20263	2.27642e-12	2.17931e-05	0.191686	Rala
P63323	6.89295e-06	0.000332587	0.000893828	0.121774	-0.104713	0.0148365	0.119549	0.0796993	0.000493521	2.27198e-05	0.00368568	Rps12
P63325	0.00480015	0.00241974	0.000366791	0.0850516	-0.128622	-0.0508461	0.0777756	0.0857478	0.00331542	0.00958453	0.00170717	Rps10
P63328	5.75228e-34	2.5682e-09	1.32722e-10	-0.551618	-0.140869	-0.222878	-0.0820096	0.148586	6.16977e-09	1.57723e-31	3.36118e-09	Ppp3ca
P67778	0.897611	0.38233	0.123384	-0.00687808	-0.0754537	0.00641307	0.0818668	0.0545778	0.406971	0.923752	0.215621	Phb
P67871	0.0454331	0.00562147	0.0395099	-0.0353883	0.0045388	-0.0591045	-0.0636433	0.0424289	0.00745035	0.0752431	0.0881867	Csnk2b
P67984	0.00277271	7.23964e-12	0.039273	0.0839164	-0.25018	-0.00680555	0.243374	0.166787	2.12778e-11	0.00583536	0.087887	Rpl22
P68037	0.986969	0.32655	0.712014	0.000593725	-0.0456129	0.0195602	0.0651731	0.0434487	0.350542	0.988596	0.785128	Ube2l3
P68040	1.04773e-07	1.25231e-10	0.00183064	0.104656	-0.12283	0.0435609	0.166391	0.110928	3.31513e-10	4.49724e-07	0.00685984	Rack1
P68181	2.3796e-10	1.57684e-21	2.56537e-10	0.310186	0.544332	-0.140533	-0.684865	0.456576	1.20402e-20	1.41519e-09	5.99704e-09	Prkacb
P68254	0.00112541	1.99549e-13	5.38868e-07	-0.0700744	0.0803656	0.234586	0.15422	0.15639	6.79091e-13	0.00256959	5.3517e-06	Ywhaq
P68368	3.88638e-27	4.81665e-19	9.15148e-10	-0.390684	-0.085075	0.256525	0.3416	0.227733	2.78285e-18	1.87471e-25	1.85409e-08	Tuba4a
P68404	1.35539e-17	8.13572e-18	6.39189e-10	-0.355481	0.222873	0.460324	0.237451	0.306882	4.18349e-17	1.97502e-16	1.34895e-08	Prkcb
P68510	0.149753	9.99112e-36	0.0845235	0.0329615	-0.651813	-0.422402	0.229411	0.434542	3.25922e-34	0.214467	0.159942	Ywhah
P69566	0.101969	2.06455e-05	0.714407	0.0619603	0.0391567	0.215126	0.175969	0.143417	3.43226e-05	0.153104	0.78691	Ranbp9
P70122	0.258213	1.5865e-07	0.974051	-0.040727	-0.00916824	0.231655	0.240823	0.160549	3.19086e-07	0.342668	0.981805	Sbds
P70168	0.747884	0.453735	0.0213376	-0.00589245	-0.0247197	-0.000479547	0.0242402	0.0164798	0.476469	0.805809	0.0537687	Kpnb1
P70175	2.09722e-19	8.72254e-34	0.116771	-0.290289	-0.05158	-0.58818	-0.5366	0.39212	2.15511e-32	3.79373e-18	0.206679	Dlg3
P70182	1.77162e-13	5.13558e-12	0.523911	-0.595315	-0.249968	-0.695616	-0.445648	0.463744	1.5286e-11	1.56057e-12	0.635595	Pip5k1a
P70188	0.317586	2.90082e-11	0.496824	0.0329031	-0.189046	0.140629	0.329675	0.219783	8.11749e-11	0.407061	0.61326	Kifap3
P70195	0.526832	0.373967	0.35566	-0.0239951	-0.0639563	-0.0207605	0.0431958	0.0426375	0.398767	0.613897	0.477635	Psmb7
P70202	3.4977e-06	1.62982e-40	6.83539e-06	-0.091748	0.492701	0.585615	0.0929144	0.39041	1.10067e-38	1.21203e-05	5.10387e-05	Lxn
P70206	1.66566e-05	1.56796e-21	9.99949e-07	0.188682	-0.12089	0.53614	0.65703	0.43802	1.20026e-20	5.15472e-05	9.37915e-06	Plxna1
P70207	1.55278e-10	1.02599e-09	3.66727e-07	0.357552	0.43533	0.282764	-0.152566	0.29022	2.55573e-09	9.59126e-10	3.81672e-06	Plxna2
P70232	5.39953e-07	0.0863581	0.58213	0.322619	0.0811473	0.162143	0.0809956	0.108095	0.099222	2.07186e-06	0.68222	Chl1
P70236	0.0689333	4.0442e-07	0.354406	-0.096326	0.322591	-0.0189218	-0.341513	0.227675	7.83077e-07	0.107762	0.47698	Map2k6
P70265	0.000351766	0.00211761	0.0265441	0.161662	0.130675	-0.0566231	-0.187298	0.124865	0.00292386	0.000892334	0.0646374	Pfkfb2
P70280	0.0256278	9.81441e-26	0.235849	-0.0717148	-0.634639	-0.263829	0.37081	0.423093	1.15158e-24	0.0447089	0.352729	Vamp7
P70288	0.00715857	6.19221e-06	0.0069815	-0.199787	0.216825	-0.253153	-0.469978	0.313319	1.07471e-05	0.0138831	0.021518	Hdac2
P70290	3.2121e-12	1.83205e-28	0.00404383	-0.220719	-0.0608885	0.484559	0.545448	0.363632	2.81192e-27	2.45265e-11	0.0136093	Mpp1
P70296	0.00198678	2.47785e-15	0.000147854	-0.0652513	-0.257547	-0.096551	0.160996	0.171698	9.90814e-15	0.00429127	0.000774706	Pebp1
P70297	0.994332	0.0109346	0.87474	-0.000239523	0.0839706	0.125096	0.0411258	0.0833976	0.0140806	0.99466	0.909731	Stam
P70302	1.03643e-05	0.405989	0.574596	-0.253556	-0.0564474	0.0310409	0.0874883	0.0583256	0.430646	3.31899e-05	0.675511	Stim1
P70303	7.75419e-15	0.43129	0.0114096	0.402839	0.0595943	0.0553402	-0.00425407	0.0397295	0.455733	7.93434e-14	0.0320461	Ctps2
P70318	0.0649896	0.142931	1.28956e-05	0.0747177	0.0949091	0.0202298	-0.0746793	0.0632727	0.160223	0.10244	8.96788e-05	Tial1
P70333	0.00338385	0.142869	0.000332604	0.12438	0.0717399	-0.0251802	-0.0969201	0.0646134	0.160213	0.00698135	0.00157443	Hnrnph2
P70336	7.41678e-06	0.000261889	3.92717e-06	-0.117089	0.0363761	0.124363	0.0879865	0.0829084	0.000394	2.42884e-05	3.15732e-05	Rock2
P70349	1.816e-10	9.54979e-09	0.00226383	0.155782	-0.106785	0.0706734	0.177459	0.118306	2.17229e-08	1.10598e-09	0.00819021	Hint1
P70362	0.0700994	0.000492714	0.925603	0.0619211	-0.155392	-0.0188264	0.136565	0.103594	0.00072127	0.109359	0.949345	Ufd1
P70372	0.000223215	2.42002e-22	1.23188e-10	-0.104321	0.239963	-0.23482	-0.474783	0.316522	1.977e-21	0.000587825	3.1726e-09	Elavl1
P70392	4.37104e-14	4.46151e-23	4.49771e-16	0.310566	-0.272032	-0.617705	-0.345673	0.411803	3.9878e-22	4.16414e-13	5.46742e-14	Rasgrf2
P70398	0.503892	0.53499	0.352203	0.0141368	-0.0263286	-0.00272903	0.0235995	0.0175524	0.556411	0.591932	0.475498	Usp9x
P70399	0.002272	6.87518e-17	1.08097e-09	0.103018	0.258145	-0.190645	-0.44879	0.299194	3.18016e-16	0.00485215	2.16124e-08	Tp53bp1
P70404	2.9902e-11	0.133589	2.28632e-06	0.100598	-0.00340834	0.0259946	0.0294029	0.0196019	0.150529	2.01491e-10	1.96274e-05	Idh3g
P70414	2.30379e-05	9.02232e-18	0.114208	0.126676	0.269229	0.396023	0.126794	0.264015	4.60048e-17	6.98028e-05	0.203491	Slc8a1
P70429	0.013445	9.94516e-13	0.188195	0.113306	0.492911	0.202535	-0.290376	0.328608	3.16475e-12	0.0247632	0.297412	Evl
P70441	0.000147771	1.92335e-18	0.635473	-0.0829579	0.221175	-0.0758689	-0.297043	0.198029	1.03636e-17	0.000397413	0.723568	Slc9a3r1
P70460	0.00335861	0.00357622	0.820515	0.176391	0.050773	-0.190205	-0.240978	0.160652	0.00483028	0.00694341	0.868529	Vasp
P70663	5.07326e-10	1.98652e-20	0.829195	0.215257	0.465509	0.366558	-0.0989502	0.310339	1.35359e-19	2.92001e-09	0.874063	Sparcl1
P70697	0.53043	0.000239773	0.264729	0.0253504	0.00564974	0.187092	0.181443	0.124728	0.000362522	0.616434	0.383101	Urod
P70698	0.366964	0.00784558	0.751147	0.0224792	-0.0651399	0.0303549	0.0954947	0.0636632	0.0102593	0.459043	0.816137	Ctps1
P70699	4.32616e-25	1.04646e-17	0.629932	0.476399	-0.152811	0.282604	0.435414	0.290276	5.29067e-17	1.68554e-23	0.719686	Gaa
P70704	7.74227e-07	2.6541e-37	6.13898e-06	-0.145807	-0.832027	-0.37324	0.458788	0.554685	1.13603e-35	2.91558e-06	4.67578e-05	Atp8a1
P80313	0.0255419	1.84203e-05	0.0683652	0.0734158	-0.099658	0.0988489	0.198507	0.132338	3.07748e-05	0.0445846	0.13535	Cct7
P80314	2.6635e-09	1.02192e-11	0.616713	0.104608	-0.108565	0.0489694	0.157534	0.105023	2.96338e-11	1.40284e-08	0.709115	Cct2
P80315	0.000324304	7.77146e-13	0.510929	0.0670377	-0.136088	0.0567004	0.192788	0.128526	2.5125e-12	0.00082692	0.625589	Cct4
P80316	1.53564e-08	9.54788e-12	0.595873	0.0870929	-0.11387	0.0182979	0.132168	0.0881118	2.78198e-11	7.47887e-08	0.69355	Cct5
P80317	0.0235527	3.1767e-09	0.317473	0.0782065	-0.159458	0.137285	0.296743	0.197829	7.53629e-09	0.0413022	0.440749	Cct6a
P80318	1.28863e-05	1.56048e-13	0.506136	0.0740845	-0.104222	0.0791318	0.183353	0.122236	5.33441e-13	4.05399e-05	0.621223	Cct3
P80560	6.40641e-13	0.000505412	0.12532	0.560043	0.324313	0.149776	-0.174537	0.216209	0.000739147	5.19176e-12	0.217752	Ptprn2
P83093	7.95524e-18	3.54348e-32	1.09311e-08	-0.639761	-1.38709	-1.08965	0.297439	0.924725	7.58355e-31	1.21487e-16	1.58198e-07	Stim2
P83510	0.00233071	3.81064e-13	0.927117	-0.106896	-0.00899395	-0.337555	-0.328561	0.225036	1.27119e-12	0.00496707	0.950077	Tnik
P83882	0.00133852	0.00090825	0.000709035	0.113794	-0.148462	-0.0136369	0.134825	0.0989749	0.00130074	0.00300203	0.00302635	Rpl36a
P83940	0.482406	0.0312112	0.825813	-0.0151459	-0.0707133	-0.0387649	0.0319484	0.0471422	0.0379252	0.571775	0.87201	Eloc
P84075	1.57877e-32	3.84575e-41	2.55427e-27	-0.714445	-1.21943	-0.552853	0.666579	0.812954	3.07559e-39	3.42705e-30	2.58747e-24	Hpca
P84084	9.18044e-07	0.00205733	0.639504	-0.107229	-0.0847451	-0.0686705	0.0160746	0.0564967	0.0028445	3.42744e-06	0.72734	Arf5
P84086	0.000294851	4.54911e-37	3.27128e-05	-0.0937648	-0.662182	-0.645449	0.016732	0.441454	1.81904e-35	0.000760009	0.000204556	Cplx2
P84089	0.546561	0.122796	0.0789563	-0.0687191	0.288569	0.139661	-0.148908	0.192379	0.139141	0.629521	0.151578	Erh
P84091	0.00484447	0.0216164	0.397118	0.0659178	0.0189455	-0.0569556	-0.0759012	0.0506008	0.0268943	0.00966668	0.518848	Ap2m1
P84096	1.7364e-16	2.27378e-40	0.000356925	-0.673073	-0.4929	1.59391	2.08681	1.39121	1.47528e-38	2.18055e-15	0.00167391	Rhog
P84099	0.180856	0.000348236	0.355109	0.0588739	-0.104523	0.120159	0.224681	0.149788	0.000515987	0.251658	0.477301	Rpl19
P84104	0.696654	2.57643e-10	1.13626e-07	-0.0101165	0.180048	-0.0545309	-0.234579	0.156386	6.64737e-10	0.766521	1.33324e-06	Srsf3
P84309	3.2809e-17	2.6609e-20	0.1024	0.415295	0.0703472	0.56317	0.492822	0.375446	1.78509e-19	4.43141e-16	0.187241	Adcy5
P85094	0.105387	2.2366e-06	0.23044	0.0756376	0.18681	0.313284	0.126474	0.208856	4.03146e-06	0.157536	0.347031	Isoc2a
P97300	9.75148e-10	7.7262e-05	0.964563	-0.284685	0.119733	-0.111778	-0.231512	0.154341	0.000122291	5.43757e-09	0.977611	Nptn
P97315	1.70689e-18	1.52628e-33	0.000417301	-0.363986	0.0621198	0.760843	0.698723	0.507228	3.65225e-32	2.85013e-17	0.00190417	Csrp1
P97333	4.09513e-07	1.30372e-24	5.39202e-06	0.231004	-0.804714	-0.441346	0.363368	0.536476	1.35685e-23	1.60582e-06	4.15897e-05	Nrp1
P97351	0.000733572	1.31257e-15	0.0523532	0.0580375	-0.152952	0.0526909	0.205642	0.137095	5.38313e-15	0.00173623	0.109891	Rps3a
P97352	0.374611	1.29961e-05	0.339881	-0.054685	-0.0616668	0.23891	0.300577	0.200385	2.21014e-05	0.466958	0.464225	S100a13
P97355	0.000488038	8.46377e-41	1.27221e-08	0.0841782	-0.771287	-0.197341	0.573946	0.514192	6.43035e-39	0.00120876	1.80665e-07	Sms
P97370	3.00468e-11	4.18826e-22	0.73024	-0.377112	-0.0642298	0.6987	0.76293	0.50862	3.33197e-21	2.02018e-10	0.799672	Atp1b3
P97371	2.33145e-26	1.03329e-14	0.0637189	0.466793	-0.287815	-0.3228	-0.0349846	0.2152	3.91541e-14	1.04195e-24	0.127901	Psme1
P97372	1.09015e-09	3.24949e-07	0.555691	0.429857	-0.187774	-0.455752	-0.267978	0.303835	6.35061e-07	6.02355e-09	0.660957	Psme2
P97379	1.54984e-07	3.90748e-17	0.000366597	0.129284	-0.227495	0.0715915	0.299086	0.199391	1.85834e-16	6.46085e-07	0.00170717	G3bp2
P97384	3.5377e-36	1.18434e-31	9.85948e-11	-1.13203	-1.14142	-0.953186	0.188238	0.76095	2.43191e-30	1.53587e-33	2.67526e-09	Anxa11
P97390	0.169272	0.179918	0.931066	-0.0870083	0.0675595	0.143763	0.0762031	0.0958418	0.199115	0.237168	0.952056	Vps45
P97393	0.45477	0.00256338	0.996339	-0.0220363	0.0798263	0.12787	0.048044	0.0852469	0.0035059	0.545616	0.99831	Arhgap5
P97427	0.101371	0.0871281	0.0710944	-0.0293515	-0.0391997	0.00538516	0.0445848	0.0297232	0.100031	0.152282	0.139211	Crmp1
P97429	0.158521	0.0079817	0.174697	-0.0727905	-0.00572244	0.169862	0.175585	0.117057	0.0104284	0.225115	0.280753	Anxa4
P97434	0.100168	0.778096	0.400225	-0.0871759	0.0230176	0.0453042	0.0222866	0.0302028	0.790857	0.150549	0.52201	Mprip
P97441	1.84071e-12	5.01701e-20	1.02729e-05	-0.295655	-0.304061	-0.560122	-0.256061	0.373414	3.26482e-19	1.43803e-11	7.35253e-05	Slc30a3
P97445	5.11848e-12	0.000735561	0.0774949	-0.369959	-0.217607	-0.140162	0.0774445	0.145071	0.00106294	3.84076e-11	0.149819	Cacna1a
P97447	9.98915e-16	4.69473e-24	0.000968687	0.208763	-0.272062	0.10543	0.377492	0.251662	4.58755e-23	1.13273e-14	0.00393036	Fhl1
P97449	0.287002	2.09157e-05	0.297935	0.12586	0.662562	0.3825	-0.280061	0.441708	3.47148e-05	0.373853	0.420151	Anpep
P97450	0.833396	0.00276228	0.63335	0.0164966	-0.102076	0.231558	0.333634	0.222422	0.00376608	0.873113	0.722503	Atp5j
P97461	0.00193426	3.50814e-09	0.00752111	0.0759311	-0.176116	0.00575374	0.181869	0.121246	8.27094e-09	0.00419573	0.0229024	Rps5
P97467	2.87881e-22	4.61992e-06	2.24022e-08	0.763715	0.20779	-0.156638	-0.364427	0.242951	8.11556e-06	8.3321e-21	2.97294e-07	Pam
P97471	0.415513	1.79882e-06	0.448781	0.0361711	-0.150948	-0.304743	-0.153795	0.203162	3.28129e-06	0.508146	0.569932	Smad4
P97478	0.00101446	5.89551e-08	0.184475	0.247961	-0.463848	-0.514466	-0.0506183	0.342978	1.23222e-07	0.00233557	0.292905	Coq7
P97492	1.19123e-15	1.21292e-09	1.62062e-05	-0.362436	-0.109605	0.209844	0.319449	0.212966	2.98708e-09	1.3408e-14	0.000110181	Rgs14
P97493	0.0275344	0.00145027	0.386185	0.167344	0.322218	0.0553659	-0.266852	0.214812	0.00203951	0.0477336	0.510934	Txn2
P97494	0.0676953	3.62415e-08	0.0231938	-0.0477759	0.0678911	0.204233	0.136342	0.136155	7.73441e-08	0.106099	0.057645	Gclc
P97765	1.71738e-17	2.26226e-08	1.45766e-08	0.32519	-0.145687	0.0928827	0.238569	0.159046	4.9354e-08	2.41626e-16	2.05085e-07	Wbp2
P97772	0.243406	2.41251e-29	2.98936e-06	-0.0552217	-0.958091	-0.930913	0.0271777	0.638727	3.96303e-28	0.325721	2.46197e-05	Grm1
P97785	2.26406e-05	1.75295e-09	0.463667	0.436836	-0.114982	-0.783141	-0.668159	0.522094	4.27204e-09	6.88047e-05	0.583785	Gfra1
P97797	0.221904	1.2397e-12	0.0559914	-0.0362351	0.301199	0.253702	-0.0474977	0.2008	3.91219e-12	0.300119	0.115518	Sirpa
P97798	1.09594e-05	0.00273346	0.608807	0.178876	0.16095	0.116251	-0.0446989	0.1073	0.00372845	3.49483e-05	0.70295	Neo1
P97807	0.00175128	5.22296e-06	0.0960202	0.109898	0.139457	0.219627	0.0801703	0.146418	9.13792e-06	0.00383164	0.177605	Fh
P97819	0.00676752	1.94922e-08	0.0035543	0.0821113	-0.233177	-0.0564173	0.17676	0.155451	4.28941e-08	0.0131719	0.0121158	Pla2g6
P97822	0.000594379	2.51826e-09	0.000830043	-0.134078	0.298508	0.0260103	-0.272498	0.199005	6.05457e-09	0.00143359	0.00345672	Anp32e
P97823	5.8e-06	1.89644e-17	0.505635	0.0945107	0.232657	0.243207	0.0105492	0.162138	9.3712e-17	1.94121e-05	0.620859	Lypla1
P97825	0.102581	0.0116102	0.69465	-0.0864754	-0.19568	-0.118547	0.0771332	0.130453	0.0149063	0.153871	0.771823	Jpt1
P97855	0.841699	2.73171e-05	0.0633876	0.0134969	-0.137611	0.26219	0.3998	0.266534	4.49224e-05	0.878407	0.127347	G3bp1
P97930	0.00193959	2.58072e-05	0.0261222	0.211586	0.397964	0.0588646	-0.339099	0.265309	4.24624e-05	0.00420129	0.0637633	Dtymk
P97952	0.000127198	1.80312e-09	0.981697	-0.187033	-0.200171	0.213529	0.4137	0.2758	4.39077e-09	0.000345756	0.98727	Scn1b
P98084	0.884953	4.91993e-08	0.00435822	-0.00475266	-0.226648	-0.000733854	0.225914	0.151099	1.03687e-07	0.913778	0.0144994	Apba2
P98086	9.57074e-12	1.52279e-25	0.0377827	-0.216175	0.127057	-0.390675	-0.517732	0.345155	1.74632e-24	6.92512e-11	0.0850532	C1qa
P98203	0.0039985	0.00163166	0.0509421	-0.230445	-0.351523	-0.222108	0.129416	0.234349	0.00227877	0.00813349	0.107584	Arvcf
P99024	0.020948	8.2243e-15	0.00944165	0.0465928	-0.0706235	0.168451	0.239074	0.159383	3.1399e-14	0.0371417	0.0275102	Tubb5
P99026	0.11499	0.088641	0.608449	-0.0435537	-0.0746735	-0.0417093	0.0329642	0.0497824	0.10173	0.170216	0.702804	Psmb4
P99027	0.000127542	5.14757e-14	0.12508	0.0999144	-0.142458	0.152014	0.294472	0.196315	1.84041e-13	0.000346381	0.217459	Rplp2
P99028	0.149252	0.00326175	0.352969	0.108806	0.0178503	0.287069	0.269218	0.191379	0.00443114	0.213951	0.47621	Uqcrh
P99029	0.675285	0.583852	0.102262	-0.0129441	-0.0345698	-0.00119271	0.0333771	0.0230465	0.602692	0.74598	0.1871	Prdx5
Q00493	6.58216e-29	1.22851e-24	6.08276e-09	0.329172	-0.288913	0.03419	0.323103	0.215402	1.29184e-23	4.87883e-27	9.33612e-08	Cpe
Q00558	9.38228e-05	0.0774264	0.181382	-0.134977	-0.0439613	0.0481547	0.092116	0.0614107	0.0895354	0.000261582	0.289051	F8a1
Q00612	1.85149e-06	5.36514e-14	0.0140873	-0.166098	0.110773	0.372023	0.261251	0.248015	1.91369e-13	6.62743e-06	0.0381222	G6pdx
Q00623	0.115892	2.8359e-07	0.209447	0.0744888	0.1816	0.349307	0.167707	0.232871	5.57819e-07	0.171385	0.32212	Apoa1
Q00898	0.00438352	0.00059754	0.139777	-0.153104	0.138187	0.256055	0.117868	0.170703	0.000868862	0.0088751	0.236253	Serpina1e
Q00915	1.41313e-08	9.02917e-19	0.0648734	0.315464	0.210748	-0.516962	-0.72771	0.48514	5.05334e-18	6.90436e-08	0.129778	Rbp1
Q00PI9	0.00460007	5.74491e-11	1.97521e-07	-0.0720815	0.157447	-0.0836612	-0.241108	0.160739	1.56722e-10	0.00923966	2.18278e-06	Hnrnpul2
Q01063	1.06142e-30	3.67354e-13	1.68519e-17	-0.540797	-0.189708	0.127757	0.317465	0.211643	1.2268e-12	1.24063e-28	3.41419e-15	Pde4d
Q01065	0.124251	2.60632e-45	1.0597e-14	0.039616	0.280747	-0.715539	-0.996287	0.664191	3.9603e-43	0.182415	8.05104e-13	Pde1b
Q01097	7.27803e-07	6.5311e-16	0.0935653	-0.23114	-0.172806	-0.55009	-0.377283	0.366726	2.74523e-15	2.75785e-06	0.174124	Grin2b
Q01279	0.0107649	1.11939e-08	0.768413	0.151532	0.476892	0.326062	-0.15083	0.317928	2.52549e-08	0.0202442	0.830739	Egfr
Q01405	0.390685	0.236676	0.886537	-0.0354845	0.0293686	0.0849463	0.0555777	0.0566309	0.257706	0.483229	0.917754	Sec23a
Q01730	0.451733	4.3307e-05	0.916029	-0.0282774	0.0980071	0.219355	0.121348	0.146237	6.9968e-05	0.542616	0.941682	Rsu1
Q01768	0.0214259	1.11085e-09	0.0243148	-0.035371	0.132372	0.036644	-0.0957282	0.0882481	2.74909e-09	0.0378993	0.0600266	Nme2
Q01815	0.460378	1.06235e-36	0.0192409	-0.0366121	-1.39043	-1.52845	-0.138016	1.01897	3.98579e-35	0.550606	0.0493861	Cacna1c
Q01853	0.47058	0.00173776	0.79208	0.0287384	-0.0245298	0.142714	0.167243	0.111496	0.00241695	0.559942	0.845498	Vcp
Q02053	0.704647	2.07536e-05	0.00353433	-0.00688642	-0.0651084	0.0450835	0.110192	0.0734612	3.44645e-05	0.772518	0.0120875	Uba1
Q02105	2.28093e-20	2.71768e-35	0.0430243	-0.251378	0.137236	-0.409899	-0.547135	0.364756	8.25903e-34	4.91612e-19	0.09461	C1qc
Q02248	0.166398	3.98102e-13	0.0129369	-0.040003	0.186165	-0.136943	-0.323108	0.215406	1.32367e-12	0.233999	0.0355151	Ctnnb1
Q02257	0.000738422	2.20534e-10	0.516321	-0.34281	-0.476743	0.452507	0.92925	0.6195	5.74295e-10	0.00174364	0.629654	Jup
Q02357	0.699184	2.9566e-29	0.121097	-0.0173692	0.779996	0.981388	0.201391	0.654258	4.80487e-28	0.76847	0.212602	Ank1
Q02819	7.60351e-11	2.91192e-21	0.854944	0.210349	0.0560358	0.430645	0.374609	0.287097	2.16365e-20	4.90596e-10	0.893458	Nucb1
Q03137	1.28818e-10	3.52718e-06	0.000390123	-0.434377	-0.275551	-0.376416	-0.100865	0.250944	6.26116e-06	8.03855e-10	0.00179634	Epha4
Q03141	0.015259	0.210941	0.0854113	-0.0768163	-0.0536147	-0.062381	-0.00876634	0.0415873	0.231188	0.0278344	0.161421	Mark3
Q03157	0.000151626	1.24355e-20	4.10989e-07	-0.0976552	-0.0607794	0.313385	0.374164	0.249443	8.6379e-20	0.00040706	4.24828e-06	Aplp1
Q03173	0.378367	4.73152e-09	0.230995	0.033754	0.247172	-0.0657884	-0.31296	0.20864	1.10608e-08	0.470482	0.347625	Enah
Q03265	0.984439	0.0187909	0.0961039	-0.000925636	-0.0569821	0.10815	0.165132	0.110088	0.0235682	0.986396	0.17762	Atp5f1a
Q03517	9.1054e-09	5.37012e-15	1.26935e-16	0.298374	-0.522683	-0.477876	0.0448069	0.348455	2.08427e-14	4.53628e-08	1.92878e-14	Scg2
Q03958	0.000833462	0.543436	0.540659	0.141617	0.0164866	0.0538981	0.0374115	0.0359321	0.563652	0.0019559	0.648919	Pfdn6
Q04447	1.71692e-16	1.32513e-27	0.0444147	-0.246726	0.336454	0.498328	0.161874	0.332218	1.8222e-26	2.16503e-15	0.0967571	Ckb
Q04690	0.196967	3.95599e-18	0.50058	-0.0245615	0.189769	0.269225	0.079456	0.179483	2.0728e-17	0.270319	0.616146	Nf1
Q04750	0.000558627	6.00475e-21	9.70147e-14	-0.092656	0.226371	-0.201022	-0.427393	0.284928	4.33455e-20	0.00135536	6.10117e-12	Top1
Q05512	0.0127671	1.05828e-11	0.388697	-0.0678314	-0.152042	-0.276095	-0.124053	0.184064	3.06297e-11	0.0235911	0.512601	Mark2
Q05793	0.571072	0.00389136	0.0545913	0.10847	0.711322	0.237442	-0.47388	0.474215	0.00523499	0.65146	0.113554	Hspg2
Q05816	0.000689181	0.449553	0.0548828	0.119181	0.0279495	0.0523655	0.024416	0.0349104	0.47273	0.00164268	0.114005	Fabp5
Q05909	2.96462e-10	1.98442e-08	0.314333	0.596024	-0.657627	-0.327169	0.330457	0.438418	4.36055e-08	1.73259e-09	0.43779	Ptprg
Q05920	0.0464953	3.79893e-24	0.000548574	-0.0434333	0.296207	0.390947	0.0947404	0.260632	3.77286e-23	0.0768349	0.00241169	Pc
Q05A62	0.104821	0.513872	0.361792	0.124738	0.0628882	0.107328	0.0444396	0.0715519	0.535547	0.156922	0.483929	Dnal1
Q05BC3	4.57002e-07	7.87302e-34	0.161008	-0.327669	0.287148	1.55659	1.26944	1.03773	1.96116e-32	1.76921e-06	0.263461	Eml1
Q05D44	0.753245	0.00942792	0.0472423	-0.00714446	-0.238578	-0.193504	0.0450738	0.159052	0.0122181	0.810304	0.101967	Eif5b
Q06138	9.00392e-07	0.000227679	0.462022	-0.139017	0.0412076	0.134521	0.0933136	0.0896808	0.000345096	3.36567e-06	0.583576	Cab39
Q06185	0.885947	0.455451	0.0144583	-0.00643295	-0.0524848	0.0125726	0.0650574	0.0433716	0.477941	0.914225	0.0390568	Atp5i
Q06890	1.63762e-17	1.04804e-17	0.0804756	-0.259511	0.333429	0.200515	-0.132914	0.222286	5.29067e-17	2.32558e-16	0.154203	Clu
Q07076	0.0378161	9.75173e-07	0.359058	0.0578771	-0.193971	-0.0943512	0.0996195	0.129314	1.8159e-06	0.063634	0.480907	Anxa7
Q07235	0.000623576	0.319818	0.822781	0.290908	0.150992	0.0621612	-0.0888305	0.100661	0.34368	0.00149506	0.869585	Serpine2
Q07417	0.321352	1.63373e-08	0.272336	0.0579694	0.40016	-0.0330002	-0.43316	0.288773	3.61347e-08	0.411368	0.392428	Acads
Q07813	0.000152704	3.03542e-26	0.000359664	-0.0775994	0.084343	-0.297984	-0.382327	0.254885	3.70467e-25	0.000409592	0.00168416	Bax
Q08274	4.31161e-06	0.433828	0.0106735	0.122141	0.0279184	-0.00988904	-0.0378074	0.025205	0.458097	1.47059e-05	0.0304	Dmwd
Q08331	4.00428e-28	1.17872e-35	0.0067436	1.17328	0.78717	-1.15912	-1.94629	1.29753	3.77067e-34	2.53521e-26	0.0208694	Calb2
Q08460	0.442056	0.00011984	0.621812	-0.04589	-0.231767	-0.317642	-0.0858744	0.211761	0.000186575	0.533947	0.71282	Kcnma1
Q08642	2.24618e-28	1.42107e-29	0.000182598	-0.76925	-0.446376	0.573842	1.02022	0.680145	2.37288e-28	1.51692e-26	0.000935776	Padi2
Q08943	0.346017	2.4779e-11	3.24819e-09	0.0254091	0.223591	-0.0166549	-0.240246	0.160164	6.97901e-11	0.436507	5.64072e-08	Ssrp1
Q0GA42	0.665781	0.0727812	0.212134	-0.0336562	0.217237	0.0713676	-0.145869	0.144824	0.0844529	0.738951	0.325101	Cnnm1
Q0GNC1	6.86991e-37	2.15707e-22	2.05849e-09	-1.37244	-0.980589	-0.26937	0.711219	0.653726	1.77171e-21	3.72912e-34	3.81447e-08	Inf2
Q0KL02	0.00127837	0.00324789	0.434907	-0.115983	-0.140021	-0.0250719	0.114949	0.0933473	0.00441429	0.00288407	0.555627	Trio
Q0VBF8	0.324732	4.28825e-09	1.86575e-07	0.0381089	0.0445027	0.309073	0.26457	0.206048	1.00711e-08	0.414822	2.08456e-06	Stum
Q0VE82	2.20913e-35	8.0772e-21	0.143333	1.64128	-1.13367	-0.240982	0.892685	0.755778	5.74862e-20	7.45951e-33	0.241992	Cpne7
Q0VGY8	8.50607e-10	3.10332e-20	0.0292647	-0.382235	-0.868184	-0.549119	0.319065	0.578789	2.05468e-19	4.78703e-09	0.0694265	Tanc1
Q11011	0.745826	3.66004e-05	0.0506734	0.00544096	0.0272069	0.0962719	0.069065	0.0641813	5.95761e-05	0.804317	0.107091	Npepps
Q11136	0.032841	2.15641e-14	0.000791873	-0.0584349	-0.190004	0.135278	0.325282	0.216855	7.97244e-14	0.0557875	0.00331714	Pepd
Q148V7	0.211361	0.489249	0.845968	0.0582109	0.0626235	0.0541473	-0.00847615	0.041749	0.511113	0.287112	0.886516	Kiaa1468
Q14BB9	1.34938e-24	3.43254e-12	4.1906e-11	-0.503099	-0.184173	-0.354909	-0.170736	0.236606	1.03796e-11	4.88186e-23	1.25469e-09	Map6d1
Q14BI2	3.20613e-13	1.01289e-43	2.93308e-16	-0.509419	1.91067	-0.00412769	-1.9148	1.27653	1.23127e-41	2.71405e-12	3.71401e-14	Grm2
Q14CH0	0.905423	1.19259e-20	0.928147	-0.00374813	0.511984	0.314717	-0.197267	0.341323	8.31258e-20	0.928128	0.950077	Fam171b
Q2M3X8	0.165147	1.0353e-21	0.033574	-0.0331779	0.217372	0.406637	0.189265	0.271091	8.04671e-21	0.233108	0.0775904	Phactr1
Q2NL51	0.000895236	0.00365513	0.000653577	-0.0680639	0.0228111	0.0812699	0.0584588	0.0541799	0.00492592	0.00207999	0.00281733	Gsk3a
Q2PFD7	0.000252777	1.62802e-05	0.0110692	0.316354	-0.304916	0.202119	0.507036	0.338024	2.73346e-05	0.000661662	0.0312341	Psd3
Q2TA57	0.000137371	1.0095e-16	0.114517	-0.317213	-0.886224	0.0940666	0.980291	0.653527	4.60643e-16	0.000370757	0.203519	Asphd1
Q2TBE6	0.0617419	7.3373e-11	0.407779	-0.0999435	-0.362613	0.140627	0.503239	0.335493	1.97853e-10	0.0979811	0.529138	Pi4k2a
Q2TPA8	4.25335e-07	0.00146397	0.244524	0.202821	0.165583	0.11315	-0.0524334	0.110389	0.00205687	1.66143e-06	0.362315	Hsdl2
Q31125	0.156647	0.352456	0.276013	-0.0949461	0.0789229	-0.0323057	-0.111229	0.0741524	0.377286	0.222975	0.396078	Slc39a7
Q3B7Z2	0.830057	8.90923e-05	0.114499	-0.0038423	-0.0107314	0.0812099	0.0919413	0.0612942	0.000140168	0.871646	0.203519	Osbp
Q3KNM2	0.0829136	0.0570622	0.0115735	0.0779038	-0.106814	-0.121221	-0.0144068	0.0808139	0.0670839	0.126684	0.0324165	March5
Q3SXD3	4.7807e-11	4.91708e-09	0.114178	0.263853	-0.29717	-0.147722	0.149448	0.198113	1.14506e-08	3.14471e-10	0.203491	Hddc2
Q3TBL6	2.28679e-18	7.79492e-08	0.0030044	1.10486	0.736735	0.48356	-0.253175	0.491157	1.61368e-07	3.73632e-17	0.0104466	Tnfaip8l3
Q3TBW2	0.154271	0.865705	0.357128	0.0747038	0.0083156	0.0328652	0.0245496	0.0219102	0.874627	0.219901	0.479166	Mrpl10
Q3TC33	0.116654	0.795055	0.286577	-0.0990234	-0.0439131	0.00188052	0.0457936	0.0305291	0.807004	0.17226	0.407729	Ccdc127
Q3TC72	3.47155e-20	0.000393111	0.00833821	0.372639	0.135892	0.0102447	-0.125648	0.090595	0.000579371	7.22606e-19	0.0249163	Fahd2
Q3TCH7	0.162917	0.560689	0.123125	-0.169251	-0.0330032	-0.140704	-0.107701	0.0938025	0.580359	0.230495	0.215416	Cul4a
Q3TCJ1	0.114469	0.0113682	0.0288165	-0.0433481	0.0671012	0.100675	0.0335739	0.0671167	0.0146142	0.169528	0.0686879	Abraxas2
Q3TCN2	2.00812e-06	1.28416e-24	0.0207656	-0.122671	-0.0679401	0.361053	0.428993	0.285996	1.34479e-23	7.13762e-06	0.0525014	Plbd2
Q3TDD9	0.000214578	0.0574224	0.157088	-0.0965527	-0.0731049	-0.0468289	0.0262761	0.0487366	0.0674813	0.000567538	0.258656	Ppp1r21
Q3TDK6	0.255563	4.65179e-20	0.00388217	0.0270001	-0.366969	-0.259116	0.107853	0.244646	3.03365e-19	0.339596	0.0131673	Rogdi
Q3TDN2	0.0498582	1.91983e-06	0.509065	0.0533152	-0.0487674	0.129233	0.178001	0.118667	3.48699e-06	0.0815056	0.62381	Faf2
Q3TDQ1	0.0225001	7.02231e-20	3.36577e-05	0.0657638	0.448013	0.235791	-0.212222	0.298676	4.53095e-19	0.0396393	0.000209602	Stt3b
Q3TEA8	0.337307	5.49079e-17	4.59548e-09	-0.041707	0.156183	-0.42337	-0.579553	0.386369	2.57111e-16	0.427471	7.54901e-08	Hp1bp3
Q3TES0	4.02929e-11	4.10389e-34	0.000389097	0.204487	-0.632284	0.0010745	0.633358	0.422239	1.05693e-32	2.67944e-10	0.00179433	Iqsec3
Q3TFD2	0.910676	0.983028	0.00217617	0.00521478	-0.000152746	-0.00553101	-0.00537826	0.00368734	0.984973	0.932461	0.00797753	Lpcat1
Q3THE2	0.00193128	0.064612	0.8984	-0.123719	-0.013431	0.0899277	0.103359	0.0689058	0.0754055	0.00419526	0.926832	Myl12b
Q3THG9	0.029398	0.00941126	0.400502	-0.0937513	0.0754722	0.162853	0.087381	0.108569	0.0122017	0.0505893	0.522147	Aarsd1
Q3THK7	1.21345e-07	0.0195982	0.0283239	0.242513	0.0996749	-0.0428311	-0.142506	0.095004	0.0244796	5.15039e-07	0.0678834	Gmps
Q3THS6	0.000532116	1.7167e-17	0.0242863	-0.0450607	0.0963992	0.176859	0.0804593	0.117906	8.51067e-17	0.0012965	0.060005	Mat2a
Q3TIR3	0.982266	0.989844	0.033626	-0.000472067	-0.00202803	0.00167065	0.00369868	0.00246579	0.990822	0.985279	0.0776332	Ric8a
Q3TIX9	0.223538	0.0208713	0.00430875	-0.100286	0.202824	-0.0807884	-0.283612	0.189075	0.0259844	0.301925	0.0143791	Usp39
Q3TJZ6	0.88937	1.00829e-18	0.0285686	0.00440815	-0.299979	0.223814	0.523792	0.349195	5.6121e-18	0.917164	0.0683083	Fam98a
Q3TL44	4.68676e-06	4.74104e-11	0.0887858	-0.286753	0.57167	0.202767	-0.368904	0.381114	1.29802e-10	1.58838e-05	0.166968	Nlrx1
Q3TLI0	0.00496504	2.23811e-06	0.115426	0.0890113	-0.0595751	-0.2042	-0.144625	0.136134	4.03178e-06	0.00989426	0.204656	Trappc10
Q3TLS3	0.00131385	1.07787e-09	0.684548	0.0912172	0.0268184	-0.193731	-0.22055	0.147033	2.67619e-09	0.00295107	0.765394	Gdpgp1
Q3TMH2	1.39619e-11	6.26058e-11	2.24793e-12	-0.130347	-0.133424	0.0128877	0.146312	0.0975412	1.69723e-10	9.84459e-11	9.48814e-11	Scrn3
Q3TPE9	0.510152	0.542067	0.393745	0.0495693	-0.0099874	-0.0928533	-0.0828659	0.0619022	0.562424	0.598531	0.51647	Ankmy2
Q3TPX4	7.58463e-05	5.57595e-13	0.0083552	-0.0853341	0.228271	0.1291	-0.0991709	0.15218	1.82797e-12	0.000213819	0.024918	Exoc5
Q3TTY5	0.306484	0.0246232	0.73796	-0.123764	-0.301874	0.0903398	0.392214	0.261476	0.030357	0.394997	0.804686	Krt2
Q3TUF7	1.08993e-09	3.90412e-27	0.0109885	-0.692741	-0.744639	1.35271	2.09735	1.39823	5.11406e-26	6.02355e-09	0.0310932	Yeats2
Q3TVA9	1.97106e-05	3.52939e-27	0.694815	0.189249	0.655963	0.847633	0.19167	0.565089	4.6634e-26	6.03498e-05	0.771823	Ccdc136
Q3TW96	0.183045	5.13469e-06	0.742193	0.0602846	0.147921	0.294743	0.146822	0.196495	8.99903e-06	0.254239	0.809012	Uap1l1
Q3TWL2	0.0854515	3.20129e-13	0.0752053	-0.0503982	-0.216282	0.107064	0.323347	0.215564	1.07144e-12	0.129909	0.145851	Pip4p1
Q3TWN3	6.5488e-08	8.04057e-08	0.170271	-0.230008	-0.10086	0.196205	0.297065	0.198043	1.66114e-07	2.88432e-07	0.274803	Cnnm2
Q3TXS7	2.11017e-06	3.77627e-05	0.128325	0.0995112	-0.0360219	0.0762877	0.11231	0.0748731	6.13694e-05	7.45674e-06	0.222211	Psmd1
Q3TXX4	0.0678179	4.67575e-16	1.64733e-05	0.0460629	-0.238162	-0.316492	-0.0783304	0.210995	1.98736e-15	0.106236	0.000111746	Slc17a7
Q3TY60	0.0951062	1.42566e-05	0.155613	-0.0951862	0.170352	-0.181196	-0.351548	0.234366	2.411e-05	0.143296	0.257432	Fam131b
Q3TY86	0.157954	1.65383e-06	0.189034	-0.0611696	0.295369	0.1744	-0.120969	0.196912	3.02407e-06	0.224414	0.298273	Aifm3
Q3TYX3	0.017666	4.1987e-08	0.0607491	0.0455006	0.0700978	0.150456	0.0803586	0.100304	8.89808e-08	0.0318806	0.123324	Smyd5
Q3TZZ7	1.24319e-11	6.69796e-12	0.23212	0.323427	-0.150641	0.270038	0.420679	0.280453	1.97622e-11	8.86866e-11	0.348747	Esyt2
Q3U0D9	0.00107899	0.000311782	0.814151	-0.173952	0.0447044	-0.199826	-0.244531	0.163021	0.000464692	0.00247102	0.863597	Hace1
Q3U0M1	4.81215e-05	0.141771	0.0336436	0.106767	-0.0569988	-0.0465563	0.0104425	0.0379992	0.159041	0.000139944	0.0776332	Trappc9
Q3U0V1	1.95222e-05	5.64489e-19	6.47814e-10	-0.124475	0.222869	-0.192946	-0.415815	0.27721	3.23676e-18	5.98669e-05	1.35773e-08	Khsrp
Q3U186	3.26153e-08	1.73178e-07	4.64327e-05	0.199424	-0.0415485	-0.225477	-0.183928	0.150318	3.47386e-07	1.51557e-07	0.000278872	Rars2
Q3U1J4	7.77055e-06	2.04011e-05	0.298288	0.0790481	0.0386499	0.0999651	0.0613152	0.0666434	3.39534e-05	2.53105e-05	0.420454	Ddb1
Q3U214	1.38538e-20	6.72523e-21	5.13663e-09	-0.418849	-0.296132	-0.541687	-0.245554	0.361125	4.83167e-20	3.0289e-19	8.25938e-08	Mast3
Q3U487	0.0121383	3.54837e-05	0.414486	-0.146261	-0.223011	0.150371	0.373382	0.248922	5.78203e-05	0.0225616	0.536466	Hectd3
Q3U5Q7	0.0188206	1.46514e-08	0.00741152	-0.0477354	-0.165002	-0.095924	0.0690777	0.110001	3.25479e-08	0.0337438	0.0226596	Cmpk2
Q3U7R1	0.000533202	1.63211e-08	0.0102106	-0.341361	0.61971	0.718397	0.0986878	0.478932	3.61252e-08	0.0012965	0.0292459	Esyt1
Q3U7U3	0.00879801	5.77929e-11	0.0135452	0.0860096	-0.0640732	0.237021	0.301094	0.20073	1.57518e-10	0.0167736	0.0369515	Fbxo7
Q3UDE2	0.000772746	0.000270013	0.942121	0.113937	0.170546	0.0898501	-0.0806961	0.113697	0.00040582	0.00182186	0.960773	Ttll12
Q3UDP0	0.945261	0.0156469	0.916273	0.00247813	0.0127955	0.118997	0.106201	0.0793313	0.0197717	0.959469	0.941682	Wdr41
Q3UE37	0.000516318	0.0280141	0.000913277	-0.078354	0.0149409	0.0688398	0.0538989	0.0458932	0.0342457	0.00126133	0.0037405	Ube2z
Q3UEB3	0.424362	0.0331696	6.72033e-07	0.0211855	0.0749468	0.000489931	-0.0744569	0.0499646	0.0401604	0.518134	6.54586e-06	Puf60
Q3UFK8	8.48092e-06	1.54934e-18	0.000792445	-0.31611	-0.368529	0.60502	0.973549	0.649033	8.43809e-18	2.74771e-05	0.00331714	Frmd8
Q3UFS0	0.151429	0.0397681	0.138225	-0.0430188	-0.0501507	0.0494632	0.0996139	0.0664093	0.0477123	0.216562	0.234161	Zyg11b
Q3UGR5	0.0565397	1.90109e-19	0.00227505	-0.0313727	0.1696	0.246581	0.0769814	0.164388	1.16012e-18	0.0909123	0.00822103	Hdhd2
Q3UGY8	0.0548526	2.74716e-26	0.00125566	0.0410396	-0.222677	0.212564	0.435242	0.290161	3.36638e-25	0.0884803	0.00490481	Arfgef3
Q3UH60	0.000221013	4.07719e-18	0.252577	-0.144557	0.319063	0.542894	0.223831	0.36193	2.13263e-17	0.000583531	0.371068	Dip2b
Q3UH66	0.499241	1.1088e-18	0.000388509	0.0228569	0.380886	0.479479	0.0985931	0.319653	6.13778e-18	0.587082	0.00179433	Wnk2
Q3UH99	1.54808e-22	3.89748e-43	5.73429e-25	-0.717833	-1.91012	-1.19842	0.7117	1.27342	3.82079e-41	4.74521e-21	3.4853e-22	Shisa6
Q3UHB1	3.5745e-06	1.1964e-47	2.25898e-07	0.0908065	-0.77797	-0.272989	0.504981	0.518647	3.63586e-45	1.23416e-05	2.46058e-06	Nt5dc3
Q3UHB8	0.00186614	1.16244e-27	4.96516e-10	-0.0863572	0.266167	0.583168	0.317001	0.388779	1.61309e-26	0.00406247	1.07015e-08	Ccdc177
Q3UHC7	0.000254388	1.80948e-17	0.513001	-0.184322	0.668469	0.216953	-0.451516	0.445646	8.95603e-17	0.000665307	0.627369	Dab2ip
Q3UHD1	0.769443	0.00674289	0.579716	0.0249053	0.313005	0.269509	-0.0434969	0.20867	0.00884786	0.822373	0.680935	Adgrb1
Q3UHD2	0.0502046	0.0169998	0.497136	-0.185155	0.329639	0.14955	-0.180089	0.219759	0.0213923	0.0819398	0.613397	Gfod1
Q3UHD6	0.690641	3.3087e-08	0.494834	-0.00669	0.134749	0.0541786	-0.0805705	0.0898327	7.09108e-08	0.760933	0.612572	Snx27
Q3UHD9	7.19336e-15	8.61631e-21	0.646066	-0.27904	-0.161343	-0.468249	-0.306905	0.312166	6.10372e-20	7.38534e-14	0.734041	Agap2
Q3UHH1	0.718869	0.00469182	0.17608	-0.0205079	-0.181195	-0.000953319	0.180242	0.120797	0.00627534	0.784432	0.28208	Zswim8
Q3UHJ0	0.340688	3.42626e-11	0.0139608	-0.0373155	-0.337481	0.00375336	0.341234	0.227489	9.5439e-11	0.431037	0.0378812	Aak1
Q3UHK1	0.000161927	4.33276e-12	6.71355e-11	0.219308	-0.392731	-0.575628	-0.182897	0.383752	1.29983e-11	0.000433566	1.90288e-09	Slc2a13
Q3UHK6	1.73642e-30	0.689216	0.00539059	0.770949	0.00988894	-0.0311445	-0.0410334	0.0273556	0.704516	1.88464e-28	0.0173378	Tenm4
Q3UHL1	3.57781e-06	2.59856e-12	0.11795	0.144381	-0.13764	-0.310826	-0.173185	0.207217	7.91285e-12	1.23416e-05	0.208401	Camkv
Q3UHX2	0.3304	3.82543e-05	0.694459	-0.027777	-0.164224	-0.0519831	0.112241	0.109483	6.21351e-05	0.421	0.771823	Pdap1
Q3UIU2	0.0556676	0.632438	0.106065	0.145336	-0.085253	-0.0612592	0.0239937	0.0568353	0.648879	0.0896523	0.192437	Ndufb6
Q3UJB9	0.00586964	2.26315e-05	0.262914	-0.121536	-0.0837487	-0.256084	-0.172336	0.170723	3.74195e-05	0.011583	0.38124	Edc4
Q3UJD6	0.0508623	5.97225e-05	0.658332	-0.0760705	-0.0193082	0.181214	0.200522	0.133682	9.54242e-05	0.0827465	0.743468	Usp19
Q3UJP5	0.902403	0.000281132	0.155696	0.0041825	-0.103482	0.0736481	0.17713	0.118087	0.000421906	0.926655	0.257432
Q3UJU9	1.7644e-07	0.633686	0.129758	0.267703	0.0471377	0.047362	0.000224329	0.0315747	0.649721	7.29524e-07	0.224309	Rmdn3
Q3UKJ7	0.520497	1.63672e-13	6.67792e-06	0.0287475	0.326205	-0.182874	-0.509079	0.339386	5.58249e-13	0.607446	5.02332e-05	Smu1
Q3ULD5	5.3047e-07	0.000991906	0.00401499	0.150396	0.103412	-0.0176956	-0.121108	0.0807386	0.00141455	2.04063e-06	0.0135384	Mccc2
Q3ULF4	0.283653	0.843433	0.711943	-0.0618234	-0.0187773	-0.0474229	-0.0286456	0.0316153	0.852976	0.370125	0.785128	Spg7
Q3ULJ0	0.000917495	3.641e-24	0.0974984	-0.057394	0.313946	0.190383	-0.123563	0.209298	3.62787e-23	0.0021252	0.179466	Gpd1l
Q3UM45	4.91326e-13	5.42145e-06	0.0131973	-0.159384	0.116704	0.0813129	-0.0353906	0.0778024	9.45797e-06	4.02464e-12	0.0360995	Ppp1r7
Q3UMB9	0.0151502	0.0530347	0.606799	-0.0993818	-0.0895064	0.035008	0.124514	0.0830097	0.0626643	0.0276692	0.701677	Washc4
Q3UMR5	0.809307	2.69095e-13	0.315377	0.0173203	-0.789724	-0.580619	0.209105	0.526483	9.07637e-13	0.855728	0.439043	Mcu
Q3UMT1	0.00160421	0.00252371	0.535932	-0.145946	-0.168637	-0.171859	-0.00322253	0.114573	0.0034532	0.00353274	0.645028	Ppp1r12c
Q3UMU9	0.227213	0.00138362	0.000546969	-0.062629	0.148422	-0.0766662	-0.225088	0.150059	0.001953	0.306072	0.00240904	Hdgfl2
Q3UNH4	0.00044924	6.12168e-19	0.0195654	0.145998	0.227713	-0.371858	-0.59957	0.399714	3.49695e-18	0.00111881	0.0501343	Gprin1
Q3UNZ8	3.85059e-27	0.00150775	0.0165218	0.940662	-0.251756	-0.0760643	0.175692	0.167837	0.00211447	1.87471e-25	0.0433713	Cryzl2
Q3UPL0	0.784464	0.0109292	0.777459	0.00477557	-0.0249745	0.0404369	0.0654114	0.0436076	0.0140796	0.83678	0.835906	Sec31a
Q3UQ44	6.34135e-21	8.79887e-21	2.3855e-12	-0.639219	-0.127314	-0.757679	-0.630365	0.505119	6.21855e-20	1.4711e-19	9.93085e-11	Iqgap2
Q3UQ84	7.10635e-06	0.160156	0.950717	0.207098	-0.00642463	-0.088325	-0.0819004	0.0588834	0.178284	2.33472e-05	0.967592	Tars2
Q3UR70	0.0659009	0.0143664	0.618175	-0.128576	0.17048	0.25023	0.0797498	0.16682	0.0182675	0.103661	0.710527	Tgfbrap1
Q3URD3	5.04125e-11	5.69212e-14	0.588601	-0.272762	-0.37353	-0.0156583	0.357872	0.24902	2.02557e-13	3.30893e-10	0.687719	Slmap
Q3URE1	4.81459e-12	1.68643e-11	4.43766e-05	0.327909	0.411831	0.202125	-0.209706	0.274554	4.79425e-11	3.62167e-11	0.000268112	Acsf3
Q3URS9	0.011284	0.0343342	0.343619	-0.250989	0.293655	0.236053	-0.0576022	0.19577	0.0414218	0.0210535	0.467874	Ccdc51
Q3USB7	3.68367e-30	1.47974e-19	1.58091e-06	-0.937148	-0.512789	0.251034	0.763823	0.509216	9.17741e-19	3.61119e-28	1.4007e-05	Plcl1
Q3UTH8	0.147211	1.7906e-16	0.225373	-0.0650811	-0.447184	-0.572233	-0.125048	0.381489	8.01421e-16	0.211325	0.34092	Arhgef9
Q3UTJ2	0.281166	4.06656e-15	9.72407e-07	0.0367686	-0.110847	-0.41349	-0.302643	0.27566	1.59668e-14	0.367669	9.15532e-06	Sorbs2
Q3UTQ8	1.92257e-06	0.468578	0.247957	-0.356751	-0.0690256	0.0729167	0.141942	0.0946282	0.490868	6.84959e-06	0.365975	Cdkl5
Q3UTZ3	0.578665	0.0419149	0.138148	0.035517	0.0121628	-0.155152	-0.167315	0.111543	0.0501494	0.656915	0.234161
Q3UU96	2.4427e-10	3.56278e-11	0.0319466	-0.187958	-0.0881414	0.166565	0.254706	0.169804	9.89697e-11	1.44988e-09	0.0745095	Cdc42bpa
Q3UUG6	0.13842	0.107411	0.00258069	-0.0387613	-0.0445136	-0.0667374	-0.0222238	0.0444916	0.122439	0.200233	0.00918352	Tbc1d24
Q3UUI3	4.79719e-13	3.14154e-08	0.000354819	0.175298	0.0795693	-0.0832845	-0.162854	0.108569	6.75664e-08	3.95086e-12	0.00166919	Them4
Q3UV70	0.0343914	0.0602781	0.0160691	-0.0598	0.0739037	0.00599798	-0.0679057	0.0492691	0.0706461	0.0581287	0.0425382	Pdp1
Q3UVG3	0.0549061	5.06109e-05	0.71751	0.0758838	-0.112742	0.114011	0.226753	0.151169	8.14221e-05	0.0885197	0.788898	Fam91a1
Q3UVK0	0.00927546	0.00547556	0.697951	-0.522403	-0.281229	-0.789902	-0.508673	0.526601	0.0072633	0.0176176	0.773831	Ermp1
Q3UVL4	0.800098	0.000548325	0.0095507	-0.00378319	0.0260908	0.0733366	0.0472459	0.0488911	0.000799214	0.84958	0.0277482	Vps51
Q3UVX5	0.325447	0.000133212	0.997929	0.0423761	0.227948	0.0631996	-0.164748	0.151965	0.000206441	0.415561	0.998586	Grm5
Q3UX10	0.749651	0.00338074	0.122842	0.0511214	-0.438414	0.236914	0.675328	0.450219	0.00458255	0.807296	0.215044	Tubal3
Q3UYC0	0.00117392	3.59222e-14	0.000368279	-0.0580976	-0.187231	-0.0174514	0.16978	0.124821	1.29653e-13	0.00266433	0.00171131	Ppm1h
Q3UYG8	0.496916	0.314661	0.0611109	-0.0286644	0.0788079	0.0390793	-0.0397286	0.0525386	0.338258	0.584868	0.123852	Macrod2
Q3UZP4	4.33732e-08	4.45886e-13	0.360042	-0.271678	-0.0090916	0.431448	0.440539	0.293693	1.47609e-12	1.97027e-07	0.4818	Svip
Q3V038	0.00134062	5.21765e-31	0.572118	-0.15772	1.16613	0.651869	-0.51426	0.77742	1.00357e-29	0.00300453	0.673119	Ttc9
Q3V1L4	0.00861179	0.000127764	0.308666	0.0640942	0.117357	0.00837389	-0.108983	0.0782378	0.000198404	0.0164599	0.431673	Nt5c2
Q3V1U8	0.555013	0.000103781	0.347154	-0.0225789	0.191296	0.0152564	-0.17604	0.127531	0.000162489	0.63712	0.470982	Elmod1
Q3V3Q7	5.99127e-06	2.31538e-16	0.462428	-0.179234	0.0607449	0.456127	0.395382	0.304084	1.01683e-15	2.00082e-05	0.583593	Pacs2
Q3V3R1	0.26136	0.01614	0.0722445	0.0770473	-0.141743	-0.245289	-0.103546	0.163526	0.0203525	0.345788	0.1411	Mthfd1l
Q3V3V9	3.03071e-13	5.80035e-10	1.71321e-15	-0.261333	-0.153352	0.119973	0.273326	0.182217	1.46894e-09	2.58717e-12	1.62702e-13	Carmil2
Q499X9	0.296347	0.0826104	0.0169586	0.0381867	0.0500632	0.10099	0.0509271	0.0673269	0.0952402	0.384378	0.0442001	Mars2
Q4ACU6	1.63412e-06	0.188848	0.0556278	-0.11457	0.00930642	-0.0376871	-0.0469935	0.031329	0.208315	5.91201e-06	0.115159	Shank3
Q4JIM5	2.41142e-08	1.36664e-07	2.03472e-05	-0.193327	-0.234143	-0.0798007	0.154342	0.156095	2.75778e-07	1.14326e-07	0.000134717	Abl2
Q4KML4	2.01737e-18	7.07016e-08	0.000221296	-0.667734	0.388321	0.396088	0.0077672	0.264059	1.46864e-07	3.35015e-17	0.0011043	Abracl
Q4KMM3	0.0112527	3.36383e-40	3.82246e-06	0.0470517	0.145129	-0.445807	-0.590936	0.393958	2.04454e-38	0.0210444	3.08129e-05	Oxr1
Q4KUS2	1.14854e-10	7.80246e-24	1.05675e-08	-0.159476	-0.371852	-0.313891	0.0579613	0.247901	7.48003e-23	7.22655e-10	1.55143e-07	Unc13a
Q4QQM4	0.0758555	3.3616e-17	2.18603e-17	-0.0760476	0.247412	-0.34273	-0.590141	0.393428	1.61389e-16	0.117375	3.7692e-15	Trp53i11
Q4V9Z5	0.21292	3.72626e-07	0.00831628	-0.0425953	-0.0237182	0.20384	0.227558	0.151706	7.24511e-07	0.288867	0.0248804	Sez6l2
Q4VAA2	0.527136	0.425415	0.936992	0.0405571	-0.0875214	0.00294177	0.0904631	0.0603088	0.450152	0.613978	0.956185	Cdv3
Q4VAE3	0.0309751	2.5683e-19	0.00506842	-0.0942111	0.580137	0.568875	-0.0112618	0.386758	1.53643e-18	0.053003	0.0164913	Tmem65
Q501J6	0.00086213	9.02398e-07	3.70502e-08	0.10574	0.193071	0.0115515	-0.181519	0.128714	1.68762e-06	0.00201539	4.771e-07	Ddx17
Q505D1	0.89974	9.79003e-11	0.00226167	0.00382809	-0.261097	-0.00992862	0.251169	0.174065	2.61211e-10	0.925629	0.00819021	Ankrd28
Q505F5	0.067311	2.58874e-10	0.88263	-0.0360167	-0.164608	-0.0106575	0.153951	0.109739	6.67277e-10	0.105551	0.915465	Lrrc47
Q52KF3	0.133083	0.0194012	0.0362233	-0.0642486	0.148138	0.0909523	-0.0571854	0.0987585	0.0242635	0.19379	0.0820557	Spire1
Q52KI8	0.0175374	5.70313e-07	4.96244e-09	0.087778	0.144959	-0.132866	-0.277825	0.185217	1.09074e-06	0.0316863	8.02173e-08	Srrm1
Q52KR3	3.13722e-15	8.28286e-09	0.0248331	0.486437	-0.0881638	-0.391303	-0.303139	0.260869	1.89545e-08	3.39289e-14	0.0612066	Prune2
Q569Z5	0.779924	0.145166	0.356368	0.00759596	0.030497	-0.0354651	-0.065962	0.0439747	0.162549	0.832229	0.478358	Ddx46
Q569Z6	0.113405	2.7253e-10	0.000207402	-0.0511538	0.156507	-0.146229	-0.302736	0.201824	7.01286e-10	0.168033	0.00104353	Thrap3
Q56A07	9.17469e-09	0.00195877	0.999268	-0.222609	-0.00374452	0.132612	0.136356	0.0909042	0.00271441	4.56332e-08	0.99928	Scn2b
Q58A65	1.11992e-08	1.01454e-05	0.231063	-0.170946	0.121581	0.162735	0.0411546	0.10849	1.73602e-05	5.49827e-08	0.347625	Spag9
Q59J78	0.000508071	4.43387e-06	0.0215131	0.183898	0.15044	0.334258	0.183818	0.222839	7.79776e-06	0.00124619	0.0540317	Ndufaf2
Q5DQR4	1.01977e-21	3.69182e-05	0.377697	-0.483886	-0.102276	0.110731	0.213007	0.142005	6.00291e-05	2.60427e-20	0.501671	Stxbp5l
Q5DTL9	6.3559e-07	9.08642e-28	3.27434e-09	0.206571	0.828008	0.475891	-0.352117	0.552005	1.27773e-26	2.42963e-06	5.65382e-08	Slc4a10
Q5DTT2	3.10382e-22	5.32977e-16	3.44654e-06	-0.377674	0.087343	-0.261074	-0.348417	0.232278	2.24961e-15	8.89859e-21	2.82319e-05	Psd
Q5DTY9	0.000501898	5.07007e-09	0.580771	-0.165529	0.157485	-0.233377	-0.390862	0.260575	1.17888e-08	0.00123404	0.681453	Kctd16
Q5DU25	3.69198e-08	4.53304e-16	0.357717	-0.373173	0.301277	-0.497937	-0.799214	0.532809	1.9294e-15	1.69742e-07	0.479696	Iqsec2
Q5EBJ4	3.15096e-14	3.20274e-39	6.4375e-06	-0.711414	-0.521274	1.85944	2.38072	1.58715	1.73806e-37	3.03993e-13	4.86656e-05	Ermn
Q5EG47	0.274547	6.32407e-19	1.99392e-06	0.0213394	-0.25703	-0.00326342	0.253767	0.171354	3.59231e-18	0.360565	1.73129e-05	Prkaa1
Q5F2E8	0.852917	0.00332264	0.822944	0.0114045	-0.252073	-0.192856	0.0592173	0.168049	0.00450782	0.885856	0.869585	Taok1
Q5FWH7	0.00446517	0.0131055	0.772147	-0.0929075	0.113219	0.0790257	-0.034193	0.0754791	0.0167273	0.00899249	0.833202	Slc39a12
Q5FWK3	8.16746e-32	0.016479	0.0256515	0.367547	0.025755	-0.0399744	-0.0657294	0.0438196	0.0207627	1.46005e-29	0.0628162	Arhgap1
Q5GH67	0.881576	0.131468	0.387499	0.0064255	0.0116677	-0.0867177	-0.0983853	0.0655902	0.148194	0.910952	0.51156	Xkr4
Q5H8C4	0.260285	0.42721	0.0251384	0.0306186	0.0181774	0.0431835	0.0250061	0.028789	0.451737	0.344815	0.0618588	Vps13a
Q5HZI9	0.467019	0.00223187	0.0150591	-0.0346315	-0.160163	-0.199397	-0.039234	0.132932	0.00307603	0.557232	0.0403569	Slc25a51
Q5IRJ6	0.0192051	2.96639e-05	0.113505	0.118878	-0.141404	0.155009	0.296413	0.197608	4.86763e-05	0.034332	0.202787	Slc30a9
Q5M8N0	0.000588205	2.47914e-24	0.0139804	0.0804017	-0.385468	-0.355791	0.0296777	0.256979	2.52822e-23	0.00141982	0.0379005	Cnrip1
Q5M8N4	6.88746e-23	9.78271e-14	0.000320529	0.339175	0.272644	0.194984	-0.0776606	0.181763	3.41328e-13	2.20326e-21	0.00153288	Sdr39u1
Q5PR73	1.51491e-08	2.96898e-24	0.0163343	-0.131278	0.130604	0.388075	0.257471	0.258717	2.98766e-23	7.38976e-08	0.0429847	Diras2
Q5RJI5	1.74591e-05	3.82049e-15	8.34908e-06	-0.0785027	-0.00124251	0.186819	0.188061	0.125374	1.50395e-14	5.3921e-05	6.11394e-05	Brsk1
Q5RKR3	0.133778	2.61314e-16	0.860623	-0.0657388	-0.575446	-0.209543	0.365903	0.38363	1.14264e-15	0.194616	0.897849	Islr2
Q5SNZ0	1.20118e-06	0.00523209	0.0175348	-0.301744	-0.0632245	-0.227539	-0.164315	0.151693	0.00694944	4.3875e-06	0.0455456	Ccdc88a
Q5SQX6	1.03815e-16	8.28614e-07	0.1497	-0.235901	-0.0279875	-0.148373	-0.120385	0.0989152	1.55442e-06	1.33119e-15	0.250104	Cyfip2
Q5SRX1	0.0176773	0.000269413	0.568636	0.0589283	0.00953972	0.114919	0.10538	0.076613	0.000405119	0.0318821	0.670841	Tom1l2
Q5SSH7	0.50248	1.4699e-10	0.0417742	-0.0211637	-0.288281	-0.0625027	0.225778	0.192187	3.86755e-10	0.590501	0.0922614	Zzef1
Q5SSL4	1.31513e-21	1.34697e-07	0.129062	-0.242494	-0.10468	-0.131486	-0.0268062	0.0876574	2.72352e-07	3.33057e-20	0.223359	Abr
Q5SSM3	3.12664e-16	4.23572e-11	1.11827e-05	-0.368404	0.340314	0.2543	-0.0860141	0.226876	1.16492e-10	3.78561e-15	7.92176e-05	Arhgap44
Q5SSZ5	0.00103108	2.43878e-11	3.60589e-06	-0.101038	0.00072364	0.335008	0.334284	0.223338	6.88158e-11	0.00237025	2.93788e-05	Tns3
Q5SUF2	0.855476	7.13378e-05	0.0338614	0.0219845	0.220444	-0.453303	-0.673746	0.449164	0.000113268	0.88821	0.0778991	Luc7l3
Q5SUR0	0.0144999	4.86014e-23	2.82498e-13	-0.0523728	0.055593	-0.298009	-0.353602	0.235735	4.30611e-22	0.0265772	1.50933e-11	Pfas
Q5SV85	0.790692	0.0534608	0.531984	-0.00962772	-0.0157271	-0.101507	-0.0857802	0.0676715	0.0631242	0.841356	0.641548	Synrg
Q5SVL6	0.000680358	0.0035596	5.13683e-06	0.10912	0.109705	0.117656	0.00795141	0.0784373	0.00481211	0.0016242	4.01307e-05	Rap1gap2
Q5SVR0	0.678802	2.10946e-15	0.0110147	-0.0125124	-0.26501	0.110609	0.375619	0.250412	8.49095e-15	0.749321	0.031118	Tbc1d9b
Q5SW19	6.44002e-07	8.14647e-09	0.316456	0.179989	-0.104068	0.174491	0.278559	0.185706	1.86565e-08	2.4587e-06	0.439829	Cluh
Q5SWU9	0.000915114	0.000215222	0.502155	0.149297	-0.163332	0.0591455	0.222477	0.148318	0.000327849	0.00212292	0.617584	Acaca
Q5SXY1	0.0652383	6.45427e-19	4.5844e-06	-0.0512586	-0.416287	-0.194439	0.221849	0.277525	3.65261e-18	0.102725	3.6187e-05	Specc1
Q5SYD0	1.08566e-16	3.82007e-40	0.000482145	-0.809504	-0.62656	1.85153	2.47809	1.65206	2.27631e-38	1.38046e-15	0.00215754	Myo1d
Q5U3K5	0.947132	0.0145098	0.0501404	0.00504516	0.0669306	-0.200241	-0.267171	0.178114	0.0184114	0.960726	0.10641	Rabl6
Q5U430	0.057	0.0252705	0.581003	-0.112969	-0.095444	0.128214	0.223659	0.149106	0.0311172	0.0915554	0.681462	Ubr3
Q5U458	0.597037	0.181752	0.138385	0.0311294	-0.0993469	-0.127717	-0.0283702	0.0851447	0.201072	0.674245	0.234161	Dnajc11
Q5U4D9	0.001918	4.03735e-11	0.000298174	-0.138322	0.198245	-0.229615	-0.42786	0.28524	1.1144e-10	0.00416939	0.00143882	Thoc6
Q5XG69	0.0220551	2.20872e-12	3.44833e-05	0.0849865	0.391455	0.236259	-0.155197	0.26097	6.78695e-12	0.0389683	0.000213867	Fam169a
Q5XJV6	0.123294	8.26864e-05	0.607012	-0.0943771	0.0857437	-0.244567	-0.330311	0.220207	0.000130537	0.181273	0.701677	Lmtk3
Q5XJY5	0.166471	2.61362e-08	0.148802	0.0257354	-0.094091	0.0546119	0.148703	0.0991352	5.66534e-08	0.233999	0.249152	Arcn1
Q60571	4.08492e-20	1.0122e-08	0.00105266	0.925765	0.459748	0.579078	0.11933	0.386052	2.29729e-08	8.33158e-19	0.00421207	Crhbp
Q60597	0.907042	1.50347e-11	0.000719813	0.00262934	0.198364	0.202065	0.00370008	0.13471	4.31042e-11	0.929366	0.00305092	Ogdh
Q60598	4.02173e-09	8.97643e-15	0.000538738	-0.223548	-0.105614	-0.401855	-0.296241	0.267903	3.41847e-14	2.08924e-08	0.00237623	Cttn
Q60605	0.000430193	0.0929558	0.684914	-0.128139	0.0942517	0.0504993	-0.0437524	0.0628345	0.10648	0.00107513	0.765521	Myl6
Q60625	0.469375	2.52564e-28	0.127857	0.0266739	-0.258492	-0.803353	-0.544861	0.535569	3.81862e-27	0.558842	0.221526	Icam5
Q60631	4.66832e-09	4.25269e-16	0.106401	-0.146155	-0.266013	-0.239847	0.0261652	0.177342	1.81261e-15	2.38839e-08	0.192931	Grb2
Q60634	0.106503	1.17862e-06	0.0948462	0.0495902	-0.203775	-0.156598	0.0471776	0.13585	2.18405e-06	0.159048	0.175862	Flot2
Q60649	0.0112608	0.600217	0.496802	0.105062	0.0500801	0.0220284	-0.0280517	0.0333867	0.618326	0.0210465	0.61326	Clpb
Q60668	0.0106315	2.2688e-20	1.41482e-15	0.0546063	0.185761	-0.151862	-0.337624	0.225082	1.53561e-19	0.0200057	1.43321e-13	Hnrnpd
Q60673	2.67767e-10	0.000169218	5.31341e-06	0.501644	-0.341904	-0.299482	0.0424217	0.227936	0.000259724	1.57397e-09	4.11925e-05	Ptprn
Q60676	0.146988	1.60743e-08	0.00089816	-0.0261718	0.129647	0.127366	-0.00228163	0.0864315	3.56309e-08	0.211204	0.00369352	Ppp5c
Q60692	0.828601	0.219118	0.529224	0.00496425	-0.0131464	-0.0476884	-0.034542	0.0317922	0.239619	0.870417	0.639655	Psmb6
Q60714	2.89137e-12	0.0710473	0.0998695	0.243355	0.080039	0.0184518	-0.0615872	0.0533593	0.0825355	2.2189e-11	0.183164	Slc27a1
Q60737	5.16305e-05	0.312193	0.0622223	-0.10672	-0.0459922	-0.0155241	0.0304681	0.0306615	0.335724	0.000149719	0.125565	Csnk2a1
Q60738	2.54966e-05	0.61727	0.763626	0.157717	0.0421635	0.017117	-0.0250465	0.028109	0.634602	7.70221e-05	0.827625	Slc30a1
Q60749	0.78852	9.63358e-20	1.82465e-06	-0.0134794	0.427523	-0.299087	-0.72661	0.484407	6.11199e-19	0.840221	1.59342e-05	Khdrbs1
Q60759	2.49858e-17	9.04841e-07	7.5953e-07	0.256137	0.0892356	-0.0759567	-0.165192	0.110128	1.69115e-06	3.43583e-16	7.30447e-06	Gcdh
Q60770	1.04554e-17	3.31057e-40	9.32471e-08	-0.343983	-0.12838	0.832609	0.960989	0.640659	2.04454e-38	1.57297e-16	1.12452e-06	Stxbp3
Q60771	5.20343e-08	9.12364e-28	0.0231984	-0.799812	-0.713444	2.07142	2.78486	1.85658	1.27773e-26	2.32206e-07	0.057645	Cldn11
Q60780	6.35555e-08	2.29422e-18	2.68933e-06	0.113037	0.146459	-0.132517	-0.278976	0.185984	1.22749e-17	2.80734e-07	2.24529e-05	Gas7
Q60790	7.28665e-05	4.57092e-12	7.1353e-06	-0.191413	-0.198155	0.284275	0.482431	0.32162	1.36857e-11	0.000206376	5.28882e-05	Rasa3
Q60803	2.68311e-17	7.43853e-12	0.0353831	0.649676	-0.343754	0.275559	0.619313	0.412876	2.18202e-11	3.64017e-16	0.0808491	Traf3
Q60809	0.00623987	0.486359	0.171719	-0.135555	-0.0415704	-0.0724301	-0.0308597	0.0482867	0.508618	0.0122342	0.276699	Cnot7
Q60829	2.77312e-11	3.75919e-16	0.146112	-0.397288	0.646384	0.145796	-0.500588	0.430923	1.61131e-15	1.88114e-10	0.245594	Ppp1r1b
Q60854	0.000783314	0.000138389	0.0224832	0.0713538	-0.111691	-0.0594313	0.0522593	0.0744604	0.000214246	0.00184249	0.0561433	Serpinb6
Q60864	0.00283739	3.17128e-06	0.28174	0.0612051	0.0881268	0.130671	0.0425442	0.087114	5.65915e-06	0.00595593	0.402189	Stip1
Q60865	0.0222989	6.51982e-12	0.467031	0.0734628	-0.265371	0.0397927	0.305163	0.203442	1.92553e-11	0.0393305	0.586975	Caprin1
Q60870	0.553349	0.832463	0.936038	0.04217	-0.023907	0.0286152	0.0525223	0.0350148	0.842443	0.635536	0.955995	Reep5
Q60875	3.27612e-25	6.44095e-20	4.09433e-05	-0.42081	-0.113997	-0.415865	-0.301868	0.277243	4.16469e-19	1.293e-23	0.000248854	Arhgef2
Q60899	9.10846e-20	2.13313e-36	1.88243e-10	0.718575	-1.24906	0.421585	1.67064	1.11376	7.45126e-35	1.74092e-18	4.57656e-09	Elavl2
Q60900	4.52686e-08	0.0428636	1.62027e-07	0.138613	0.0554424	0.0668305	0.0113882	0.0445537	0.0512039	2.04415e-07	1.83731e-06	Elavl3
Q60902	0.556154	0.0797642	0.274834	-0.0143679	-0.03901	-0.0678246	-0.0288146	0.0452164	0.0920986	0.637793	0.394717	Eps15l1
Q60930	0.847053	0.774279	0.734402	0.0177306	-0.0686141	0.00197062	0.0705847	0.0470565	0.787495	0.882783	0.802415	Vdac2
Q60931	0.731131	0.287267	0.195907	0.025835	-0.122014	-0.130619	-0.00860462	0.0870791	0.310016	0.794366	0.305783	Vdac3
Q60932	0.35977	0.604003	0.358349	0.0640556	-0.0841772	-0.0563933	0.0277838	0.0561181	0.621804	0.451234	0.480169	Vdac1
Q60936	1.42589e-05	2.48732e-16	0.0198652	0.320456	-0.925215	-0.470081	0.455133	0.61681	1.08919e-15	4.4581e-05	0.0507739	Coq8a
Q60952	2.00734e-09	1.06498e-08	0.00124961	-0.200463	-0.172614	0.0675773	0.240191	0.160127	2.41169e-08	1.06649e-08	0.00488748	Cep250
Q60967	0.000315866	0.000679014	0.00425951	-0.134455	-0.132536	0.032662	0.165198	0.110132	0.000983568	0.000808011	0.0142719	Papss1
Q60972	0.000200731	2.91236e-19	4.21861e-09	-0.094251	0.219871	-0.150283	-0.370154	0.24677	1.73203e-18	0.000533235	7.00566e-08	Rbbp4
Q60973	0.00443863	1.11747e-18	0.000132597	-0.125343	0.157747	-0.460603	-0.618349	0.412233	6.17451e-18	0.00895683	0.000703249	Rbbp7
Q60996	7.74782e-05	0.403102	0.0160601	-0.0967924	-0.0368341	-0.0279465	0.00888767	0.0245561	0.427732	0.000218217	0.0425382	Ppp2r5c
Q61016	0.000507831	3.63417e-23	0.196628	-0.14274	0.696201	0.197955	-0.498247	0.464134	3.27723e-22	0.00124619	0.306588	Gng7
Q61024	0.00774125	5.70963e-08	0.334642	0.0951818	0.152691	0.275532	0.122841	0.183688	1.19419e-07	0.0149559	0.458304	Asns
Q61029	5.57388e-08	4.95717e-12	7.69904e-06	-0.294297	0.465794	0.428449	-0.0373454	0.310529	1.4813e-11	2.48009e-07	5.69279e-05	Tmpo
Q61035	2.75033e-05	4.04607e-19	0.0900594	0.0812275	-0.0949481	0.17975	0.274698	0.183132	2.36917e-18	8.251e-05	0.169258	Hars
Q61036	3.2378e-13	0.00177682	0.436488	0.270295	0.092307	-0.0442865	-0.136593	0.0910623	0.00246677	2.73324e-12	0.557347	Pak3
Q61037	0.0746622	7.63429e-14	0.457432	0.0384058	0.16302	0.246447	0.0834275	0.164298	2.69148e-13	0.115765	0.578741	Tsc2
Q61074	0.584284	0.0098553	0.00907247	-0.0291619	0.201999	0.124455	-0.0775439	0.134666	0.0127394	0.662304	0.0266132	Ppm1g
Q61081	0.833753	0.0318725	0.518418	0.00950087	-0.0798447	0.0684421	0.148287	0.0988579	0.0386668	0.873113	0.631199	Cdc37
Q61097	1.95384e-13	3.47586e-09	5.55386e-09	-0.233242	-0.178288	0.0345102	0.212798	0.141865	8.20119e-09	1.69649e-12	8.74518e-08	Ksr1
Q61102	5.71412e-05	2.86497e-19	1.18843e-05	-0.145548	0.348761	-0.16783	-0.516591	0.344394	1.70719e-18	0.000164443	8.36026e-05	Abcb7
Q61137	1.01324e-05	9.74823e-12	0.320083	-0.205816	-0.444981	-0.14805	0.296931	0.296654	2.83492e-11	3.25499e-05	0.443816	Astn1
Q61151	1.87012e-05	0.44782	0.0457802	0.0933827	0.0151411	-0.0167265	-0.0318677	0.0212451	0.471071	5.75233e-05	0.0990927	Ppp2r5e
Q61165	0.707059	8.95602e-12	0.00154191	0.0139247	0.17941	0.385415	0.206005	0.256943	2.61203e-11	0.774325	0.00586466	Slc9a1
Q61166	0.977086	0.201006	0.521623	-0.000605674	-0.0372434	0.00564493	0.0428883	0.0285922	0.220845	0.983284	0.633831	Mapre1
Q61171	0.156472	0.00140791	0.749439	0.0355731	0.097981	0.101634	0.00365281	0.0677558	0.00198545	0.22283	0.814864	Prdx2
Q61187	6.98879e-06	0.00619457	0.86565	-0.11942	-0.0783922	-0.0927995	-0.0144073	0.0618663	0.0081778	2.30108e-05	0.901855	Tsg101
Q61191	0.0316458	8.25253e-11	0.000120198	-0.0749464	0.176029	-0.159961	-0.33599	0.223993	2.2155e-10	0.054029	0.000640847	Hcfc1
Q61205	2.85735e-09	0.00075502	0.374092	0.355049	0.223878	0.221046	-0.00283263	0.149252	0.00109003	1.49974e-08	0.498027	Pafah1b3
Q61206	0.0192698	3.77802e-07	0.0153684	-0.0403371	0.0832823	0.121637	0.0383545	0.0810912	7.34105e-07	0.0344274	0.0409834	Pafah1b2
Q61207	1.98368e-10	1.20352e-19	0.00769379	0.211319	0.124203	0.437981	0.313778	0.291987	7.5568e-19	1.19849e-09	0.0233581	Psap
Q61220	3.34314e-05	1.36322e-23	0.0347612	-0.123734	-0.458627	-0.0152495	0.443377	0.305751	1.28659e-22	9.87347e-05	0.0796076	Nell2
Q61233	0.450091	0.0690187	0.938809	-0.025083	0.0949448	0.0541065	-0.0408383	0.0632965	0.0802402	0.541689	0.957718	Lcp1
Q61234	9.15803e-08	6.09136e-06	0.0684928	-0.0961719	0.0437719	-0.0616436	-0.105416	0.070277	1.05841e-05	3.95893e-07	0.135426	Snta1
Q61239	0.703172	8.19826e-05	0.0640112	-0.0122535	0.119384	0.178035	0.0586512	0.11869	0.000129552	0.772294	0.128318	Fnta
Q61249	2.29258e-05	0.000359978	0.552505	-0.169275	0.11181	0.188521	0.0767109	0.12568	0.000532347	6.95323e-05	0.658456	Igbp1
Q61282	1.00368e-32	7.59945e-19	0.389265	-1.26488	-0.528783	0.394644	0.923426	0.615618	4.28473e-18	2.34629e-30	0.512999	Acan
Q61290	3.24347e-15	3.04344e-20	0.077984	-0.396472	0.339935	-0.307494	-0.647429	0.431619	2.01944e-19	3.48301e-14	0.150377	Cacna1e
Q61292	0.946061	0.00933718	0.0672816	-0.0010704	0.455263	0.0450644	-0.410199	0.303509	0.0121108	0.959959	0.133552	Lamb2
Q61301	0.0125989	4.34493e-19	0.00907058	-0.0764735	0.240276	-0.218011	-0.458287	0.305525	2.52955e-18	0.0233179	0.0266132	Ctnna2
Q61316	0.918726	0.0465991	0.116079	0.00358506	-0.0730592	0.0328332	0.105892	0.0705949	0.0553615	0.938565	0.205694	Hspa4
Q61330	2.50813e-16	5.89441e-35	0.0131243	-0.455625	-0.0973092	1.01905	1.11636	0.744238	1.75619e-33	3.08592e-15	0.0359322	Cntn2
Q61335	0.0603497	2.30757e-14	0.0232582	0.074412	-0.00468099	0.401869	0.40655	0.271033	8.50026e-14	0.0960224	0.0577465	Bcap31
Q61361	3.40971e-09	1.09908e-06	6.92423e-05	-0.116277	0.104465	0.107475	0.00301002	0.0716501	2.04038e-06	1.78043e-08	0.000394798	Bcan
Q61411	0.747614	0.0103704	0.743277	-0.0103037	-0.0923739	0.0225646	0.114938	0.0766257	0.0133881	0.805809	0.809613	Hras
Q61418	0.570787	0.192285	0.462803	0.02275	-0.0662684	0.0339373	0.100206	0.0668038	0.211646	0.651378	0.583593	Clcn4
Q61423	1.14169e-09	3.30383e-06	0.836341	-0.360686	0.343356	0.221157	-0.1222	0.228904	5.88875e-06	6.27413e-09	0.879764	Kcna4
Q61425	0.380827	7.42181e-07	0.0824449	0.0226888	0.149626	0.168349	0.0187231	0.112233	1.39919e-06	0.473154	0.156931	Hadh
Q61464	0.388611	0.00341613	0.362894	-0.0974798	-0.316454	0.156779	0.473234	0.315489	0.00462638	0.481055	0.485189	Znf638
Q61481	0.641842	0.351469	0.447112	-0.0949252	0.348517	0.0878355	-0.260681	0.232345	0.376361	0.716064	0.568376	Pde1a
Q61490	9.88416e-12	6.1922e-07	0.0162123	0.322761	0.288187	0.116499	-0.171688	0.192125	1.18056e-06	7.13491e-11	0.0427864	Alcam
Q61543	0.965315	2.87339e-14	0.0611312	-0.001339	-0.179256	0.191356	0.370612	0.247075	1.05081e-13	0.973859	0.123852	Glg1
Q61545	0.211434	5.68705e-17	5.62555e-08	0.0343502	0.109894	-0.258421	-0.368315	0.245543	2.65891e-16	0.287112	7.03541e-07	Ewsr1
Q61548	0.0690539	0.000160929	0.243538	0.0736386	-0.216856	-0.107276	0.10958	0.144571	0.000247502	0.107895	0.361206	Snap91
Q61553	0.885213	6.00415e-37	0.484907	0.00251685	0.51938	0.171967	-0.347413	0.346254	2.36969e-35	0.913778	0.6037	Fscn1
Q61578	0.531657	0.267507	0.418725	0.0286369	0.0845391	0.0120861	-0.072453	0.0563594	0.28972	0.617153	0.540311	Fdxr
Q61584	0.0114609	3.30311e-09	0.692638	0.112845	-0.353515	-0.0521094	0.301406	0.235677	7.81787e-09	0.0213417	0.771823	Fxr1
Q61595	0.196249	2.05991e-15	0.355672	0.0323447	0.200653	0.314356	0.113704	0.209571	8.31352e-15	0.269706	0.477635	Ktn1
Q61598	0.761957	2.82786e-06	0.00315539	-0.00522767	-0.044028	0.0711155	0.115143	0.0767623	5.05819e-06	0.816786	0.0109341	Gdi2
Q61599	4.80062e-15	1.42253e-12	3.96572e-10	0.480698	0.489462	0.439776	-0.0496864	0.326308	4.44759e-12	5.04812e-14	8.86164e-09	Arhgdib
Q61627	2.60283e-05	1.10182e-08	0.0485327	0.186554	0.161139	-0.188876	-0.350015	0.233343	2.48953e-08	7.84723e-05	0.103721	Grid1
Q61644	0.0897318	2.19014e-11	0.00569316	-0.0375631	0.171798	-0.0369748	-0.208773	0.139182	6.20302e-11	0.135804	0.0180036	Pacsin1
Q61655	0.000102876	0.130633	0.250256	-0.093339	0.0229428	-0.0337131	-0.0566559	0.0377706	0.147308	0.000283961	0.36883	Ddx19a
Q61656	0.0389683	3.54677e-14	4.28309e-09	-0.049327	0.114922	-0.165664	-0.280586	0.187057	1.2847e-13	0.0654642	7.07408e-08	Ddx5
Q61686	0.0087082	2.44063e-18	2.65535e-07	0.120583	0.308299	-0.353962	-0.662261	0.441507	1.29896e-17	0.0166128	2.83145e-06	Cbx5
Q61699	0.0108208	1.27411e-14	0.0782908	-0.0747478	-0.306191	-0.00259574	0.303595	0.204127	4.78025e-14	0.0203116	0.150681	Hsph1
Q61701	1.22654e-05	1.78032e-22	0.335226	0.492872	1.255	1.82582	0.570823	1.21721	1.47825e-21	3.87468e-05	0.458897	Elavl4
Q61735	0.406592	0.00128178	0.964743	-0.0606165	0.0713752	0.323214	0.251839	0.215476	0.00181516	0.499245	0.977611	Cd47
Q61739	0.565139	0.778105	0.098634	-0.036994	-0.039218	0.00615577	0.0453738	0.0302492	0.790857	0.645502	0.181227	Itga6
Q61749	0.808232	0.0250332	0.765547	-0.0125889	-0.0477549	0.123027	0.170782	0.113855	0.0308499	0.855665	0.82882	Eif2b4
Q61753	1.55611e-07	4.6667e-15	0.0183288	-0.157543	0.226627	0.336169	0.109542	0.224113	1.82055e-14	6.4781e-07	0.0472045	Phgdh
Q61768	0.00823017	1.25616e-22	1.57221e-05	-0.0540537	0.195197	0.355174	0.159977	0.236783	1.06041e-21	0.01582	0.000107612	Kif5b
Q61771	0.499377	0.00164041	0.0033377	0.0162975	-0.0949864	0.000518537	0.0955049	0.06367	0.00228994	0.587082	0.0114743	Kif3b
Q61792	1.66881e-06	1.01192e-25	0.000219072	0.18331	0.679655	0.152226	-0.527429	0.453103	1.17825e-24	6.03033e-06	0.001095	Lasp1
Q61831	4.67322e-05	1.16739e-09	6.89441e-05	-0.109083	-0.220635	-0.0579134	0.162721	0.14709	2.87729e-09	0.000136034	0.000393837	Mapk10
Q61838	0.172683	9.31296e-06	0.489247	0.0610215	0.156768	0.282248	0.125481	0.188165	1.59809e-05	0.241279	0.607788	Pzp
Q61879	7.40131e-08	1.49079e-11	0.0873539	-0.122881	0.211777	0.117389	-0.0943878	0.141184	4.27809e-11	3.25037e-07	0.164581	Myh10
Q61885	3.26437e-16	3.51978e-43	0.000902798	-0.882231	-0.865647	2.2217	3.08735	2.05823	3.56554e-41	3.93667e-15	0.00370757	Mog
Q61937	0.118039	0.00620348	0.00398545	0.0949061	0.225619	0.0357178	-0.189901	0.150413	0.00818601	0.174136	0.0134575	Npm1
Q61990	0.166426	0.489058	0.221211	-0.0615079	-0.056195	-0.0560208	0.0001742	0.0374633	0.511089	0.233999	0.336197	Pcbp2
Q62048	2.58882e-22	3.39206e-19	1.36937e-07	0.443717	-0.373986	-0.467078	-0.0930921	0.311385	1.99777e-18	7.56483e-21	1.58233e-06	Pea15
Q62059	1.77395e-32	5.67317e-34	7.16881e-18	-0.498997	-0.194148	0.456604	0.650752	0.433835	1.43673e-32	3.59401e-30	1.67585e-15	Vcan
Q62077	0.000596607	0.000124487	0.788508	-0.114604	0.0777417	0.176081	0.0983396	0.117387	0.00019371	0.00143668	0.842573	Plcg1
Q62083	0.00582081	0.174579	0.0417631	0.0824833	0.0578072	-0.000880736	-0.0586879	0.0391253	0.19363	0.0114941	0.0922614	Pick1
Q62086	3.28534e-06	0.00158545	0.293242	0.300268	0.234259	0.270535	0.0362755	0.180357	0.00221934	1.14366e-05	0.414881	Pon2
Q62093	0.196734	1.19591e-08	3.0878e-05	0.0520148	0.178424	-0.156612	-0.335036	0.223358	2.68814e-08	0.270164	0.00019509	Srsf2
Q62108	1.2692e-06	4.51742e-07	0.834874	-0.306888	0.228187	-0.197823	-0.42601	0.284006	8.72201e-07	4.62482e-06	0.87883	Dlg4
Q62172	0.198083	0.0130157	0.725006	-0.105028	-0.074285	0.215073	0.289358	0.192905	0.0166197	0.2712	0.795412	Ralbp1
Q62186	0.840783	1.13807e-08	0.190468	-0.00865526	-0.172039	0.188908	0.360947	0.240631	2.56193e-08	0.878029	0.300069	Ssr4
Q62188	9.91635e-11	1.36562e-21	0.205989	0.147643	0.171173	0.336009	0.164836	0.224006	1.05333e-20	6.27829e-10	0.318414	Dpysl3
Q62189	0.301481	3.21495e-16	1.7788e-08	0.0281073	0.200716	-0.15971	-0.360426	0.240284	1.39177e-15	0.390205	2.45716e-07	Snrpa
Q62205	0.134667	2.33108e-07	0.778523	-0.0635587	-0.24776	0.0460612	0.293821	0.195881	4.63319e-07	0.195815	0.836254	Scn9a
Q62261	0.0510317	0.986621	0.0737546	-0.216488	0.00570607	0.021207	0.0155009	0.014138	0.987921	0.0829778	0.143404	Sptbn1
Q62277	1.01804e-06	1.5116e-22	0.503815	0.0932827	-0.0879684	-0.303176	-0.215208	0.202117	1.26202e-21	3.77755e-06	0.619124	Syp
Q62288	0.74555	2.72478e-40	1.72119e-14	0.0105872	-0.690824	0.138647	0.829471	0.55298	1.72513e-38	0.804317	1.27578e-12	Spock1
Q62318	0.00150479	3.08013e-13	4.65442e-07	0.0909863	0.134088	-0.179708	-0.313797	0.209198	1.03431e-12	0.00333799	4.71493e-06	Trim28
Q62348	8.15686e-06	5.08113e-17	1.37589e-07	0.103942	0.161081	-0.140394	-0.301475	0.200984	2.39776e-16	2.6512e-05	1.58383e-06	Tsn
Q62351	0.0354965	2.36967e-13	0.152823	-0.069504	-0.364632	-0.116109	0.248523	0.243088	8.02833e-13	0.0598633	0.253371	Tfrc
Q62376	0.536274	1.50671e-11	3.81426e-06	0.0213678	0.177076	-0.177243	-0.354319	0.236212	4.31563e-11	0.621088	3.08129e-05	Snrnp70
Q62393	0.00351715	3.45963e-06	0.429717	-0.0696219	0.154041	0.0888843	-0.0651569	0.102694	6.15202e-06	0.00721716	0.551483	Tpd52
Q62417	2.11701e-06	0.783498	0.471512	0.149453	0.0247912	0.0145655	-0.0102256	0.0165275	0.795805	7.47223e-06	0.590654	Sorbs1
Q62418	0.0803104	8.41684e-25	0.38083	0.0410933	0.113605	-0.322382	-0.435986	0.290657	9.10277e-24	0.12314	0.504948	Dbnl
Q62419	2.00527e-10	6.86443e-11	0.00899501	-0.171103	-0.135815	-0.228359	-0.0925444	0.15224	1.85266e-10	1.20435e-09	0.0264626	Sh3gl1
Q62420	0.00121481	6.84173e-06	0.2519	0.135619	-0.257442	-0.167258	0.0901842	0.171628	1.18271e-05	0.00275098	0.370583	Sh3gl2
Q62421	1.27759e-05	1.7007e-06	0.0347091	0.132288	-0.195755	-0.0969792	0.0987757	0.130503	3.1079e-06	4.02341e-05	0.0795483	Sh3gl3
Q62425	0.305936	0.149058	0.00867309	0.0417619	0.0524571	0.0979703	0.0455132	0.0653135	0.166723	0.394626	0.0257146	Ndufa4
Q62426	3.30311e-05	2.16816e-08	0.247241	-0.146729	0.184404	0.27043	0.0860258	0.180287	4.73691e-08	9.76475e-05	0.36529	Cstb
Q62433	7.24152e-05	9.69925e-50	6.97855e-06	-0.187604	0.066802	1.83347	1.76667	1.22231	7.369e-47	0.000205289	5.18528e-05	Ndrg1
Q62442	0.400189	5.33053e-06	0.0109746	0.0191138	-0.124293	-0.131984	-0.00769076	0.0879893	9.31539e-06	0.493777	0.0310828	Vamp1
Q62443	1.86132e-05	3.87908e-47	0.00553581	-0.124904	-1.16097	-0.699098	0.461876	0.773982	9.82377e-45	5.73106e-05	0.0176345	Nptx1
Q62446	0.00347663	0.0491209	0.601945	0.180941	-0.16237	-0.00630057	0.15607	0.108247	0.05822	0.00715333	0.699278	Fkbp3
Q62448	0.000874562	1.11738e-07	0.0356583	-0.0796601	-0.111194	0.0645821	0.175776	0.117184	2.27291e-07	0.00203975	0.0813556	Eif4g2
Q62465	2.11597e-11	5.45983e-17	0.000142526	0.21353	0.000544899	0.32663	0.326085	0.217753	2.56056e-16	1.46479e-10	0.000748078	Vat1
Q62523	0.0155539	1.34385e-08	0.067524	0.0997474	-0.291465	-0.29205	-0.000584698	0.1947	3.00955e-08	0.0283214	0.133771	Zyx
Q63739	0.0532937	5.92925e-11	0.00305778	-0.0583049	0.279463	0.219936	-0.0595268	0.186308	1.61429e-10	0.0862865	0.010608	Ptp4a1
Q63810	2.4157e-19	0.000775388	0.000354638	-0.456329	-0.164699	-0.151811	0.0128884	0.1098	0.00111837	4.31842e-18	0.00166919	Ppp3r1
Q63829	0.00477653	0.277172	0.333734	0.217574	-0.112694	0.0267869	0.139481	0.0929874	0.299653	0.00954364	0.457474	Commd3
Q63844	9.9669e-24	4.70153e-23	5.22722e-09	0.361355	-0.255378	-0.446553	-0.191175	0.297702	4.19001e-22	3.36549e-22	8.36079e-08	Mapk3
Q63912	5.47354e-13	3.76245e-20	0.00188156	-0.280367	0.138287	0.501247	0.362961	0.334165	2.46957e-19	4.44761e-12	0.00702465	Omg
Q63932	1.47525e-07	1.95218e-13	6.83345e-05	-0.0877132	-0.0771565	0.0968521	0.174009	0.116006	6.65097e-13	6.18385e-07	0.00039109	Map2k2
Q63959	4.10997e-16	5.00858e-12	6.18251e-05	-0.470471	-0.253528	0.228444	0.481972	0.321315	1.49439e-11	4.89812e-15	0.000359248	Kcnc3
Q64010	0.0754992	3.68249e-05	0.375338	-0.0727563	0.106311	-0.132705	-0.239015	0.159343	5.99095e-05	0.116883	0.498972	Crk
Q64012	0.759458	0.0295287	0.649696	-0.0999523	1.05947	0.336941	-0.722532	0.706315	0.0360248	0.814758	0.736726	Raly
Q640R3	2.25261e-10	1.06467e-12	0.0431273	-0.266838	0.00532434	0.351212	0.345888	0.234142	3.38092e-12	1.34229e-09	0.0947678	Hepacam
Q64105	0.0104116	6.01089e-05	0.00180428	0.0534069	-0.0376431	0.0773413	0.114984	0.0766563	9.59406e-05	0.0196527	0.00678396	Spr
Q64133	0.0494647	0.0266755	0.125414	0.13218	0.112834	0.223632	0.110798	0.149088	0.0327016	0.0809059	0.21779	Maoa
Q64152	0.381715	2.71409e-07	0.00211518	0.0658392	-0.486747	-0.370377	0.11637	0.324498	5.35244e-07	0.473871	0.00776647	Btf3
Q641K1	0.611222	1.03592e-09	0.0128136	-0.00882873	-0.305758	-0.157863	0.147896	0.203839	2.57836e-09	0.686946	0.0353487	Agtpbp1
Q641P0	7.36253e-37	0.0236222	3.92511e-13	-0.708627	0.0931051	0.0821068	-0.0109984	0.0620701	0.0292059	3.72912e-34	1.95548e-11	Actr3b
Q64213	0.145537	1.41011e-05	0.00137898	-0.0893669	0.145548	-0.23086	-0.376408	0.250938	2.38738e-05	0.209416	0.00531145	Sf1
Q64310	0.229257	0.012355	0.514812	0.0368062	-0.0323609	0.0780775	0.110438	0.0736256	0.0158292	0.308279	0.628571	Surf4
Q64331	8.62525e-06	1.74749e-09	0.0603783	-0.174801	0.00289187	0.285075	0.282183	0.19005	4.26213e-09	2.78556e-05	0.122965	Myo6
Q64332	0.000817518	3.31541e-21	0.49063	0.108687	-0.353202	-0.512157	-0.158955	0.341438	2.44552e-20	0.00192145	0.608582	Syn2
Q64337	0.919379	0.000297855	0.634195	0.00366288	0.0293271	0.175557	0.14623	0.117038	0.000445464	0.938565	0.722995	Sqstm1
Q64373	0.0331676	0.81764	0.0812606	0.105373	-0.0309375	0.00332221	0.0342597	0.0228398	0.827993	0.0562794	0.15512	Bcl2l1
Q64378	0.439015	2.95498e-13	0.000235286	-0.038969	-0.52032	-0.46547	0.0548499	0.34688	9.93382e-13	0.531117	0.00116077	Fkbp5
Q64433	0.00010962	0.645551	0.775008	0.127883	0.0359764	0.0173802	-0.0185962	0.0239843	0.661439	0.000300936	0.834603	Hspe1
Q64442	0.00350693	0.00292889	0.569628	0.0651721	0.0422396	0.0939042	0.0516647	0.0626028	0.00398786	0.00720105	0.671489	Sord
Q64444	0.0420337	9.10992e-35	6.02643e-11	0.101473	-1.38094	-0.598085	0.782853	0.920625	2.63667e-33	0.0701871	1.74422e-09	Ca4
Q64455	0.000117165	1.01988e-24	0.022643	-0.173825	-0.25662	-0.81342	-0.5568	0.54228	1.07993e-23	0.0003202	0.0564496	Ptprj
Q64487	1.52971e-11	1.52203e-07	0.0518484	-0.291297	0.151041	-0.129121	-0.280163	0.186775	3.06322e-07	1.07363e-10	0.109043	Ptprd
Q64511	0.900346	1.35374e-07	0.00364193	-0.00839086	0.314848	-0.227721	-0.54257	0.361713	2.73539e-07	0.925939	0.012394	Top2b
Q64514	0.00146353	2.52233e-19	0.0316145	-0.0765502	-0.320448	-0.020236	0.300212	0.213632	1.51191e-18	0.00325836	0.073905	Tpp2
Q64516	0.00614317	0.0566432	0.386456	-0.153004	-0.132254	0.0154019	0.147656	0.098437	0.0666429	0.0120601	0.511071	Gk
Q64519	0.000266396	0.0437092	0.125623	0.562989	0.437599	0.233204	-0.204395	0.291733	0.0521525	0.000694321	0.217998	Sdc3
Q64520	0.00128023	8.00225e-05	0.000311616	0.078962	-0.0797255	0.0532318	0.132957	0.0886382	0.000126595	0.00288407	0.00149842	Guk1
Q64521	0.359691	1.53171e-09	0.0853282	-0.0236611	0.150355	-0.0764326	-0.226787	0.151191	3.7509e-09	0.451234	0.161364	Gpd2
Q64674	0.194572	0.000115995	0.489191	-0.0310853	0.0799752	0.130608	0.0506325	0.0870718	0.000180866	0.267922	0.607788	Srm
Q64676	1.78396e-07	2.15059e-31	0.0108364	-0.702072	-0.649163	2.34739	2.99655	1.9977	4.29977e-30	7.36609e-07	0.0307582	Ugt8
Q64727	0.608082	2.65929e-15	0.433785	0.0199455	0.48007	0.138443	-0.341627	0.320047	1.05918e-14	0.684693	0.554595	Vcl
Q64737	0.0089706	3.83114e-08	0.031401	-0.0656284	-0.00662227	0.167233	0.173855	0.115903	8.15325e-08	0.0170598	0.0735189	Gart
Q66GT5	0.769605	0.0889475	0.0408195	-0.0119644	-0.0140309	0.0887391	0.10277	0.0685134	0.102043	0.822373	0.0904817	Ptpmt1
Q66L44	0.0146505	0.016564	0.096714	0.131922	-0.177411	-0.0289696	0.148441	0.118274	0.0208611	0.026821	0.178454	Cbarp
Q66T02	1.49324e-11	2.05697e-27	0.449923	-0.424662	-0.535317	-1.17027	-0.634953	0.780181	2.76598e-26	1.05046e-10	0.571143	Plekhg5
Q68ED2	0.00250457	0.076227	0.222329	-0.210805	-0.160597	0.00847896	0.169076	0.112717	0.0882491	0.0053078	0.33766	Grm7
Q68ED7	2.53884e-08	1.6791e-12	0.372077	-0.313333	-0.445227	-0.502118	-0.0568909	0.334746	5.23363e-12	1.19807e-07	0.49594	Crtc1
Q68EF0	0.375353	1.17025e-07	0.31008	-0.0852112	-0.738008	-0.383096	0.354913	0.492006	2.37726e-07	0.467691	0.433257	Rab3ip
Q68EF6	0.00372718	0.00102162	0.0709109	-0.271377	-0.236681	-0.440135	-0.203454	0.293423	0.00145419	0.00761728	0.138941	Begain
Q68EF8	6.32544e-20	6.6144e-22	0.000731575	-0.474199	-0.320985	-0.660319	-0.339334	0.440213	5.18071e-21	1.24825e-18	0.00308357	Rapgefl1
Q68FD5	8.06792e-05	0.011486	0.257863	0.0734118	0.0145798	-0.0488091	-0.0633889	0.0422593	0.0147532	0.000226603	0.376618	Cltc
Q68FD9	6.81583e-07	1.4162e-22	0.8812	0.209942	-0.41253	-0.685172	-0.272642	0.456781	1.18563e-21	2.59241e-06	0.914606	Kiaa1549
Q68FE6	0.000171157	0.615364	0.673733	-0.304529	0.0386499	-0.054118	-0.092768	0.0618453	0.632857	0.00045707	0.756084	Ripor1
Q68FF6	1.86357e-06	8.20196e-05	0.871634	-0.135219	0.130424	0.00448892	-0.125935	0.0869496	0.000129552	6.65499e-06	0.907156	Git1
Q68FH0	0.000116777	3.50431e-16	0.227542	-0.143099	-0.194592	-0.467476	-0.272884	0.311651	1.50844e-15	0.000319429	0.343517	Pkp4
Q68FH4	0.00611708	2.62308e-07	0.224269	0.129341	-0.310369	-0.0284852	0.281883	0.206912	5.17969e-07	0.0120322	0.339757	Galk2
Q68FL4	8.87392e-09	1.56719e-23	1.59978e-05	0.18334	-0.358489	-0.511655	-0.153166	0.341103	1.46996e-22	4.4355e-08	0.000109008	Ahcyl2
Q68FL6	7.13742e-16	3.45877e-26	0.56075	0.180045	-0.153104	0.208254	0.361358	0.240905	4.20448e-25	8.40722e-15	0.663598	Mars
Q68FM6	0.430048	3.26908e-09	0.892916	-0.0364056	-0.353555	-0.343273	0.0102821	0.235703	7.74337e-09	0.522767	0.92236	Elfn2
Q69Z98	0.0235707	1.75512e-12	0.288192	-0.0493028	-0.017348	0.192333	0.209681	0.139787	5.46497e-12	0.0413099	0.40926	Brsk2
Q69Z99	0.0492559	6.32305e-06	0.0224341	0.167081	0.366285	-0.178872	-0.545157	0.363438	1.09616e-05	0.0806079	0.0560672	Znf512
Q69ZF3	0.507307	0.347838	0.0270967	0.0158326	0.0296835	0.0413011	0.0116176	0.0275341	0.372868	0.595483	0.0654585	Gba2
Q69ZH9	8.65427e-18	1.53089e-11	5.123e-07	-0.447539	0.0223811	0.365052	0.342671	0.243368	4.37665e-11	1.30847e-16	5.12132e-06	Arhgap23
Q69ZK0	1.64035e-12	0.000316456	0.210896	-0.280333	0.150212	0.00213056	-0.148082	0.100141	0.000470964	1.28812e-11	0.323691	Prex1
Q69ZK9	0.919417	0.0202173	0.396474	-0.00765689	0.252605	0.195416	-0.0571895	0.168403	0.0252322	0.938565	0.518676	Nlgn2
Q69ZP3	0.959672	8.25045e-18	0.346562	-0.00269914	0.670812	0.660123	-0.0106898	0.447208	4.23532e-17	0.97053	0.470389	Pnkd
Q69ZR2	0.422935	1.51903e-05	0.522838	-0.0381198	-0.258616	-0.00742021	0.251195	0.17241	2.55753e-05	0.516599	0.635054	Hectd1
Q69ZU6	0.980355	1.1839e-25	0.106966	-0.00190075	-0.316771	-1.47479	-1.15802	0.983193	1.37323e-24	0.984725	0.19361	Thsd7a
Q69ZW3	8.42967e-08	1.37017e-10	0.00483627	0.203142	-0.330437	-0.146668	0.183769	0.220291	3.61455e-10	3.66492e-07	0.0158377	Ehbp1
Q69ZX8	4.49534e-11	5.55979e-23	6.5629e-05	-0.458877	-0.246155	-1.02457	-0.778417	0.683048	4.8833e-22	2.96985e-10	0.000376491	Ablim3
Q6A065	0.0695745	0.325009	0.0480625	0.0803353	-0.0372589	0.0433937	0.0806526	0.0537684	0.349012	0.108596	0.10316	Cep170
Q6A068	0.297694	1.2016e-06	9.34234e-05	0.0473787	0.175243	-0.141436	-0.316678	0.211119	2.22391e-06	0.385785	0.00051527	Cdc5l
Q6A0A9	0.0598387	2.3863e-09	0.000696568	-0.0523411	-0.151341	-0.240001	-0.0886603	0.160001	5.7464e-09	0.0953092	0.00298151	FAM120A
Q6A4J8	0.0077267	8.9552e-08	0.420363	-0.0392395	0.111709	0.0505359	-0.0611729	0.0744725	1.84383e-07	0.0149373	0.541847	Usp7
Q6DFV3	0.81411	1.47156e-14	0.000356866	0.00722741	-0.296002	0.0525283	0.348531	0.232354	5.50747e-14	0.859635	0.00167391	Arhgap21
Q6DFV7	3.80696e-07	0.0557965	0.118757	0.16413	-0.0255073	-0.0797821	-0.0542749	0.0531881	0.0656976	1.50056e-06	0.209344	Ncoa7
Q6DFW4	0.000975559	3.07239e-14	2.15893e-12	0.134349	0.194039	-0.27556	-0.469599	0.313066	1.1182e-13	0.00225112	9.24083e-11	Nop58
Q6DFY8	0.0333939	4.62094e-05	0.00224749	-0.158557	-0.353791	0.0254421	0.379233	0.252822	7.44988e-05	0.0566002	0.00817977	Brinp2
Q6EDY6	4.41361e-06	0.858094	0.908405	0.299303	-0.0177951	0.0230899	0.0408851	0.0272567	0.867226	1.5037e-05	0.935177	Carmil1
Q6GQS1	0.373265	0.000375108	0.327127	0.045831	-0.133113	-0.26258	-0.129467	0.175053	0.000553645	0.465471	0.451881	Slc25a23
Q6GQT9	0.00029177	9.35653e-29	0.237551	0.0852546	-0.360036	0.132525	0.492562	0.328375	1.48096e-27	0.000752708	0.355099	Nomo1
Q6GYP7	0.580128	0.000801819	0.490514	-0.0188226	0.155341	0.124316	-0.0310251	0.10356	0.00115375	0.658331	0.608582	Ralgapa1
Q6I6G8	0.165443	1.05088e-19	0.182813	-0.0651753	0.711706	0.508496	-0.20321	0.474471	6.63957e-19	0.233418	0.291026	Hecw2
Q6IR34	2.97958e-14	1.44031e-13	0.0545709	0.354302	0.439029	0.202865	-0.236164	0.292686	4.94029e-13	2.88374e-13	0.113554	Gpsm1
Q6IRU2	7.45163e-05	2.27027e-05	0.569447	-0.159107	0.223248	0.163632	-0.0596157	0.148832	3.74965e-05	0.000210656	0.671489	Tpm4
Q6IRU5	0.0566697	0.00179605	0.0177244	0.0589695	0.078994	-0.0589875	-0.137982	0.0919877	0.00249232	0.091073	0.0459987	Cltb
Q6KAR6	1.83027e-05	0.000108354	0.00190482	-0.118283	0.143128	0.0586839	-0.0844446	0.095419	0.000169126	5.64116e-05	0.0070878	Exoc3
Q6NS52	5.33835e-19	4.00651e-39	9.99189e-15	0.44202	-1.20594	-0.735514	0.470431	0.803963	2.1361e-37	9.32371e-18	7.88559e-13	Dgkb
Q6NS60	0.646851	3.12265e-07	0.415191	-0.0152409	-0.0221449	-0.223468	-0.201323	0.148979	6.11059e-07	0.721123	0.536693	Fbxo41
Q6NS82	0.64174	0.37335	0.530618	-0.0255947	0.0798921	0.0841647	0.00427258	0.0561098	0.398249	0.716064	0.640154	Retreg2
Q6NSQ9	0.0504593	0.532443	0.720824	0.229995	0.0554984	0.151547	0.096049	0.101032	0.554142	0.0822815	0.791682	G6pc3
Q6NSW3	1.64493e-14	1.49338e-17	0.364906	-0.47086	-0.32168	-0.706002	-0.384322	0.470668	7.43998e-17	1.639e-13	0.487665	Sphkap
Q6NVE8	0.000512412	0.406551	0.110552	-0.112996	-0.00758917	0.0402621	0.0478513	0.0319008	0.431092	0.00125542	0.198798	Wdr44
Q6NVE9	3.56376e-06	5.27053e-05	0.00902533	-0.137305	0.0788457	0.159428	0.0805826	0.106286	8.46572e-05	1.23211e-05	0.0265261	Pptc7
Q6NVF0	2.664e-18	6.30901e-07	0.570241	0.308893	0.0878085	-0.10513	-0.192939	0.128626	1.20207e-06	4.28355e-17	0.671951	Ocrl
Q6NVF9	0.109647	3.19983e-08	2.65585e-05	0.0598017	0.254843	-0.00883841	-0.263681	0.175788	6.87566e-08	0.163261	0.000171361	Cpsf6
Q6NVG1	0.384887	2.82302e-14	0.342581	-0.034467	0.443752	0.372197	-0.0715547	0.295834	1.03363e-13	0.477028	0.467175	Lpcat4
Q6NXK7	2.3829e-18	5.93658e-32	1.98359e-10	0.415863	0.724841	-0.126013	-0.850854	0.567236	1.24423e-30	3.87254e-17	4.78422e-09	Dpp10
Q6NZC7	0.0620215	9.89274e-10	0.0823329	-0.0480456	0.0234736	-0.187397	-0.21087	0.14058	2.46831e-09	0.0983733	0.156871	Sec23ip
Q6NZJ6	0.031218	4.69026e-16	0.0805765	0.0445737	-0.113666	0.15452	0.268186	0.178791	1.99074e-15	0.0533285	0.154277	Eif4g1
Q6NZL0	1.36091e-05	1.39235e-11	0.131782	-0.0957188	0.0237527	0.194522	0.170769	0.129681	4.00697e-11	4.26372e-05	0.226776	Soga3
Q6P069	0.415062	2.35032e-14	0.00158771	-0.0167512	0.0128355	-0.208103	-0.220939	0.147292	8.64726e-14	0.508146	0.00602379	Sri
Q6P1B1	1.26682e-05	8.33628e-15	1.10036e-06	-0.113134	-0.279554	-0.235956	0.0435972	0.186369	3.17866e-14	3.99363e-05	1.02577e-05	Xpnpep1
Q6P1D5	0.00147711	1.04442e-09	0.550748	-0.135216	-0.292546	-0.346234	-0.0536885	0.230823	2.59524e-09	0.00328138	0.656877	Sez6l
Q6P1F6	0.0018036	2.5767e-10	6.84152e-07	-0.0458222	-0.0462438	0.0862333	0.132477	0.0883181	6.64737e-10	0.00393759	6.64261e-06	Ppp2r2a
Q6P2B1	0.314287	0.111047	0.328308	-0.0280803	0.00503303	-0.059884	-0.064917	0.043278	0.126442	0.403684	0.45292	Tnpo3
Q6P3A8	0.00185598	0.0775639	0.223772	0.0996385	0.0576719	0.0852374	0.0275655	0.0568249	0.0896602	0.00404615	0.339174	Bckdhb
Q6P3D0	3.61388e-09	0.000159767	0.231977	-0.206813	0.166503	0.103645	-0.062858	0.111002	0.000245964	1.8838e-08	0.348747	Nudt16
Q6P4S6	0.0348203	1.46466e-05	0.430131	-0.111686	0.277516	0.283538	0.00602228	0.189026	2.47283e-05	0.0588209	0.551547	Sik3
Q6P4T2	0.00364326	1.11193e-15	1.67976e-11	0.074436	0.229079	-0.0822108	-0.31129	0.207527	4.5788e-15	0.00745864	5.51548e-10	Snrnp200
Q6P542	0.345121	0.00833717	0.386966	-0.122067	-0.463088	-0.0618216	0.401266	0.308725	0.0108694	0.435557	0.51146	Abcf1
Q6P5E4	0.00127959	0.00237068	0.201846	0.110104	-0.0940305	0.0496268	0.143657	0.0957716	0.00325407	0.00288407	0.313444	Uggt1
Q6P5E8	1.63181e-08	6.81064e-07	2.26942e-05	0.156423	0.124624	-0.04758	-0.172204	0.114803	1.29279e-06	7.90922e-08	0.000147683	Dgkq
Q6P5F6	0.00015706	0.0135059	0.262474	0.211269	0.102465	-0.0937721	-0.196237	0.130825	0.0172311	0.000420905	0.38124	Slc39a10
Q6P5F7	0.341714	4.82717e-05	0.508411	0.0528017	0.203653	-0.114656	-0.31831	0.212207	7.77825e-05	0.431975	0.623317	Ttyh3
Q6P5F9	0.322628	2.49545e-08	5.85452e-05	0.0194811	0.0679049	-0.0915848	-0.15949	0.106326	5.42466e-08	0.412654	0.000343473	Xpo1
Q6P5U7	0.169912	1.16253e-40	0.0481993	-0.0490428	-0.823194	-1.19466	-0.371466	0.79644	8.41174e-39	0.237839	0.103221	Nwd2
Q6P8I4	0.0490111	0.000225379	0.111138	-0.115941	0.30666	0.177161	-0.129499	0.20444	0.000342121	0.0802505	0.199615	Pcnp
Q6P8X1	0.130531	0.0747211	0.0338533	0.0473789	-0.0281424	0.0581114	0.0862538	0.0575025	0.0865716	0.190806	0.0778991	Snx6
Q6P9K8	1.8341e-08	0.000305171	0.632675	0.15792	0.0992464	-0.0237258	-0.122972	0.0819815	0.000455731	8.80541e-08	0.722276	Caskin1
Q6P9K9	1.3092e-13	6.55429e-11	2.61589e-07	-0.28662	-0.310158	-0.113678	0.19648	0.206772	1.77527e-10	1.17019e-12	2.79918e-06	Nrxn3
Q6P9R2	9.029e-12	3.18384e-06	0.0012348	-0.293896	0.0799334	0.240485	0.160551	0.160323	5.67822e-06	6.58013e-11	0.004842	Oxsr1
Q6P9S0	4.31871e-22	0.0540998	0.744472	0.399962	-0.0300346	0.0567355	0.08677	0.0578467	0.0638235	1.19314e-20	0.810624	Mtss1l
Q6PA06	0.612531	5.25666e-08	0.24414	0.0202859	0.18514	0.316045	0.130905	0.210697	1.10477e-07	0.68751	0.361923	Atl2
Q6PAJ1	0.121786	1.69021e-21	0.611037	-0.0723278	0.78052	0.300316	-0.480204	0.520347	1.28093e-20	0.179229	0.705257	Bcr
Q6PAK3	3.18408e-13	2.45596e-18	0.0285268	-0.256772	-0.126866	-0.419889	-0.293023	0.279926	1.30484e-17	2.70291e-12	0.0682621	Prmt8
Q6PAM0	0.637934	4.73537e-17	0.00115833	-0.0120485	-0.347064	-0.108114	0.23895	0.231376	2.23807e-16	0.712489	0.00457759	Prkab2
Q6PAM1	0.891826	2.31735e-06	0.374135	-0.00289462	0.0358541	0.132964	0.09711	0.0886427	4.16711e-06	0.919355	0.498027	Txlna
Q6PAR5	0.31735	0.000313938	0.331598	-0.0233537	0.0034146	0.106062	0.102648	0.0707081	0.000467675	0.406931	0.455366	Gapvd1
Q6PB44	0.00987751	8.28966e-06	0.376173	0.0803005	0.194088	0.11004	-0.0840485	0.129392	1.43057e-05	0.0186794	0.499864	Ptpn23
Q6PB66	3.8153e-06	0.164627	0.484013	0.129374	-0.0504611	0.00454247	0.0550035	0.036669	0.183194	1.3131e-05	0.602834	Lrpprc
Q6PCP5	0.695189	0.0240226	0.64612	0.0185507	-0.15872	-0.0524004	0.106319	0.105813	0.0296406	0.765463	0.734041	Mff
Q6PD03	0.698317	0.000287728	0.238087	0.0100974	0.0284762	0.129101	0.100625	0.0860672	0.000430954	0.768073	0.355726	Ppp2r5a
Q6PD26	0.0270674	0.000353295	0.342657	0.170081	-0.200298	0.188392	0.388691	0.259127	0.000522718	0.0469508	0.467175	Pigs
Q6PD28	0.469471	8.09586e-13	0.72021	0.0293617	-0.111613	0.32127	0.432882	0.288588	2.60628e-12	0.558842	0.791294	Ppp2r5b
Q6PDG5	0.450249	3.04365e-14	2.4357e-07	-0.0262654	0.0853323	-0.311192	-0.396524	0.264349	1.10907e-13	0.541689	2.62486e-06	Smarcc2
Q6PDI5	0.0280416	2.21158e-12	0.0330728	0.0810359	-0.319192	0.0379504	0.357143	0.238095	6.78888e-12	0.0484747	0.0766654	Ecpas
Q6PDL0	1.65781e-08	9.78384e-37	0.00067793	-0.15813	-0.000577696	0.654293	0.654871	0.436581	3.71663e-35	8.02245e-08	0.00290993	Dync1li2
Q6PDM2	0.194333	1.46625e-11	1.09317e-08	0.0597756	0.301772	-0.161855	-0.463627	0.309084	4.21166e-11	0.267714	1.58198e-07	Srsf1
Q6PDQ2	0.0154196	2.94374e-10	0.00407822	-0.167481	-0.1147	-0.614302	-0.499602	0.409534	7.56855e-10	0.0280937	0.0136947	Chd4
Q6PDS3	8.1761e-06	0.327183	2.61178e-07	-0.125026	-0.00773547	0.0372747	0.0450101	0.0300067	0.351098	2.65461e-05	2.79918e-06	Sarm1
Q6PDY2	9.21724e-12	5.67201e-13	3.16884e-05	-0.304377	0.101335	0.407371	0.306035	0.27158	1.85746e-12	6.70124e-11	0.000198969	Ado
Q6PE01	0.978566	3.58277e-14	1.64678e-06	-0.00302619	0.238891	-0.27738	-0.516271	0.344181	1.29465e-13	0.984071	1.45482e-05	Snrnp40
Q6PE13	0.0291688	1.8989e-11	0.550535	0.0795662	0.0866685	0.351527	0.264859	0.234351	5.38821e-11	0.0502517	0.656877	Prrt3
Q6PE15	4.15415e-08	0.153368	0.01074	0.343472	0.12422	0.108066	-0.0161544	0.0828136	0.171104	1.89841e-07	0.0305321	Abhd10
Q6PEB6	9.80976e-07	1.59791e-10	0.463306	-0.12319	0.02687	-0.177833	-0.204703	0.136468	4.19347e-10	3.65341e-06	0.583785	Mob4
Q6PEE2	0.446382	8.07025e-13	0.517243	-0.0406349	-0.718633	-0.195769	0.522863	0.479088	2.60079e-12	0.538102	0.630021	Ctif
Q6PER3	0.452419	1.56997e-13	0.162681	-0.0119261	0.0423336	0.175418	0.133085	0.116946	5.36082e-13	0.543009	0.265281	Mapre3
Q6PF93	0.0349991	0.0227002	0.594329	-0.0547341	0.0434542	0.088108	0.0446538	0.0587386	0.028146	0.0590901	0.692283	Pik3c3
Q6PFD5	0.0012204	6.7731e-12	0.0288629	-0.160045	-0.315223	-0.495084	-0.179861	0.330056	1.99646e-11	0.00276157	0.0686879	Dlgap3
Q6PFR5	0.0221733	2.17257e-16	2.3982e-11	0.0592646	0.284301	-0.0475637	-0.331864	0.221243	9.61053e-16	0.0391316	7.51354e-10	Tra2a
Q6PGB6	0.077301	9.8352e-16	0.00116144	0.0286142	-0.199494	-0.152007	0.0474871	0.132996	4.05552e-15	0.119248	0.00458393	Naa50
Q6PGC1	0.307885	3.27017e-12	0.00630282	-0.0530158	-0.239929	-0.501081	-0.261152	0.334054	9.90831e-12	0.396299	0.0197038	Dhx29
Q6PGE7	3.06167e-16	2.77637e-24	0.0785334	0.407	-0.294701	-0.741127	-0.446425	0.494085	2.80312e-23	3.72177e-15	0.151053	Slc6a7
Q6PGF7	0.000444554	0.0767403	0.00100876	-0.0785938	0.0282531	0.0603467	0.0320936	0.0402311	0.0888095	0.00110829	0.00406271	Exoc8
Q6PGH1	0.915506	0.0355428	0.715005	-0.022202	-0.0416884	-0.336837	-0.295149	0.224558	0.0428289	0.93646	0.787283	Bud31
Q6PGN3	5.31068e-15	5.27985e-21	1.9278e-14	-0.21215	-0.362333	-0.188083	0.17425	0.241555	3.83863e-20	5.5461e-14	1.3949e-12	Dclk2
Q6PH08	3.52367e-06	1.21612e-22	0.0135449	-0.142747	-0.331063	-0.500796	-0.169733	0.333864	1.03234e-21	1.21964e-05	0.0369515	Erc2
Q6PHN9	1.75941e-07	0.586249	0.430588	-0.165175	-0.00769281	0.0269971	0.0346899	0.0231266	0.604961	7.28454e-07	0.551837	Rab35
Q6PHS9	4.05836e-18	3.36093e-25	0.0949542	0.576686	0.627132	0.987235	0.360103	0.658157	3.74134e-24	6.39034e-17	0.175955	Cacna2d2
Q6PHU5	0.00411363	2.0056e-10	0.0478166	-0.0775412	-0.193286	0.0415576	0.234843	0.156562	5.24077e-10	0.00834674	0.102914	Sort1
Q6PHZ2	0.244061	0.0476269	0.263423	-0.201168	-0.510763	-0.372888	0.137875	0.340509	0.0565163	0.326452	0.381393	Camk2d
Q6PHZ8	0.000284403	3.65829e-06	0.0322069	-0.408901	0.53509	-0.138177	-0.673267	0.448845	6.47498e-06	0.00073709	0.0750013	Kcnip4
Q6PIC6	0.651246	3.31822e-05	0.499494	-0.0169166	0.0477568	0.212022	0.164266	0.141348	5.42446e-05	0.725756	0.615307	Atp1a3
Q6PIE5	1.19363e-05	1.40312e-13	0.00260334	-0.133107	0.0748359	0.315656	0.24082	0.210437	4.81816e-13	3.78648e-05	0.00922093	Atp1a2
Q6PNC0	0.324072	4.3358e-05	0.538071	0.0902072	-0.507564	-0.39816	0.109404	0.338376	7.00133e-05	0.414153	0.647091	Dmxl1
Q6Q477	4.24688e-22	8.02622e-13	3.46847e-10	0.508169	0.389246	0.0748654	-0.31438	0.259497	2.58935e-12	1.18406e-20	7.86618e-09	Atp2b4
Q6R891	0.729459	4.21688e-19	2.36957e-06	0.0073482	-0.223484	-0.315625	-0.0921407	0.210417	2.46444e-18	0.792856	2.01605e-05	Ppp1r9b
Q6RHR9	0.015762	1.19719e-05	0.118054	-0.186218	0.300782	-0.144922	-0.445705	0.297136	2.04053e-05	0.0286659	0.208464	Magi1
Q6RI63	0.700781	1.93447e-14	0.111971	-0.0153399	0.518668	0.256304	-0.262364	0.345779	7.19565e-14	0.769947	0.200991	Fam120b
Q6TEK5	0.166999	1.9486e-07	0.659603	0.0494998	-0.0905829	0.173748	0.264331	0.176221	3.89592e-07	0.234633	0.74435	Vkorc1l1
Q6URW6	5.31476e-14	4.65457e-18	0.000316498	-0.282113	-0.0852157	0.336906	0.422121	0.281414	2.41799e-17	4.98505e-13	0.00151878	Myh14
Q6VNB8	0.0633072	3.9777e-06	0.407665	0.0692063	-0.00383724	-0.213362	-0.209525	0.142241	7.0158e-06	0.0999951	0.529138	Wdfy3
Q6VNS1	0.0012354	3.41188e-19	0.00835016	-0.125288	-0.326302	-0.572659	-0.246357	0.381773	2.00555e-18	0.00279344	0.024918	Ntrk3
Q6WQJ1	6.22795e-34	1.16155e-18	0.000418771	-1.0671	-0.335062	-0.741287	-0.406225	0.494191	6.40643e-18	1.57723e-31	0.00190801	Dagla
Q6WVG3	4.39932e-11	2.7763e-34	3.14162e-07	-0.215092	-0.47291	-0.768448	-0.295538	0.512299	7.33667e-33	2.91276e-10	3.29871e-06	Kctd12
Q6X893	1.36478e-17	5.03815e-41	0.000106459	-0.661677	-0.562937	1.44792	2.01086	1.34057	3.92588e-39	1.97502e-16	0.000575672	Slc44a1
Q6ZPE2	4.644e-11	4.95264e-09	0.102698	-0.235011	-0.177267	0.0812519	0.258519	0.172346	1.15245e-08	3.06141e-10	0.187559	Sbf1
Q6ZPJ0	8.80834e-09	0.0443242	0.00019078	-0.285408	-0.133897	-0.0393808	0.0945159	0.0892645	0.0528033	4.40997e-08	0.000967915	Tex2
Q6ZPJ3	0.132612	2.80651e-08	0.00406153	0.026356	-0.0262784	0.107026	0.133304	0.0888696	6.05751e-08	0.193288	0.0136537	Ube2o
Q6ZPQ6	1.78308e-09	2.4115e-38	3.83644e-12	-0.260904	0.0121971	-1.04789	-1.06008	0.706722	1.16326e-36	9.57379e-09	1.53407e-10	Pitpnm2
Q6ZPS6	5.68339e-08	1.0833e-09	0.00559049	0.151273	-0.0533284	0.158027	0.211356	0.140904	2.68747e-09	2.52143e-07	0.0177901	Ankib1
Q6ZPU9	0.00469343	7.03499e-18	0.928506	-0.0846892	-0.405295	-0.301642	0.103654	0.270197	3.62362e-17	0.00940854	0.950077	Kif1bp
Q6ZQ08	0.859734	0.016266	0.0697906	-0.00880644	0.101693	-0.0772301	-0.178923	0.119282	0.0205028	0.892203	0.137455	Cnot1
Q6ZQ18	2.43092e-13	3.97377e-06	0.129638	0.318457	-0.192333	0.0256926	0.218025	0.14535	7.01294e-06	2.08688e-12	0.224229	Efr3b
Q6ZQ29	0.956471	0.0322694	0.0715679	0.00262403	-0.0457361	-0.153271	-0.107535	0.102181	0.0391328	0.967937	0.140048	Taok2
Q6ZQ38	0.0748813	0.104322	0.28851	0.0492048	0.0712828	0.0267604	-0.0445223	0.0475218	0.119052	0.116034	0.40952	Cand1
Q6ZQ58	1.72232e-08	1.7415e-18	0.367319	0.142645	-0.189759	0.145977	0.335736	0.223824	9.41711e-18	8.32135e-08	0.490673	Larp1
Q6ZQ82	1.04284e-10	7.04051e-16	0.947574	0.56616	0.746909	0.938331	0.191422	0.625554	2.95119e-15	6.57509e-10	0.965686	Arhgap26
Q6ZQI3	9.69606e-06	8.85499e-26	0.78514	0.122359	-0.40067	0.0906093	0.491279	0.327519	1.05118e-24	3.12143e-05	0.840747	Mlec
Q6ZQK5	1.14597e-25	3.19944e-05	6.13677e-06	-0.301879	-0.0914322	0.0129815	0.104414	0.0696091	5.23591e-05	4.64349e-24	4.67578e-05	Acap2
Q6ZWN5	6.92758e-05	6.07709e-09	0.000324407	0.0863156	-0.111939	0.0616544	0.173594	0.115729	1.40657e-08	0.000196756	0.00154526	Rps9
Q6ZWR6	0.00072963	1.3977e-25	1.87627e-07	-0.0975741	0.0758734	-0.440247	-0.51612	0.34408	1.61506e-24	0.00172873	2.08864e-06	Syne1
Q6ZWU9	0.889399	0.0144888	0.500288	-0.00930922	0.00471	0.168435	0.163725	0.11229	0.0184002	0.917164	0.616035	Rps27
Q6ZWV3	0.0708782	0.0143047	0.778267	0.0601628	-0.0993746	0.0094929	0.108867	0.0725783	0.0181967	0.110461	0.836254	Rpl10
Q6ZWV7	1.84274e-09	3.88538e-05	2.72324e-08	0.152364	-0.126718	-0.0321207	0.0945972	0.0844786	6.30622e-05	9.84197e-09	3.58266e-07	Rpl35
Q6ZWX6	0.00130736	1.95809e-09	0.00162167	0.0768333	-0.173679	0.00771308	0.181392	0.120928	4.7529e-09	0.00293866	0.00613732	Eif2s1
Q71LX4	9.25791e-12	0.0035482	0.0530316	0.157398	-0.0533727	-0.0822723	-0.0288995	0.0548482	0.00479883	6.71475e-11	0.110917	Tln2
Q71M36	1.51379e-05	1.96293e-43	9.41432e-07	0.117541	0.929881	0.249792	-0.680088	0.61992	2.20939e-41	4.71355e-05	8.94067e-06	Cspg5
Q76MZ3	0.0488558	0.0338205	7.69145e-05	-0.03053	-0.0420025	0.00203437	0.0440369	0.0293579	0.0409158	0.0801257	0.000435276	Ppp2r1a
Q78IK2	0.767506	0.996761	0.0288371	0.0148535	0.000270236	-0.0041354	-0.00440564	0.00293709	0.996761	0.821136	0.0686879	Usmg5
Q78IK4	1.18608e-07	0.627154	0.239561	-0.328862	-0.0359069	0.0306938	0.0666006	0.0444004	0.643893	5.04833e-07	0.357051	Apool
Q78JE5	4.32725e-08	3.80412e-08	0.49035	0.190768	0.14709	0.235546	0.0884559	0.157031	8.10141e-08	1.96864e-07	0.608582	Fbxo22
Q78JW9	2.92356e-05	0.00839371	0.327933	0.176951	0.1143	0.14842	0.0341198	0.0989467	0.0109385	8.71905e-05	0.452789	Ubfd1
Q78PY7	0.0177748	1.16434e-13	3.36002e-09	-0.0360847	-0.131633	0.0325895	0.164223	0.109482	4.03011e-13	0.0320389	5.73657e-08	Snd1
Q78ZA7	0.0507828	0.0916924	0.0788728	0.0604539	-0.0372298	0.0454807	0.0827105	0.0551403	0.105113	0.0826614	0.151514	Nap1l4
Q791T5	0.0156646	0.125015	0.177881	0.141726	-0.144865	-0.0802482	0.0646165	0.0965764	0.141445	0.0285057	0.284302	Mtch1
Q791V5	0.0015504	0.00628093	0.0615732	-0.254584	-0.167685	-0.312453	-0.144769	0.208302	0.0082631	0.00343165	0.124664	Mtch2
Q7M6Y3	0.707903	0.711132	0.550482	0.0134666	-0.0127729	0.0230326	0.0358054	0.0238703	0.725942	0.77497	0.656877	Picalm
Q7M6Z0	0.836509	0.1684	0.859322	0.00886842	0.0194845	0.0948541	0.0753697	0.0632361	0.187118	0.875397	0.897107	Rtn4rl2
Q7M750	8.15798e-16	2.02711e-36	0.000163022	-0.833655	-0.566252	1.77669	2.34294	1.56196	7.2475e-35	9.46263e-15	0.000845435	Opalin
Q7M759	0.235346	1.90181e-17	0.183838	-0.0480839	-0.309718	0.286417	0.596134	0.397423	9.38089e-17	0.315684	0.292198	Abhd17b
Q7SIG6	0.449627	0.120625	0.656528	-0.189338	0.0816563	0.587487	0.50583	0.391658	0.136834	0.541437	0.741706	Asap2
Q7TMB8	9.51989e-08	2.25332e-19	0.00196172	-0.137895	-0.19382	-0.362097	-0.168277	0.241398	1.36957e-18	4.10951e-07	0.00727033	Cyfip1
Q7TMC8	0.015212	2.16846e-17	9.81558e-05	0.053122	-0.299565	-0.187829	0.111736	0.19971	1.05948e-16	0.0277653	0.000537162	Fuk
Q7TME0	3.49565e-11	3.47203e-37	0.0116956	-0.237004	-0.466161	-0.938491	-0.47233	0.625661	1.40687e-35	2.33479e-10	0.0327284	Plppr4
Q7TMF3	0.750413	0.0586622	0.279262	0.0208079	-0.0456522	0.140245	0.185897	0.123932	0.0688584	0.80783	0.399566	Ndufa12
Q7TMK9	0.471242	1.20431e-12	1.20477e-08	-0.0160991	0.108158	-0.136249	-0.244407	0.162938	3.80447e-12	0.560511	1.72703e-07	Syncrip
Q7TMM9	0.203988	0.0497473	0.598026	-0.0908003	-0.0663905	0.145655	0.212046	0.141364	0.0589174	0.278365	0.695523	Tubb2a
Q7TMQ7	1.58549e-09	7.54891e-07	0.0220119	-0.186283	-0.162286	0.0110966	0.173382	0.115588	1.42138e-06	8.55828e-09	0.0551932	Wdr91
Q7TMY8	0.966901	0.187189	0.730467	0.003004	-0.121945	0.0334731	0.155418	0.103612	0.206711	0.974921	0.799672	Huwe1
Q7TN29	0.217378	0.210953	0.248482	0.0347374	-0.0449269	-0.0581535	-0.0132266	0.038769	0.231188	0.294259	0.366571	Smap2
Q7TNC4	0.0810192	2.97668e-08	8.9406e-05	-0.067741	0.175813	-0.134646	-0.310459	0.206973	6.41114e-08	0.124039	0.000496718	Luc7l2
Q7TNG5	2.36316e-11	1.00253e-29	0.0862104	0.205751	0.0514141	0.559018	0.507604	0.372679	1.74096e-28	1.62849e-10	0.16283	Eml2
Q7TNM2	0.0484159	0.0387707	0.371694	-0.0749063	0.036496	-0.0799758	-0.116472	0.0776478	0.0465709	0.079601	0.495646	Trim46
Q7TNR6	8.90362e-26	7.64527e-15	0.000177423	1.44693	0.489258	1.12816	0.638902	0.752107	2.92989e-14	3.6565e-24	0.000912332	Igsf21
Q7TNV0	0.945069	0.00314201	0.354557	0.00936562	0.594264	0.456841	-0.137423	0.396176	0.00427229	0.959469	0.47698	Dek
Q7TPD3	3.94524e-13	2.40847e-15	0.0449161	-0.577999	0.146092	-0.645181	-0.791274	0.527516	9.6434e-15	3.30291e-12	0.0976697	Robo2
Q7TPH6	7.77723e-12	6.24322e-23	0.0319396	-0.248682	-0.362178	-0.54598	-0.183802	0.363987	5.46777e-22	5.70894e-11	0.0745095	Mycbp2
Q7TPM6	0.873354	3.11654e-08	0.158778	-0.00556655	0.157929	0.281774	0.123845	0.18785	6.70763e-08	0.904301	0.260403	Fsd1
Q7TPR4	3.15459e-06	7.67068e-36	0.103437	-0.0999892	-0.0753552	-0.537264	-0.461909	0.358176	2.56167e-34	1.10067e-05	0.188683	Actn1
Q7TPV4	0.760047	0.00223023	0.000324975	0.011201	0.0587137	-0.102307	-0.16102	0.107347	0.00307517	0.815025	0.00154554	Mybbp1a
Q7TQ95	2.20333e-07	1.62319e-14	0.0298304	0.110234	-0.00529394	0.2022	0.207494	0.138329	6.05262e-14	8.96374e-07	0.0704934	Lnpk
Q7TQD2	2.33676e-11	2.12833e-14	0.00604897	-0.332137	-0.032956	0.428512	0.461468	0.307645	7.87818e-14	1.61396e-10	0.0190102	Tppp
Q7TQF7	2.04682e-06	8.58654e-21	9.66954e-06	-0.1013	-0.325124	-0.155796	0.169328	0.216749	6.09685e-20	7.24975e-06	6.97998e-05	Amph
Q7TQH0	0.149852	0.000108088	0.157984	0.0383403	-0.102917	0.0391629	0.14208	0.0947199	0.000168797	0.214508	0.25967	Atxn2l
Q7TQI3	0.0843948	0.0017525	0.925534	-0.0386559	-0.0641621	-0.0992653	-0.0351032	0.0661769	0.00243635	0.128495	0.949345	Otub1
Q7TQK5	0.235386	0.947966	0.910148	0.0537822	0.00591801	-0.0117703	-0.0176883	0.0117922	0.952354	0.315684	0.936655	Ccdc93
Q7TSE6	0.302892	1.9673e-05	0.010021	-0.0337513	0.145263	0.192669	0.0474064	0.128446	3.27955e-05	0.391531	0.0287843	Stk38l
Q7TSH2	1.44543e-07	5.54857e-05	0.820103	0.236297	0.189391	0.20116	0.0117691	0.134107	8.89822e-05	6.07561e-07	0.868394	Phkb
Q7TSJ2	0.0772748	3.93466e-18	0.513983	0.0719525	0.380661	0.579629	0.198968	0.386419	2.06519e-17	0.119248	0.627811	Map6
Q7TSQ8	0.0780702	0.0990355	0.0097733	-0.0511064	-0.0138776	0.058234	0.0721116	0.0480744	0.113231	0.120129	0.0281794	Pdpr
Q7TSY6	3.0485e-37	1.34562e-35	8.00884e-29	0.643759	-0.770677	-0.358339	0.412338	0.513784	4.25974e-34	3.72912e-34	1.21694e-25	Celf4
Q7TT15	2.43544e-11	1.04626e-47	3.45906e-13	-0.34225	-1.89049	-1.14197	0.748524	1.26033	3.53287e-45	1.66321e-10	1.78171e-11	Galnt17
Q7TT37	2.37987e-16	2.73675e-07	1.30827e-06	0.347414	-0.185213	-0.234931	-0.0497181	0.156621	5.39363e-07	2.94001e-15	1.19754e-05	Elp1
Q7TT50	0.251698	0.0627527	0.992495	0.0263605	0.0653589	0.0199191	-0.0454398	0.0435726	0.0732919	0.335486	0.995443	Cdc42bpb
Q80SW1	0.0744517	2.56235e-14	0.130537	0.038552	0.030101	0.237038	0.206937	0.158026	9.40456e-14	0.115497	0.225399	Ahcyl1
Q80T41	0.402296	2.27359e-09	0.349221	0.0432238	-0.412854	-0.37295	0.039904	0.275236	5.47933e-09	0.495572	0.472833	Gabbr2
Q80TA6	1.7773e-13	5.73101e-15	0.00091798	-0.471386	-0.643666	-0.447117	0.196549	0.429111	2.21585e-14	1.56104e-12	0.0037547	Mtmr12
Q80TA9	0.831151	0.00621615	0.0150328	-0.0218296	0.303966	0.173837	-0.130129	0.202644	0.0081956	0.871988	0.0403219	Epg5
Q80TB8	1.61724e-35	4.2183e-26	0.000102038	1.40832	1.26477	0.68231	-0.582465	0.843183	5.08707e-25	6.14348e-33	0.000553737	Vat1l
Q80TE7	4.09369e-06	3.32063e-11	0.0588026	-0.236627	-0.110184	-0.459482	-0.349298	0.306321	9.25817e-11	1.40098e-05	0.120337	Lrrc7
Q80TI0	0.00523013	7.25615e-08	0.139928	0.0972368	0.237961	0.0161718	-0.221789	0.158641	1.50522e-07	0.0103817	0.236377	Gramd1b
Q80TJ1	1.83078e-07	1.24079e-19	9.99047e-06	-0.126918	-0.346765	-0.173427	0.173338	0.231177	7.75877e-19	7.52873e-07	7.19456e-05	Cadps
Q80TK0	0.0475208	2.93324e-07	0.630757	0.0640671	-0.0475578	0.177243	0.224801	0.149867	5.75475e-07	0.0784016	0.720358	Kiaa1107
Q80TL0	9.20829e-13	3.55689e-24	5.72838e-20	-0.190654	-0.339728	0.0479707	0.387699	0.258466	3.55572e-23	7.36421e-12	2.15514e-17	Ppm1e
Q80TL1	1.47063e-05	4.5962e-13	0.307535	-0.249207	0.506791	-0.0473657	-0.554157	0.369438	1.5166e-12	4.58385e-05	0.430293	Adcy2
Q80TL4	0.00984335	1.36401e-27	0.00938971	-0.0484038	0.39739	0.193104	-0.204285	0.264926	1.85884e-26	0.0186264	0.0274115	Phf24
Q80TL7	0.0162462	0.00170417	0.839962	-0.0618073	0.000599441	0.0996908	0.0990914	0.0664605	0.00237132	0.0294935	0.882658	Mon2
Q80TM9	0.194889	2.11475e-05	0.0327777	0.0457594	-0.208197	-0.146847	0.06135	0.138798	3.50422e-05	0.268237	0.0761554	Nisch
Q80TQ2	1.63043e-11	0.0207174	0.286881	-0.228245	-0.0976995	-0.0702147	0.0274848	0.065133	0.025814	1.13644e-10	0.40797	Cyld
Q80TR1	0.010458	0.0656664	0.767829	-0.0845987	0.0688992	-0.0206287	-0.0895279	0.0596853	0.0765772	0.0197035	0.830739	Adgrl1
Q80TR4	0.963474	1.03917e-29	0.255471	-0.00252468	-1.22214	-0.978536	0.243609	0.814763	1.79434e-28	0.973079	0.373797	Slit1
Q80TS3	0.00049778	4.14128e-26	0.0199867	0.182588	1.02565	0.426834	-0.598812	0.683764	5.01408e-25	0.0012249	0.0509942	Adgrl3
Q80TS7	6.40881e-10	5.74876e-21	0.00163657	-0.45917	0.288663	-0.748243	-1.03691	0.691271	4.15964e-20	3.66787e-09	0.00618296	Ddn
Q80TV8	0.789178	1.52673e-16	0.210967	-0.00521533	-0.20345	0.0440817	0.247531	0.165021	6.8635e-16	0.840598	0.323691	Clasp1
Q80TY0	0.00203634	5.22476e-12	0.0915475	-0.182566	-0.0798635	0.479888	0.559752	0.373168	1.55211e-11	0.00437964	0.171419	Fnbp1
Q80TZ3	0.00834509	4.16953e-15	0.344433	0.0703908	-0.316476	-0.0831814	0.233295	0.210984	1.635e-14	0.0160207	0.468546	Dnajc6
Q80U19	2.37331e-25	7.70978e-21	0.000278022	-0.802714	-0.284104	0.550673	0.834777	0.556518	5.50001e-20	9.49013e-24	0.00135402	Daam2
Q80U23	0.562824	0.00482038	0.464484	-0.0568194	-0.298275	0.088651	0.386926	0.257951	0.0064307	0.643499	0.584499	Snph
Q80U28	0.960315	0.367612	0.557869	-0.00199117	-0.0560594	-0.0637063	-0.00764691	0.0424709	0.392404	0.970857	0.662151	Madd
Q80U35	4.25757e-13	1.66487e-31	5.33074e-06	-0.665844	-1.9062	-0.836431	1.06977	1.2708	3.37303e-30	3.53518e-12	4.12216e-05	Arhgef17
Q80U40	9.485e-24	9.68502e-24	0.0126285	-0.328422	-0.299598	-0.402802	-0.103204	0.268535	9.16909e-23	3.23876e-22	0.034959	Rimbp2
Q80U49	0.109784	6.15449e-17	0.0649808	0.0448698	0.103534	0.372071	0.268537	0.248047	2.86424e-16	0.163386	0.129778	Cep170b
Q80U56	0.00129191	0.000282242	0.0630513	0.0850335	0.1331	0.066496	-0.0666041	0.0887334	0.000423363	0.00290824	0.12698	Avl9
Q80U63	0.679425	0.151796	0.177934	0.0174834	-0.101426	-0.0474913	0.0539348	0.0676174	0.169474	0.749736	0.284302	Mfn2
Q80U95	0.384407	3.3216e-08	0.829956	0.0246476	-0.226458	-0.0894902	0.136967	0.150972	7.1137e-08	0.477017	0.874562	Ube3c
Q80UG2	1.78837e-09	3.87101e-16	0.000279696	-0.197218	-0.26059	0.113395	0.373985	0.249323	1.65225e-15	9.58528e-09	0.00135999	Plxna4
Q80UG5	2.25461e-13	1.00416e-20	0.052396	0.267423	0.456799	0.393299	-0.0635003	0.304533	7.06396e-20	1.95207e-12	0.109891	2009-09-01
Q80UJ7	6.4307e-10	3.7609e-15	0.000528567	0.143622	-0.0399252	0.199584	0.239509	0.159673	1.48433e-14	3.67348e-09	0.00233816	Rab3gap1
Q80UK0	0.0504952	0.485661	0.873552	0.183803	-0.136596	-0.0622883	0.0743081	0.0910643	0.508238	0.0822815	0.908841	Sestd1
Q80UM3	0.61497	3.67756e-09	0.545356	0.0117547	-0.150857	0.0426228	0.19348	0.128986	8.65693e-09	0.6894	0.653782	Naa15
Q80UM7	0.00110571	0.000132165	0.799681	0.228348	-0.081737	0.271768	0.353505	0.23567	0.000204924	0.00252651	0.852712	Mogs
Q80UP3	6.7736e-27	0.00042551	0.00108729	-0.710694	0.165337	-0.0392887	-0.204626	0.136417	0.000625302	3.16692e-25	0.00432498	Dgkz
Q80UU9	8.22908e-07	4.17409e-17	0.156035	0.170445	-0.361003	0.0413357	0.402338	0.268226	1.98204e-16	3.08743e-06	0.257573	Pgrmc2
Q80UW2	4.71249e-08	1.78979e-21	0.012719	-0.110676	-0.191453	0.115417	0.306871	0.20458	1.35303e-20	2.1154e-07	0.0351392	Fbxo2
Q80UY2	0.710757	0.190943	0.976902	-0.0300537	-0.0699814	0.197789	0.26777	0.178513	0.210321	0.777255	0.983699	Kcmf1
Q80V42	3.28775e-20	1.22146e-39	2.92787e-05	-1.07687	-0.866486	1.91941	2.78589	1.85726	6.87409e-38	6.89067e-19	0.000186536	Cpm
Q80VC9	6.59946e-12	7.86101e-08	0.0086839	0.188524	0.118394	0.178642	0.0602474	0.119094	1.62625e-07	4.89165e-11	0.0257216	Camsap3
Q80VD1	0.673344	1.05397e-30	8.3346e-15	0.0104365	0.404762	-0.18375	-0.588512	0.392342	1.98946e-29	0.744107	6.84564e-13	Fam98b
Q80VL1	0.0576109	0.000301727	0.225783	0.109528	-0.293217	-0.111853	0.181364	0.195478	0.000451032	0.0923416	0.341201	Tdrkh
Q80VP0	6.0452e-12	0.0244222	0.000252549	-0.317134	-0.0939233	0.034655	0.128578	0.0857189	0.0301214	4.49177e-11	0.0012399	Tecpr1
Q80VP1	0.964031	0.00968751	0.00941223	-0.00088997	-0.0754101	-0.0433206	0.0320895	0.0502734	0.0125278	0.973319	0.0274508	Epn1
Q80VP9	8.41956e-14	1.31239e-26	0.0138812	-0.310887	-0.534403	-0.676246	-0.141843	0.450831	1.64808e-25	7.6838e-13	0.0376999	Asphd2
Q80W04	0.110239	6.75952e-15	0.0109405	-0.0498935	-0.377775	-0.255924	0.121851	0.25185	2.60028e-14	0.163903	0.0310152	Tmcc2
Q80W21	1.03349e-24	2.27983e-19	3.12858e-11	-0.646717	-0.591812	-0.544107	0.0477048	0.394541	1.38292e-18	3.83023e-23	9.60378e-10	Gstm7
Q80W47	0.327078	1.21113e-05	0.398412	0.0413746	-0.257956	-0.0799387	0.178018	0.171971	2.06313e-05	0.417117	0.51989	Wipi2
Q80WC7	0.0481483	5.16058e-05	0.000642541	-0.10926	-0.304896	-0.226226	0.0786706	0.203264	8.29789e-05	0.0792647	0.00278543	Agfg2
Q80WG5	0.666005	1.42356e-08	0.379876	0.0130721	-0.0617511	0.180463	0.242214	0.161476	3.16937e-08	0.738951	0.504123	Lrrc8a
Q80WJ7	0.83768	0.0253194	0.000114706	0.00556259	0.0920591	0.048625	-0.043434	0.0613727	0.0311647	0.87632	0.000613716	Mtdh
Q80WM4	0.283925	0.0422845	0.0302977	-0.0913059	0.190001	0.256479	0.0664782	0.170986	0.0505517	0.370321	0.0714311	Hapln4
Q80WQ2	2.86388e-07	0.781584	0.0655984	0.15001	0.00455087	-0.01717	-0.0217209	0.0144806	0.794127	1.14367e-06	0.130638	Vac14
Q80WS3	0.0410819	4.95848e-11	2.40285e-07	0.104882	0.306964	-0.22429	-0.531254	0.354169	1.35389e-10	0.0687488	2.59867e-06	Fbll1
Q80WT0	6.73475e-05	6.55276e-14	0.0280833	-0.251818	0.0840457	-0.565466	-0.649511	0.433008	2.32096e-13	0.000191997	0.0674133	Jph4
Q80X50	3.23102e-05	4.01013e-08	0.646569	0.129054	-0.204861	-0.00342724	0.201434	0.136574	8.52224e-08	9.5775e-05	0.734277	Ubap2l
Q80X80	5.24226e-05	1.86349e-12	0.273185	0.0884186	-0.125671	-0.223912	-0.0982418	0.149275	5.77874e-12	0.000151871	0.392905	C2cd2l
Q80X85	0.901767	0.18643	0.0826456	-0.00558912	0.101692	0.0616228	-0.0400691	0.0677946	0.206022	0.926501	0.157095	Mrps7
Q80XI3	0.251059	6.57412e-22	0.123754	0.0321775	-0.204674	0.275841	0.480514	0.320343	5.16247e-21	0.334782	0.216143	Eif4g3
Q80XI4	0.187185	5.4969e-08	0.0983056	-0.0239526	0.0730985	-0.0699329	-0.143031	0.0953542	1.15049e-07	0.259514	0.180732	Pip4k2b
Q80XK6	1.77373e-06	0.0061485	0.552961	0.173573	-0.0353686	0.0955118	0.13088	0.0872536	0.00812051	6.38028e-06	0.658483	Atg2b
Q80XN0	0.0193277	3.64357e-07	0.0082423	-0.0606835	0.177314	0.141386	-0.0359275	0.118209	7.10707e-07	0.0345105	0.0247269	Bdh1
Q80XR2	7.09665e-14	1.12537e-11	0.0201331	-0.301864	-0.193996	0.146809	0.340805	0.227203	3.25403e-11	6.59533e-13	0.0512432	Atp2c1
Q80Y14	0.0397676	0.155311	0.313483	0.0796639	0.0811005	0.0765106	-0.00458991	0.054067	0.173143	0.0666962	0.437006	Glrx5
Q80Y17	1.01396e-13	2.30333e-34	3.78557e-06	-0.297061	-0.306909	0.58844	0.895349	0.596899	6.19454e-33	9.14372e-13	3.06783e-05	Llgl1
Q80Y24	1.21177e-27	5.67379e-18	6.29903e-06	-0.589617	-0.396609	-0.463326	-0.0667171	0.308884	2.93742e-17	6.69559e-26	4.78569e-05	Prickle2
Q80Y55	0.266582	0.359303	0.321998	-0.115134	-0.0515903	0.124895	0.176485	0.117657	0.384074	0.351471	0.445809	Bsdc1
Q80Y98	0.00937057	0.753872	0.266399	-0.099846	0.0116287	0.033973	0.0223443	0.0226486	0.76751	0.017776	0.384968	Ddhd2
Q80YA3	0.517566	0.511961	0.0402357	-0.0350479	0.0309739	0.0867593	0.0557854	0.0578395	0.533739	0.60449	0.0894486	Ddhd1
Q80YA7	0.00167456	3.18149e-05	0.52571	-0.146408	-0.156865	0.114991	0.271856	0.181237	5.20934e-05	0.00367172	0.637523	Dpp8
Q80YA9	2.31729e-19	6.60761e-28	3.63695e-08	-0.322874	-0.576347	-0.37916	0.197186	0.384231	9.38343e-27	4.167e-18	4.70327e-07	Cnksr2
Q80YD1	5.98069e-12	1.86398e-19	4.80743e-08	0.21626	0.0958464	-0.300061	-0.395908	0.263939	1.13977e-18	4.45474e-11	6.06215e-07	Supv3l1
Q80YN3	1.56144e-22	4.15246e-44	1.02824e-05	-0.797385	-0.505297	1.61511	2.1204	1.4136	5.25806e-42	4.74521e-21	7.35253e-05	Bcas1
Q80YV4	0.878556	9.4134e-11	0.284184	-0.00705997	0.362649	0.412792	0.0501426	0.275195	2.51825e-10	0.908449	0.40479	Pank4
Q80YX1	0.711555	1.2982e-34	5.75818e-07	-0.0148658	0.31797	-0.775338	-1.09331	0.728872	3.61947e-33	0.777848	5.66315e-06	Tnc
Q80Z24	7.02001e-16	1.16304e-17	4.98762e-07	0.496636	0.358013	-0.338082	-0.696095	0.464063	5.8421e-17	8.3011e-15	5.019e-06	Negr1
Q80Z38	0.88006	1.22959e-08	0.521226	-0.00735374	-0.29824	-0.389436	-0.0911953	0.259624	2.76181e-08	0.909695	0.633829	Shank2
Q80ZF8	0.000100911	1.31648e-09	0.0693168	-0.228594	0.281755	-0.219588	-0.501343	0.334229	3.23687e-09	0.000279117	0.136611	Adgrb3
Q80ZJ1	0.85198	6.23682e-06	0.0320425	0.00700186	0.228826	0.186264	-0.0425624	0.152551	1.08183e-05	0.885186	0.0746758	Rap2a
Q80ZJ6	0.244522	3.05277e-11	0.0136448	-0.0234451	-0.223382	-0.0222366	0.201145	0.148921	8.52699e-11	0.326781	0.0371232	Zer1
Q80ZW2	7.6925e-28	2.49532e-07	0.00211604	-0.630572	-0.271076	-0.169798	0.101277	0.180717	4.94025e-07	4.41085e-26	0.00776647	Them6
Q810A7	0.434768	5.57678e-06	1.44563e-05	-0.0262119	0.0518208	-0.157868	-0.209689	0.139793	9.7178e-06	0.526818	9.98468e-05	Ddx42
Q810B6	0.105151	6.097e-09	0.207764	0.0364381	0.123104	0.187852	0.0647476	0.125234	1.40903e-08	0.157261	0.320342	Ankfy1
Q810B9	0.721312	3.52142e-21	3.40088e-05	-0.00927759	-0.223766	-0.723952	-0.500186	0.482635	2.59118e-20	0.786276	0.000211355	Slitrk3
Q810J8	0.249543	8.48704e-05	0.00653505	0.0216989	-0.0123246	-0.0970711	-0.0847465	0.064714	0.000133915	0.333053	0.0203068	Zfyve1
Q810U3	5.19414e-08	1.2975e-13	0.339213	-0.21546	0.0857231	0.394198	0.308474	0.262798	4.46558e-13	2.32132e-07	0.46352	Nfasc
Q810U4	0.130892	6.37649e-19	0.306292	0.0256192	-0.0264547	-0.23299	-0.206535	0.155327	3.61533e-18	0.191195	0.42895	Nrcam
Q811D0	0.640176	9.33598e-25	7.821e-05	0.0119592	0.485014	0.33387	-0.151144	0.323343	9.9551e-24	0.71473	0.000440965	Dlg1
Q811I0	0.0645181	2.80453e-16	2.89451e-05	-0.0443266	0.1568	0.316819	0.160019	0.211212	1.22281e-15	0.101802	0.000184799	Atpaf1
Q811P8	0.724096	9.05042e-20	3.21874e-05	0.0108903	0.476812	0.158264	-0.318547	0.317874	5.75402e-19	0.788437	0.000201686	Arhgap32
Q812A2	0.0919342	1.89822e-34	0.000187408	0.035331	-0.539619	-0.0908113	0.448808	0.359746	5.19702e-33	0.138792	0.000955593	Srgap3
Q8BFP9	3.67232e-20	0.0456429	0.283652	0.537365	0.0131584	-0.107783	-0.120941	0.0806275	0.0543103	7.54066e-19	0.404323	Pdk1
Q8BFQ4	0.264486	3.459e-08	0.000535829	0.0710296	0.269277	-0.241295	-0.510573	0.340382	7.39233e-08	0.349162	0.00236684	Wdr82
Q8BFQ8	0.0479262	9.55716e-07	0.158321	-0.0511243	-0.115172	0.0625748	0.177747	0.118498	1.78185e-06	0.0789446	0.259793	Gatd1
Q8BFR5	0.000129223	3.09626e-05	0.0170158	0.100733	0.128847	0.130033	0.00118585	0.0866885	5.07252e-05	0.000350632	0.0443077	Tufm
Q8BFS6	0.0330037	0.0136168	0.191712	0.0654147	0.0606592	-0.0504753	-0.111135	0.0740897	0.017358	0.0560325	0.301247	Cpped1
Q8BFT9	0.490684	0.0080793	0.590849	0.0348012	0.187707	0.146591	-0.0411159	0.125138	0.0105423	0.579264	0.689286	Svop
Q8BFU3	6.26682e-05	2.29126e-07	0.616041	0.101663	0.0683442	0.178728	0.110384	0.119152	4.56301e-07	0.000179448	0.70861	Rnf214
Q8BFW7	0.485456	3.05081e-10	0.106728	0.0533627	0.698427	0.200256	-0.498171	0.465618	7.83719e-10	0.574135	0.193294	Lpp
Q8BFY6	0.571597	8.50007e-05	0.526542	-0.0200398	0.172671	7.64833e-05	-0.172594	0.115114	0.000134051	0.651464	0.638023	Pef1
Q8BFY9	3.59759e-08	0.0284856	0.0279138	-0.24689	-0.125828	-0.0216809	0.104147	0.0838851	0.0347942	1.65904e-07	0.0670594	Tnpo1
Q8BFZ3	2.00008e-10	0.0607729	0.000213373	-0.162719	0.0132601	-0.0487862	-0.0620464	0.0413642	0.071171	1.20361e-09	0.00107003	Actbl2
Q8BFZ9	0.00154489	1.10921e-09	0.247041	0.111442	-0.280921	-0.0312477	0.249673	0.187281	2.74726e-09	0.00342195	0.36529	Erlin2
Q8BG02	0.785062	1.94018e-06	0.884023	0.0161749	-0.380993	-0.122668	0.258325	0.253995	3.52012e-06	0.837124	0.915659	Ppp2r2c
Q8BG05	0.225399	6.37767e-28	9.83736e-14	-0.0305093	0.296242	-0.252878	-0.54912	0.36608	9.0994e-27	0.304168	6.10117e-12	Hnrnpa3
Q8BG18	9.80736e-21	2.5143e-33	2.56383e-10	0.821519	1.54607	0.144025	-1.40204	1.03071	5.7886e-32	2.22052e-19	5.99704e-09	Necab1
Q8BG32	0.000841687	0.00202636	0.99928	0.092248	-0.0625561	0.0566609	0.119217	0.079478	0.00280296	0.00197216	0.99928	Psmd11
Q8BG39	3.72005e-14	0.000125083	0.0205719	0.268591	-0.158754	-0.0886041	0.0701503	0.105836	0.0001944	3.56632e-13	0.0520983	Sv2b
Q8BG40	0.0795493	0.000223294	0.763618	-0.0753179	0.152132	0.219993	0.0678613	0.146662	0.000339295	0.122096	0.827625	Katnb1
Q8BG51	0.690824	0.875864	0.0151319	-0.0153952	0.0197372	-0.00245977	-0.0221969	0.014798	0.884009	0.760933	0.0404805	Rhot1
Q8BG67	8.51483e-11	5.65001e-24	0.0392701	-0.351741	0.825633	0.150397	-0.675236	0.550422	5.48574e-23	5.45919e-10	0.087887	Efr3a
Q8BG73	3.17357e-15	1.85817e-32	0.00473548	-0.239354	0.608278	0.161685	-0.446593	0.405519	4.09201e-31	3.42003e-14	0.015558	Sh3bgrl2
Q8BG81	0.72631	1.83357e-09	1.04024e-06	-0.0104128	0.180728	-0.126538	-0.307266	0.204844	4.46134e-09	0.790281	9.72704e-06	Poldip3
Q8BG92	6.4052e-08	5.17445e-07	0.161336	-0.274594	-0.273474	-0.295885	-0.0224104	0.197257	9.93377e-07	2.82517e-07	0.263461	Clvs2
Q8BG95	0.479861	5.19949e-06	0.280998	-0.0291547	0.0736781	-0.187762	-0.26144	0.174294	9.1021e-06	0.569348	0.401482	Ppp1r12b
Q8BGA3	0.0442812	0.0565574	0.0757399	-0.094814	-0.119539	-0.121145	-0.00160522	0.0807631	0.0665677	0.0737374	0.146794	Lrrtm2
Q8BGB7	0.814755	1.65067e-05	0.440922	-0.00749374	0.0435551	0.188602	0.145047	0.125735	2.76843e-05	0.859635	0.5623	Enoph1
Q8BGC4	4.52647e-06	1.30048e-08	0.0340466	0.217971	-0.00941338	-0.324155	-0.314742	0.216103	2.91671e-08	1.5387e-05	0.0782068	Zadh2
Q8BGD5	0.0140156	1.28771e-24	0.000392412	0.0546393	-0.397107	-0.0781666	0.31894	0.264738	1.34479e-23	0.0257518	0.0017987	Cpt1c
Q8BGD9	0.808362	0.000102615	0.368794	0.00665983	-0.148556	-0.105572	0.0429838	0.0990371	0.000160746	0.855665	0.492427	Eif4b
Q8BGE6	0.176774	0.000179127	0.223739	0.0781788	-0.101193	0.202512	0.303705	0.20247	0.000274379	0.246429	0.339174	Atg4b
Q8BGG7	2.28082e-05	9.14645e-10	0.0143285	-0.227034	-0.321755	-0.444314	-0.122559	0.296209	2.28398e-09	6.9245e-05	0.0387405	Ubash3b
Q8BGH2	0.587692	0.668335	0.164179	-0.0363547	0.0228869	0.0720264	0.0491395	0.0480176	0.683632	0.665423	0.266956	Samm50
Q8BGH4	0.000304989	1.59792e-25	0.000558274	0.0887535	0.297039	0.464573	0.167534	0.309715	1.82559e-24	0.000782822	0.00244819	Reep1
Q8BGH7	3.2898e-06	7.02198e-07	0.000412776	-0.18193	-0.254655	-0.173119	0.0815362	0.16977	1.32958e-06	1.1439e-05	0.0018892	Cdc42se2
Q8BGN3	2.62527e-11	4.40951e-33	0.00155042	-0.889607	-0.528321	2.31669	2.84501	1.89667	1.00004e-31	1.78883e-10	0.00588966	Enpp6
Q8BGN8	0.01361	9.00208e-37	0.0561714	-0.119899	-1.2639	-1.22284	0.0410638	0.842601	3.49665e-35	0.0250368	0.115811	Synpr
Q8BGQ1	0.0104311	5.10399e-09	0.234772	0.12017	0.195142	-0.20013	-0.395272	0.263515	1.18495e-08	0.0196774	0.351291	Vipas39
Q8BGQ7	0.077032	7.4662e-08	0.523364	-0.047761	0.0347497	0.196172	0.161422	0.130781	1.54773e-07	0.118953	0.635438	Aars
Q8BGR2	0.282842	4.44683e-13	0.252178	-0.100099	-0.79987	0.183288	0.983158	0.655438	1.47371e-12	0.36946	0.370764	Lrrc8d
Q8BGR6	7.75366e-14	1.08701e-20	5.75033e-08	-0.452279	0.679345	0.72718	0.0478356	0.484787	7.62913e-20	7.0974e-13	7.16198e-07	Arl15
Q8BGS2	0.253411	4.244e-05	0.958536	0.0478333	-0.216778	-0.0102288	0.206549	0.144519	6.86403e-05	0.337326	0.973593	Bola2
Q8BGT5	1.88035e-15	4.50194e-21	6.07606e-09	-0.249919	-0.242809	0.17322	0.416029	0.277353	3.29672e-20	2.06295e-14	9.33612e-08	Gpt2
Q8BGT8	1.34009e-17	1.25496e-07	0.0128672	0.206697	0.0130058	-0.11658	-0.129586	0.0863908	2.54086e-07	1.9674e-16	0.0354198	Phyhipl
Q8BGU5	0.402839	0.000688563	0.144654	-0.0356626	0.207144	0.121045	-0.0860995	0.138096	0.000996924	0.495984	0.243547	Ccny
Q8BGW1	0.712774	0.000863451	0.0214754	0.0238971	0.307331	0.106802	-0.200529	0.204887	0.00124009	0.778619	0.0540262	Fto
Q8BGX2	0.468803	0.403036	0.0298684	0.0407865	-0.0895598	-0.0666481	0.0229117	0.0597066	0.427732	0.558703	0.0705284	Timm29
Q8BGZ1	1.22432e-20	3.33649e-10	4.88085e-12	0.354541	-0.202175	-0.242642	-0.040467	0.161761	8.5494e-10	2.69616e-19	1.87758e-10	Hpcal4
Q8BH04	6.32057e-28	8.70843e-18	2.87107e-06	0.417672	-0.276448	0.0447923	0.32124	0.21416	4.45538e-17	3.84164e-26	2.38393e-05	Pck2
Q8BH44	0.00138434	6.27807e-20	0.530331	0.0985012	-0.453077	-0.340869	0.112207	0.302051	4.06803e-19	0.00309111	0.640061	Coro2b
Q8BH55	8.9608e-11	4.49909e-25	0.000978872	0.188468	0.489223	0.190699	-0.298524	0.326149	4.9719e-24	5.72098e-10	0.00396111	Thnsl1
Q8BH57	0.0585659	1.10798e-12	0.936812	0.0503433	0.220191	-0.0525279	-0.272719	0.181813	3.50745e-12	0.0936253	0.956185	Wdr48
Q8BH58	0.0866926	2.32174e-06	0.634256	0.0696966	0.195243	0.263849	0.0686052	0.175899	4.17254e-06	0.131598	0.722995	Tiprl
Q8BH59	0.932728	0.00426256	0.0453242	-0.00434216	-0.0370447	0.165092	0.202137	0.134758	0.00572422	0.94992	0.0981755	Slc25a12
Q8BH66	0.0168465	5.54275e-05	0.513238	-0.0617038	0.0903446	0.144836	0.0544911	0.0965571	8.89357e-05	0.0305104	0.627405	Atl1
Q8BH69	0.00314738	0.00150663	0.0107316	-0.127653	0.0785168	-0.111366	-0.189883	0.126589	0.00211387	0.00652893	0.0305321	Sephs1
Q8BH86	0.174597	0.558486	0.137135	-0.348802	-0.157725	0.200959	0.358684	0.239123	0.578275	0.243618	0.233345	Dglucy
Q8BH95	0.166099	1.63555e-07	3.67931e-05	0.0314473	0.115293	-0.0522929	-0.167586	0.111724	3.28733e-07	0.233999	0.000226345	Echs1
Q8BHC1	0.107955	0.00154627	0.214164	0.0973118	-0.264907	-0.10886	0.156047	0.176605	0.00216549	0.160968	0.327386	Rab39b
Q8BHC4	3.99646e-05	1.85821e-16	0.0559773	-0.199087	-0.0549234	-0.559659	-0.504736	0.373106	8.29235e-16	0.000117119	0.115518	Dcakd
Q8BHE3	0.804666	6.82497e-06	0.0372885	-0.00827535	0.183436	-0.00716565	-0.190602	0.127068	1.18048e-05	0.852643	0.08419	Atcay
Q8BHE8	0.467561	0.493833	0.0447176	0.0448076	-0.0840266	-0.0692058	0.0148207	0.0560177	0.515548	0.557441	0.0973473	Maip1
Q8BHF7	0.830764	0.00260047	0.0112865	0.00776044	0.0312888	0.150806	0.119517	0.100537	0.00355343	0.871988	0.0317884	Pgs1
Q8BHG1	0.0453592	0.240746	0.00714394	0.117856	-0.115174	-0.0892373	0.0259372	0.076783	0.261856	0.0752027	0.0219741	Nrdc
Q8BHG2	1.61944e-13	0.526195	0.018034	-0.14635	-0.0169009	0.00469176	0.0215927	0.0143951	0.547827	1.43066e-12	0.046643
Q8BHH2	5.51616e-11	2.34518e-07	0.0035562	0.224925	0.0591659	0.212278	0.153112	0.141519	4.65817e-07	3.58964e-10	0.0121158	Rab9b
Q8BHJ5	0.586118	3.52518e-10	0.0148338	0.0205195	-0.0306755	-0.319922	-0.289246	0.213281	9.0253e-10	0.663889	0.0398584	Tbl1xr1
Q8BHJ7	0.368576	0.0167252	0.805077	-0.0840859	-0.321008	-0.242635	0.0783731	0.214005	0.0210555	0.460462	0.856962	Gabra5
Q8BHL3	6.78004e-10	2.08246e-12	0.0238809	-0.164878	-0.219844	-0.00110043	0.218743	0.146562	6.43804e-12	3.85853e-09	0.0590514	Tbc1d10b
Q8BHL5	7.27984e-23	4.84812e-38	3.34712e-08	-0.300908	-0.622052	-0.532454	0.0895981	0.414701	2.23234e-36	2.30452e-21	4.36563e-07	Elmo2
Q8BHL8	0.0636292	0.00625825	0.0821757	0.0865328	0.056672	-0.124692	-0.181364	0.12091	0.00824234	0.100451	0.15667	Psmf1
Q8BHN3	0.343686	9.56434e-12	0.665919	-0.0145618	-0.153724	-0.0403512	0.113373	0.102483	2.7841e-11	0.433927	0.749529	Ganab
Q8BHS6	0.00257243	0.000398269	0.374625	0.10203	-0.147744	-0.00615448	0.141589	0.0984957	0.000586404	0.00544472	0.498243	Armcx3
Q8BHW2	0.198708	4.13791e-05	0.961911	0.0475236	0.186697	-0.00077542	-0.187472	0.124981	6.69958e-05	0.271892	0.976043	Oscp1
Q8BHZ0	6.89383e-17	8.90587e-12	0.00961028	-0.198165	0.176699	0.0227588	-0.15394	0.117799	2.5999e-11	8.97174e-16	0.027868	Fam49a
Q8BIF0	0.0827377	4.4832e-11	0.0110178	0.0679029	0.28294	0.368733	0.0857929	0.245822	1.23075e-10	0.126479	0.031118	Cd99l2
Q8BIF2	0.000433769	0.00040239	6.3419e-05	-0.171869	0.080665	-0.143125	-0.22379	0.149194	0.000591899	0.00108229	0.000365713	Rbfox3
Q8BIG7	1.02593e-09	7.12257e-05	0.152335	0.267199	-0.0485191	0.160472	0.208991	0.139327	0.000113149	5.69982e-09	0.253115	Comtd1
Q8BIJ6	0.0184562	3.23359e-09	0.000489659	0.0516261	0.187796	0.102095	-0.0857016	0.125198	7.66526e-09	0.0331491	0.00217873	Iars2
Q8BIK4	3.08441e-07	1.64616e-19	1.90477e-13	-0.152454	-0.106977	0.301521	0.408498	0.272332	1.0168e-18	1.2253e-06	1.09219e-11	Dock9
Q8BIV3	0.381717	0.640131	0.492455	0.0772666	-0.0658455	0.0356431	0.101489	0.067659	0.656107	0.473871	0.610348	Ranbp6
Q8BIW1	0.902814	3.82715e-15	0.764753	-0.00296272	0.302602	0.19078	-0.111822	0.201735	1.50462e-14	0.926655	0.828255	Prune1
Q8BIZ1	8.27589e-05	2.16273e-08	0.00728133	-0.171412	-0.303575	-0.281523	0.0220528	0.202384	4.72844e-08	0.000232229	0.0223515	Anks1b
Q8BJ42	2.76052e-09	5.48102e-13	0.393347	-0.326785	-0.192202	-0.537244	-0.345042	0.358163	1.79879e-12	1.45142e-08	0.51647	Dlgap2
Q8BJ71	0.269692	0.539452	0.814822	-0.212314	0.0542678	-0.193852	-0.248119	0.165413	0.560286	0.354807	0.864007	Nup93
Q8BJH1	0.187295	5.85963e-07	0.039323	0.0509134	0.206809	0.263083	0.0562743	0.175389	1.11996e-06	0.259548	0.0879341	Zc2hc1a
Q8BJI1	1.07493e-20	1.27569e-15	0.529573	0.278036	-0.265396	-0.2098	0.0555957	0.17693	5.24603e-15	2.40199e-19	0.639655	Slc6a17
Q8BJU0	0.000115062	3.38823e-05	0.580105	0.0701695	0.0914757	0.0862784	-0.0051973	0.0609838	5.53296e-05	0.000315022	0.680935	Sgta
Q8BJU2	3.75451e-05	0.000619487	0.033039	0.19181	0.201615	0.169326	-0.0322891	0.13441	0.000899484	0.000110348	0.0766454	Tspan9
Q8BJW6	0.259547	1.04246e-09	0.772611	-0.0231488	0.181078	0.0560857	-0.124993	0.120719	2.59251e-09	0.343988	0.833202	Eif2a
Q8BJY1	2.32347e-07	7.66486e-19	0.0053102	0.0881281	-0.23377	-0.0987901	0.13498	0.155847	4.31361e-18	9.42728e-07	0.0171385	Psmd5
Q8BJZ4	0.568963	4.64428e-08	0.353412	-0.0166453	0.230395	0.0867362	-0.143659	0.153597	9.80817e-08	0.649541	0.476483	Mrps35
Q8BK03	0.0526399	6.3589e-08	0.699272	0.149711	-0.32859	0.271638	0.600228	0.400152	1.3227e-07	0.0853187	0.775014	Miga2
Q8BK08	0.545018	0.830055	0.0973504	-0.0352377	0.0207889	-0.022576	-0.0433649	0.02891	0.840286	0.628389	0.179302	Tmem11
Q8BK63	0.278614	2.68299e-06	0.0537086	0.0410635	-0.244733	-0.184044	0.0606894	0.163155	4.81039e-06	0.365118	0.112025	Csnk1a1
Q8BK64	0.0112853	2.49352e-12	0.0641386	-0.0458468	-0.11376	0.0757727	0.189533	0.126355	7.60823e-12	0.0210535	0.128489	Ahsa1
Q8BK67	5.46015e-17	2.56091e-28	3.14783e-07	-0.462701	0.527724	-0.425747	-0.95347	0.635647	3.85277e-27	7.18329e-16	3.29871e-06	Rcc2
Q8BK72	0.00713797	2.13234e-06	0.0283534	0.0603439	0.135082	0.017669	-0.117413	0.0900545	3.84809e-06	0.013852	0.0679008	Mrps27
Q8BKC5	3.45299e-05	1.35676e-08	0.988041	0.104172	0.182362	0.157159	-0.0252033	0.121575	3.03398e-08	0.000101781	0.992942	Ipo5
Q8BKX1	7.30857e-14	2.25166e-18	0.191	-0.271133	-0.0183289	-0.388913	-0.370584	0.259275	1.20684e-17	6.73052e-13	0.300647	Baiap2
Q8BKZ9	0.605245	1.9248e-05	0.036112	0.0142401	-0.123543	0.0376224	0.161165	0.107443	3.21046e-05	0.682248	0.0820557	Pdhx
Q8BL65	0.0125831	0.00211192	0.0106352	-0.0608719	-0.105823	-0.0647063	0.0411163	0.0705484	0.00291865	0.0233029	0.0303192	Ablim2
Q8BL66	1.62807e-14	2.08444e-06	0.00496573	0.208399	-0.120098	0.0180955	0.138193	0.0921289	3.76611e-06	1.62753e-13	0.0161919	Eea1
Q8BL86	2.01754e-07	0.128788	3.6011e-05	0.157624	0.0530067	0.0650507	0.0120439	0.0433671	0.145281	8.27435e-07	0.000222434	Mblac2
Q8BL97	0.163932	5.36714e-19	1.39446e-12	0.034823	0.248778	-0.122159	-0.370937	0.247292	3.08331e-18	0.231672	6.23201e-11	Srsf7
Q8BLE7	0.804129	1.9635e-35	2.36719e-08	0.0218301	3.03758	1.08769	-1.94989	2.02506	6.08884e-34	0.852641	3.12778e-07	Slc17a6
Q8BLF1	0.338505	1.42393e-05	0.149611	-0.0383092	0.00184036	0.215983	0.214143	0.143989	2.40942e-05	0.428633	0.250092	Nceh1
Q8BLJ3	7.25816e-30	4.56081e-09	0.0442777	0.643114	-0.298468	-0.1695	0.128968	0.198979	1.06782e-08	6.12709e-28	0.096528	Plcxd3
Q8BLK3	0.532721	0.00571944	0.253675	0.0231156	0.00438355	0.132306	0.127922	0.0882037	0.00757359	0.618152	0.372096	Lsamp
Q8BLQ9	2.76535e-29	1.16401e-09	0.426543	-0.902259	0.425404	0.0892282	-0.336176	0.283603	2.87129e-09	2.15485e-27	0.548335	Cadm2
Q8BLR2	5.95303e-05	2.02344e-32	0.000622897	-0.259492	-1.57887	-0.675844	0.903024	1.05258	4.39232e-31	0.000170672	0.00270426	Cpne4
Q8BLY2	1.88095e-06	1.92009e-21	0.305923	0.212424	-0.248261	0.441207	0.689467	0.459645	1.44434e-20	6.70916e-06	0.428631	Tarsl2
Q8BM72	9.89673e-07	0.000227545	0.773023	0.305696	-0.250585	0.0244868	0.275071	0.183381	0.000345064	3.68129e-06	0.833352	Hspa13
Q8BMA6	0.595457	9.41418e-07	0.848186	-0.0230224	-0.195653	0.106426	0.302079	0.201386	1.75735e-06	0.673172	0.887616	Srp68
Q8BMF3	0.278449	9.91176e-22	0.00185505	0.0236605	-0.36068	-0.262359	0.0983217	0.240454	7.72354e-21	0.36506	0.00693989	Me3
Q8BMF4	0.189283	5.6276e-21	0.000967183	0.0316835	-0.329266	0.0297125	0.358979	0.239319	4.08169e-20	0.261945	0.00393009	Dlat
Q8BMG7	8.74942e-08	2.0104e-05	0.623079	0.176763	0.0437923	0.175656	0.131864	0.117104	3.34773e-05	3.79308e-07	0.713465	Rab3gap2
Q8BMI3	0.00604873	1.55092e-09	0.430065	-0.0666797	-0.0636985	0.143308	0.207007	0.138004	3.79489e-09	0.0119132	0.551547	Gga3
Q8BMJ2	0.000776739	1.0976e-17	0.647762	0.103336	-0.240522	0.181611	0.422133	0.281422	5.53167e-17	0.00182985	0.735357	Lars
Q8BMK4	0.000320287	4.20947e-11	3.40075e-10	0.112948	0.240256	0.275317	0.0350613	0.183545	1.15875e-10	0.00081863	7.77059e-09	Ckap4
Q8BML9	4.73719e-09	0.0159149	0.0274028	0.12147	-0.0318791	0.0345948	0.0664739	0.0443159	0.0200852	2.41955e-08	0.0661456	Qars
Q8BMP6	0.00176014	8.52171e-13	0.121587	0.0834609	-0.015012	0.239796	0.254808	0.169872	2.7318e-12	0.00384549	0.213215	Acbd3
Q8BMS1	0.262554	0.0021899	0.475296	0.063716	-0.147114	0.10379	0.250903	0.167269	0.00302093	0.347065	0.594904	Hadha
Q8BMS4	3.78567e-16	9.53897e-18	0.000445054	0.278073	-0.38195	-0.239202	0.142748	0.254633	4.85576e-17	4.52939e-15	0.0020217	Coq3
Q8BNU0	0.0893544	0.00012895	0.420426	-0.0372288	-0.115348	-0.0835717	0.0317767	0.076899	0.000200143	0.1353	0.541847	Armc6
Q8BNW9	4.8226e-13	1.66829e-15	0.00677234	-0.323957	-0.0753736	-0.446804	-0.371431	0.29787	6.78705e-15	3.96105e-12	0.0209371	Kbtbd11
Q8BNY6	0.00199565	5.0117e-12	0.165892	-0.164672	-0.271567	-0.545649	-0.274082	0.363766	1.49439e-11	0.00430432	0.269021	Ncs1
Q8BP00	2.38362e-11	0.213668	0.00060955	0.427352	-0.0319525	-0.0977566	-0.0658041	0.0651711	0.233995	1.63887e-10	0.00265011	Iqcb1
Q8BP40	0.0588731	0.000804391	0.137112	-0.0563511	0.0809422	-0.0611251	-0.142067	0.0947115	0.00115691	0.0940175	0.233345	Acp6
Q8BP47	0.181177	0.0657261	0.912567	0.0360079	-0.00224044	0.0660954	0.0683359	0.0455573	0.0766174	0.251874	0.938508	Nars
Q8BP48	0.00488174	2.49997e-08	0.00272904	0.167186	-0.46103	-0.316003	0.145026	0.307353	5.43061e-08	0.00973465	0.00963248	Metap1
Q8BP67	2.51492e-08	0.00363446	7.30955e-07	0.13526	-0.0922175	-0.038594	0.0536235	0.0614783	0.00490459	1.19048e-07	7.07444e-06	Rpl24
Q8BP92	8.18379e-18	1.03327e-07	0.11773	0.380641	0.120356	0.261765	0.141409	0.17451	2.11455e-07	1.24353e-16	0.208134	Rcn2
Q8BPM0	8.26092e-07	1.94429e-09	6.45242e-05	-0.198846	-0.233287	0.0853322	0.31862	0.212413	4.72319e-09	3.09555e-06	0.000371381	Daam1
Q8BPN8	0.00365928	1.53531e-22	0.000706049	0.059507	-0.351654	-0.203108	0.148546	0.234436	1.27831e-21	0.00748355	0.00301784	Dmxl2
Q8BPQ7	3.56485e-20	1.81514e-05	1.40026e-05	0.351185	0.141597	-0.0137902	-0.155387	0.103591	3.03422e-05	7.36978e-19	9.69334e-05	Sgsm1
Q8BPU7	3.91838e-05	6.82279e-25	0.289813	-0.157404	0.0895812	0.650626	0.561045	0.433751	7.48536e-24	0.000115053	0.410985	Elmo1
Q8BQP9	9.054e-08	1.25139e-10	0.411536	-0.206305	0.257417	-0.0612068	-0.318624	0.212416	3.31513e-10	3.91953e-07	0.533102	Rgs7bp
Q8BQZ4	3.32945e-08	3.22744e-05	0.387305	-0.14783	0.125527	0.12289	-0.00263709	0.0836844	5.2789e-05	1.54476e-07	0.511525	Ralgapb
Q8BR63	4.26237e-19	3.23517e-46	2.558e-09	-0.499618	-0.259428	1.35302	1.61245	1.07496	6.20394e-44	7.48749e-18	4.62724e-08	Fam177a1
Q8BR90	0.000413549	0.0615631	0.721725	-0.122151	0.0846262	0.0790527	-0.00557356	0.0564175	0.0720131	0.00103609	0.792385
Q8BR92	2.61367e-16	0.00713308	0.0195379	-0.457414	0.0103218	0.155649	0.145327	0.103766	0.00934372	3.2028e-15	0.0501061	Palm2
Q8BRF7	0.0323143	7.61225e-10	0.924407	0.0721216	-0.069941	0.221098	0.291039	0.194026	1.91029e-09	0.054985	0.949078	Scfd1
Q8BRJ3	0.0517671	9.44307e-11	0.00541833	0.0688596	0.307506	0.281004	-0.0265025	0.205004	2.52397e-10	0.0839937	0.0173523	Rell2
Q8BRK8	0.429381	0.94784	0.432476	-0.0411955	0.0171625	0.0194679	0.0023053	0.0129786	0.952354	0.522164	0.553387	Prkaa2
Q8BRT1	2.41751e-05	1.28383e-13	5.72964e-06	-0.0884806	0.0298448	0.211526	0.181681	0.141017	4.42856e-13	7.31754e-05	4.39707e-05	Clasp2
Q8BRV5	0.0189715	0.200393	0.23382	-0.0736465	-0.032169	0.035967	0.068136	0.045424	0.220251	0.0339543	0.350557	Kiaa1671
Q8BSS9	1.8246e-09	1.88519e-38	0.000967328	0.158928	-0.628663	-0.660008	-0.0313453	0.440006	9.24047e-37	9.76224e-09	0.00393009	Ppfia2
Q8BTG3	0.0415944	0.000421526	0.0627577	-0.152444	0.058812	0.349508	0.290696	0.233005	0.000619747	0.0695299	0.126473	Tcp11l1
Q8BTG7	1.76825e-22	2.46951e-18	0.88203	0.281268	-0.260892	-0.00366867	0.257224	0.173928	1.30974e-17	5.3205e-21	0.915155	Ndrg4
Q8BTI8	0.269696	0.00271071	0.00121612	0.0389404	0.128314	-0.00875081	-0.137065	0.0913765	0.00369908	0.354807	0.00478109	Srrm2
Q8BTM8	0.849883	1.31021e-06	0.240262	-0.0263467	0.917138	0.183674	-0.733464	0.611426	2.41757e-06	0.884518	0.357568	Flna
Q8BTS4	0.666405	0.431961	0.00401831	-0.0176697	0.0693516	0.0307329	-0.0386187	0.0462344	0.456284	0.739126	0.0135384	Nup54
Q8BTV1	0.000214183	1.77655e-18	2.37495e-06	0.0974466	0.372127	0.210375	-0.161752	0.248085	9.58958e-18	0.000566987	2.01605e-05	Tusc3
Q8BTV2	0.154235	2.32699e-16	4.77302e-09	0.0424511	0.311439	-0.057681	-0.36912	0.24608	1.02045e-15	0.219901	7.7985e-08	Cpsf7
Q8BTX9	2.34546e-20	0.000938572	0.00821201	0.42316	0.0220311	0.148133	0.126102	0.0987554	0.0013429	5.01961e-19	0.0246604	Hsdl1
Q8BTY1	0.00135188	1.03688e-07	0.0286679	-0.196298	-0.131362	0.341627	0.472989	0.315326	2.12052e-07	0.00302754	0.068492	Kyat1
Q8BTY2	0.00295703	1.81953e-16	0.928417	-0.228822	-0.770383	-0.948225	-0.177843	0.63215	8.1317e-16	0.00618048	0.950077	Slc4a7
Q8BTZ7	7.70782e-07	3.55963e-11	6.14504e-05	-0.109053	0.180228	0.171697	-0.00853139	0.120152	9.89697e-11	2.90982e-06	0.000357754	Gmppb
Q8BU30	2.97523e-15	9.83115e-35	0.0233171	0.170854	-0.264699	0.221481	0.48618	0.32412	2.81857e-33	3.22918e-14	0.0578455	Iars
Q8BU31	0.905248	8.21773e-07	0.218363	0.00628546	-0.320421	0.00965992	0.330081	0.220054	1.54254e-06	0.928128	0.332801	Rap2c
Q8BU33	0.138284	1.09619e-08	0.0703813	-0.120021	-0.162353	0.485873	0.648226	0.432151	2.47866e-08	0.200233	0.138171	Ilvbl
Q8BU88	0.000872581	0.000211133	2.55199e-06	0.119237	0.124756	-0.054168	-0.178924	0.119283	0.000321943	0.00203669	2.14834e-05	Mrpl22
Q8BUK6	7.43987e-06	3.39657e-05	0.0252024	0.115046	-0.0297443	0.105711	0.135455	0.0903035	5.54062e-05	2.43377e-05	0.061916	Hook3
Q8BUV3	1.89959e-13	1.07687e-18	0.00137251	-0.127161	-0.16527	-0.200367	-0.035097	0.133578	5.97191e-18	1.65887e-12	0.00529321	Gphn
Q8BV13	0.225553	0.00103428	0.0652897	0.0584648	0.107184	-0.120312	-0.227496	0.151664	0.00147153	0.304242	0.130109	Cops7b
Q8BVE3	0.130986	0.00143698	0.170617	0.041696	-0.109352	-0.109718	-0.000365764	0.0731454	0.00202176	0.191195	0.275069	Atp6v1h
Q8BVG8	1.38817e-07	0.000142868	0.968744	0.432041	0.33719	0.357505	0.0203155	0.238337	0.000220843	5.85109e-07	0.979517	Nat14
Q8BVI4	8.2555e-22	1.74193e-47	3.41805e-12	-0.366166	-0.266755	0.854818	1.12157	0.747715	4.81248e-45	2.14431e-20	1.385e-10	Qdpr
Q8BVI5	0.62648	0.00145497	0.00180593	0.0117016	0.107433	0.0771564	-0.0302771	0.0716223	0.00204517	0.701242	0.00678396	Stx16
Q8BVQ5	0.000487949	2.09997e-05	0.0552695	0.0737407	0.10758	0.000871014	-0.106709	0.0717199	3.48347e-05	0.00120876	0.114573	Ppme1
Q8BVU5	0.809621	0.45599	0.982075	-0.0148258	0.0852966	0.00718345	-0.0781132	0.0568644	0.478341	0.855728	0.987273	Nudt9
Q8BW41	0.00163945	1.37766e-18	0.0665556	0.180291	-0.589606	0.184876	0.774482	0.516322	7.5436e-18	0.00359732	0.132284	Pomgnt2
Q8BW75	0.129459	1.17189e-07	0.0069075	0.0671732	0.294154	0.292109	-0.0020456	0.196103	2.37901e-07	0.189329	0.0213116	Maob
Q8BW96	2.13598e-28	6.35955e-36	1.23893e-17	-0.511505	-0.850212	-0.368373	0.481839	0.566808	2.14741e-34	1.47528e-26	2.68937e-15	Camk1d
Q8BWF0	1.12071e-07	2.47296e-07	0.000448257	0.118367	0.129149	0.132897	0.00374766	0.088598	4.89917e-07	4.79695e-07	0.00203321	Aldh5a1
Q8BWG8	0.276051	0.0829669	0.0537663	0.0415427	0.0534729	0.105202	0.0517292	0.0701347	0.0955786	0.362384	0.11204	Arrb1
Q8BWM0	0.737537	2.38982e-06	0.148792	-0.0180077	0.276873	0.343864	0.0669903	0.229242	4.29235e-06	0.799064	0.249152	Ptges2
Q8BWQ6	8.24529e-08	0.000397446	0.0701151	0.185141	0.0796899	-0.078559	-0.158249	0.105499	0.000585476	3.59504e-07	0.137758
Q8BWR2	0.36439	1.49214e-05	0.00579038	-0.0193439	0.0260419	0.125127	0.0990854	0.0834182	2.51503e-05	0.456275	0.0182541	Pithd1
Q8BWS5	0.000530286	1.96832e-14	4.51816e-05	0.267409	0.00941384	0.783982	0.774568	0.522655	7.31261e-14	0.00129337	0.000272434	Gprin3
Q8BWT1	9.52145e-11	2.76523e-08	0.380144	0.271042	0.120683	0.292129	0.171446	0.194753	5.98117e-08	6.05349e-10	0.504259	Acaa2
Q8BWT5	0.173946	7.04748e-20	0.122589	0.036819	0.280226	0.417895	0.137669	0.278597	4.53756e-19	0.242821	0.214725	Dip2a
Q8BWY3	0.000372468	4.49157e-15	0.0504063	0.0780611	-0.219713	0.0169553	0.236669	0.157779	1.75448e-14	0.000939362	0.106749	Etf1
Q8BWZ3	0.571393	0.424066	0.0935244	0.0224621	0.0280573	-0.0291625	-0.0572197	0.0381465	0.44888	0.651464	0.174124	Naa25
Q8BX10	3.65954e-10	0.032991	4.75632e-08	0.28208	-0.013507	-0.11696	-0.103453	0.0779731	0.039976	2.11432e-09	6.02269e-07	Pgam5
Q8BX70	0.000855138	0.39831	0.605465	-0.204814	-0.0812959	0.00763472	0.0889306	0.0592871	0.423239	0.00200059	0.701481	Vps13c
Q8BX94	0.00131575	0.014799	0.89332	0.207274	-0.214242	-0.0418599	0.172382	0.142828	0.0187627	0.00295316	0.92246	Osbpl2
Q8BXK8	0.434484	0.00992931	0.0588811	-0.0465381	-0.0902286	-0.225753	-0.135524	0.150502	0.0128241	0.526684	0.120417	Agap1
Q8BXR1	5.48e-11	4.36162e-28	0.191455	-0.276515	-0.773022	-0.567832	0.205191	0.515348	6.37257e-27	3.5798e-10	0.301	Slc7a14
Q8BXR9	0.291683	4.75809e-09	8.39488e-16	0.0270194	0.0162888	0.198501	0.182212	0.132334	1.11144e-08	0.3793	9.11144e-14	Osbpl6
Q8BXV2	2.73904e-08	6.53773e-07	0.00431041	0.13571	-0.130989	-0.141443	-0.0104548	0.0942956	1.24331e-06	1.28456e-07	0.0143791	Bri3bp
Q8BXZ1	0.0661304	5.32481e-08	0.117236	0.115411	-0.0518561	0.398279	0.450135	0.30009	1.11678e-07	0.103968	0.207381	Tmx3
Q8BY87	0.744451	0.000219831	0.262375	-0.0102774	-0.139973	-0.149188	-0.00921441	0.0994585	0.000334367	0.80369	0.38124	Usp47
Q8BY89	0.124579	5.31098e-08	0.459584	-0.0682983	-0.0796013	0.255356	0.334958	0.223305	1.11465e-07	0.182808	0.580738	Slc44a2
Q8BYA0	0.0608407	0.000243836	0.0652795	-0.0485697	-0.0521915	0.0816266	0.133818	0.0892121	0.000367933	0.096753	0.130109	Tbcd
Q8BYB9	0.00100554	9.19708e-19	0.340838	0.143559	-0.408554	0.170195	0.578749	0.385833	5.13785e-18	0.00231679	0.465322	Poglut1
Q8BYH7	0.00142876	0.000807511	0.254474	-0.154608	0.226425	0.11645	-0.109974	0.15095	0.00116084	0.00318329	0.372878	Tbc1d17
Q8BYI8	1.494e-12	6.44555e-09	0.00226174	0.242773	-0.139505	0.105364	0.244869	0.163246	1.48619e-08	1.17624e-11	0.00819021	Fam234b
Q8BYI9	1.94759e-10	0.00134941	9.90325e-05	-0.104467	-0.0129716	0.0496294	0.062601	0.041734	0.00190734	1.17903e-09	0.000540323	Tnr
Q8BYL4	0.876012	0.0112007	0.686198	0.0125369	0.12545	0.179517	0.0540665	0.119678	0.0144049	0.906127	0.766674	Yars2
Q8BYM5	0.346594	0.00464636	0.579999	-0.0771266	-0.112764	-0.333197	-0.220433	0.222131	0.0062204	0.436934	0.680935	Nlgn3
Q8BYM8	0.300058	0.00689464	0.353044	0.0430948	-0.0278688	-0.154793	-0.126924	0.103195	0.00903918	0.388528	0.47621	Cars2
Q8BYN5	0.047775	4.35249e-10	0.00117788	-0.0606037	-0.0986233	0.17905	0.277673	0.185116	1.10967e-09	0.0787782	0.00464277	Fsd1l
Q8BYR5	5.76935e-05	8.01746e-25	0.0162191	0.177475	0.745507	0.653294	-0.0922132	0.497005	8.73299e-24	0.000165719	0.0427864	Cadps2
[truncated: 1,040 more rows]
