# Supplementary material for: Multiomic profiling of the acute stress response in the mouse hippocampus
Source: Nat Commun. 2022 Apr 5;13:1824. doi: 10.1038/s41467-022-29367-5 (PMC8983670; doi:10.1038/s41467-022-29367-5)
Supplement: Supplementary file 8 — Source Data [file 41467_2022_29367_MOESM8_ESM.xlsx]

## Sheet: Figure 1 F
	Figure 1F
	BLOT
	DATA
	p-S553-synapsin 1 / GAPDH ratio:
	Ratio	Group
	0.0792121	Control
	0.546742	Swim
	0.156551	Control
	0.329957	Swim
	0.438199	Control
	1.19078	Swim
	0.332661	Control
	0.986797	Swim

## Sheet: Figure 6 E-G
	DATA
Figure 6E	Gene expression, qPCR	Mouse line	Immunopurification	Gene
	93.393	CMV-nuTRAP	before	Nrn1_Hprt
	111.94	CMV-nuTRAP	before	Nrn1_Hprt
	116.06	CMV-nuTRAP	before	Nrn1_Hprt
	85.466	CMV-nuTRAP	before	Nrn1_Hprt
	113.53	CMV-nuTRAP	before	Nrn1_Hprt
	79.611	CMV-nuTRAP	before	Nrn1_Hprt
	102.82	CMV-nuTRAP	after	Nrn1_Hprt
	72.657	CMV-nuTRAP	after	Nrn1_Hprt
	89.2724	CMV-nuTRAP	after	Nrn1_Hprt
	63.9372	CMV-nuTRAP	after	Nrn1_Hprt
	73.5216	CMV-nuTRAP	after	Nrn1_Hprt
	59.093	CMV-nuTRAP	after	Nrn1_Hprt
	74.518	CMV-nuTRAP	before	Gad1_Hprt
	99.577	CMV-nuTRAP	before	Gad1_Hprt
	103.95	CMV-nuTRAP	before	Gad1_Hprt
	119.23	CMV-nuTRAP	before	Gad1_Hprt
	65.638	CMV-nuTRAP	before	Gad1_Hprt
	137.08	CMV-nuTRAP	before	Gad1_Hprt
	99.146	CMV-nuTRAP	after	Gad1_Hprt
	103.815	CMV-nuTRAP	after	Gad1_Hprt
	100.627	CMV-nuTRAP	after	Gad1_Hprt
	115.131	CMV-nuTRAP	after	Gad1_Hprt
	83.6243	CMV-nuTRAP	after	Gad1_Hprt
	80.0419	CMV-nuTRAP	after	Gad1_Hprt
	55.551	CMV-nuTRAP	before	GFAP_Hprt
	70.641	CMV-nuTRAP	before	GFAP_Hprt
	173.76	CMV-nuTRAP	before	GFAP_Hprt
	113.65	CMV-nuTRAP	before	GFAP_Hprt
	103.43	CMV-nuTRAP	before	GFAP_Hprt
	82.96	CMV-nuTRAP	before	GFAP_Hprt
	138.708	CMV-nuTRAP	after	GFAP_Hprt
	111.522	CMV-nuTRAP	after	GFAP_Hprt
	109.22	CMV-nuTRAP	after	GFAP_Hprt
	100.365	CMV-nuTRAP	after	GFAP_Hprt
	113.22	CMV-nuTRAP	after	GFAP_Hprt
	100.828	CMV-nuTRAP	after	GFAP_Hprt
	93.063	CMV-nuTRAP	before	AtLAS_Hprt
	112.7	CMV-nuTRAP	before	AtLAS_Hprt
	79.806	CMV-nuTRAP	before	AtLAS_Hprt
	105.77	CMV-nuTRAP	before	AtLAS_Hprt
	104.14	CMV-nuTRAP	before	AtLAS_Hprt
	104.52	CMV-nuTRAP	before	AtLAS_Hprt
	53.5873	CMV-nuTRAP	after	AtLAS_Hprt
	41.4495	CMV-nuTRAP	after	AtLAS_Hprt
	52.9611	CMV-nuTRAP	after	AtLAS_Hprt
	59.3115	CMV-nuTRAP	after	AtLAS_Hprt
	47.8713	CMV-nuTRAP	after	AtLAS_Hprt
	49.6292	CMV-nuTRAP	after	AtLAS_Hprt
Figure 6F	70.463	CaMKIIa-nuTRAP	before	Gad1_Tubd1
	115.25	CaMKIIa-nuTRAP	before	Gad1_Tubd1
	60.49	CaMKIIa-nuTRAP	before	Gad1_Tubd1
	98.408	CaMKIIa-nuTRAP	before	Gad1_Tubd1
	147.95	CaMKIIa-nuTRAP	before	Gad1_Tubd1
	107.44	CaMKIIa-nuTRAP	before	Gad1_Tubd1
	22.3166	CaMKIIa-nuTRAP	after	Gad1_Tubd1
	19.6961	CaMKIIa-nuTRAP	after	Gad1_Tubd1
	21.0403	CaMKIIa-nuTRAP	after	Gad1_Tubd1
	15.006	CaMKIIa-nuTRAP	after	Gad1_Tubd1
	34.2843	CaMKIIa-nuTRAP	after	Gad1_Tubd1
	13.3122	CaMKIIa-nuTRAP	after	Gad1_Tubd1
	101.63	CaMKIIa-nuTRAP	before	Slc6a1_Tubd1
	84.967	CaMKIIa-nuTRAP	before	Slc6a1_Tubd1
	59.195	CaMKIIa-nuTRAP	before	Slc6a1_Tubd1
	127.5	CaMKIIa-nuTRAP	before	Slc6a1_Tubd1
	101.29	CaMKIIa-nuTRAP	before	Slc6a1_Tubd1
	125.42	CaMKIIa-nuTRAP	before	Slc6a1_Tubd1
	5.36919	CaMKIIa-nuTRAP	after	Slc6a1_Tubd1
	12.5427	CaMKIIa-nuTRAP	after	Slc6a1_Tubd1
	2.44559	CaMKIIa-nuTRAP	after	Slc6a1_Tubd1
	7.80145	CaMKIIa-nuTRAP	after	Slc6a1_Tubd1
	7.24176	CaMKIIa-nuTRAP	after	Slc6a1_Tubd1
	4.83988	CaMKIIa-nuTRAP	after	Slc6a1_Tubd1
	63.655	CaMKIIa-nuTRAP	before	Gfap_Tubd1
	70.533	CaMKIIa-nuTRAP	before	Gfap_Tubd1
	69.087	CaMKIIa-nuTRAP	before	Gfap_Tubd1
	63.178	CaMKIIa-nuTRAP	before	Gfap_Tubd1
	216.11	CaMKIIa-nuTRAP	before	Gfap_Tubd1
	117.44	CaMKIIa-nuTRAP	before	Gfap_Tubd1
	11.219	CaMKIIa-nuTRAP	after	Gfap_Tubd1
	5.88646	CaMKIIa-nuTRAP	after	Gfap_Tubd1
	11.3654	CaMKIIa-nuTRAP	after	Gfap_Tubd1
	12.201	CaMKIIa-nuTRAP	after	Gfap_Tubd1
	13.2255	CaMKIIa-nuTRAP	after	Gfap_Tubd1
	5.52258	CaMKIIa-nuTRAP	after	Gfap_Tubd1
	90.796	CaMKIIa-nuTRAP	before	Adora1_Tubd1
	88.022	CaMKIIa-nuTRAP	before	Adora1_Tubd1
	72.994	CaMKIIa-nuTRAP	before	Adora1_Tubd1
	98.667	CaMKIIa-nuTRAP	before	Adora1_Tubd1
	158.15	CaMKIIa-nuTRAP	before	Adora1_Tubd1
	91.376	CaMKIIa-nuTRAP	before	Adora1_Tubd1
	198.841	CaMKIIa-nuTRAP	after	Adora1_Tubd1
	149.186	CaMKIIa-nuTRAP	after	Adora1_Tubd1
	203.262	CaMKIIa-nuTRAP	after	Adora1_Tubd1
	82.8199	CaMKIIa-nuTRAP	after	Adora1_Tubd1
	243.807	CaMKIIa-nuTRAP	after	Adora1_Tubd1
	67.7331	CaMKIIa-nuTRAP	after	Adora1_Tubd1
	133.84	CaMKIIa-nuTRAP	before	Neuro6d_Tubd1
	66.921	CaMKIIa-nuTRAP	before	Neuro6d_Tubd1
	95.018	CaMKIIa-nuTRAP	before	Neuro6d_Tubd1
	99.857	CaMKIIa-nuTRAP	before	Neuro6d_Tubd1
	130.46	CaMKIIa-nuTRAP	before	Neuro6d_Tubd1
	73.907	CaMKIIa-nuTRAP	before	Neuro6d_Tubd1
	189.321	CaMKIIa-nuTRAP	after	Neuro6d_Tubd1
	222.818	CaMKIIa-nuTRAP	after	Neuro6d_Tubd1
	229.418	CaMKIIa-nuTRAP	after	Neuro6d_Tubd1
	129.82	CaMKIIa-nuTRAP	after	Neuro6d_Tubd1
	247.456	CaMKIIa-nuTRAP	after	Neuro6d_Tubd1
	79.1059	CaMKIIa-nuTRAP	after	Neuro6d_Tubd1
	83.605	CaMKIIa-nuTRAP	before	Nrn1_Tubd1
	70.855	CaMKIIa-nuTRAP	before	Nrn1_Tubd1
	73.824	CaMKIIa-nuTRAP	before	Nrn1_Tubd1
	107.21	CaMKIIa-nuTRAP	before	Nrn1_Tubd1
	175.61	CaMKIIa-nuTRAP	before	Nrn1_Tubd1
	88.89	CaMKIIa-nuTRAP	before	Nrn1_Tubd1
	136.592	CaMKIIa-nuTRAP	after	Nrn1_Tubd1
	128.997	CaMKIIa-nuTRAP	after	Nrn1_Tubd1
	147.869	CaMKIIa-nuTRAP	after	Nrn1_Tubd1
	90.07	CaMKIIa-nuTRAP	after	Nrn1_Tubd1
	172.746	CaMKIIa-nuTRAP	after	Nrn1_Tubd1
	52.9639	CaMKIIa-nuTRAP	after	Nrn1_Tubd1
	99.415	CaMKIIa-nuTRAP	before	Slc17a7_Tubd1
	89.156	CaMKIIa-nuTRAP	before	Slc17a7_Tubd1
	62.574	CaMKIIa-nuTRAP	before	Slc17a7_Tubd1
	105.17	CaMKIIa-nuTRAP	before	Slc17a7_Tubd1
	129.16	CaMKIIa-nuTRAP	before	Slc17a7_Tubd1
	114.52	CaMKIIa-nuTRAP	before	Slc17a7_Tubd1
	216.161	CaMKIIa-nuTRAP	after	Slc17a7_Tubd1
	180.336	CaMKIIa-nuTRAP	after	Slc17a7_Tubd1
	238.017	CaMKIIa-nuTRAP	after	Slc17a7_Tubd1
	128.611	CaMKIIa-nuTRAP	after	Slc17a7_Tubd1
	254.478	CaMKIIa-nuTRAP	after	Slc17a7_Tubd1
	91.7314	CaMKIIa-nuTRAP	after	Slc17a7_Tubd1
Figure 6G	71.8088	vGAT:bacTRAP	before	Nrn1_Gapdh
	120.489	vGAT:bacTRAP	before	Nrn1_Gapdh
	83.2525	vGAT:bacTRAP	before	Nrn1_Gapdh
	124.45	vGAT:bacTRAP	before	Nrn1_Gapdh
	2.81426	vGAT:bacTRAP	after	Nrn1_Gapdh
	4.81017	vGAT:bacTRAP	after	Nrn1_Gapdh
	4.06359	vGAT:bacTRAP	after	Nrn1_Gapdh
	3.76527	vGAT:bacTRAP	after	Nrn1_Gapdh
	5.27592	vGAT:bacTRAP	after	Nrn1_Gapdh
	6.51044	vGAT:bacTRAP	after	Nrn1_Gapdh
	8.29795	vGAT:bacTRAP	after	Nrn1_Gapdh
	11.3878	vGAT:bacTRAP	after	Nrn1_Gapdh
	87.7073	vGAT:bacTRAP	before	Slc17a7_Gapdh
	81.8338	vGAT:bacTRAP	before	Slc17a7_Gapdh
	105.27	vGAT:bacTRAP	before	Slc17a7_Gapdh
	125.189	vGAT:bacTRAP	before	Slc17a7_Gapdh
	9.24042	vGAT:bacTRAP	after	Slc17a7_Gapdh
	4.69554	vGAT:bacTRAP	after	Slc17a7_Gapdh
	17.4839	vGAT:bacTRAP	after	Slc17a7_Gapdh
	4.20263	vGAT:bacTRAP	after	Slc17a7_Gapdh
	24.6689	vGAT:bacTRAP	after	Slc17a7_Gapdh
	4.49387	vGAT:bacTRAP	after	Slc17a7_Gapdh
	12.449	vGAT:bacTRAP	after	Slc17a7_Gapdh
	16.1257	vGAT:bacTRAP	after	Slc17a7_Gapdh
	90.2714	vGAT:bacTRAP	before	Gad1_Gapdh
	78.2235	vGAT:bacTRAP	before	Gad1_Gapdh
	121.898	vGAT:bacTRAP	before	Gad1_Gapdh
	109.607	vGAT:bacTRAP	before	Gad1_Gapdh
	445.577	vGAT:bacTRAP	after	Gad1_Gapdh
	387.897	vGAT:bacTRAP	after	Gad1_Gapdh
	434.395	vGAT:bacTRAP	after	Gad1_Gapdh
	333.035	vGAT:bacTRAP	after	Gad1_Gapdh
	341.608	vGAT:bacTRAP	after	Gad1_Gapdh
	354.473	vGAT:bacTRAP	after	Gad1_Gapdh
	643.381	vGAT:bacTRAP	after	Gad1_Gapdh
	470.983	vGAT:bacTRAP	after	Gad1_Gapdh
	88.1047	vGAT:bacTRAP	before	Slc6a1_Gapdh
	55.7596	vGAT:bacTRAP	before	Slc6a1_Gapdh
	153.754	vGAT:bacTRAP	before	Slc6a1_Gapdh
	102.382	vGAT:bacTRAP	before	Slc6a1_Gapdh
	385.65	vGAT:bacTRAP	after	Slc6a1_Gapdh
	305.384	vGAT:bacTRAP	after	Slc6a1_Gapdh
	325.793	vGAT:bacTRAP	after	Slc6a1_Gapdh
	250.931	vGAT:bacTRAP	after	Slc6a1_Gapdh
	223.554	vGAT:bacTRAP	after	Slc6a1_Gapdh
	236.301	vGAT:bacTRAP	after	Slc6a1_Gapdh
	721.312	vGAT:bacTRAP	after	Slc6a1_Gapdh
	360.656	vGAT:bacTRAP	after	Slc6a1_Gapdh

## Sheet: Supplementary Figure 1 B-D
Supplementary Figure 1B
Distance			Time in Center			Supported Rears			Unsupported Rears
Control	45min		Control	45min		Control	45min		Control	45min
27356.2	6887.4		133.2	5.1		50	21		41	0
18543.9	13482.4		36.7	2.8		87	36		26	7
33063.6	22399.3		79.8	63		61	18		49	4
26547.4	25607.4		46.7	32.3		82	64		20	20
36306.9	16166.3		72.2	4.7		141	63		35	6
16311.5	25142.6		60.7	31.7		53	93		12	12
23141	16642.6		217.2	31.2		13	37		46	12
28866.8	21022.8		51.2	23.9		80	53		17	25
29545.1	18289.9		52.2	21.2		116	35		33	5
20285.5	18370.8		76.6	16.3		70	31		24	9
21155.9	3070.3		41.6	0		103	1		37	0
39310.5	10063.9		39	9.1		123	0		28	0
Supplementary Figure 1C
Distance					Time in Center
Control	2h	4h	24h		Control	2h	4h	24h
28965.3	22028	17957.4	18907.7		123.4	72.4	92.1	94.7
20562.9	24522	20326.4	20765.1		159.4	87.2	67.2	89.8
28202.1	21304.4	19745.4	19195.5		89.3	35.4	64.8	66.4
17698.8	19788.2	21297.5	23879.2		76.3	52	69.9	114.2
24954	27126.1	20459.9	31133.6		80.6	99.9	61.5	61.8
24466.5	18156.8	28256.2	17512.3		57.4	65.9	55.8	65.7
24349.3	24834.9	19078.3	11734.2		24	85.9	29	226.8
21805.1	20391	21259.1	19727.9		66.8	60.3	60.2	33.3
26654.7	16273.8	19975	23345.8		81.6	145.8	49.1	45.8
23603.1	19427.3	22901.9	21154		88.7	32.8	23.9	49.6
23777.6					55.6
18252.1					57.5
Supported Rears					Unsupported Rears
Control	2h	4h	24h		Control	2h	4h	24h
39	29	32	31		43	22	47	68
43	38	33	39		40	38	35	24
50	45	29	43		50	18	16	32
51	29	35	30		24	25	11	70
51	39	45	25		29	67	14	9
66	40	36	31		20	33	24	43
76	40	44	0		30	16	27	9
59	54	44	36		25	21	47	38
40	29	48	49		13	28	20	15
46	25	55	38		44	3	44	24
48					31
40					32
Supplementary Figure 1D
Distance			Time in Center			Time in Open			Time in Closed
Control	24h		Control	24h		Control	24h		Control	24h
10662.2	7257.3		194.2	87.8		39.4	17.3		367.3	495.8
10657.4	9677.6		132.3	93.3		0.2	13.3		467.4	493.4
9792.6	11687.8		369.7	138.4		43.6	27.2		188.1	434.7
12388.6	7863.8		146	83.7		82.4	21.8		372	494.7
12046.3	7636.9		181.5	61.8		64.5	3		354.4	535.1
9023.2	14881.8		199.3	193		92.5	100.5		309.3	307.2
12457.6	12823.4		169.4	256.2		35	62.7		395.6	282.9
7867.9	12926.3		66.4	158.2		14.9	69.1		518.8	373.2
9195.3	9045.4		145.7	138.3		4.1	14.3		450.2	447.5
14966.9	12841.3		178.3	177.4		63.3	64.2		359	358.9
12533.3	9971.3		211.5	162.4		52.6	32.2		333.6	403.3
7033.4	8942.2		120.4	140		2.5	9.5		476.1	449.4
8619.2	7956		93.4	41		31.7	6.2		470.7	551.8
7241.9	9408.6		51.1	112.7		12.2	39		534.4	445.9
11346.5	6377		160.8	155.8		86.1	1.5		344	442.6
8230.6	8254.4		87.8	244.2		8.7	33.7		502.6	320.6
7602.1			188.3			53.3			353.1
5434.3			209.7			63.7			321
